# Supplementary material for: Whole transcriptome expression profiles in kidney samples from rats with hyperuricaemic nephropathy
Source: PLoS One. 2022 Dec 19;17(12):e0276591. doi: 10.1371/journal.pone.0276591 (PMC9762607; doi:10.1371/journal.pone.0276591)
Supplement: S2 Table — (XLSX) [file pone.0276591.s002.xlsx]

## Sheet: sheet1
AccID	log2FC	Pvalue	FDR	Style	Hyperuricemia5	Hyperuricemia7	Hyperuricemia9	Control2	Control5	Control8	Location	Strand	IsoLength	type_of_gene	KeggID	Description	E-Value2mouse	Blast_Symbol2mouse	Blast_Description2mouse
A2m	6.49301	3.16792e-07	5.3586e-06	up	112	58	14	0	1	1	chr4:154309426-154359138	+	4574	protein-coding	rno:24153	alpha-2-macroglobulin	0	Pzp	Alpha-2-macroglobulin
A2ml1	4.6814	8.43358e-09	2.05365e-07	up	1009	386	152	24	17	19	chr4:161863609-161907901	-	4700	protein-coding	rno:362442	alpha-2-macroglobulin-like 1	0	BC048546	Putative uncharacterized protein
A3galt2	1.61881	7.7198e-07	1.18807e-05	up	1184	1402	1227	250	322	589	chr5:146933592-146945882	+	1911	protein-coding	rno:171553	alpha 1,3-galactosyltransferase 2	4e-78	Ggta1	N-acetyllactosaminide alpha-1,3-galactosyltransferase
ATP6	-1.50615	6.16462e-05	0.000541691	down	15747	13679	13962	49004	57476	14466	chrm:7919-8599	+	681	protein-coding	rno:26197	ATPase subunit 6
Aadac	-1.30121	0.0103053	0.039039	down	87	72	28	242	147	70	chr2:150146234-150157480	+	1645	protein-coding	rno:57300	arylacetamide deacetylase	0	Aadac	Arylacetamide deacetylase
Aadat	-1.86169	1.82957e-15	1.57551e-13	down	11075	7665	8320	34679	38172	22920	chr16:32832001-32868680	-	1955	protein-coding	rno:29416	aminoadipate aminotransferase	0	Aadat	Putative uncharacterized protein
Abca1	2.04648	1.46788e-13	9.0583e-12	up	3283	5984	8113	1429	1120	1416	chr5:69857717-69983036	-	10420	protein-coding	rno:313210	ATP-binding cassette, subfamily A (ABC1), member 1	0	Abca1	ATP-binding cassette sub-family A member 1
Abca15	1.34824	0.00255646	0.0125961	up	59	36	79	28	20	18	chr1:190072420-190178813	+	5326	protein-coding	rno:293442	ATP-binding cassette, subfamily A (ABC1), member 15	0	Abca15	Protein Abca15
Abca4	-1.78607	2.7874e-11	1.15805e-09	down	311	193	178	739	802	737	chr2:225645455-225783288	+	7343	protein-coding	rno:310836	ATP-binding cassette, subfamily A (ABC1), member 4	0	Abca4	Retinal-specific ATP-binding cassette transporter
Abca8	1.60733	5.6094e-07	8.96794e-06	up	108	225	222	68	53	52	chr10:98236919-98308290	-	5542	protein-coding	rno:303637	ATP-binding cassette, subfamily A (ABC1), member 8	0	Abca8b	ATP-binding cassette, sub-family A (ABC1), member 8b
Abca8a	2.67642	2.96636e-14	2.08177e-12	up	2070	6652	5477	977	566	570	chr10:98319480-98390490	-	5739	protein-coding	rno:303638	ATP-binding cassette, subfamily A (ABC1), member 8a	0	Abca8a	ATP-binding cassette sub-family A member 8-A
Abca9	2.49395	2.5564e-11	1.06676e-09	up	207	587	519	83	52	84	chr10:98412263-98473420	-	6093	protein-coding	rno:287788	ATP-binding cassette, subfamily A (ABC1), member 9	0	Abca9	Putative uncharacterized protein
Abcb1a	-1.26833	1.4505e-06	2.07238e-05	down	309	224	314	801	763	422	chr4:22339829-22517646	-	5740	protein-coding	rno:170913	ATP-binding cassette, sub-family B (MDR/TAP), member 1A	0	Abcb1a	Multidrug resistance protein 1A
Abcb1b	2.07764	4.15024e-30	3.57392e-27	up	399	434	399	97	99	84	chr4:22225123-22307453	-	4364	protein-coding	rno:24646	ATP-binding cassette, subfamily B (MDR/TAP), member 1B	0	Abcb1b	MCG1177
Abcb4	1.18875	1.83519e-06	2.54521e-05	up	200	221	180	106	88	61	chr4:22133984-22192654	-	4808	protein-coding	rno:24891	ATP-binding cassette, subfamily B (MDR/TAP), member 4	0	Abcb4	Multidrug resistance protein 3
Abcc8	-1.70504	7.84841e-06	9.08851e-05	down	53	28	25	111	112	112	chr1:102110436-102191359	-	5409	protein-coding	rno:25559	ATP-binding cassette, subfamily C (CFTR/MRP), member 8	0	Abcc8	ATP-binding cassette, sub-family C (CFTR/MRP), member 8
Abcd2	2.23153	5.79524e-08	1.16181e-06	up	83	81	55	16	16	13	chr7:132294564-132343169	-	5516	protein-coding	rno:84356	ATP-binding cassette, subfamily D (ALD), member 2	0	Abcd2	Putative uncharacterized protein
Abcg1	1.5316	3.1822e-06	4.12923e-05	up	1087	1439	2074	378	383	721	chr20:9743269-9842735	+	5947	protein-coding	rno:85264	ATP-binding cassette, subfamily G (WHITE), member 1	0	Abcg1	ATP-binding cassette, sub-family G (WHITE), member 1, isoform CRA_b
Abcg2	-1.07509	1.31185e-07	2.43418e-06	down	3018	2166	2541	5894	5845	4067	chr4:88765441-88890621	+	3219	protein-coding	rno:312382	ATP-binding cassette, subfamily G (WHITE), member 2	0	Abcg2	ATP-binding cassette sub-family G member 2
Abcg5	3.40477	0.000364455	0.00248278	up	35	26	18	0	1	6	chr6:7935771-7961339	-	2625	protein-coding	rno:114628	ATP-binding cassette, subfamily G (WHITE), member 5	0	Abcg5	ATP-binding cassette sub-family G member 5
Abhd14a	-1.29006	6.05911e-09	1.53258e-07	down	656	471	472	1527	1279	1003	chr8:115141575-115151219	-	2015	protein-coding	rno:300982	abhydrolase domain containing 14A	2e-120	Abhd14a	Alpha/beta hydrolase domain-containing protein 14A
Abhd15	1.04781	6.39399e-05	0.000558833	up	140	188	213	103	65	82	chr10:62643453-62648844	-	3098	protein-coding	rno:303343	abhydrolase domain containing 15	0	Abhd15	Alpha/beta hydrolase
Abi3bp	1.5832	9.19229e-08	1.77665e-06	up	221	256	154	85	68	51	chr11:46206932-46422787	-	5097	protein-coding	rno:363767	ABI family, member 3 (NESH) binding protein	0	Abi3bp	Abi3bp protein
Abr	1.06092	1.32308e-09	3.84445e-08	up	2003	2216	2175	887	907	1117	chr10:64565122-64657079	-	4863	protein-coding	rno:287537	active BCR-related	0	Abr	Active breakpoint cluster region-related protein
Acacb	-1.34854	7.24449e-15	5.76668e-13	down	1480	1443	1298	3616	4033	2724	chr12:48127149-48238967	-	9729	protein-coding	rno:116719	acetyl-CoA carboxylase beta	0	Acacb	Acetyl-CoA carboxylase 2
Acap1	1.86301	1.22863e-16	1.26502e-14	up	381	450	521	100	116	136	chr10:56492300-56506446	-	2468	protein-coding	rno:287443	ArfGAP with coiled-coil, ankyrin repeat and PH domains 1	0	Acap1	Arf-GAP with coiled-coil, ANK repeat and PH domain-containing protein 1
Acat1	-1.00118	1.7987e-07	3.25155e-06	down	5404	4690	5646	13291	9749	7564	chr8:58166990-58195884	-	2186	protein-coding	rno:25014	acetyl-CoA acetyltransferase 1	0	Acat1	Putative uncharacterized protein
Ace	-1.06081	1.13741e-11	5.16742e-10	down	403	492	566	1123	964	834	chr10:94170766-94213831	+	3449	protein-coding	rno:24310	angiotensin I converting enzyme	0	Ace	Angiotensin-converting enzyme
Ackr1	2.92074	0.00206196	0.0105322	up	23	13	18	5	0	2	chr13:91827310-91830601	-	2848	protein-coding	rno:689105	atypical chemokine receptor 1	2e-158	Ackr1	Atypical chemokine receptor 1
Ackr2	2.71229	0.000464092	0.00303285	up	19	41	74	7	1	11	chr8:130533548-130543566	+	3680	protein-coding	rno:140473	atypical chemokine receptor 2	0	Ackr2	Atypical chemokine receptor 2
Acot5	-1.89187	0.00517014	0.0223524	down	14	10	5	16	53	34	chr6:107550904-107557688	+	1863	protein-coding	rno:503049	acyl-CoA thioesterase 5	0	Acot5	Acyl-coenzyme A thioesterase 5
Acox2	-1.46201	1.11161e-05	0.000123011	down	123	102	69	223	357	203	chr15:18449304-18481472	+	2591	protein-coding	rno:252898	acyl-CoA oxidase 2, branched chain	0	Acox2	Peroxisomal acyl-coenzyme A oxidase 2
Acss2	-1.73765	1.2273e-14	9.30047e-13	down	6989	4325	4928	19974	16765	15926	chr3:151032884-151075856	+	2972	protein-coding	rno:311569	acyl-CoA synthetase short-chain family member 2	0	Acss2	Acetyl-coenzyme A synthetase, cytoplasmic
Acy1	-1.09409	3.42827e-07	5.74766e-06	down	10389	7334	8123	22381	17671	13772	chr8:115134792-115140163	-	1636	protein-coding	rno:300981	aminoacylase 1	0	Acy1	Aminoacylase-1
Acy3	-1.15647	1.2808e-06	1.86223e-05	down	4363	3697	3477	11494	8194	5485	chr1:219233712-219237103	+	1709	protein-coding	rno:293653	aspartoacylase (aminocyclase) 3	3e-162	Acy3	N-acyl-aromatic-L-amino acid amidohydrolase (carboxylate-forming)
Adam12	1.75083	1.75349e-07	3.1759e-06	up	454	651	265	118	157	115	chr1:205951840-206150605	-	7430	protein-coding	rno:679837	ADAM metallopeptidase domain 12	0	Adam12	Disintegrin and metalloproteinase domain-containing protein 12
Adam19	2.15669	2.17431e-18	2.96347e-16	up	587	826	564	116	140	164	chr10:31146107-31240582	+	6286	protein-coding	rno:303068	ADAM metallopeptidase domain 19	0	Adam19	Disintegrin and metalloproteinase domain-containing protein 19
Adam23	1.64188	2.77044e-08	6.00526e-07	up	355	677	686	157	233	132	chr9:70133708-70293312	+	6332	protein-coding	rno:301460	ADAM metallopeptidase domain 23	0	Adam11	Putative uncharacterized protein
Adam33	1.74986	0.00203167	0.0103971	up	24	35	25	9	10	5	chr3:123595111-123607549	-	3181	protein-coding		ADAM metallopeptidase domain 33	0	Adam33	Adam33 protein
Adam8	2.64234	1.15685e-16	1.2106e-14	up	172	312	361	47	35	46	chr1:212317510-212332888	-	5800	protein-coding	rno:499285	ADAM metallopeptidase domain 8	0	Adam8	Disintegrin and metalloproteinase domain-containing protein 8
Adamts1	2.3292	1.51109e-31	1.90851e-28	up	4584	8051	7315	1485	1145	1152	chr11:25342119-25350938	-	4371	protein-coding	rno:79252	ADAM metallopeptidase with thrombospondin type 1 motif, 1	0	Adamts1	A disintegrin and metalloproteinase with thrombospondin motifs 1
Adamts12	1.53892	1.34415e-05	0.000145764	up	705	1005	476	380	154	198	chr2:61039072-61340687	+	8571	protein-coding	rno:294809	ADAM metallopeptidase with thrombospondin type 1 motif, 12	0	Adamts12	Putative uncharacterized protein
Adamts14	2.47943	5.58816e-10	1.7586e-08	up	98	206	100	26	21	22	chr20:30812342-30888936	-	5113	protein-coding	rno:309837	ADAM metallopeptidase with thrombospondin type 1 motif, 14	0	Adamts14	A disintegrin-like and metallopeptidase (Reprolysin type) with thrombospondin type 1 motif, 14
Adamts2	3.07187	3.77474e-20	6.6834e-18	up	603	804	386	77	46	81	chr10:36098051-36304416	+	6392	protein-coding	rno:287899	ADAM metallopeptidase with thrombospondin type 1 motif, 2	0	Adamts2	Adamts2 protein
Adamts4	2.20008	2.42605e-07	4.22052e-06	up	222	380	367	54	33	109	chr13:89622996-89632485	+	3339	protein-coding	rno:66015	ADAM metallopeptidase with thrombospondin type 1 motif, 4	0	Adamts4	A disintegrin and metalloproteinase with thrombospondin motifs 4
Adamts7	1.8983	9.95274e-10	2.98819e-08	up	213	337	216	54	57	83	chr8:97535777-97575661	+	7574	protein-coding	rno:315879	ADAM metallopeptidase with thrombospondin type 1 motif, 7	0	Adamts7	Adamts7 protein
Adamts8	1.27405	2.57571e-05	0.000253359	up	186	310	185	123	73	75	chr8:32017682-32037529	+	3899	protein-coding		ADAM metallopeptidase with thrombospondin type 1 motif, 8	0	Adamts8	A disintegrin and metalloproteinase with thrombospondin motifs 8
Adamtsl1	1.25472	3.30323e-11	1.36637e-09	up	500	771	626	294	237	229	chr5:104362714-104753866	+	8170	protein-coding	rno:362539	ADAMTS-like 1	0	Adamtsl1	ADAMTS-like protein 1
Adamtsl4	1.00703	7.7202e-06	8.94551e-05	up	543	896	936	420	312	389	chr2:197803572-197814814	-	4158	protein-coding	rno:310670	ADAMTS-like 4	0	Adamtsl4	ADAMTS-like protein 4
Adamtsl5	1.12456	0.000983157	0.00570647	up	76	153	151	49	53	62	chr7:12228723-12237382	+	3904	protein-coding	rno:314626	ADAMTS-like 5	8e-50	Adamts6	Protein Adamts6
Adcy7	2.17634	1.18244e-28	7.22621e-26	up	458	631	494	111	111	112	chr19:19704859-19727098	-	4164	protein-coding	rno:84420	adenylate cyclase 7	0	Adcy7	Adenylate cyclase type 7
Adcy8	5.64031	9.05253e-05	0.000753185	up	28	18	9	1	0	0	chr7:105353883-105593297	-	5020	protein-coding	rno:29241	adenylate cyclase 8 (brain)	0	Adcy8	Adenylate cyclase type 8
Adcyap1r1	1.39236	0.000274244	0.00195248	up	115	145	74	33	38	50	chr4:85662892-85711696	+	6316	protein-coding	rno:24167	adenylate cyclase activating polypeptide 1 receptor 1	0	Adcyap1r1	Pituitary adenylate cyclase-activating polypeptide type I receptor
Adgb	1.42829	0.00151392	0.00815269	up	29	55	52	16	18	14	chr1:4444148-4570554	-	6791	protein-coding		androglobin	0	Adgb	Androglobin
Adipoq	1.24265	4.1388e-06	5.22382e-05	up	415	732	396	190	220	209	chr11:81330845-81344488	-	1487	protein-coding	rno:246253	adiponectin, C1Q and collagen domain containing	2e-120	Adipoq	Adiponectin
Adora1	1.1359	0.0126482	0.0461075	up	381	462	459	94	115	338	chr13:51042246-51076856	-	2784	protein-coding	rno:29290	adenosine A1 receptor	0	Adora1	Adenosine receptor A1
Adora2b	1.52997	4.92232e-05	0.000445336	up	56	79	66	18	22	26	chr10:48569563-48586366	+	1842	protein-coding	rno:29316	adenosine A2B receptor	0	Adora2b	Adenosine receptor A2b
Adra1d	3.99083	9.06565e-24	2.72617e-21	up	178	394	480	16	23	23	chr3:124129558-124145566	-	2947	protein-coding	rno:29413	adrenoceptor alpha 1D	0	Adra1d	Alpha-1D adrenergic receptor
Adra2a	2.05306	1.10647e-08	2.62684e-07	up	353	393	267	68	48	115	chr1:274766283-274769083	+	2801	protein-coding	rno:25083	adrenoceptor alpha 2A	0	Adra2a	Alpha-2A adrenergic receptor
Adra2b	-1.01639	4.94607e-05	0.000447271	down	2153	1449	2158	4512	2689	4028	chr3:119805941-119809987	+	4047	protein-coding	rno:24174	adrenoceptor alpha 2B	0	Adra2b	Alpha-2B adrenergic receptor
Adssl1	-1.23669	0.007454	0.0299567	down	24	17	25	78	41	33	chr6:137184206-137206694	+	1800	protein-coding	rno:684425	adenylosuccinate synthase like 1	0	Adssl1	Adenylosuccinate synthetase isozyme 1
Afm	-2.0268	6.93806e-12	3.29427e-10	down	735	385	437	2272	2435	1509	chr14:19078678-19132217	-	2028	protein-coding	rno:282708	afamin	0	Afm	Afamin
Afmid	-1.09076	4.34907e-06	5.45487e-05	down	2029	1284	1403	4046	2974	2782	chr10:106828965-106844314	+	2511	protein-coding	rno:688283	arylformamidase	2e-153	Afmid	Kynurenine formamidase
Agap2	1.20416	1.92453e-07	3.44289e-06	up	183	180	163	73	74	72	chr7:70360202-70377422	+	4884	protein-coding	rno:65218	ArfGAP with GTPase domain, ankyrin repeat and PH domain 2	0	Agap2	Arf-GAP with GTPase, ANK repeat and PH domain-containing protein 2
Agmat	-1.07915	2.1195e-07	3.7492e-06	down	927	1136	1345	3128	1888	1918	chr5:160306759-160322127	+	1602	protein-coding	rno:298607	agmatine ureohydrolase (agmatinase)	0	Agmat	Agmatinase, mitochondrial
Ahnak2	1.72626	2.04904e-07	3.63814e-06	up	503	1197	616	184	202	270	chr6:137335522-137362712	-	23347	protein-coding	rno:314478	AHNAK nucleoprotein 2	2e-23	Prx	Periaxin
Aif1	1.10858	1.09981e-07	2.08358e-06	up	352	562	444	199	223	178	chr20:5161350-5167180	-	1031	protein-coding	rno:29427	allograft inflammatory factor 1	1e-48	Aif1l	Allograft inflammatory factor 1-like
Aim1l	-1.48982	5.56579e-11	2.19675e-09	down	194	134	176	488	510	371	chr5:152289490-152321539	+	6221	protein-coding	rno:298543	absent in melanoma 1-like	0	Aim1l	Absent in melanoma 1-like
Aim2	1.53136	1.34592e-06	1.94052e-05	up	129	163	269	72	59	54	chr13:91919834-91963080	+	4391	protein-coding	rno:304987	absent in melanoma 2	1e-145	Aim2	Interferon-inducible protein AIM2
Akr1c12	-1.2444	1.39893e-06	2.00779e-05	down	421	260	300	654	838	747	chr17:69614486-69647772	+	2076	protein-coding	rno:361266	aldo-keto reductase family 1, member C12	6e-177	Akr1c12	Aldo-keto reductase family 1, member C12
Akr1c12l1	-1.9486	9.22555e-11	3.48858e-09	down	3358	1432	2140	9044	8954	8081	chr17:69588119-69599168	+	1215	protein-coding	rno:498790	aldo-keto reductase family 1, member C12-like 1	2e-169	Akr1c12	Aldo-keto reductase family 1, member C12
Akr1c13	-1.89632	9.47591e-09	2.28689e-07	down	40	35	49	126	199	117	chr17:69695532-69711654	-	1217	protein-coding	rno:364773	aldo-keto reductase family 1, member C13	3e-176	Akr1c12	Aldo-keto reductase family 1, member C12
Akr1c14	2.67655	4.67287e-17	5.23832e-15	up	155	235	145	28	27	25	chr17:69806095-69827110	-	2300	protein-coding	rno:191574	aldo-keto reductase family 1, member C14	3e-171	Akr1c14	Aldo-keto reductase family 1, member C14
Akr7a2	-1.44913	3.09312e-09	8.24179e-08	down	1768	1453	1848	5846	4910	2741	chr5:157759448-157768473	+	1243	protein-coding	rno:171445	aldo-keto reductase family 7, member A2 (aflatoxin aldehyde reductase)	3e-179	Akr7a5	Aflatoxin B1 aldehyde reductase member 2
Akr7a3	-1.27023	2.99945e-06	3.91623e-05	down	6456	3809	7830	15616	16200	10441	chr5:157801163-157813756	+	1259	protein-coding	rno:26760	aldo-keto reductase family 7, member A3 (aflatoxin aldehyde reductase)	7e-153	Akr7a5	Aflatoxin B1 aldehyde reductase member 2
Aldh18a1	2.68463	0.00868651	0.0339973	up	34	22	35	1	0	12	chr1:259641673-259674528	-	3494	protein-coding	rno:361755	aldehyde dehydrogenase 18 family, member A1	0	Aldh18a1	Delta-1-pyrroline-5-carboxylate synthase
Aldh1a2	1.08313	0.000150317	0.0011724	up	298	543	364	146	172	217	chr8:77640234-77719488	+	2244	protein-coding	rno:116676	aldehyde dehydrogenase 1 family, member A2	0	Aldh1a2	Retinal dehydrogenase 2
Aldh1b1	-3.93416	1.5536e-24	5.35144e-22	down	13	10	8	196	136	127	chr5:61382351-61387359	+	2197	protein-coding	rno:298079	aldehyde dehydrogenase 1 family, member B1	0	Aldh1b1	Aldehyde dehydrogenase X, mitochondrial
Aldh1l1	-1.11425	4.34399e-06	5.45373e-05	down	2334	1716	1705	4995	4469	2719	chr4:123516553-123564067	-	2824	protein-coding	rno:64392	aldehyde dehydrogenase 1 family, member L1	0	Aldh1l1	Putative uncharacterized protein
Aldh1l2	1.99385	0.00668491	0.0275257	up	15	20	27	9	2	4	chr7:26375866-26425838	+	3103	protein-coding	rno:299699	aldehyde dehydrogenase 1 family, member L2	0	Aldh1l2	Mitochondrial 10-formyltetrahydrofolate dehydrogenase
Aldh3b1	1.02393	0.00836632	0.0329522	up	61	111	54	37	35	34	chr1:219145457-219181536	-	2353	protein-coding	rno:309147	aldehyde dehydrogenase 3 family, member B1	0	Aldh3b1	Aldehyde dehydrogenase
Alox12	1.32752	0.00111503	0.0063284	up	54	84	49	20	29	22	chr10:56851734-56864047	-	2838	protein-coding	rno:287454	arachidonate 12-lipoxygenase	7e-154	Alox5	Arachidonate 5-lipoxygenase, isoform CRA_a
Alox5	1.45915	0.00657192	0.0271641	up	109	85	50	14	25	45	chr4:148398004-148446308	-	3463	protein-coding	rno:25290	arachidonate 5-lipoxygenase	0	Alox5	Arachidonate 5-lipoxygenase, isoform CRA_a
Alpk1	1.49777	1.07046e-10	3.9532e-09	up	497	830	881	231	243	264	chr2:231997360-232117476	-	7482	protein-coding	rno:310879	alpha-kinase 1	0	Alpk1	Alpha-protein kinase 1
Alx1	1.46319	0.00769304	0.030751	up	336	231	102	45	50	135	chr7:44751865-44771458	-	1763	protein-coding	rno:25401	ALX homeobox 1	0	Alx1	ALX homeobox protein 1
Amica1	2.58029	5.36031e-17	5.90414e-15	up	117	139	139	19	22	22	chr8:49378646-49408892	+	1484	protein-coding	rno:315610	adhesion molecule, interacts with CXADR antigen 1	4e-156	Amica1	Junctional adhesion molecule-like
Amt	-1.08295	6.88055e-05	0.000594401	down	1347	1132	830	2976	2427	1469	chr8:117068388-117078633	+	2027	protein-coding	rno:306586	aminomethyltransferase	0	Amt	Aminomethyltransferase, mitochondrial
Anapc13	-1.03548	2.90393e-07	4.96525e-06	down	187	246	224	478	494	322	chr8:111107358-111115774	+	1167	protein-coding	rno:685029	anaphase promoting complex subunit 13	4e-37	Anapc13	Anaphase-promoting complex subunit 13
Angptl4	2.4588	0.0013418	0.00739291	up	366	1148	1113	167	46	230	chr7:18627814-18634043	-	1846	protein-coding	rno:362850	angiopoietin-like 4	8e-54	Angptl3	Angiopoietin-like 3
Ank2	-1.55766	2.02974e-06	2.77043e-05	down	570	605	311	987	1401	1764	chr2:231224643-231432781	-	18720	protein-coding	rno:362036	ankyrin 2, neuronal	0	Ank2	Ankyrin-2
Ankrd13b	1.09259	1.33691e-05	0.000145099	up	159	169	193	66	94	73	chr10:62674406-62691949	+	3195	protein-coding	rno:360575	ankyrin repeat domain 13B	0	Ankrd13d	Ankyrin repeat domain-containing protein 13D
Ankrd13d	1.26574	9.96878e-05	0.000823631	up	100	137	95	35	45	51	chr1:219520452-219532708	-	2149	protein-coding	rno:361699	ankyrin repeat domain 13 family, member D	0	Ankrd13d	Ankyrin repeat domain-containing protein 13D
Ankrd22	3.72584	0.00172326	0.00907371	up	30	14	12	0	0	4	chr1:252430750-252461346	-	714	protein-coding	rno:294093	ankyrin repeat domain 22	1e-105	Ankrd22	Ankrd22 protein
Ankrd34c	4.97462	0.00729547	0.029432	up	7	9	2	0	0	0	chr8:97105071-97115027	-	2480	protein-coding	rno:300889	ankyrin repeat domain 34C	0	Ankrd34c	Ankyrin repeat domain 34C
Ankrd55	4.26645	4.16749e-05	0.000385732	up	9	33	39	2	2	0	chr2:44096060-44196602	+	2977	protein-coding	rno:361898	ankyrin repeat domain 55	0	Ankrd55	Ankyrin repeat domain 55
Anks4b	-1.01808	7.82594e-07	1.20148e-05	down	626	615	494	1432	1131	851	chr1:189940305-189942113	+	1809	protein-coding	rno:687561	ankyrin repeat and sterile alpha motif domain containing 4B	0	Anks4b	Ankyrin repeat and SAM domain-containing protein 4B
Anln	1.39294	0.00280288	0.0135668	up	57	80	37	19	17	27	chr8:23336455-23397115	-	4781	protein-coding	rno:363031	anillin, actin binding protein	0	Anln	Anln protein
Anlnl1	1.57025	0.00865921	0.0339014	up	37	30	18	13	9	6	chr17:66539477-66553118	+	4099	protein-coding	rno:307056	anillin, actin binding protein-like 1	0	Anln	Anln protein
Ano1	1.09826	0.00320829	0.0151877	up	506	648	509	170	160	395	chr1:217754349-217931625	-	4724	protein-coding	rno:309135	anoctamin 1, calcium activated chloride channel	0	Ano1	Anoctamin-1
Ano5	2.99975	0.00844156	0.0331933	up	10	15	9	1	0	3	chr1:106873578-106971769	+	6927	protein-coding		anoctamin 5	0	Ano5	Anoctamin-5
Anpep	-1.51399	4.36857e-09	1.12755e-07	down	9934	6452	7770	26249	26610	14588	chr1:141561364-141604249	-	3796	protein-coding	rno:81641	alanyl (membrane) aminopeptidase	0	Anpep	Aminopeptidase N
Antxr1	1.3419	8.40923e-07	1.2745e-05	up	345	511	295	132	179	123	chr4:118946267-119131202	-	3327	protein-coding	rno:362393	anthrax toxin receptor 1	0	Antxr1	Anthrax toxin receptor 1
Antxr2	1.00022	8.71644e-07	1.31895e-05	up	640	1022	1069	502	390	408	chr14:13191711-13331286	+	3811	protein-coding	rno:305633	anthrax toxin receptor 2	0	Antxr2	Putative uncharacterized protein
Anxa1	1.80161	8.30857e-10	2.54702e-08	up	6881	10538	11485	1829	2328	3569	chr1:237893983-237921165	-	1556	protein-coding	rno:25380	annexin A1	0	Anxa1	Annexin A1
Anxa13	-2.0296	0.000674364	0.00414492	down	125	15	44	338	194	220	chr7:98217642-98270442	-	2182	protein-coding	rno:362915	annexin A13	3e-88	Anxa7	Annexin A7
Anxa3	1.10278	4.85488e-08	9.92186e-07	up	686	1119	1119	498	388	410	chr14:14371921-14426507	-	3392	protein-coding	rno:25291	annexin A3	2e-173	Anxa3	Annexin A3
Anxa9	-2.2896	0.00318505	0.0151003	down	25	23	5	29	43	169	chr2:196470318-196481580	-	2760	protein-coding	rno:689830	annexin A9	0	Anxa9	Annexin A9
Aoc1	3.72831	3.05769e-05	0.000296003	up	27	52	67	0	1	9	chr4:78496043-78515585	+	2794	protein-coding	rno:65029	amine oxidase, copper containing 1	0	Aoc1	Amiloride-sensitive amine oxidase [copper-containing]
Aox1	1.28049	0.000828651	0.00492434	up	300	387	637	263	88	171	chr9:64929679-65007872	+	4355	protein-coding	rno:54349	aldehyde oxidase 1	0	Aox1	Aldehyde oxidase 1
Aox2	-2.05917	1.84505e-13	1.11657e-11	down	427	209	312	1518	1277	1063	chr9:65175452-65266496	+	7339	protein-coding	rno:316421	aldehyde oxidase 2	0	Aox2	Aldehyde oxidase 2
Aox3	1.5705	0.000100461	0.000827854	up	271	398	321	176	44	102	chr9:65013831-65099433	+	5105	protein-coding	rno:493909	aldehyde oxidase 3	0	Aox3	Aldehyde oxidase 3
Apaf1	1.14153	1.44773e-13	8.96314e-12	up	853	1207	1116	469	474	429	chr7:31699311-31784192	-	6465	protein-coding	rno:78963	apoptotic peptidase activating factor 1	0	Apaf1	Apoptotic peptidase activating factor 1, isoform CRA_a
Apbb1ip	1.75706	2.55709e-14	1.835e-12	up	250	370	333	88	107	74	chr17:90098953-90149192	-	2488	protein-coding	rno:307171	amyloid beta (A4) precursor protein-binding, family B, member 1 interacting protein	0	Apbb1ip	Amyloid beta (A4) protein-binding, family B, member 1 interacting protein, isoform CRA_a
Aph1b	-3.48075	0.000145803	0.00114001	down	1	2	2	19	13	21	chr8:72608220-72629265	-	1281	protein-coding	rno:300802	APH1B gamma secretase subunit	2e-129	Aph1c	Putative gamma-secretase subunit APH-1C
Aplnr	1.05573	0.00187454	0.009711	up	447	417	271	113	236	173	chr3:72540538-72544183	+	3646	protein-coding	rno:83518	apelin receptor	0	Aplnr	Putative uncharacterized protein
Apob	-1.4331	0.000605271	0.0037807	down	568	778	195	1165	1771	1071	chr6:33176826-33216381	+	14076	protein-coding	rno:54225	apolipoprotein B	0	Apob	Apolipoprotein B-100
Apobec1	1.12538	5.08458e-05	0.000457829	up	220	233	209	141	70	83	chr4:155386367-155414032	-	1864	protein-coding	rno:25383	apolipoprotein B mRNA editing enzyme, catalytic polypeptide 1	2e-124	Apobec1	C->U-editing enzyme APOBEC-1
Apobec3b	2.17618	6.04117e-07	9.58542e-06	up	62	121	107	13	19	28	chr7:121108114-121128346	+	2909	protein-coding	rno:315137	apolipoprotein B mRNA editing enzyme, catalytic polypeptide-like 3B	4e-28	Aicda	Single-stranded DNA cytosine deaminase
Apobr	1.03762	0.000198918	0.00148466	up	133	221	194	72	84	96	chr1:197999223-198003839	+	3818	protein-coding	rno:499264	apolipoprotein B receptor	0	Apobr	Apolipoprotein B receptor
Apoe	1.14433	0.00189431	0.00980001	up	7770	17125	23460	10920	5789	4325	chr1:80612894-80616820	-	1185	protein-coding	rno:25728	apolipoprotein E	1e-161	Apoe	Apolipoprotein E
Apoh	-1.54988	0.000735136	0.00445669	down	48	26	86	171	197	85	chr10:96640013-96653939	+	1145	protein-coding	rno:287774	apolipoprotein H (beta-2-glycoprotein I)	4e-179	Apoh	Beta-2-glycoprotein 1
Apol3	1.09524	3.48786e-07	5.83723e-06	up	496	685	695	294	221	318	chr7:118685022-118694016	+	1512	protein-coding	rno:315108	apolipoprotein L, 3	3e-74	Apol9b	Protein Apol9b
Apol9a	1.51677	0.00242267	0.0120402	up	206	207	566	77	62	177	chr7:118927012-118933778	-	2223	protein-coding	rno:503164	apolipoprotein L 9a	3e-128	Apol9a	Apol9b protein
Aqp11	-1.15789	0.000181112	0.00137192	down	201	173	117	509	308	257	chr1:162703394-162713560	-	1289	protein-coding	rno:286758	aquaporin 11	4e-148	Aqp11	Aquaporin-11
Aqp6	-1.06305	5.29496e-12	2.53316e-10	down	1682	1553	1948	3340	3848	3179	chr7:141258585-141261518	+	1309	protein-coding	rno:29170	aquaporin 6, kidney specific	7e-107	Aqp6	Aqp6 protein
Aqp8	2.31828	0.00379514	0.0174464	up	30	116	14	5	15	10	chr1:193424818-193430668	+	1513	protein-coding	rno:29172	aquaporin 8	3e-135	Aqp8	Aquaporin-8
Aqp9	3.2667	0.00106806	0.00612237	up	8	26	17	1	3	1	chr8:77559621-77599781	-	1823	protein-coding	rno:65054	aquaporin 9	1e-149	Aqp9	Aquaporin-9
Arg1	1.59951	0.00270446	0.0131746	up	24	91	56	17	18	18	chr1:21525421-21537872	+	1507	protein-coding	rno:29221	arginase 1	4e-179	Arg1	Arginase-1
Arhgap11a	1.65385	1.62963e-07	2.96289e-06	up	168	253	141	67	64	41	chr3:105281827-105298108	-	4170	protein-coding	rno:296060	Rho GTPase activating protein 11A	0	Arhgap11a	Rho GTPase-activating protein 11A
Arhgap15	1.96679	5.07359e-16	4.73493e-14	up	225	312	287	61	83	57	chr3:28627084-29236225	+	1666	protein-coding	rno:295635	Rho GTPase activating protein 15	0	Arhgap15	Rho GTPase-activating protein 15
Arhgap25	1.48229	1.86403e-12	9.57021e-11	up	361	509	477	133	162	162	chr4:119249682-119327822	-	5008	protein-coding	rno:500246	Rho GTPase activating protein 25	0	Arhgap25	Rho GTPase activating protein 25
Arhgap30	1.75086	2.29508e-20	4.18079e-18	up	686	1013	1056	255	282	241	chr13:89774764-89796113	+	3672	protein-coding	rno:498282	Rho GTPase activating protein 30	0	Arhgap30	Rho GTPase-activating protein 30
Arhgap40	2.93008	1.17348e-07	2.2099e-06	up	52	38	45	5	5	7	chr3:154996720-155042028	+	2265	protein-coding	rno:296323	Rho GTPase activating protein 40	0	Arhgap40	Rho GTPase-activating protein 40
Arhgap9	1.51804	7.54832e-17	8.07926e-15	up	430	595	603	184	196	162	chr7:70612648-70620900	+	2515	protein-coding	rno:362893	Rho GTPase activating protein 9	0	Arhgap9	ArhGAP9
Arhgef25	1.2017	0.000148112	0.00115663	up	249	330	285	108	79	167	chr7:70469304-70476654	-	2943	protein-coding	rno:314904	Rho guanine nucleotide exchange factor (GEF) 25	0	Arhgef25	Rho guanine nucleotide exchange factor 25
Arhgef37	-1.2822	4.67306e-05	0.000426656	down	291	211	244	483	429	810	chr18:56817986-56871167	-	6954	protein-coding	rno:307398	Rho guanine nucleotide exchange factor (GEF) 37	0	Arhgef37	Rho guanine nucleotide exchange factor 37
Arid5a	2.3097	3.79469e-10	1.23311e-08	up	274	621	869	100	99	133	chr9:42871913-42886725	+	4599	protein-coding	rno:316327	AT rich interactive domain 5A (Mrf1 like)	2e-48	Arid5b	Putative uncharacterized protein
Arl11	2.83014	1.41216e-16	1.41553e-14	up	190	473	425	44	53	47	chr15:41639963-41645685	+	2218	protein-coding	rno:364396	ADP-ribosylation factor-like 11	4e-90	Arl11	ADP-ribosylation factor-like protein 11
Arl4d	-1.08153	2.23981e-05	0.000225097	down	460	392	375	687	732	1050	chr10:89577553-89580368	+	2350	protein-coding	rno:303559	ADP-ribosylation factor-like 4D	8e-116	Arl4d	ADP-ribosylation factor-like protein 4D
Arl5c	2.4033	1.35058e-08	3.14743e-07	up	54	69	66	9	13	12	chr10:85941174-85948131	-	1501	protein-coding	rno:497990	ADP-ribosylation factor-like 5C	2e-97	Arl5c	ADP-ribosylation factor-like protein 5C
Arntl2	5.80129	8.54003e-05	0.000717158	up	6	38	20	0	0	1	chr4:181103774-181158415	+	1930	protein-coding	rno:362464	aryl hydrocarbon receptor nuclear translocator-like 2	1e-131	Arntl	Aryl hydrocarbon receptor nuclear translocator-like, isoform CRA_b
Arpp21	1.86395	4.26405e-05	0.000393868	up	34	52	51	15	11	10	chr8:120323895-120492788	-	7669	protein-coding	rno:363153	cAMP-regulated phosphoprotein 21	0	Arpp21	cAMP-regulated phosphoprotein 21
Art2b	2.48783	5.49401e-05	0.000489577	up	39	60	45	17	3	5	chr1:166667304-166685081	-	3367	protein-coding	rno:293152	ADP-ribosyltransferase 2b	2e-109	Art2b	T-cell ecto-ADP-ribosyltransferase 2
Art4	3.12761	2.8512e-08	6.13819e-07	up	43	122	111	16	4	10	chr4:170830851-170841187	-	2436	protein-coding	rno:312806	ADP-ribosyltransferase 4	8e-148	Art4	Ecto-ADP-ribosyltransferase 4
Asb15	-1.18839	0.00847965	0.0333154	down	39	20	28	91	66	38	chr4:51598829-51642276	+	2365	protein-coding	rno:500050	ankyrin repeat and SOCS box containing 15	0	Asb15	Putative uncharacterized protein
Asb2	1.76071	3.51284e-08	7.37812e-07	up	139	141	152	27	48	46	chr6:127212325-127248451	-	3130	protein-coding	rno:299266	ankyrin repeat and SOCS box-containing 2	0	Asb2	Ankyrin repeat and SOCS box protein 2
Asgr1	-1.39535	3.02365e-09	8.06859e-08	down	85	101	76	273	211	181	chr10:56662191-56666086	+	1315	protein-coding	rno:24210	asialoglycoprotein receptor 1	4e-26	Clec4f	C-type lectin domain family 4 member F
Aspdh	-1.35403	1.93837e-11	8.346e-10	down	421	351	342	1142	906	719	chr1:100471038-100473327	+	950	protein-coding	rno:292875	aspartate dehydrogenase domain containing	3e-73	Aspdh	Putative L-aspartate dehydrogenase
Aspg	-1.69233	2.48971e-09	6.82598e-08	down	1279	676	693	3164	2755	2451	chr6:136682279-136701673	+	2524	protein-coding	rno:246266	asparaginase	0	Aspg	60 kDa lysophospholipase
Asrgl1	-1.92838	7.1241e-19	1.05442e-16	down	516	569	628	2291	2605	1391	chr1:225309737-225329743	-	1116	protein-coding	rno:246307	asparaginase like 1	4e-173	Asrgl1	Isoaspartyl peptidase/L-asparaginase
Atf3	1.57681	3.31425e-07	5.57129e-06	up	490	990	1074	369	189	257	chr13:109817892-109849632	-	1891	protein-coding	rno:25389	activating transcription factor 3	2e-102	Atf3	Activating transcription factor 3
Atp10d	1.2571	1.72412e-10	6.08256e-09	up	1086	1888	1721	649	617	598	chr14:38475956-38575943	-	5925	protein-coding	rno:360932	ATPase, class V, type 10D	0	Atp10b	Phospholipid-translocating ATPase
Atp1a2	2.01781	0.000127675	0.00102055	up	420	212	124	72	27	83	chr13:90651682-90676629	-	5132	protein-coding	rno:24212	ATPase, Na+/K+ transporting, alpha 2 polypeptide	0	Atp1a2	Sodium/potassium-transporting ATPase subunit alpha-2
Atp1a3	3.16884	6.21002e-10	1.9414e-08	up	225	362	94	39	21	14	chr1:81852425-81881549	-	3559	protein-coding	rno:24213	ATPase, Na+/K+ transporting, alpha 3 polypeptide	0	Atp1a3	Sodium/potassium-transporting ATPase subunit alpha-3
Atp1a4	-2.98835	6.22098e-07	9.85422e-06	down	19	3	7	104	63	61	chr13:90605794-90641772	-	3447	protein-coding	rno:29132	ATPase, Na+/K+ transporting, alpha 4 polypeptide	0	Atp1a4	Na+/K+ ATPase alpha 4 subunit
Atp5e	-1.02305	6.36305e-13	3.51456e-11	down	1410	1531	1581	3459	3073	2326	chr3:172563105-172566007	-	372	protein-coding	rno:245958	ATP synthase, H+ transporting, mitochondrial F1 complex, epsilon subunit	2e-21	Atp5e	ATP synthase subunit epsilon, mitochondrial
Atp5h	-1.19821	1.99559e-10	6.88642e-09	down	1080	1082	1309	2993	2876	1822	chr10:103967340-103972550	-	601	protein-coding	rno:641434	ATP synthase, H+ transporting, mitochondrial Fo complex, subunit d	6e-85	Atp5h	ATP synthase subunit d, mitochondrial
Atp5i	-1.7158	1.37473e-09	3.95811e-08	down	307	271	277	1129	1112	500	chr14:2325308-2326436	+	289	protein-coding	rno:140608	ATP synthase, H+ transporting, mitochondrial Fo complex, subunit E	1e-24	Atp5k	ATP synthase subunit e, mitochondrial
Atp5j	-1.29699	1.82312e-10	6.3843e-09	down	555	543	548	1470	1543	901	chr11:24286806-24294858	-	974	protein-coding	rno:94271	ATP synthase, H+ transporting, mitochondrial Fo complex, subunit F6	6e-53	Atp5j	ATP synthase-coupling factor 6, mitochondrial
Atp5j2	-1.12336	1.79713e-08	4.04355e-07	down	712	645	675	1675	1615	1003	chr12:11191799-11198369	+	432	protein-coding	rno:690441	ATP synthase, H+ transporting, mitochondrial Fo complex, subunit F2	6e-45	Atp5j2	ATP synthase subunit f, mitochondrial
Atp5l	-1.00646	8.63596e-10	2.63036e-08	down	4065	3458	3543	8147	7589	5791	chr8:49220441-49227273	-	479	protein-coding	rno:300677	ATP synthase, H+ transporting, mitochondrial Fo complex, subunit G	1e-50	Atp5l	ATP synthase subunit g, mitochondrial
Atp8b3	5.81191	0.000352734	0.0024113	up	4	19	10	0	0	0	chr7:12043756-12063668	+	4430	protein-coding	rno:299616	ATPase, aminophospholipid transporter, class I, type 8B, member 3	0	Atp8b3	Atp8b3 protein
Atp8b4	1.41341	2.38395e-09	6.56452e-08	up	247	305	266	95	81	116	chr3:118852205-118976062	-	2290	protein-coding	rno:311396	ATPase, class I, type 8B, member 4	0	Atp8b4	Phospholipid-translocating ATPase
Atpif1	-1.1052	3.46333e-05	0.000329712	down	350	409	540	1166	1002	535	chr5:150719570-150723287	-	482	protein-coding	rno:25392	ATPase inhibitory factor 1	1e-50	Atpif1	ATPase inhibitor, mitochondrial
Aurkb	1.64529	0.000254332	0.00183485	up	78	63	76	19	36	12	chr10:55625860-55632399	+	1830	protein-coding	rno:114592	aurora kinase B	2e-125	Aurkc	Aurora kinase C
Axin2	1.20237	1.94649e-08	4.36922e-07	up	381	419	343	154	140	180	chr10:97212483-97238824	+	3120	protein-coding	rno:29134	axin 2	0	Axin2	Axin-2
Axl	1.99714	1.55048e-18	2.19208e-16	up	2474	4097	3631	861	623	933	chr1:82550892-82580761	-	2667	protein-coding	rno:308444	Axl receptor tyrosine kinase	0	Axl	Tyrosine-protein kinase receptor UFO
Azgp1	-1.29943	1.95074e-10	6.75626e-09	down	158	141	200	462	354	364	chr12:19196563-19203094	+	1879	protein-coding	rno:25294	alpha-2-glycoprotein 1, zinc-binding	2e-151	Azgp1	Zinc-alpha-2-glycoprotein
B3galnt1	1.04243	2.57135e-06	3.42095e-05	up	522	936	867	419	362	296	chr2:166226736-166255302	-	1900	protein-coding	rno:310508	beta-1,3-N-acetylgalactosaminyltransferase 1 (globoside blood group)	0	B3galnt1	UDP-GalNAc:beta-1,3-N-acetylgalactosaminyltransferase 1
B3galt5	-1.03775	1.63451e-08	3.72634e-07	down	850	654	751	1688	1578	1218	chr11:36634662-36683915	+	7522	protein-coding	rno:288161	UDP-Gal:betaGlcNAc beta 1,3-galactosyltransferase, polypeptide 5	4e-179	B3galt5	Beta-1,3-galactosyltransferase 5
B3gat1	-1.99057	0.000612483	0.00381945	down	64	18	12	109	121	137	chr8:27776955-27804368	+	3648	protein-coding	rno:117108	beta-1,3-glucuronyltransferase 1	0	B3gat1	MKIAA4235 protein
B3gnt4	-1.89444	0.00270401	0.0131746	down	21	4	8	40	39	41	chr12:38502987-38506793	-	1979	protein-coding	rno:288752	UDP-GlcNAc:betaGal beta-1,3-N-acetylglucosaminyltransferase 4	0	B3gnt4	N-acetyllactosaminide beta-1,3-N-acetylglucosaminyltransferase 4
B3gnt9	1.55447	0.000123861	0.000992197	up	80	124	66	37	19	32	chr19:37207375-37212401	-	4873	protein-coding	rno:291958	UDP-GlcNAc:betaGal beta-1,3-N-acetylglucosaminyltransferase 9	0	B3gnt9	UDP-GlcNAc:betaGal beta-1,3-N-acetylglucosaminyltransferase 9
B4galnt4	3.77144	1.07246e-29	8.53693e-27	up	172	261	300	19	14	18	chr1:213870328-213881233	+	3551	protein-coding	rno:309105	beta-1,4-N-acetyl-galactosaminyl transferase 4	0	B4galnt4	N-acetyl-beta-glucosaminyl-glycoprotein 4-beta-N-acetylgalactosaminyltransferase 1
B4galt5	1.02255	4.82187e-07	7.83451e-06	up	628	991	982	382	461	372	chr3:164039731-164055561	-	1831	protein-coding	rno:362275	UDP-Gal:betaGlcNAc beta 1,4-galactosyltransferase, polypeptide 5	1e-73	B4galt5	Beta-1,4-galactosyltransferase 5
Baalc	1.21058	0.000921487	0.00539313	up	66	124	76	41	42	27	chr7:77763246-77836534	+	2358	protein-coding	rno:140720	brain and acute leukemia, cytoplasmic	8e-47	Baalc	Brain and acute leukemia cytoplasmic protein
Bag3	-1.14278	1.77841e-13	1.07987e-11	down	537	635	559	1356	1344	977	chr1:199941258-199965191	+	2328	protein-coding	rno:293524	Bcl2-associated athanogene 3	0	Bag3	BCL2-associated athanogene 3
Bai1	-1.55497	3.06068e-05	0.000296142	down	25	28	22	82	83	48	chr7:115766484-115828514	+	5233	protein-coding	rno:362931	brain-specific angiogenesis inhibitor 1	0	Bai1	Brain-specific angiogenesis inhibitor 1
Basp1	-1.29987	4.3602e-05	0.000400795	down	123	105	89	335	283	146	chr2:77586424-77632626	-	1024	protein-coding	rno:64160	brain abundant, membrane attached signal protein 1	2e-25	Basp1	Brain acid soluble protein 1
Batf	1.98558	0.000174217	0.00132818	up	33	44	36	7	7	13	chr6:109562407-109584541	+	1071	protein-coding	rno:299206	basic leucine zipper transcription factor, ATF-like	4e-68	Batf	Basic leucine zipper transcriptional factor ATF-like
Batf3	2.58886	0.00177776	0.00928445	up	8	29	27	4	2	4	chr13:109713376-109725126	+	803	protein-coding	rno:60462	basic leucine zipper transcription factor, ATF-like 3	3e-33	Batf3	Basic leucine zipper transcriptional factor ATF-like 3
Bbc3	1.02004	0.0057142	0.0242128	up	56	88	110	36	34	48	chr1:78261491-78267802	+	1358	protein-coding	rno:317673	Bcl-2 binding component 3	2e-103	Bbc3	BCL2 binding component 3
Bcat2	-1.13084	2.24499e-15	1.90723e-13	down	809	748	730	1640	1679	1494	chr1:101553900-101572103	+	2271	protein-coding	rno:64203	branched chain amino acid transaminase 2, mitochondrial	0	Bcat2	Branched-chain-amino-acid aminotransferase, mitochondrial
Bcl11a	3.55656	7.19548e-08	1.42295e-06	up	41	36	46	4	1	5	chr14:108826715-108921197	+	7785	protein-coding	rno:305589	B-cell CLL/lymphoma 11A (zinc finger protein)	0	Bcl11b	Putative uncharacterized protein
Bcl11b	1.49484	4.32477e-06	5.43321e-05	up	95	151	175	38	54	49	chr6:131834097-131926438	-	5419	protein-coding	rno:314423	B-cell CLL/lymphoma 11B (zinc finger protein)	0	Bcl11b	Putative uncharacterized protein
Bcl2a1	2.82877	5.17295e-13	2.8909e-11	up	167	487	334	32	50	48	chr8:96551424-96559527	+	699	protein-coding	rno:170929	BCL2-related protein A1	5e-90	Bcl2a1d	Protein Bcl2a1d
Bcl3	2.35766	2.64227e-17	3.12861e-15	up	261	484	541	86	81	71	chr1:80730758-80745086	-	1788	protein-coding	rno:680611	B-cell CLL/lymphoma 3	0	Bcl3	B-cell lymphoma 3 protein homolog
Bcl6	-1.44153	4.16998e-10	1.34813e-08	down	892	711	531	1961	1998	1659	chr11:80255722-80279077	+	4264	protein-coding	rno:303836	B-cell CLL/lymphoma 6	0	Bcl6	B-cell lymphoma 6 protein homolog
Bdnf	2.26597	0.00485111	0.0212702	up	20	46	45	2	3	16	chr3:100768637-100819216	+	5931	protein-coding	rno:24225	brain-derived neurotrophic factor	1e-153	Bdnf	Brain-derived neurotrophic factor transcript variant 5
Bean1	2.08438	0.00105626	0.00606387	up	78	113	41	10	8	33	chr19:947862-993479	-	2754	protein-coding	rno:361358	brain expressed, associated with NEDD4, 1	3e-113	Bean1	Bean protein
Bend6	1.26886	0.00431308	0.0193399	up	33	51	37	16	19	13	chr9:38297371-38351024	+	1766	protein-coding	rno:363212	BEN domain containing 6	1e-124	Bend6	BEN domain-containing protein 6
Bfsp2	-3.09581	2.15168e-08	4.78447e-07	down	13	8	3	67	86	47	chr8:111908614-111965889	-	1550	protein-coding		beaded filament structural protein 2, phakinin	0	Bfsp2	Putative uncharacterized protein
Bhlhe22	1.93798	0.000313315	0.00218709	up	38	55	49	22	7	7	chr2:102685513-102688624	+	3112	protein-coding	rno:365748	basic helix-loop-helix family, member e22	1e-142	Bhlhe22	Class E basic helix-loop-helix protein 22
Bhlhe41	1.04904	0.00382426	0.0175425	up	166	276	226	85	67	150	chr4:180230742-180235143	-	3158	protein-coding	rno:117095	basic helix-loop-helix family, member e41	1e-179	Bhlhe41	Class E basic helix-loop-helix protein 41
Bhmt	-1.06385	1.47848e-06	2.10601e-05	down	752	1096	839	2455	1415	1542	chr2:23236573-23256158	-	1866	protein-coding	rno:81508	betaine-homocysteine S-methyltransferase	0	Bhmt	Betaine--homocysteine S-methyltransferase 1
Bhmt2	-1.02855	7.00644e-08	1.38701e-06	down	6129	4769	4840	12753	9908	8555	chr2:23272320-23289266	-	1973	protein-coding	rno:365972	betaine-homocysteine S-methyltransferase 2	0	Bhmt2	S-methylmethionine--homocysteine S-methyltransferase BHMT2
Bik	1.63967	0.00103575	0.00596424	up	28	47	33	12	9	12	chr7:124390926-124410449	+	1045	protein-coding	rno:114496	BCL2-interacting killer (apoptosis-inducing)	5e-65	Bik	Bcl-2-interacting killer
Birc3	3.06261	1.05904e-25	4.09459e-23	up	967	1826	1666	137	141	221	chr8:6048590-6076823	-	4582	protein-coding	rno:78971	baculoviral IAP repeat-containing 3	0	Birc3	Baculoviral IAP repeat-containing protein 3
Blk	2.37617	0.000133647	0.00106117	up	19	44	57	11	5	6	chr15:46555552-46593776	-	2711	protein-coding	rno:364403	BLK proto-oncogene, Src family tyrosine kinase	0	Blk	Tyrosine-protein kinase Blk
Blvra	-1.19874	6.67696e-07	1.04714e-05	down	1168	708	1091	2637	1818	2138	chr3:119552555-119577793	+	1224	protein-coding	rno:116599	biliverdin reductase A	1e-100	Blvra	Biliverdin reductase A
Bmp1	1.20411	1.62447e-10	5.78488e-09	up	735	1135	926	453	337	369	chr15:52166401-52210780	-	3647	protein-coding	rno:83470	bone morphogenetic protein 1	0	Tll2	Metalloendopeptidase
Bmp2	1.35356	4.52747e-05	0.000414562	up	111	146	149	46	36	68	chr3:126335963-126345881	+	3709	protein-coding	rno:29373	bone morphogenetic protein 2	0	Bmp2	Bone morphogenetic protein 2
Boc	1.18643	5.39851e-10	1.70174e-08	up	859	1167	1143	472	361	490	chr11:61084284-61159220	+	4009	protein-coding		BOC cell adhesion associated, oncogene regulated	0	Boc	Brother of CDO
Bpifb1	2.89637	0.0137473	0.0492143	up	6	12	14	1	0	3	chr3:149668195-149702399	+	1682	protein-coding	rno:499926	BPI fold containing family B, member 1	0	Bpifb1	BPI fold-containing family B member 1
Brd2	2.10252	7.08491e-06	8.31106e-05	up	61	42	49	10	11	13	chr20:5261542-5269337	+	4303	protein-coding	rno:294276	bromodomain containing 2	3e-179	Brdt	Putative uncharacterized protein
Btc	-1.32322	0.000948896	0.00552623	down	63	62	74	103	122	241	chr14:18231854-18270621	+	611	protein-coding	rno:64022	betacellulin	1e-70	Btc	Probetacellulin
Btla	2.25309	1.52437e-07	2.78487e-06	up	49	77	101	14	14	17	chr11:60523711-60547232	-	3382	protein-coding	rno:407756	B and T lymphocyte associated	1e-128	Btla	B- and T-lymphocyte attenuator
Bub1	1.37061	0.00134984	0.00742963	up	107	135	59	32	52	28	chr3:120373604-120404910	-	4493	protein-coding	rno:296137	BUB1 mitotic checkpoint serine/threonine kinase	0	Bub1	Mitotic checkpoint serine/threonine-protein kinase BUB1
Bub1b	1.34129	0.0016247	0.00867038	up	60	82	43	21	30	19	chr3:110367954-110420471	+	4421	protein-coding	rno:171576	BUB1 mitotic checkpoint serine/threonine kinase B	0	Bub1b	Putative uncharacterized protein
Bzw2	1.15769	2.38453e-08	5.25245e-07	up	777	1281	1263	504	415	492	chr6:55586754-55647650	-	1414	protein-coding	rno:171439	basic leucine zipper and W2 domains 2	0	Bzw2	Putative uncharacterized protein
C1qa	1.69346	9.36976e-13	5.01441e-11	up	956	1659	1591	519	319	401	chr5:155261254-155264101	-	1002	protein-coding	rno:298566	complement component 1, q subcomponent, A chain	3e-124	C1qa	Complement C1q subcomponent subunit A
C1qb	1.50269	4.64827e-09	1.19487e-07	up	598	978	1011	398	217	259	chr5:155246444-155251995	-	1078	protein-coding	rno:29687	complement component 1, q subcomponent, B chain	5e-117	C1qb	Complement C1q subcomponent subunit B
C1qc	1.5223	6.36313e-13	3.51456e-11	up	1382	2048	2025	740	457	614	chr5:155255013-155258631	-	1321	protein-coding	rno:362634	complement component 1, q subcomponent, C chain	3e-101	C1qc	Complement C1q subcomponent subunit C
C1qtnf1	1.69805	1.70494e-11	7.40828e-10	up	257	383	413	132	80	98	chr10:107455845-107477160	+	3250	protein-coding	rno:303701	C1q and tumor necrosis factor related protein 1	1e-147	C1qtnf1	Complement C1q tumor necrosis factor-related protein 1
C1qtnf6	1.4239	0.00155428	0.00833921	up	69	113	47	36	19	27	chr7:119746150-119752720	-	2310	protein-coding	rno:315114	C1q and tumor necrosis factor related protein 6	5e-142	C1qtnf6	Complement C1q tumor necrosis factor-related protein 6
C1qtnf7	1.44372	1.95365e-06	2.68591e-05	up	205	230	170	92	46	76	chr14:72011518-72122264	-	2534	protein-coding	rno:305423	C1q and tumor necrosis factor related protein 7	2e-166	C1qtnf7	Complement C1q tumor necrosis factor-related protein 7
C1r	1.34808	2.25525e-06	3.05838e-05	up	4374	5234	5742	1572	1363	2720	chr4:157126060-157136825	+	2705	protein-coding	rno:312705	complement component 1, r subcomponent	0	C1ra	Putative uncharacterized protein
C1s	2.21873	5.64629e-11	2.22389e-09	up	3831	5776	7588	1037	713	1694	chr4:157143592-157155592	-	2895	protein-coding	rno:192262	complement component 1, s subcomponent	0	C1s2	Complement C1s-B subcomponent
C2	2.75782	1.531e-19	2.50042e-17	up	606	1234	1648	167	161	158	chr20:4542340-4561152	-	2604	protein-coding	rno:24231	complement component 2	2e-19	Prss34	Protease serine 34
C3	3.7394	1.67755e-28	9.93162e-26	up	5490	14285	6342	702	751	416	chr9:9721137-9747084	+	5073	protein-coding	rno:24232	complement component 3	0	C3	Complement component 3d
C3ar1	1.31952	1.73391e-10	6.10574e-09	up	224	305	326	118	111	98	chr4:155681767-155691114	-	3693	protein-coding	rno:84007	complement component 3a receptor 1	0	C3ar1	C3a anaphylatoxin chemotactic receptor
C4a	3.51303	1.20904e-20	2.33728e-18	up	104	177	151	13	11	12	chr20:2651599-2678183	-	4834	protein-coding	rno:24233	complement component 4A (Rodgers blood group)	0	C3	Complement component 3d
C4b	2.7917	1.24776e-16	1.27777e-14	up	1439	2870	2614	365	171	405	chr20:4302344-4316752	-	5354	protein-coding	rno:406161	complement component 4B (Chido blood group)	0	C3	Complement component 3d
C4bpa	7.32814	9.98271e-20	1.7193e-17	up	137	324	216	2	1	1	chr13:47342090-47377580	-	2311	protein-coding	rno:24235	complement component 4 binding protein, alpha	6e-64	Cr2	Complement receptor type 2
C5ar1	1.76995	1.85279e-12	9.53836e-11	up	223	398	321	85	91	86	chr1:78186777-78195132	-	1753	protein-coding	rno:113959	complement component 5a receptor 1	4e-163	C5ar1	C5a anaphylatoxin chemotactic receptor 1
C5ar2	1.8853	5.1315e-10	1.62027e-08	up	244	436	313	61	96	96	chr1:78165155-78183413	-	3317	protein-coding	rno:445269	complement component 5a receptor 2	1e-175	C5ar2	C5a anaphylatoxin chemotactic receptor 2
C6	4.40499	3.73506e-17	4.23717e-15	up	187	898	479	37	11	22	chr2:54460329-54533801	+	3200	protein-coding	rno:24237	complement component 6	0	C6	Protein C6
C7	2.41897	1.98337e-13	1.19286e-11	up	17095	35123	31569	7562	2833	4605	chr2:54707621-54781624	-	4637	protein-coding	rno:117517	complement component 7	0	C7	Oxidation resistance protein 1
COX1	-1.21011	1.86503e-07	3.35865e-06	down	318674	271404	285705	703121	839480	424198	chrm:5323-6867	+	1545	protein-coding	rno:26195	cytochrome c oxidase subunit 1
COX2	-1.3204	4.65154e-21	9.7915e-19	down	1182	1399	1163	3378	3121	2498	chrm:7006-7689	+	684	protein-coding	rno:26198	COXII
COX3	-1.61777	1.33118e-08	3.11349e-07	down	39411	35151	36094	126702	147025	57358	chrm:8599-9382	+	784	protein-coding	rno:26204	cytochrome c oxidase subunit 3
CYTB	-1.59244	2.3871e-08	5.25245e-07	down	23219	21626	21968	79990	83591	33081	chrm:14136-15278	+	1143	protein-coding	rno:26192	cytochrome b
Cabp1	-2.08737	1.50424e-07	2.75342e-06	down	53	42	54	187	318	108	chr12:47185449-47209785	+	1429	protein-coding	rno:171051	calcium binding protein 1	0	Cabp1	Calcium-binding protein 1
Cabp2	-2.20843	0.00332077	0.015633	down	5	6	20	23	27	81	chr1:219327768-219335046	+	1578	protein-coding	rno:499298	calcium binding protein 2	2e-65	Cabp1	Calcium-binding protein 1
Cabp7	-3.43881	4.18999e-07	6.90256e-06	down	10	1	3	53	41	54	chr14:84968129-84978253	-	2736	protein-coding	rno:360970	calcium binding protein 7	3e-126	Cabp7	Calcium binding protein 7
Cacna1c	1.31799	5.63013e-08	1.1323e-06	up	470	645	474	169	191	243	chr4:150639043-151269159	-	12142	protein-coding	rno:24239	calcium channel, voltage-dependent, L type, alpha 1C subunit	0	Cacna1c	Voltage-dependent L-type calcium channel subunit alpha-1C
Cacna2d1	1.56586	2.982e-11	1.23619e-09	up	513	655	483	194	134	204	chr4:15706974-16130848	-	7436	protein-coding	rno:25399	calcium channel, voltage-dependent, alpha2/delta subunit 1	0	Cacna2d1	Voltage-dependent calcium channel subunit alpha-2/delta-1
Cacnb3	2.08037	2.59744e-05	0.000255231	up	325	468	474	32	76	167	chr7:140311140-140324902	+	2990	protein-coding	rno:25297	calcium channel, voltage-dependent, beta 3 subunit	0	Cacnb3	Voltage-dependent L-type calcium channel subunit beta-3
Cacnb4	-1.122	2.50161e-06	3.34224e-05	down	414	277	516	923	833	771	chr3:37950846-38092383	-	11868	protein-coding	rno:58942	calcium channel, voltage-dependent, beta 4 subunit	0	Cacnb4	Calcium channel, voltage-dependent, beta 4 subunit
Cacng5	-2.15411	0.00121924	0.00682768	down	557	138	194	1090	1477	1320	chr10:96124904-96131710	-	828	protein-coding	rno:140726	calcium channel, voltage-dependent, gamma subunit 5	2e-162	Cacng5	Voltage-dependent calcium channel gamma subunit
Cadm3	1.4288	0.000380905	0.00257099	up	91	122	53	34	32	29	chr13:91842311-91873123	-	2515	protein-coding	rno:360882	cell adhesion molecule 3	0	Cadm3	Immunoglobulin superfamily, member 4B, isoform CRA_a
Cadm4	1.25673	0.000197446	0.00147734	up	160	199	97	63	56	64	chr1:81365200-81369841	+	1106	protein-coding	rno:365216	cell adhesion molecule 4	0	Cadm4	Cell adhesion molecule 4
Calcrl	1.0412	1.01003e-06	1.50196e-05	up	1100	1411	1025	453	638	544	chr3:71747940-71845487	-	4910	protein-coding	rno:25029	calcitonin receptor-like	3e-153	Calcr	Calcitonin receptor CR-1a
Caln1	-1.27574	5.56902e-07	8.9109e-06	down	255	194	239	497	706	404	chr12:29307117-29743705	-	1977	protein-coding	rno:363909	calneuron 1	3e-128	Caln1	Calcium-binding protein 8
Camk1d	1.52701	1.05568e-09	3.15455e-08	up	221	369	321	88	105	106	chr17:76532611-76938956	+	4438	protein-coding	rno:307124	calcium/calmodulin-dependent protein kinase ID	0	Camk1d	Calcium/calmodulin-dependent protein kinase ID
Camk4	1.80264	6.39086e-05	0.000558833	up	37	46	59	17	11	11	chr18:25746878-25965953	+	1770	protein-coding	rno:25050	calcium/calmodulin-dependent protein kinase IV	0	Camk4	Calcium/calmodulin-dependent protein kinase type IV
Cap2	-1.24645	0.000372758	0.00252752	down	47	30	29	85	79	79	chr17:18441614-18592866	-	2848	protein-coding	rno:116653	CAP, adenylate cyclase-associated protein, 2 (yeast)	0	Cap2	Adenylyl cyclase-associated protein 2
Capn13	2.04752	4.09733e-05	0.00038051	up	90	94	74	7	29	23	chr6:24579590-24676533	-	3020	protein-coding	rno:362701	calpain 13	0	Capn13	Calpain-13
Capns2	2.29409	0.00522728	0.0225634	up	18	11	17	2	4	3	chr19:15485258-15486200	-	943	protein-coding	rno:679870	calpain, small subunit 2	1e-118	Capns2	Calpain small subunit 2
Caps2	1.10787	0.0109319	0.0409542	up	42	35	50	25	19	13	chr7:54859088-54917406	+	3540	protein-coding	rno:366891	calcyphosine 2	0	Caps2	Calcyphosin-2
Car13	1.47525	2.53168e-05	0.000249805	up	85	148	141	44	30	53	chr2:88282961-88314254	-	1982	protein-coding	rno:499566	carbonic anhydrase 13	2e-153	Car13	Carbonic anhydrase 13
Car15	3.39906	0.0050134	0.0218282	up	8	9	16	1	2	0	chr11:87293843-87299558	+	3495	protein-coding	rno:288360	carbonic anhydrase 15	1e-42	Car9	Truncated carbonic anhydrase 9
Car4	-1.02466	8.17138e-09	2.00009e-07	down	645	665	520	1430	1090	1075	chr10:72272286-72281069	+	1266	protein-coding	rno:29242	carbonic anhydrase 4	7e-123	Car4	Carbonic anhydrase 4
Car7	-1.59608	5.88351e-06	7.13592e-05	down	77	43	39	169	176	124	chr19:636545-645935	-	1660	protein-coding	rno:291819	carbonic anhydrase 7	2e-121	Car7	Carbonic anhydrase 7, isoform CRA_a
Card14	2.72121	3.64582e-18	4.86409e-16	up	201	380	313	57	45	28	chr10:108440524-108469012	+	4125	protein-coding	rno:688292	caspase recruitment domain family, member 14	0	Card14	Putative uncharacterized protein
Card9	1.25346	4.3276e-05	0.000398572	up	89	94	84	32	37	38	chr3:3798346-3807911	-	2664	protein-coding	rno:64171	caspase recruitment domain family, member 9	0	Card9	Caspase recruitment domain-containing protein 9
Casc5	2.40202	0.00013223	0.00105212	up	62	66	33	15	13	2	chr3:110847318-110909807	+	8510	protein-coding	rno:311327	cancer susceptibility candidate 5	0	Casc5	Protein CASC5
Casp1	1.58566	1.08572e-17	1.33565e-15	up	470	642	551	167	176	184	chr8:2605743-2614637	+	1306	protein-coding	rno:25166	caspase 1	0	Casp1	Caspase-1
Casp12	2.22439	8.58071e-16	7.74103e-14	up	228	431	424	71	73	75	chr8:2658801-2689184	+	2461	protein-coding	rno:156117	caspase 12	7e-178	Casp12	Caspase-12
Casp3	1.08938	7.63988e-07	1.17864e-05	up	564	844	879	304	322	388	chr16:48845011-48863243	-	2505	protein-coding	rno:25402	caspase 3	1e-158	Casp3	Caspase-3
Casp4	1.40506	8.17689e-14	5.26909e-12	up	396	439	539	196	164	138	chr8:2616391-2651682	+	1250	protein-coding	rno:114555	caspase 4, apoptosis-related cysteine peptidase	2e-169	Casp4	Caspase-11 short form splicing variant
Casp8	1.13465	1.29171e-10	4.68803e-09	up	543	791	642	293	308	258	chr9:65614142-65662624	+	2644	protein-coding	rno:64044	caspase 8	0	Casp8	Caspase-8
Casq1	-1.93889	1.12532e-06	1.64881e-05	down	204	79	74	475	427	441	chr13:90592676-90602365	-	1849	protein-coding	rno:686019	calsequestrin 1 (fast-twitch, skeletal muscle)	0	Casq1	Calsequestrin-1
Casr	-1.52551	5.06103e-11	2.00588e-09	down	1146	911	956	3021	3498	1907	chr11:67188630-67258721	+	4112	protein-coding	rno:24247	calcium-sensing receptor	0	Casr	Extracellular calcium-sensing receptor
Cass4	2.06307	3.70977e-10	1.21175e-08	up	123	142	101	25	35	24	chr3:170398584-170438381	+	4668	protein-coding	rno:296409	Cas scaffolding protein family member 4	0	Cass4	Cas scaffolding protein family member 4
Cat	-1.01742	1.64841e-07	2.98844e-06	down	13574	11711	16038	33418	27840	19765	chr3:93379872-93412058	-	2541	protein-coding	rno:24248	catalase	0	Cat	Catalase, isoform CRA_a
Cblc	1.44885	0.00354999	0.0165164	up	340	386	373	48	88	235	chr1:80699321-80716146	-	1659	protein-coding	rno:292699	Cbl proto-oncogene C, E3 ubiquitin protein ligase	0	Cblc	Casitas B-lineage lymphoma c, isoform CRA_b
Cbln2	3.87832	3.95453e-05	0.000369603	up	16	35	27	0	4	1	chr18:83775477-83784510	+	4381	protein-coding	rno:291388	cerebellin 2 precursor	9e-129	Cbln2	Cerebellin-2
Cbs	-1.0445	1.63352e-07	2.96428e-06	down	2672	2081	2128	5834	4211	3767	chr20:10361987-10386663	-	2523	protein-coding	rno:24250	cystathionine beta synthase	0	Cbs	Cystathionine beta-synthase
Ccdc108	-2.16792	0.000240363	0.00175074	down	7	6	5	29	27	22	chr9:82163016-82198001	-	5748	protein-coding	rno:301521	coiled-coil domain containing 108	0	Ccdc108	Coiled-coil domain containing 108
Ccdc136	1.5454	0.00283624	0.0136977	up	142	158	121	23	26	85	chr4:56674647-56704501	+	4079	protein-coding	rno:362331	coiled-coil domain containing 136	0	Ccdc136	Coiled-coil domain-containing protein 136
Ccdc150	2.9072	0.00241585	0.0120095	up	12	13	14	2	2	1	chr9:60883969-60988898	+	5278	protein-coding	rno:316399	coiled-coil domain containing 150	0	Ccdc150	Coiled-coil domain-containing protein 150
Ccdc170	1.82368	0.0100545	0.0382647	up	20	33	13	7	8	3	chr1:42216599-42256765	+	1822	protein-coding	rno:292266	coiled-coil domain containing 170	0	Ccdc170	Protein Ccdc170
Ccdc3	1.33634	1.23359e-05	0.000135088	up	329	454	301	138	91	178	chr17:76991722-77093522	-	4357	protein-coding	rno:498795	coiled-coil domain containing 3	1e-148	Ccdc3	Coiled-coil domain-containing protein 3
Ccdc69	2.05042	2.7517e-06	3.62272e-05	up	57	113	65	16	24	14	chr10:40392459-40419275	-	1767	protein-coding	rno:497906	coiled-coil domain containing 69	3e-106	Ccdc69	Coiled-coil domain-containing protein 69
Ccdc80	1.46761	1.32048e-12	6.94904e-11	up	2546	3748	2563	1324	889	870	chr11:60645660-60679249	-	4097	protein-coding	rno:64387	coiled-coil domain containing 80	0	Ccdc80	Coiled-coil domain-containing protein 80
Ccdc88b	1.48838	1.36037e-09	3.92272e-08	up	280	365	340	87	115	130	chr1:222102436-222118479	-	4913	protein-coding	rno:293698	coiled-coil domain containing 88B	0	Ccdc88b	Coiled-coil domain-containing protein 88B
Ccl12	5.55213	0.00109818	0.00625239	up	9	15	3	0	0	0	chr10:69476866-69478416	+	540	protein-coding	rno:287562	chemokine (C-C motif) ligand 12	2e-44	Ccl12	C-C motif chemokine 12
Ccl17	2.5052	0.00473548	0.0208588	up	12	17	13	1	3	3	chr19:10619220-10620671	-	282	protein-coding	rno:117518	chemokine (C-C motif) ligand 17	8e-37	Ccl17	C-C motif chemokine
Ccl19	2.70295	2.61472e-30	2.60715e-27	up	260	337	285	50	46	34	chr5:58181025-58182969	-	715	protein-coding	rno:362506	chemokine (C-C motif) ligand 19	4e-52	Ccl19	C-C motif chemokine 19
Ccl2	3.16414	1.22872e-18	1.75023e-16	up	237	384	215	20	30	38	chr10:69412065-69413863	+	780	protein-coding	rno:24770	chemokine (C-C motif) ligand 2	1e-58	Ccl2	C-C motif chemokine 2
Ccl20	4.59147	4.90075e-14	3.26918e-12	up	95	331	363	2	13	15	chr9:88918357-88921011	+	870	protein-coding	rno:29538	chemokine (C-C motif) ligand 20	6e-32	Ccl20	C-C motif chemokine 20
Ccl21	3.25526	1.78087e-32	2.4099e-29	up	510	809	521	83	46	56	chr5:58197678-58198782	-	838	protein-coding	rno:298006	chemokine (C-C motif) ligand 21	1e-47	Ccl21a	C-C motif chemokine 21a
Ccl22	4.72927	0.000247101	0.0017895	up	11	28	17	0	2	0	chr19:10674189-10681145	-	1745	protein-coding	rno:117551	chemokine (C-C motif) ligand 22	2e-39	Ccl22	C-C motif chemokine 22
Ccl3	3.41822	1.7549e-05	0.000183886	up	12	94	96	11	4	3	chr10:70869516-70871066	-	754	protein-coding	rno:25542	chemokine (C-C motif) ligand 3	7e-45	Ccl3	C-C motif chemokine 3
Ccl6	3.05256	1.68749e-21	3.85175e-19	up	336	866	668	87	66	61	chr10:70798118-70802750	-	348	protein-coding	rno:287910	chemokine (C-C motif) ligand 6	1e-49	Ccl6	C-C motif chemokine 6
Ccl7	4.10158	2.35554e-06	3.16494e-05	up	64	72	30	0	1	8	chr10:69423083-69424933	+	807	protein-coding	rno:287561	chemokine (C-C motif) ligand 7	9e-42	Ccl7	C-C motif chemokine 7
Ccnb1	1.94916	1.84109e-05	0.000191435	up	70	70	44	14	21	11	chr2:30783916-30791100	-	1484	protein-coding	rno:25203	cyclin B1	0	Ccnb1	Cyclin b1 variant 1
Ccnb2	1.70876	0.0139255	0.0497021	up	21	21	24	2	8	9	chr8:76847972-76861165	-	1484	protein-coding	rno:363088	cyclin B2	0	Ccnb2	G2/mitotic-specific cyclin-B2
Ccnd1	-1.06443	2.71103e-06	3.57166e-05	down	2915	2243	2541	6620	3765	5197	chr1:218090750-218100447	-	4050	protein-coding	rno:58919	cyclin D1	1e-173	Ccnd1	Putative cyclin D1b
Ccnf	2.0543	4.60759e-07	7.51859e-06	up	72	64	86	12	23	16	chr10:13594687-13619935	-	3313	protein-coding	rno:117524	cyclin F	0	Ccnf	Cyclin-F
Ccno	-3.55817	2.67221e-08	5.8391e-07	down	6	3	2	49	46	31	chr2:44855561-44860317	+	3540	protein-coding	rno:499528	cyclin O	0	Ccno	Cyclin O
Ccr1	4.20543	1.76895e-27	9.3091e-25	up	159	316	223	15	9	12	chr8:132996646-133002201	-	1849	protein-coding	rno:57301	chemokine (C-C motif) receptor 1	0	Ccr1	C-C chemokine receptor type 1
Ccr3	3.04052	0.00012209	0.000980433	up	25	33	19	2	6	1	chr8:133028829-133040999	+	4051	protein-coding	rno:117027	chemokine (C-C motif) receptor 3	0	Ccr3	Probable C-C chemokine receptor type 3
Ccr4	3.3618	0.00126859	0.00705002	up	10	16	27	4	1	0	chr8:122530178-122535959	-	1898	protein-coding	rno:171054	chemokine (C-C motif) receptor 4	0	Ccr4	C-C chemokine receptor type 4
Ccr5	2.21928	7.38787e-19	1.08499e-16	up	387	529	416	96	67	109	chr8:133210484-133215599	+	2480	protein-coding	rno:117029	chemokine (C-C motif) receptor 5	0	Ccr5	C-C chemokine receptor type 5
Ccr6	3.5073	2.97022e-17	3.4735e-15	up	111	147	200	7	17	14	chr1:53063383-53087513	-	4992	protein-coding	rno:308163	chemokine (C-C motif) receptor 6	0	Ccr6	C-C chemokine receptor type 6
Ccr7	3.22686	1.73777e-05	0.000182192	up	24	22	63	4	2	5	chr10:87057335-87067444	-	1215	protein-coding	rno:287673	chemokine (C-C motif) receptor 7	0	Ccr7	C-C chemokine receptor type 7
Ccr9	1.5564	0.00616888	0.0257819	up	20	39	24	11	9	7	chr8:132828091-132842130	+	3226	protein-coding	rno:282832	chemokine (C-C motif) receptor 9	0	Ccr9	C-C chemokine receptor type 9
Ccrl2	1.04185	0.00635718	0.0264223	up	58	81	92	54	25	29	chr8:119324298-119326695	-	1979	protein-coding	rno:316019	chemokine (C-C motif) receptor-like 2	4e-174	Ccrl2	C-C chemokine receptor-like 2
Ccrn4l	-1.35175	2.19754e-05	0.000221567	down	150	219	279	828	413	359	chr2:140286661-140306869	+	2609	protein-coding	rno:310395	CCR4 carbon catabolite repression 4-like (S. cerevisiae)	0	Ccrn4l	CCR4 carbon catabolite repression 4-like (S. cerevisiae), isoform CRA_c
Ccsap	1.17625	0.00970912	0.0371294	up	41	67	38	28	14	20	chr19:56615326-56634030	-	3609	protein-coding	rno:307926	centriole, cilia and spindle-associated protein	5e-122	Ccsap	Centriole, cilia and spindle-associated protein
Cd101	2.64624	2.39393e-16	2.30218e-14	up	131	236	183	36	25	23	chr2:203376012-203413895	-	4437	protein-coding	rno:310727	CD101 molecule	2e-165	Igsf3	Immunoglobulin superfamily member 3
Cd109	1.69415	0.00561842	0.0239086	up	32	45	20	15	5	9	chr8:85951423-86065411	+	5037	protein-coding		CD109 molecule	0	Cd109	CD109 antigen
Cd14	2.14021	1.16299e-16	1.2106e-14	up	352	500	514	109	69	116	chr18:29560341-29562294	-	1860	protein-coding	rno:60350	CD14 molecule	1e-167	Cd14	Monocyte differentiation antigen CD14
Cd163	4.94026	3.60211e-05	0.00034019	up	178	302	1039	21	1	24	chr4:156752064-156785467	+	4223	protein-coding	rno:312701	CD163 molecule	0	Cd163	Cd163 protein
Cd163l1	2.93521	8.28552e-08	1.61325e-06	up	41	50	45	7	3	7	chr1:212695567-212706986	+	3347	protein-coding	rno:293591	CD163 molecule-like 1	0	Cd163l1	Putative uncharacterized protein
Cd19	2.57335	0.00108319	0.00618664	up	23	14	24	6	2	2	chr1:197815422-197822125	-	2689	protein-coding	rno:365367	CD19 molecule	0	Cd19	B-lymphocyte antigen CD19
Cd2	1.40572	1.50266e-05	0.000160382	up	65	85	100	32	30	28	chr2:203666706-203680073	-	1136	protein-coding	rno:497761	Cd2 molecule
Cd200r1	1.69637	1.12629e-06	1.64896e-05	up	115	180	113	33	35	51	chr11:60848161-60882466	-	2570	protein-coding	rno:64357	CD200 receptor 1	5e-129	Cd200r1	Cell surface glycoprotein CD200 receptor 1
Cd22	2.13399	8.08165e-09	1.98325e-07	up	156	186	250	37	67	25	chr1:89313475-89329900	-	4832	protein-coding	rno:308501	CD22 molecule	2e-37	Siglec1	Sialoadhesin
Cd226	1.96014	3.22945e-13	1.88833e-11	up	148	186	188	53	46	30	chr18:86299387-86394772	+	5186	protein-coding	rno:307199	CD226 molecule	1e-91	Cd226	CD226 antigen, isoform CRA_b
Cd244	1.59145	1.23787e-06	1.80396e-05	up	107	137	111	52	39	23	chr13:89974026-89995993	+	3109	protein-coding	rno:64025	Cd244 molecule, natural killer cell receptor 2B4
Cd247	1.43979	0.000257369	0.00185253	up	44	71	91	24	25	23	chr13:83996037-84071408	+	1755	protein-coding	rno:25300	Cd247 molecule	7e-75	Cd247	CD3 theta
Cd27	1.52018	0.00674393	0.0277264	up	36	23	41	18	9	7	chr4:157744881-157751598	-	2928	protein-coding	rno:500318	CD27 molecule	1e-125	Cd27	CD27 antigen
Cd274	1.57896	4.38498e-05	0.000402487	up	175	401	400	75	83	145	chr1:247519890-247539659	+	3706	protein-coding	rno:499342	CD274 molecule	6e-146	Cd274	PD-L1
Cd276	1.35361	3.08321e-13	1.80841e-11	up	585	910	769	286	304	254	chr8:63319982-63350312	-	3033	protein-coding	rno:315716	Cd276 molecule	5e-172	Cd276	CD276 antigen
Cd300a	2.37387	3.41913e-13	1.98698e-11	up	230	451	325	46	58	78	chr10:103437978-103451170	+	1516	protein-coding		Cd300a molecule	2e-109	Cd300a	CMRF35-like molecule 8
Cd300e	2.97622	0.000671717	0.00413306	up	21	36	25	2	8	0	chr10:103600779-103619066	-	1300	protein-coding	rno:690076	Cd300e molecule	2e-82	Cd300e	CMRF35-like molecule 2
Cd300lb	3.24885	7.69192e-05	0.000655232	up	18	55	17	3	4	2	chr10:103471082-103481071	-	681	protein-coding	rno:501738	CD300 molecule-like family member b	2e-104	Cd300lb	CMRF35-like molecule 7
Cd300le	1.50024	0.00607967	0.0254709	up	58	108	53	10	25	37	chr10:103581384-103590607	-	731	protein-coding	rno:360655	Cd300 molecule-like family member E	5e-76	Cd300ld	CMRF35-like molecule 5
Cd300lf	1.49835	1.48338e-08	3.40638e-07	up	122	155	149	45	57	42	chr10:103669781-103690577	-	2459	protein-coding	rno:287818	Cd300 molecule-like family member F	6e-96	Cd300lf	CMRF35-like molecule 1
Cd33	2.97317	5.23591e-17	5.80084e-15	up	109	176	188	19	15	23	chr1:98398469-98403206	+	1359	protein-coding	rno:690492	CD33 molecule	3e-159	Cd33	Myeloid cell surface antigen CD33
Cd37	1.77007	2.18562e-14	1.58041e-12	up	208	288	274	66	83	66	chr1:101230470-101236050	-	1358	protein-coding	rno:29185	CD37 molecule	2e-147	Cd37	Tetraspanin
Cd38	1.97492	9.08545e-13	4.87603e-11	up	170	294	203	61	53	48	chr14:71714768-71754953	-	3002	protein-coding	rno:25668	CD38 molecule	1e-156	Cd38	ADP-ribosyl cyclase/cyclic ADP-ribose hydrolase 1
Cd3d	1.7572	0.00179893	0.00936542	up	27	55	71	8	13	21	chr8:49282502-49287095	+	664	protein-coding	rno:25710	CD3 molecule, delta	3e-82	Cd3d	T3 delta-chain
Cd3e	1.4419	0.000275268	0.0019583	up	76	99	143	33	26	51	chr8:49297604-49309369	-	1806	protein-coding	rno:315609	CD3 molecule, epsilon	4e-82	Cd3e	CD3 antigen epsilon polypeptide
Cd3g	2.01628	1.05308e-08	2.50636e-07	up	69	83	102	21	22	17	chr8:49274553-49280926	-	772	protein-coding	rno:300678	CD3 molecule, gamma	3e-84	Cd3g	T-cell surface glycoprotein CD3 gamma chain
Cd4	1.61718	2.3773e-26	9.79086e-24	up	2341	2677	3384	939	888	790	chr4:157381862-157408358	-	3202	protein-coding	rno:24932	Cd4 molecule	3e-168	Cd4	T4 surface glycoprotein
Cd40	1.29078	0.000237939	0.00173642	up	91	84	79	24	38	37	chr3:161519788-161534943	+	1631	protein-coding	rno:171369	CD40 molecule, TNF receptor superfamily member 5	6e-74	Cd40	Tumor necrosis factor receptor superfamily member 5
Cd44	2.3866	1.70452e-30	1.79401e-27	up	2927	4746	3807	594	739	741	chr3:92695083-92783807	-	5342	protein-coding	rno:25406	Cd44 molecule	0	Cd44	CD44 antigen
Cd53	2.51555	3.93165e-26	1.55178e-23	up	741	1300	1111	174	215	136	chr2:209489279-209537098	-	1710	protein-coding	rno:24251	Cd53 molecule	5e-112	Cd53	Tetraspanin
Cd5l	5.53148	0.000620448	0.0038615	up	5	11	11	0	0	0	chr2:186685104-186696117	+	1965	protein-coding	rno:310693	Cd5 molecule-like	1e-166	Cd5l	CD5 antigen-like
Cd68	1.91426	1.0223e-12	5.45561e-11	up	301	595	458	107	107	125	chr10:56268726-56270605	-	1200	protein-coding	rno:287435	Cd68 molecule	4e-127	Cd68	Macrosialin
Cd69	1.80196	2.66049e-06	3.52468e-05	up	77	102	87	17	22	33	chr4:163041147-163049065	-	1604	protein-coding	rno:29187	Cd69 molecule	2e-94	Cd69	Early activation antigen CD69
Cd7	2.88383	2.16262e-16	2.10107e-14	up	147	196	169	25	12	29	chr10:110229931-110232812	-	974	protein-coding	rno:303747	Cd7 molecule	3e-91	Cd7	T-cell antigen CD7
Cd80	3.35885	7.84323e-16	7.10957e-14	up	85	94	88	10	8	7	chr11:64818235-64854521	-	1960	protein-coding	rno:25408	Cd80 molecule	7e-112	Cd80	T-lymphocyte activation antigen CD80
Cd83	1.57881	1.43473e-08	3.31072e-07	up	471	566	401	109	198	151	chr17:24416651-24435790	+	2119	protein-coding	rno:361226	CD83 molecule	2e-57	Cd83	CD83 antigen
Cd84	2.2275	4.5239e-18	5.95176e-16	up	229	387	301	68	69	50	chr13:90241321-90278392	+	2211	protein-coding	rno:501872	CD84 molecule	3e-140	Cd84	CD84 antigen
Cd86	1.01881	3.28753e-05	0.000315034	up	159	268	264	115	105	104	chr11:67060302-67118455	+	1816	protein-coding	rno:56822	CD86 molecule	5e-13	Cd80	T-lymphocyte activation antigen CD80
Cd93	1.05173	1.34758e-16	1.35798e-14	up	1410	1477	1467	668	675	666	chr3:142778798-142783774	-	4729	protein-coding	rno:84398	CD93 molecule	0	Cd93	CD93 antigen
Cd96	1.57895	2.19061e-07	3.85495e-06	up	95	116	106	38	40	24	chr11:57108761-57183855	+	2850	protein-coding	rno:498079	CD96 molecule	0	Cd96	T-cell surface protein tactile
Cdc25c	1.04807	4.11155e-05	0.000381456	up	159	158	141	72	61	79	chr18:27528768-27550315	-	3078	protein-coding	rno:307511	cell division cycle 25C	0	Cdc25c	M-phase inducer phosphatase 3
Cdca7	2.40565	1.35848e-09	3.92272e-08	up	101	111	95	16	12	27	chr3:59153281-59163916	+	2332	protein-coding	rno:311742	cell division cycle associated 7	0	Cdca7	Cell division cycle-associated protein 7
Cdh11	1.734	1.77978e-08	4.01404e-07	up	1120	1564	648	383	267	314	chr19:2393059-2551245	+	6692	protein-coding	rno:84407	cadherin 11	0	Cdh11	Cadherin-11
Cdh17	3.54404	5.4845e-19	8.1814e-17	up	92	147	165	13	11	9	chr5:25354187-25443675	+	4865	protein-coding	rno:117048	cadherin 17	0	Cdh17	Cadherin-17
Cdh19	2.66824	0.000542145	0.00344662	up	14	33	33	7	1	4	chr13:32344954-32469909	-	4876	protein-coding	rno:360835	cadherin 19, type 2	0	Cdh19	Cadherin 19, type 2
Cdh20	-2.08523	7.19993e-05	0.000618619	down	13	11	7	38	58	31	chr13:24846480-24913440	+	2450	protein-coding	rno:363948	cadherin 20	0	Cdh20	Cadherin-20
Cdh23	-1.11489	0.00075598	0.00454668	down	61	71	74	213	134	87	chr20:29857018-30263758	-	10471	protein-coding	rno:114102	cadherin-related 23	0	Cdh23	Cadherin 23 isoform E
Cdhr1	1.51808	6.53981e-05	0.000568594	up	60	112	149	36	37	33	chr16:14328161-14348049	-	4275	protein-coding	rno:93662	cadherin-related family member 1	0	Cdhr1	Pcdh21 protein
Cdk1	1.32644	0.00148116	0.00802191	up	102	92	47	31	34	28	chr20:20576343-20591510	+	1313	protein-coding	rno:54237	cyclin-dependent kinase 1	3e-174	Cdk1	Cyclin-dependent kinase 1
Cdo1	-1.62265	5.90029e-08	1.18162e-06	down	1436	871	663	3211	3328	2412	chr18:40702027-40716902	-	1519	protein-coding	rno:81718	cysteine dioxygenase type 1	5e-119	Cdo1	Cysteine dioxygenase type 1
Cela1	-1.28616	1.1587e-09	3.44068e-08	down	92	101	102	244	260	187	chr7:142305621-142318599	-	801	protein-coding	rno:24331	chymotrypsin-like elastase family, member 1	2e-129	Cela1	Putative uncharacterized protein
Cenpe	1.22967	0.00513489	0.0222569	up	93	108	56	21	41	42	chr2:240395974-240454785	+	8161	protein-coding	rno:362044	centromere protein E	0	Cenpe	Kinesin-like protein
Cenpf	1.45114	0.00113902	0.00643756	up	145	219	87	33	78	46	chr13:108132499-108178609	-	10070	protein-coding	rno:257649	centromere protein F	0	Cenpf	Protein Cenpf
Cenpk	1.61839	0.00767606	0.0307188	up	26	30	17	9	9	5	chr2:34312766-34373917	+	1641	protein-coding	rno:294712	centromere protein K
Cenpo	1.03212	0.000394662	0.00265535	up	95	90	93	41	42	47	chr6:28648804-28663200	-	2061	protein-coding	rno:684439	centromere protein O
Cenpt	2.63468	0.00289796	0.0139345	up	19	13	13	3	1	3	chr19:37813284-37819777	-	1779	protein-coding	rno:307805	centromere protein T	2e-157	Cenpt	Centromere protein T
Cep170	1.02197	3.86446e-06	4.91357e-05	up	438	776	611	279	274	298	chr13:94807090-94887448	-	7073	protein-coding	rno:171457	centrosomal protein 170	0	Cep170	Centrosomal protein of 170 kDa
Cep55	1.94336	0.00156735	0.00840461	up	30	26	20	5	8	6	chr1:256745250-256760794	+	2548	protein-coding	rno:294074	centrosomal protein 55	0	Cep55	Centrosomal protein of 55 kDa
Cep72	1.48931	0.00466113	0.0205887	up	25	31	26	11	8	9	chr1:31834977-31864938	+	2500	protein-coding	rno:308064	centrosomal protein 72	0	Cep72	Centrosomal protein of 72 kDa
Cerk	1.41108	4.6707e-14	3.13781e-12	up	882	1322	1354	447	384	439	chr7:127015162-127058056	-	4319	protein-coding	rno:300129	ceramide kinase	0	Cerk	Ceramide kinase
Cfap44	2.5669	9.97642e-07	1.48471e-05	up	50	98	47	7	10	14	chr11:61160930-61237056	-	7239	protein-coding	rno:363782	cilia and flagella associated protein 44	0	Cfap44	Protein Cfap44
Cfb	1.87614	0.0123061	0.0450683	up	1240	1603	1261	171	157	699	chr20:4536206-4542073	-	2560	protein-coding	rno:294257	complement factor B	3e-19	Svep1	Sushi, von Willebrand factor type A, EGF and pentraxin domain-containing protein 1
Cfd	4.04543	0.000553457	0.00350794	up	321	135	162	6	1	28	chr7:12634216-12635939	-	836	protein-coding	rno:54249	complement factor D (adipsin)	1e-129	Cfd	Cfd protein
Cfh	1.80592	3.02821e-26	1.22063e-23	up	7182	10071	7715	2347	2027	2422	chr13:56979089-57080737	-	4272	protein-coding	rno:155012	complement factor H	0	Cfh	Complement factor H
Cfi	3.2564	1.17084e-33	1.70628e-30	up	328	554	416	56	37	37	chr2:235264149-235305779	+	2348	protein-coding	rno:79126	complement factor I	0	Cfi	Complement factor I
Cgref1	-1.80743	1.26909e-15	1.12423e-13	down	97	84	127	415	314	308	chr6:26797126-26809132	+	1334	protein-coding	rno:245918	cell growth regulator with EF hand domain 1	1e-134	Cgref1	Cell growth regulator with EF hand domain protein 1
Ch25h	1.10085	0.000295749	0.00208289	up	283	407	225	105	141	158	chr1:252807062-252811414	-	3920	protein-coding	rno:309527	cholesterol 25-hydroxylase	1e-152	Ch25h	Cholesterol 25-hydroxylase
Chd5	-1.78494	2.31401e-05	0.000231218	down	28	21	12	74	73	57	chr5:169519212-169567107	+	6528	protein-coding	rno:691589	chromodomain helicase DNA binding protein 5	0	Chd5	Chromodomain-helicase-DNA-binding protein 5
Chi3l1	2.41725	2.06318e-05	0.000210371	up	62	307	253	47	50	14	chr13:51022826-51030797	+	1712	protein-coding	rno:89824	chitinase 3-like 1 (cartilage glycoprotein-39)	4e-174	Chil1	Chitinase-3-like protein 1
Chl1	3.80491	2.57844e-09	7.03209e-08	up	34	52	77	3	3	5	chr4:70126184-70331313	+	4528	protein-coding	rno:89828	cell adhesion molecule L1-like	0	Chl1	Neural cell adhesion molecule L1-like protein
Chp2	2.63369	3.19624e-05	0.000306908	up	26	40	25	4	6	4	chr1:192159071-192173228	+	1410	protein-coding	rno:308965	calcineurin-like EF hand protein 2	8e-108	Chp2	Calcineurin B homologous protein 2
Chst12	1.50044	6.26162e-07	9.90204e-06	up	152	210	224	49	64	82	chr12:16199975-16218394	-	3535	protein-coding	rno:304322	carbohydrate (chondroitin 4) sulfotransferase 12	0	Chst12	Carbohydrate sulfotransferase 12
Chst4	6.93454	9.43986e-10	2.85228e-08	up	113	86	51	2	0	0	chr19:41630282-41642373	+	4310	protein-coding	rno:307838	carbohydrate (N-acetylglucosamine 6-O) sulfotransferase 4	0	Chst4	Carbohydrate sulfotransferase 4
Chst5	7.91557	5.12354e-10	1.62027e-08	up	36	48	56	0	0	0	chr19:44115080-44136092	-	2809	protein-coding	rno:307859	carbohydrate (N-acetylglucosamine 6-O) sulfotransferase 5	0	Chst5	Carbohydrate sulfotransferase 5
Chsy1	1.25669	1.94872e-09	5.42025e-08	up	643	826	672	310	222	322	chr1:127010587-127071570	+	3761	protein-coding	rno:292999	chondroitin sulfate synthase 1	0	Chsy1	Chsy1 protein
Chsy3	1.32101	0.00632385	0.0263193	up	40	39	58	18	10	24	chr18:54243624-54497475	+	3876	protein-coding	rno:291577	chondroitin sulfate synthase 3	0	Chsy3	Chondroitin sulfate synthase 3
Cidec	-1.50087	7.25746e-08	1.43072e-06	down	504	270	301	1079	1051	839	chr4:145377482-145390497	-	1649	protein-coding	rno:500292	cell death-inducing DFFA-like effector c	9e-132	Cidec	Cell death activator CIDE-3
Ciita	1.62636	9.03083e-19	1.31607e-16	up	624	942	725	256	241	212	chr10:5213107-5260650	-	6620	protein-coding	rno:85483	class II, major histocompatibility complex, transactivator	0	Ciita	MHC class II transactivator
Cilp	-1.55564	0.00034522	0.00236999	down	310	141	94	543	694	348	chr8:70760163-70775891	+	4276	protein-coding	rno:315761	cartilage intermediate layer protein, nucleotide pyrophosphohydrolase	0	Cilp	Cartilage intermediate layer protein 1
Cisd3	-1.04284	2.01939e-06	2.76012e-05	down	604	473	422	1180	1042	783	chr10:85628596-85631656	+	896	protein-coding	rno:287661	CDGSH iron sulfur domain 3	6e-68	Gm20267	predicted gene, 20267
Cit	-1.07657	0.00167263	0.00886131	down	284	253	185	285	619	544	chr12:46334669-46494155	-	6876	protein-coding	rno:83620	citron rho-interacting serine/threonine kinase	0	Cit	Citron Rho-interacting kinase
Ckap2	1.37066	0.00693501	0.0282952	up	29	33	27	10	14	9	chr16:74752655-74779184	+	2549	protein-coding	rno:306575	cytoskeleton associated protein 2	0	Ckap2	Cytoskeleton-associated protein 2
Ckap2l	1.72054	0.00669996	0.0275697	up	30	24	20	12	6	4	chr3:121796221-121822346	-	2376	protein-coding	rno:680515	cytoskeleton associated protein 2-like	0	Ckap2l	Cytoskeleton-associated protein 2-like
Cklf	1.04129	0.000272218	0.00193951	up	90	95	102	42	42	49	chr19:904758-914880	-	2032	protein-coding	rno:245978	chemokine-like factor	1e-36	Cklf	Chemokine-like factor
Cks2	1.89269	5.01425e-05	0.000451926	up	32	51	57	15	11	10	chr17:13587664-13593423	-	616	protein-coding	rno:498709	CDC28 protein kinase regulatory subunit 2	5e-41	Cks2	Cyclin-dependent kinases regulatory subunit 2
Clca1	2.06244	0.00176303	0.00922923	up	45	75	33	5	7	22	chr2:250897980-250923711	-	3608	protein-coding	rno:308015	chloride channel accessory 1	0	Clca3	Calcium-activated chloride channel regulator 1
Clca2	3.09968	0.000161456	0.00124442	up	28	34	20	0	4	5	chr2:250755976-250778269	-	3310	protein-coding	rno:308016	chloride channel calcium activated 5	0	Clca5	Calcium-activated chloride channel regulator 2
Clcf1	1.08699	0.000479394	0.00311565	up	129	202	243	74	75	105	chr1:219468866-219472445	+	1857	protein-coding	rno:365395	cardiotrophin-like cytokine factor 1	9e-12	Ctf2	Cardiotrophin-2
Cldn1	1.22809	9.29322e-07	1.39509e-05	up	767	951	805	307	265	446	chr11:77815216-77830373	+	3223	protein-coding	rno:65129	claudin 1	1e-119	Cldn1	Claudin-1
Cldn10	-1.20326	1.88112e-07	3.38441e-06	down	2338	1656	1597	3644	4685	4072	chr15:104026589-104115748	+	1331	protein-coding	rno:290485	claudin 10	3e-115	Cldn10	Cldn10 protein
Cldn14	3.23754	0.000203683	0.00151503	up	14	27	18	3	2	1	chr11:34132581-34142813	-	1470	protein-coding	rno:304073	claudin 14	5e-137	Cldn14	Claudin-14
Cldn23	-1.16951	0.00611442	0.0255825	down	66	53	56	94	81	196	chr16:59988603-59990327	+	1725	protein-coding	rno:290789	claudin 23	2e-143	Cldn23	Claudin-23
Cldn6	1.64925	3.88168e-06	4.92886e-05	up	171	346	278	92	108	43	chr10:12999501-13002860	+	1777	protein-coding	rno:287098	claudin 6	3e-102	Cldn6	Claudin-6
Cldn9	1.08638	0.00107732	0.00616613	up	65	123	89	42	43	39	chr10:13003010-13004441	-	1432	protein-coding	rno:287099	claudin 9	4e-120	Cldn9	Claudin-9
Clec10a	2.50326	5.236e-15	4.20322e-13	up	627	1177	1004	158	97	210	chr10:56764892-56769447	+	1530	protein-coding	rno:64195	C-type lectin domain family 10, member A	9e-29	Clec4f	C-type lectin domain family 4 member F
Clec11a	1.04397	0.00329251	0.015519	up	240	293	131	132	75	104	chr1:100290374-100293515	-	1927	protein-coding	rno:29313	C-type lectin domain family 11, member A	7e-154	Clec11a	C-type lectin domain family 11 member A
Clec12a	1.80306	6.98068e-09	1.73783e-07	up	183	276	175	67	71	37	chr4:163112100-163130979	+	1008	protein-coding	rno:680338	C-type lectin domain family 12, member A	2e-95	Clec12a	C-type lectin domain family 12 member A
Clec2d	2.01081	2.72415e-05	0.000266851	up	45	67	86	11	12	23	chr4:162279604-162302879	+	1922	protein-coding	rno:113937	C-type lectin domain family 2, member D	4e-60	Clec2d	C-type lectin-domain family 2 member D
Clec2d2	1.76928	0.00707089	0.0287402	up	18	30	28	3	11	7	chr4:162437099-162445285	+	702	protein-coding	rno:362445	C-type lectin domain family 2 member D2	2e-66	Clec2g	C-type lectin-related protein x variant 1
Clec4a	2.19705	2.86063e-05	0.000278922	up	69	61	44	7	10	19	chr4:156050040-156067518	+	831	protein-coding	rno:474143	C-type lectin domain family 4, member A	1e-90	Clec4a4	Dendritic cell inhibitory receptor 2
Clec4a1	1.45177	1.30872e-11	5.83381e-10	up	314	448	320	138	133	108	chr4:155947794-155959909	-	1200	protein-coding	rno:362430	C-type lectin domain family 4, member A1	1e-114	Clec4a1	Protein Clec4a1
Clec4a2	3.58811	3.96668e-13	2.27723e-11	up	54	95	91	8	5	6	chr4:155793059-155867512	-	790	protein-coding	rno:297584	C-type lectin domain family 4, member A2	2e-84	Clec4a4	Dendritic cell inhibitory receptor 2
Clec4a3	2.24107	3.37896e-24	1.1037e-21	up	427	605	511	131	108	75	chr4:155913005-155923288	-	1349	protein-coding	rno:362431	C-type lectin domain family 4, member A3	7e-109	Clec4a3	Dendritic cell inhibitory receptor 3
Clec4d	3.10571	8.79914e-07	1.32957e-05	up	35	177	180	14	23	6	chr4:156253084-156262644	+	1219	protein-coding	rno:362432	C-type lectin domain family 4, member D	9e-107	Clec4d	C-type lectin domain family 4, member d
Clec4e	2.75187	8.33755e-08	1.62171e-06	up	56	190	198	14	19	28	chr4:156271087-156276243	-	724	protein-coding	rno:450223	C-type lectin domain family 4, member E	1e-105	Clec4e	C-type lectin domain family 4, member e, isoform CRA_a
Clec5a	1.69981	2.42728e-06	3.24752e-05	up	120	182	126	30	37	57	chr4:68810330-68819912	-	1920	protein-coding	rno:679787	C-type lectin domain family 5, member A	2e-94	Clec5a	C-type lectin domain family 5 member A
Clec7a	2.37945	1.7373e-19	2.78925e-17	up	639	1211	1086	244	148	148	chr4:163216162-163227365	-	2427	protein-coding	rno:502902	C-type lectin domain family 7, member A	4e-109	Clec7a	C-type lectin domain family 7 member A
Clec9a	3.21834	5.41546e-21	1.12464e-18	up	132	226	259	23	22	18	chr4:163173597-163189532	+	3858	protein-coding	rno:502901	C-type lectin domain family 9, member A	4e-18	Klrk1	NKG2-D type II integral membrane protein
Clgn	3.30082	0.00149852	0.00809969	up	11	30	12	0	2	3	chr19:24545250-24578530	+	4043	protein-coding	rno:685504	calmegin	0	Clgn	Calmegin
Clmp	3.23158	2.30243e-45	1.09049e-41	up	484	753	664	63	58	71	chr8:44847157-44975460	+	3904	protein-coding	rno:286939	CXADR-like membrane protein	0	Clmp	Putative uncharacterized protein
Clnk	1.92865	4.9861e-06	6.14185e-05	up	69	75	72	19	10	25	chr14:76657163-76834031	+	2604	protein-coding	rno:295518	cytokine-dependent hematopoietic cell linker	4e-31	Lcp2	Lymphocyte cytosolic protein 2
Clstn3	1.65554	0.00646005	0.0267744	up	23	32	17	9	7	6	chr4:157044736-157078013	-	3019	protein-coding	rno:171393	calsyntenin 3	0	Clstn3	Calsyntenin-3
Clu	3.61413	6.86296e-42	2.16698e-38	up	20375	37287	18974	1783	1896	2236	chr15:42626612-42665857	+	1860	protein-coding	rno:24854	clusterin	0	Clu	Clusterin
Cma1	5.9086	1.96006e-05	0.000201483	up	16	16	36	0	0	1	chr15:34601037-34603819	-	981	protein-coding	rno:25627	chymase 1, mast cell	2e-126	Cma1	Chymase
Cmbl	-1.0222	1.89274e-05	0.000195838	down	2420	1915	1684	5117	4091	2751	chr2:84645084-84666836	+	3243	protein-coding	rno:310201	carboxymethylenebutenolidase homolog (Pseudomonas)	1e-138	Cmbl	Carboxymethylenebutenolidase homolog
Cmklr1	1.09414	7.00045e-06	8.24261e-05	up	365	567	539	217	174	260	chr12:48743555-48796582	+	6258	protein-coding	rno:60669	chemokine-like receptor 1	0	Cmklr1	Chemokine-like receptor 1
Cml1	-4.34172	0.00368224	0.0169856	down	1	3	0	24	55	0	chr4:117582779-117589464	-	2152	protein-coding	rno:59300	camello-like 1	1e-99	Cml1	Probable N-acetyltransferase CML1
Cml3	-1.31928	5.50544e-17	6.02894e-15	down	3281	4277	4283	11586	9365	7465	chr4:117488089-117492324	-	3391	protein-coding	rno:113892	camello-like 3	4e-83	Gm11128	predicted gene 11128
Cml5	-1.78978	4.20834e-09	1.09066e-07	down	299	246	189	1244	593	652	chr4:117506731-117531480	-	2599	protein-coding	rno:114020	camello-like 5	4e-88	Cml5	Probable N-acetyltransferase CML5
Cmpk2	1.01664	0.00212686	0.0107967	up	251	223	378	97	121	178	chr6:45683242-45694824	+	3746	protein-coding	rno:314004	cytidine monophosphate (UMP-CMP) kinase 2, mitochondrial	0	Cmpk2	UMP-CMP kinase 2, mitochondrial
Cmtm3	1.29291	1.02048e-06	1.51631e-05	up	209	348	212	104	95	100	chr19:830874-838516	-	1607	protein-coding	rno:291813	CKLF-like MARVEL transmembrane domain containing 3	3e-88	Cmtm3	Putative uncharacterized protein
Cmtm7	1.06681	4.94915e-06	6.10427e-05	up	197	291	243	101	109	121	chr8:122814563-122841479	-	1519	protein-coding	rno:501065	CKLF-like MARVEL transmembrane domain containing 7	1e-62	Cmtm7	Putative uncharacterized protein
Cndp1	-2.11562	1.88038e-11	8.13329e-10	down	1323	1254	810	4032	7056	3122	chr18:81466717-81512839	-	4363	protein-coding	rno:307212	carnosine dipeptidase 1 (metallopeptidase M20 family)	7e-159	Cndp2	CNDP dipeptidase 2 (Metallopeptidase M20 family), isoform CRA_a
Cndp2	-1.36698	2.79192e-09	7.56696e-08	down	8375	6637	6404	19792	21747	12225	chr18:81521966-81539065	-	2136	protein-coding	rno:291394	CNDP dipeptidase 2 (metallopeptidase M20 family)	0	Cndp2	CNDP dipeptidase 2 (Metallopeptidase M20 family), isoform CRA_a
Cnn2	1.33615	2.9669e-14	2.08177e-12	up	589	762	822	299	240	281	chr7:12782458-12787976	+	982	protein-coding	rno:690976	calponin 2	8e-130	Cnn2	Calponin-2
Cnp	1.41903	1.57262e-10	5.61078e-09	up	701	830	781	214	282	322	chr10:88489993-88497357	+	2326	protein-coding	rno:25275	2',3'-cyclic nucleotide 3' phosphodiesterase	5e-155	Cnp	2',3'-cyclic-nucleotide 3'-phosphodiesterase
Cnpy1	-1.85634	8.72067e-22	2.06516e-19	down	310	328	253	1128	879	1087	chr4:474424-483668	-	3653	protein-coding	rno:685001	canopy FGF signaling regulator 1	7e-43	Cnpy1	Protein canopy homolog 1
Cnr1	-2.51523	1.56124e-06	2.21332e-05	down	137	82	36	210	703	491	chr5:49309324-49333064	+	5625	protein-coding	rno:25248	cannabinoid receptor 1 (brain)	0	Cnr1	Cannabinoid receptor 1
Cnr2	1.66774	3.35021e-11	1.38278e-09	up	151	231	216	62	56	61	chr5:154242214-154268126	+	3300	protein-coding	rno:57302	cannabinoid receptor 2 (macrophage)	0	Cnr2	Cannabinoid receptor 2
Cnrip1	1.63715	1.93948e-06	2.6703e-05	up	81	100	82	33	19	29	chr14:100217547-100247235	+	1449	protein-coding	rno:364208	cannabinoid receptor interacting protein 1	8e-93	Cnrip1	CB1 cannabinoid receptor-interacting protein 1
Cntn1	1.68721	0.0015454	0.00830099	up	421	361	91	60	74	125	chr7:133400485-133588314	+	5580	protein-coding	rno:117258	contactin 1	0	Cntn1	Contactin-1
Col11a2	-1.00599	0.00508161	0.0220704	down	31	32	44	54	80	70	chr20:3829210-3859022	+	7277	protein-coding	rno:294279	collagen, type XI, alpha 2	0	Col11a1	Collagen alpha-1(XI) chain
Col12a1	1.50118	9.09052e-11	3.4513e-09	up	13175	20038	15319	7039	3814	5553	chr8:87040796-87150695	-	13322	protein-coding	rno:25683	collagen, type XII, alpha 1	0	Col12a1	Collagen alpha-1(XII) chain
Col14a1	2.8114	2.82622e-15	2.35871e-13	up	553	1029	654	116	52	133	chr7:95054877-95274073	+	6362	protein-coding	rno:314981	collagen, type XIV, alpha 1	0	Col14a1	Procollagen, type XIV, alpha 1, isoform CRA_a
Col15a1	3.26604	4.18644e-07	6.90256e-06	up	75	109	42	2	7	13	chr5:64476315-64543513	+	4809	protein-coding	rno:298069	collagen, type XV, alpha 1	0	Col15a1	Collagen alpha-1(XV) chain
Col16a1	1.6685	8.25857e-06	9.52854e-05	up	640	917	508	159	133	317	chr5:148256933-148311645	+	5593	protein-coding	rno:366474	collagen, type XVI, alpha 1	2e-83	Col4a6	Protein Col4a6
Col17a1	1.21221	0.000859232	0.00508216	up	88	133	99	30	61	40	chr1:267416681-267464451	-	7071	protein-coding	rno:294027	collagen, type XVII, alpha 1	0	Col17a1	Collagen alpha-1(XVII) chain
Col1a1	3.07173	3.16688e-07	5.3586e-06	up	3892	5763	1266	460	377	413	chr10:82745801-82762790	+	5826	protein-coding	rno:29393	collagen, type I, alpha 1	0	Col1a1	Collagen alpha-1(I) chain
Col1a2	3.20265	5.23677e-13	2.91796e-11	up	506	706	219	33	47	67	chr4:31534225-31569152	+	4465	protein-coding	rno:84352	collagen, type I, alpha 2	0	Col1a2	Collagen alpha-2(I) chain
Col24a1	3.55893	1.15264e-19	1.91551e-17	up	118	173	127	16	7	11	chr2:251200686-251436254	+	5354	protein-coding	rno:499723	collagen, type XXIV, alpha 1	0	Col24a1	Collagen alpha-1(XXIV) chain
Col3a1	3.02392	1.36185e-19	2.2435e-17	up	9555	17270	6796	1692	886	1380	chr9:52023295-52059221	+	4769	protein-coding	rno:84032	collagen, type III, alpha 1	0	Col3a1	Collagen alpha-1(III) chain
Col5a1	1.33342	3.65569e-05	0.000344734	up	1855	2551	1144	606	569	911	chr3:6430183-6581010	+	8086	protein-coding	rno:85490	collagen, type V, alpha 1	0	Col5a1	Collagen alpha-1(V) chain
Col5a2	1.88928	2.03222e-14	1.48079e-12	up	1705	2625	1558	551	393	569	chr9:52091088-52238735	-	6080	protein-coding	rno:85250	collagen, type V, alpha 2	0	Col5a2	Collagen alpha-2(V) chain
Col5a3	2.52019	0.000108817	0.000890131	up	245	322	51	17	25	59	chr8:21786324-21831736	-	6117	protein-coding	rno:60379	collagen, type V, alpha 3	0	Col5a3	Col5a3 protein
Col6a1	1.81651	6.88831e-11	2.66869e-09	up	2303	3322	1676	792	485	709	chr20:12657913-12676370	+	4039	protein-coding	rno:294337	collagen, type VI, alpha 1	0	Col6a1	Procollagen type VI alpha 1
Col6a2	1.61238	3.9969e-08	8.30276e-07	up	1856	2737	1439	845	419	634	chr20:12773474-12801179	+	4136	protein-coding	rno:361821	collagen, type VI, alpha 2	0	Col6a2	Collagen alpha-2(VI) chain
Col6a3	1.33019	1.50959e-05	0.00016094	up	5102	7129	3759	2420	1241	2415	chr9:97926784-98004641	-	10773	protein-coding	rno:367313	collagen, type VI, alpha 3	0	Col6a3	Protein Col6a3
Col6a5	2.36741	1.38482e-10	5.00676e-09	up	197	361	155	57	43	33	chr8:114527807-114632150	-	9299	protein-coding	rno:501047	collagen, type VI, alpha 5	0	Col6a5	Collagen alpha-5(VI) chain
Col7a1	1.72437	5.82774e-06	7.08188e-05	up	160	265	154	50	36	79	chr8:117694441-117726844	+	9231	protein-coding	rno:301012	collagen, type VII, alpha 1	0	Col7a1	Collagen alpha-1(VII) chain
Col8a1	2.65989	5.52748e-18	7.22193e-16	up	429	668	312	68	78	67	chr11:44877918-45006203	+	2432	protein-coding	rno:304021	collagen, type VIII, alpha 1	0	Col8a1	Collagen alpha-1(VIII) chain
Col8a2	1.12954	4.37869e-06	5.47552e-05	up	716	938	561	334	268	364	chr5:144308530-144335142	+	4253	protein-coding	rno:313592	collagen, type VIII, alpha 2	0	Col8a2	Collagen alpha-2(VIII) chain
Comt	-1.06456	8.12649e-07	1.23958e-05	down	6919	6747	4554	14659	10572	11640	chr11:86715981-86735630	+	1645	protein-coding	rno:24267	catechol-O-methyltransferase	1e-42	Tomt	Transmembrane O-methyltransferase
Coq7	-1.28741	4.71945e-06	5.8591e-05	down	103	79	89	252	248	143	chr1:188176060-188190874	-	944	protein-coding	rno:25249	coenzyme Q7 homolog, ubiquinone (yeast)	2e-101	Coq7	Ubiquinone biosynthesis protein COQ7 homolog
Coro1a	1.74904	4.7557e-27	2.37097e-24	up	1053	1416	1512	402	404	325	chr1:198123883-198128857	-	1684	protein-coding	rno:155151	coronin, actin binding protein 1A	0	Coro1a	Coronin-1A
Cox17	-1.0555	1.35399e-05	0.000146496	down	111	104	132	265	265	166	chr11:64962663-64968437	-	425	protein-coding	rno:89786	COX17 cytochrome c oxidase copper chaperone	1e-29	Cox17	Cytochrome c oxidase copper chaperone
Cox5b	-1.37193	4.59669e-06	5.72923e-05	down	1101	780	988	3129	2883	1270	chr9:43259706-43262039	+	486	protein-coding	rno:94194	cytochrome c oxidase subunit Vb	1e-70	Cox5b	Cytochrome c oxidase subunit 5B, mitochondrial
Cox6a1	-1.19034	7.49073e-06	8.71695e-05	down	1461	1214	1607	3964	3763	1794	chr12:47024442-47027495	+	549	protein-coding	rno:25282	cytochrome c oxidase, subunit VIa, polypeptide 1	4e-55	Cox6a1	Cytochrome c oxidase subunit 6A1, mitochondrial
Cox7a2l2	1.81291	7.1372e-14	4.63063e-12	up	193	175	196	54	48	52	chr14:52661933-52662375	+	443	protein-coding	rno:688386	cytochrome c oxidase subunit VIIa polypeptide 2-like 2	6e-42	Cox7a2	Cytochrome c oxidase subunit 7A2, mitochondrial
Cox8a	-1.18966	6.12514e-08	1.21764e-06	down	2901	2257	2584	6910	6414	3876	chr1:222466575-222468896	-	495	protein-coding	rno:171335	cytochrome c oxidase subunit VIIIa	2e-32	Cox8a	Cytochrome c oxidase subunit 8A, mitochondrial
Cp	2.62684	1.36462e-20	2.58528e-18	up	13932	24195	17289	3387	1749	3374	chr2:104744255-104803034	+	3872	protein-coding	rno:24268	ceruloplasmin (ferroxidase)	0	Cp	Ceruloplasmin, isoform CRA_f
Cpa3	5.60815	9.54672e-10	2.87998e-08	up	109	36	55	1	1	2	chr2:105016798-105047989	-	1435	protein-coding	rno:54242	carboxypeptidase A3, mast cell	0	Cpa3	Mast cell carboxypeptidase A
Cpe	1.68661	4.47791e-12	2.16967e-10	up	317	589	526	137	144	140	chr16:26906716-27014811	+	2091	protein-coding	rno:25669	carboxypeptidase E	0	Cpe	Carboxypeptidase E
Cpne4	-2.02965	0.00747524	0.0300166	down	17	4	7	43	59	12	chr8:113105814-113586429	+	4163	protein-coding	rno:367160	copine IV	0	Cpne4	Copine-4
Cpne8	1.37304	2.60148e-05	0.000255495	up	782	1123	1253	269	301	565	chr7:131623181-131798236	-	3380	protein-coding	rno:362988	copine VIII	0	Cpne8	Cpne8 protein
Cpxm1	1.16548	0.000750089	0.00452418	up	166	230	176	116	44	85	chr3:122913886-122920684	-	2367	protein-coding	rno:296156	carboxypeptidase X (M14 family), member 1	0	Cpxm1	Putative uncharacterized protein
Cpxm2	-1.75609	0.00179648	0.0093552	down	117	46	17	231	168	203	chr1:204048785-204161090	-	3498	protein-coding	rno:293566	carboxypeptidase X (M14 family), member 2	0	Cpxm2	Inactive carboxypeptidase-like protein X2
Cpz	2.23179	1.39029e-06	1.9969e-05	up	256	330	90	63	38	39	chr14:80402954-80426203	+	2144	protein-coding	rno:83575	carboxypeptidase Z	0	Cpz	Carboxypeptidase Z
Cr2	3.52149	3.50206e-07	5.84786e-06	up	46	32	77	4	8	1	chr13:113890274-113927814	-	6740	protein-coding	rno:289395	complement component (3d/Epstein Barr virus) receptor 2	0	Cr2	Complement receptor type 2
Cracr2a	1.57555	1.44705e-05	0.000155059	up	55	75	63	24	19	19	chr4:160143167-160238744	+	8599	protein-coding	rno:500324	calcium release activated channel regulator 2A	0	Cracr2a	EF-hand calcium-binding domain-containing protein 4B
Crb1	-1.57279	8.10495e-08	1.58461e-06	down	106	83	64	299	258	177	chr13:56270781-56462834	-	4603	protein-coding	rno:304825	crumbs family member 1, photoreceptor morphogenesis associated	0	Crb1	Crb1 protein
Crb2	1.05666	0.000495347	0.00320285	up	176	247	384	154	123	94	chr3:22038112-22061247	+	6359	protein-coding	rno:366031	crumbs family member 2	0	Crb2	Protein crumbs homolog 2
Creb5	1.31339	3.67986e-05	0.00034684	up	190	311	402	85	132	124	chr4:83466495-83840356	+	8303	protein-coding	rno:500131	cAMP responsive element binding protein 5	0	Creb5	cAMP responsive element binding protein 5
Creld2	-1.01198	6.76576e-05	0.000585819	down	279	318	252	455	476	690	chr7:129812757-129819636	+	1344	protein-coding	rno:362978	cysteine-rich with EGF-like domains 2	1e-172	Creld2	Cysteine-rich with EGF-like domain protein 2
Crkl	2.86323	0.0072806	0.0293971	up	7	16	16	0	3	2	chr11:87338606-87356644	+	1995	protein-coding	rno:287942	v-crk avian sarcoma virus CT10 oncogene homolog-like	9e-58	Crkl	V-crk sarcoma virus CT10 oncogene homolog (Avian)-like
Crlf1	2.38667	0.000296998	0.00208935	up	135	194	73	11	9	51	chr16:20675042-20686360	-	1706	protein-coding	rno:290655	cytokine receptor-like factor 1	1e-176	Crlf1	Cytokine receptor-like factor 1
Cryab	-2.37426	9.10649e-18	1.14253e-15	down	1052	814	761	3519	3675	5764	chr8:55178864-55182544	+	672	protein-coding	rno:25420	crystallin, alpha B	2e-97	Cryab	Alpha-crystallin B chain
Cryz	-1.09451	9.54707e-08	1.83624e-06	down	6784	4697	4837	11939	10871	10904	chr2:260884318-260911827	+	2170	protein-coding	rno:362061	crystallin, zeta (quinone reductase)	0	Cryz	Quinone oxidoreductase
Csad	-1.7314	4.79716e-09	1.2298e-07	down	1874	1017	1221	6314	3679	3450	chr7:143781520-143810883	-	2770	protein-coding	rno:60356	cysteine sulfinic acid decarboxylase	0	Csad	Cysteine sulfinic acid decarboxylase
Csf1	1.04172	1.49126e-06	2.12102e-05	up	779	984	783	312	451	411	chr2:210522370-210550546	-	3963	protein-coding	rno:78965	colony stimulating factor 1 (macrophage)	0	Csf1	Macrophage colony-stimulating factor 1
Csf1r	1.47496	6.65707e-27	3.15296e-24	up	3596	4475	3820	1533	1444	1133	chr18:56414493-56458300	+	3845	protein-coding	rno:307403	colony stimulating factor 1 receptor	0	Csf1r	Macrophage colony-stimulating factor 1 receptor
Csf2ra	1.48182	1.79043e-08	4.03326e-07	up	236	407	332	102	139	91	chr14:1462358-1467264	+	1398	protein-coding	rno:652957	colony stimulating factor 2 receptor, alpha, low-affinity (granulocyte-macrophage)	1e-107	Csf2ra	Granulocyte-macrophage colony-stimulating factor receptor alpha-chain deletion isoform
Csf3r	3.85372	9.55784e-17	1.01727e-14	up	180	872	542	30	40	33	chr5:144031352-144050945	+	3616	protein-coding	rno:298518	colony stimulating factor 3 receptor (granulocyte)	0	Csf3r	Granulocyte colony-stimulating factor receptor
Csrnp3	-1.04072	3.15205e-05	0.000303587	down	96	71	93	167	190	157	chr3:51883559-52120290	+	2539	protein-coding	rno:311093	cysteine-serine-rich nuclear protein 3	0	Csrnp3	Cysteine/serine-rich nuclear protein 3
Cst7	2.14692	3.42633e-08	7.22849e-07	up	73	143	95	23	28	16	chr3:146363915-146374297	+	2413	protein-coding	rno:296257	cystatin F (leukocystatin)	4e-67	Cst7	Cystatin-F
Ctcfl	-1.3954	0.000262862	0.00188633	down	28	44	30	125	78	57	chr3:171145204-171167845	-	3709	protein-coding	rno:100360757	CCCTC-binding factor (zinc finger protein)-like
Ctgf	-1.29348	2.50512e-06	3.34458e-05	down	1708	3007	2600	8363	3843	5015	chr1:21851657-21854773	-	2336	protein-coding	rno:64032	connective tissue growth factor	0	Ctgf	Connective tissue growth factor
Cth	-1.38833	5.17846e-08	1.05377e-06	down	929	771	868	2439	2783	1315	chr2:264267029-264293041	-	1738	protein-coding	rno:24962	cystathionine gamma-lyase	5e-139	Cth	Cystathionine gamma-lyase
Cthrc1	4.78361	8.05562e-11	3.0831e-09	up	73	149	36	4	3	2	chr7:77966722-77977004	+	1216	protein-coding	rno:282836	collagen triple helix repeat containing 1	5e-67	Cthrc1	Collagen triple helix repeat containing 1
Ctla2a	1.14901	1.23338e-05	0.000135088	up	412	573	446	177	168	264	chr17:4169695-4194700	+	6820	protein-coding	rno:498690	cytotoxic T lymphocyte-associated protein 2 alpha	2e-43	Ctla2a	Protein CTLA-2-alpha
Ctla4	3.5985	2.94561e-08	6.32704e-07	up	26	55	73	4	4	4	chr9:67699397-67706130	+	1820	protein-coding	rno:63835	cytotoxic T-lymphocyte-associated protein 4
Ctnna2	2.54564	0.00916271	0.0354622	up	16	20	6	4	1	2	chr4:107880611-109042663	-	4340	protein-coding	rno:297357	catenin (cadherin associated protein), alpha 2	0	Ctnna2	Catenin alpha-2
Ctnnd2	2.14861	0.000145253	0.00113806	up	74	70	43	11	6	23	chr2:83392305-84094315	+	5551	protein-coding	rno:114028	catenin (cadherin-associated protein), delta 2	0	Ctnnd2	Ctnnd2 protein
Ctsd	1.19073	6.62455e-14	4.32766e-12	up	23708	27117	27555	14232	9658	9229	chr1:215541570-215553446	-	1989	protein-coding	rno:171293	cathepsin D	0	Ctsd	Cathepsin D
Ctse	2.10714	1.33684e-08	3.12288e-07	up	301	306	363	51	47	113	chr13:48426833-48449493	+	2206	protein-coding	rno:25424	cathepsin E	0	Ctse	Cathepsin E
Ctsk	1.81483	1.37279e-08	3.18719e-07	up	422	642	456	117	95	194	chr2:196655469-196666447	+	1417	protein-coding	rno:29175	cathepsin K	0	Ctsk	Cathepsin K, isoform CRA_a
Ctss	1.13107	1.73702e-06	2.41791e-05	up	1248	2164	2218	1029	642	778	chr2:197655780-197679768	+	1163	protein-coding	rno:50654	cathepsin S	6e-154	Ctss	Cathepsin S
Ctsw	1.48286	3.95987e-05	0.000369919	up	110	129	88	26	39	46	chr1:220844579-220847967	-	1245	protein-coding	rno:293676	cathepsin W	3e-88	Ctsw	Cathepsin W, isoform CRA_b
Ctsz	2.07576	3.79439e-21	8.26261e-19	up	849	1368	1277	227	266	289	chr3:172527107-172537877	-	1355	protein-coding	rno:252929	cathepsin Z	5e-163	Ctsz	Cathepsin Z, isoform CRA_b
Cx3cr1	1.74959	1.8409e-16	1.80704e-14	up	757	1052	1097	236	266	314	chr8:128738689-128755376	-	3708	protein-coding	rno:171056	chemokine (C-X3-C motif) receptor 1	0	Cx3cr1	C-X3-C chemokine receptor 1
Cxcl1	3.57892	7.36635e-10	2.2878e-08	up	147	464	196	13	9	40	chr14:18743678-18745457	-	933	protein-coding	rno:81503	chemokine (C-X-C motif) ligand 1	3e-37	Cxcl1	C-X-C motif chemokine
Cxcl13	1.80867	1.04178e-05	0.000116509	up	168	238	270	55	102	28	chr14:15253146-15258223	-	1133	protein-coding	rno:498335	chemokine (C-X-C motif) ligand 13	3e-34	Cxcl13	C-X-C motif chemokine 13
Cxcl14	1.53289	0.00557859	0.0237604	up	37	34	46	8	9	21	chr17:9109731-9117754	+	1616	protein-coding	rno:306748	chemokine (C-X-C motif) ligand 14	1e-53	Cxcl14	Cxcl14 protein
Cxcl17	3.49328	0.00494296	0.0215671	up	7	21	8	1	0	2	chr1:82267381-82279145	-	795	protein-coding	rno:308436	chemokine (C-X-C motif) ligand 17	7e-44	Cxcl17	VEGF coregulated chemokine 1
Cxcl2	6.13524	5.05868e-12	2.43241e-10	up	23	294	207	4	1	2	chr14:18731346-18733391	-	1104	protein-coding	rno:114105	chemokine (C-X-C motif) ligand 2	2e-38	Cxcl2	C-X-C motif chemokine 2
Cxcl3	6.39892	9.76002e-06	0.000110127	up	8	61	28	0	0	1	chr14:18820168-18839650	-	1193	protein-coding	rno:171551	chemokine (C-X-C motif) ligand 3	5e-32	Cxcl2	C-X-C motif chemokine 2
Cxcl6	9.20711	1.1734e-14	8.96377e-13	up	508	1067	335	0	0	3	chr14:18860201-18920839	-	2942	protein-coding	rno:60665	chemokine (C-X-C motif) ligand 6	9e-17	Cxcl2	C-X-C motif chemokine 2
Cxcr2	2.85803	1.39193e-08	3.22373e-07	up	69	358	235	33	30	23	chr9:81427276-81435065	+	3130	protein-coding	rno:29385	chemokine (C-X-C motif) receptor 2	7e-178	Cxcr2	C-X-C chemokine receptor type 2
Cxcr4	1.66127	1.96408e-10	6.79005e-09	up	310	499	553	147	165	99	chr13:45314952-45318856	-	1708	protein-coding	rno:60628	chemokine (C-X-C motif) receptor 4	0	Cxcr4	Chemokine receptor 4
Cxcr6	2.51008	1.43711e-16	1.43295e-14	up	136	149	191	33	21	26	chr8:132869712-132870766	+	1055	protein-coding	rno:100124593	chemokine (C-X-C motif) receptor 6	0	Cxcr6	C-X-C chemokine receptor type 6
Cybrd1	1.07146	0.00217891	0.0110079	up	143	228	192	81	53	118	chr3:57718139-57745749	+	3425	protein-coding	rno:295669	cytochrome b reductase 1	1e-152	Cybrd1	Cytochrome b reductase 1
Cyfip2	-1.22286	6.33614e-21	1.26356e-18	down	6553	6695	7269	14678	16937	14191	chr10:31278746-31419235	-	6253	protein-coding	rno:303073	cytoplasmic FMR1 interacting protein 2	0	Cyfip2	Cytoplasmic FMR1-interacting protein 2
Cygb	2.00647	6.48103e-11	2.52121e-09	up	2118	4578	3916	1122	525	863	chr10:105618325-105628091	-	4169	protein-coding	rno:170520	cytoglobin	7e-100	Cygb	Cytoglobin
Cyp1b1	3.25476	2.63077e-10	8.8683e-09	up	75	162	62	12	11	7	chr6:2310988-2316722	-	2324	protein-coding	rno:25426	cytochrome P450, family 1, subfamily b, polypeptide 1	0	Cyp1b1	Putative uncharacterized protein
Cyp21a1	-2.15053	0.000689875	0.00421875	down	4	4	9	25	25	22	chr20:4486213-4489358	-	2043	protein-coding	rno:24298	cytochrome P450, family 21, subfamily a, polypeptide 1	8e-65	Cyp17a1	Steroid 17-alpha-hydroxylase/17,20 lyase
Cyp26a1	2.0094	0.000691526	0.00422476	up	50	47	19	11	9	8	chr1:256382861-256386729	+	1727	protein-coding	rno:154985	cytochrome P450, family 26, subfamily a, polypeptide 1	0	Cyp26a1	Cytochrome P450 26A1
Cyp2c11	-3.86856	0.00113197	0.00641112	down	165	32	10	751	1888	423	chr1:257676172-258004428	+	1856	protein-coding	rno:29277	cytochrome P450, subfamily 2, polypeptide 11	0	Cyp2c55	Cytochrome P450 2C55
Cyp2c24	-2.08945	7.9055e-07	1.21173e-05	down	449	230	298	1148	2298	627	chr1:258074860-258139176	+	1989	protein-coding	rno:499353	cytochrome P450, family 2, subfamily c, polypeptide 24	0	Cyp2c55	Cytochrome P450 2C55
Cyp2d1	-1.62803	4.60642e-11	1.85284e-09	down	613	400	562	2136	1352	1260	chr7:123625641-123630045	-	1623	protein-coding	rno:266684	cytochrome P450, family 2, subfamily d, polypeptide 1	0	Cyp2d34	Cyp2d34 protein
Cyp2d4	-1.03369	1.05726e-06	1.56482e-05	down	213	243	260	617	457	343	chr7:123599264-123608436	-	1761	protein-coding	rno:171522	cytochrome P450, family 2, subfamily d, polypeptide 4	0	Cyp2d22	Cytochrome P450, family 2, subfamily d, polypeptide 22
Cyp2j4	-1.08026	0.000608184	0.00379514	down	120	197	82	304	272	234	chr5:119546458-119564843	-	1933	protein-coding	rno:65210	cytochrome P450, family 2, subfamily j, polypeptide 4	0	Cyp2j6	Cytochrome P450 2J6
Cyp3a71-ps	-5.04757	0.00052311	0.00334131	down	1	0	0	11	12	11	chr12:10898518-10931354	-	1981	protein-coding		cytochrome P450, family 3, subfamily a, polypeptide 71, pseudogene	0	Cyp3a11	MCG15287
Cyp4f1	-1.11004	1.03518e-06	1.53454e-05	down	2259	1771	2091	5134	4920	2811	chr7:15179472-15191111	-	2098	protein-coding	rno:56266	cytochrome P450, family 4, subfamily f, polypeptide 1	0	Cyp4f14	Leukotriene-B4 omega-hydroxylase 3
Dab1	-1.66071	0.000157988	0.00122217	down	18	26	19	68	87	37	chr5:123904646-124276808	+	3313	protein-coding	rno:266729	Dab, reelin signal transducer, homolog 1 (Drosophila)	0	Dab1	Disabled homolog 1 (Drosophila), isoform CRA_a
Dact3	1.41634	0.000208864	0.00154931	up	49	76	67	31	19	19	chr1:78800754-78812483	+	2803	protein-coding	rno:499088	dishevelled-binding antagonist of beta-catenin 3	0	Dact3	NAA-3 protein
Dak	-1.38226	1.33876e-12	7.02572e-11	down	4297	3525	3356	11684	9356	7319	chr1:226642901-226657698	-	3554	protein-coding	rno:361730	dihydroxyacetone kinase 2 homolog (S. cerevisiae)	0	Dak	Putative uncharacterized protein
Dao	-1.33079	1.28607e-09	3.75998e-08	down	9895	7915	8336	27776	21790	14650	chr12:48353691-48373647	-	1591	protein-coding	rno:114027	D-amino-acid oxidase	0	Dao	D-amino-acid oxidase
Dapl1	-2.03128	0.00900348	0.0349736	down	6	6	6	30	36	6	chr3:45539149-45559281	+	670	protein-coding	rno:362136	death associated protein-like 1	2e-55	Dapl1	Death-associated protein-like 1
Dapp1	2.03109	6.29506e-20	1.10426e-17	up	331	538	468	121	94	97	chr2:243175346-243224883	-	3058	protein-coding	rno:362046	dual adaptor of phosphotyrosine and 3-phosphoinositides	6e-162	Dapp1	Dual adapter for phosphotyrosine and 3-phosphotyrosine and 3-phosphoinositide
Dcdc2	1.83244	5.16283e-16	4.7946e-14	up	2520	4527	2877	822	892	924	chr17:41838201-42031265	-	6788	protein-coding	rno:291130	doublecortin domain containing 2	0	Dcdc2a	Doublecortin domain-containing protein 2
Dchs2	2.7708	2.96132e-07	5.05426e-06	up	35	86	97	11	6	13	chr2:182113334-182319003	+	11002	protein-coding	rno:310550	dachsous cadherin-related 2	0	Fat4	Protocadherin Fat 4
Dck	1.04172	9.51695e-06	0.000108158	up	151	195	189	75	83	89	chr14:20935442-20952939	-	940	protein-coding	rno:79127	deoxycytidine kinase	6e-147	Dck	Deoxycytidine kinase
Dclk1	1.71368	9.38336e-14	5.9059e-12	up	647	861	507	214	200	176	chr2:144849779-144939392	+	8885	protein-coding	rno:83825	doublecortin-like kinase 1	0	Dclk1	Dclk1 protein
Dcn	1.44124	4.84418e-05	0.000439106	up	4291	6225	7320	2882	926	2444	chr7:38742250-38782282	+	1807	protein-coding	rno:29139	decorin	0	Dcn	Decorin
Dcst1	-1.80876	0.0114713	0.0426626	down	18	3	5	33	31	26	chr2:188672338-188689213	-	2743	protein-coding	rno:295246	DC-STAMP domain containing 1	0	Dcst1	DC-STAMP domain-containing protein 1
Dctd	1.39901	1.53597e-07	2.80338e-06	up	184	260	222	62	88	89	chr16:47177144-47222850	-	1809	protein-coding	rno:290741	dCMP deaminase	8e-108	Dctd	Deoxycytidylate deaminase
Ddc8	1.81983	1.99834e-09	5.53488e-08	up	281	407	294	60	92	110	chr10:107363511-107377678	-	4095	protein-coding	rno:498028	differential display clone 8	0	BC100451	Protein DDC8
Ddias	1.93855	0.0072479	0.0293025	up	19	18	15	3	6	4	chr1:157675754-157700064	-	3340	protein-coding	rno:499204	DNA damage-induced apoptosis suppressor	0	Ddias	DNA damage-induced apoptosis suppressor protein
Ddx43	-1.98248	0.00449667	0.0199975	down	8	17	9	13	46	65	chr8:85749500-85779074	+	2704	protein-coding	rno:682138	DEAD (Asp-Glu-Ala-Asp) box polypeptide 43	0	Ddx43	Protein Ddx43
Ddx60	1.4717	3.72832e-06	4.76606e-05	up	268	280	549	112	117	144	chr16:29816144-29936220	-	6584	protein-coding	rno:100360801	DEAD (Asp-Glu-Ala-Asp) box polypeptide 60	0	Ddx60	Protein Ddx60
Defb1	-1.19135	5.63541e-07	9.00192e-06	down	1424	1375	1973	4643	3646	2276	chr16:75294385-75309127	-	397	protein-coding	rno:83687	defensin beta 1	5e-31	Defb1	Beta-defensin 1
Defb28	-2.3365	0.00246098	0.0122051	down	6	7	2	28	36	10	chr3:147992754-147995911	+	444	protein-coding	rno:641628	defensin beta 28	4e-39	Defb28	Beta-defensin
Dennd1c	1.55294	6.05167e-08	1.20556e-06	up	146	249	293	82	78	63	chr9:9976015-9982349	+	2051	protein-coding	rno:363326	DENN/MADD domain containing 1C	0	Dennd1c	DENN domain-containing protein 1C
Dennd2a	1.75059	6.94409e-10	2.16025e-08	up	356	630	708	172	120	183	chr4:67242257-67342993	-	4893	protein-coding	rno:312257	DENN/MADD domain containing 2A	0	Dennd2a	Dennd2a protein
Des	1.29821	1.10137e-06	1.62302e-05	up	703	836	752	254	225	400	chr9:82556574-82564288	+	2169	protein-coding	rno:64362	desmin	0	Des	Desmin
Dgcr2	1.96597	0.000664389	0.00409461	up	233	62	68	23	33	35	chr11:87242441-87292914	+	4039	protein-coding	rno:360742	DiGeorge syndrome critical region gene 2
Dgkb	1.72753	1.60116e-06	2.26204e-05	up	59	86	91	23	27	18	chr6:57517012-58277216	+	6205	protein-coding	rno:54248	diacylglycerol kinase, beta	0	Dgkb	Putative uncharacterized protein
Dhrs4	-1.09263	1.26578e-07	2.35793e-06	down	2302	2052	2021	5558	4659	3020	chr15:34155255-34167073	+	1372	protein-coding	rno:266686	dehydrogenase/reductase (SDR family) member 4	7e-80	Dhrs2	Protein Dhrs2
Dhrs7	-1.95818	3.80556e-10	1.23453e-08	down	5181	2576	3245	15198	17620	9151	chr6:95480042-95502845	-	1753	protein-coding	rno:299131	dehydrogenase/reductase (SDR family) member 7	8e-108	Dhrs7	Dehydrogenase/reductase SDR family member 7
Dhrs9	4.9196	8.2277e-07	1.252e-05	up	66	42	18	0	1	3	chr3:55623671-55645883	+	1632	protein-coding	rno:170635	dehydrogenase/reductase (SDR family) member 9	2e-165	Dhrs9	Dehydrogenase/reductase (SDR family) member 9
Diaph3	1.37934	0.00212799	0.0107967	up	36	46	35	13	17	13	chr15:69928507-70400055	-	4556	protein-coding	rno:290396	diaphanous-related formin 3	0	Diap3	Protein diaphanous homolog 3
Dio1	-1.09067	6.84215e-06	8.08133e-05	down	3411	2495	3339	8841	6050	4352	chr5:126895286-126911520	-	1634	protein-coding	rno:25430	deiodinase, iodothyronine, type I	2e-141	Dio1	Type I iodothyronine deiodinase
Dio2	2.6793	0.00366939	0.0169441	up	82	22	14	6	1	11	chr6:114479638-114489443	-	1819	protein-coding	rno:65162	deiodinase, iodothyronine, type II	2e-38	Dio3	Type III iodothyronine deiodinase
Dio3	4.26723	3.96582e-11	1.61575e-09	up	45	164	75	7	3	4	chr6:134627278-134629138	+	1861	protein-coding	rno:29475	deiodinase, iodothyronine, type III	2e-178	Dio3	Type III iodothyronine deiodinase
Diras2	2.24698	0.00310419	0.0147724	up	17	24	23	8	1	4	chr17:12737439-12766694	+	4027	protein-coding	rno:291006	DIRAS family, GTP-binding RAS-like 2	3e-116	Diras2	Putative uncharacterized protein
Diras3	-1.22157	1.51275e-07	2.76632e-06	down	344	279	278	627	586	795	chr6:135938345-135940205	-	1861	protein-coding	rno:366733	DIRAS family, GTP-binding RAS-like 3	5e-109	Gm266	Protein Gm266
Dkk2	2.22428	4.0309e-30	3.57392e-27	up	2229	3351	2623	497	556	609	chr2:237148918-237240883	+	3087	protein-coding	rno:295445	dickkopf WNT signaling pathway inhibitor 2	6e-141	Dkk2	Dickkopf-related protein 2
Dkk3	2.24164	4.55333e-10	1.45714e-08	up	353	794	475	99	73	149	chr1:176940419-176983064	-	5292	protein-coding	rno:171548	dickkopf WNT signaling pathway inhibitor 3	1e-174	Dkk3	Dickkopf-related protein 3
Dlg4	1.06091	9.38189e-07	1.40617e-05	up	363	644	524	253	225	220	chr10:56625630-56655543	+	7258	protein-coding	rno:29495	discs, large homolog 4 (Drosophila)	0	Dlg1	Disks large homolog 1
Dlgap3	-2.21664	0.000711676	0.0043311	down	13	2	8	32	42	30	chr5:145237589-145304536	+	5023	protein-coding	rno:286923	discs, large (Drosophila) homolog-associated protein 3	0	Dlgap3	Disks large-associated protein 3
Dlgap5	1.5348	1.10609e-05	0.000122543	up	108	129	74	37	30	36	chr15:24167484-24199414	-	2812	protein-coding	rno:289997	discs, large (Drosophila) homolog-associated protein 5	0	Dlgap5	Disks large-associated protein 5
Dmbt1	1.27949	2.11958e-05	0.000215426	up	479	701	1053	362	203	308	chr1:203149413-203228705	+	3427	protein-coding	rno:170568	deleted in malignant brain tumors 1	0	Dmbt1	Deleted in malignant brain tumors 1 protein
Dmgdh	-1.12907	2.70773e-15	2.26982e-13	down	2746	2568	3120	6529	5285	5871	chr2:23289376-23370360	+	3792	protein-coding	rno:245961	dimethylglycine dehydrogenase	0	Dmgdh	Dimethylglycine dehydrogenase, mitochondrial
Dnah17	1.527	0.00904663	0.035099	up	38	46	52	10	7	27	chr10:107028125-107161288	-	15570	protein-coding	rno:287845	dynein, axonemal, heavy chain 17	0	Dnah17	Dynein heavy chain 17, axonemal
Dnah2	1.75695	0.000351678	0.00240611	up	219	164	92	34	78	25	chr10:56029022-56154564	-	14183	protein-coding	rno:303242	dynein, axonemal, heavy chain 2	0	Dnah2	Dynein heavy chain 2, axonemal
Dnah5	4.6353	3.70505e-12	1.82792e-10	up	63	186	385	6	15	3	chr2:81159060-81337563	+	11210	protein-coding	rno:294854	dynein, axonemal, heavy chain 5	0	Dnah5	MKIAA1603 protein
Dnajb13	4.91022	0.00755574	0.0303078	up	9	3	5	0	0	0	chr1:165515718-165530163	-	2261	protein-coding	rno:308857	DnaJ (Hsp40) homolog, subfamily B, member 13	5e-179	Dnajb13	DnaJ homolog subfamily B member 13
Dnase1l3	3.12412	1.52652e-05	0.000162563	up	16	35	41	4	3	3	chr15:18710492-18736476	+	1405	protein-coding	rno:116687	deoxyribonuclease 1-like 3	6e-171	Dnase1l3	Deoxyribonuclease gamma
Dnm3	1.15781	0.000730866	0.0044379	up	406	829	766	214	430	204	chr13:79906704-80379967	-	7431	protein-coding	rno:171574	dynamin 3	0	Dnm3	Dynamin-3
Doc2a	-3.75283	0.00426634	0.0191485	down	3	0	0	25	9	7	chr1:198282826-198288611	+	2229	protein-coding	rno:65031	double C2-like domains, alpha	0	Doc2a	Double C2-like domain-containing protein alpha
Dock10	1.75336	4.13981e-23	1.10463e-20	up	1944	3137	2786	745	744	726	chr9:86424638-86518321	-	2351	protein-coding		dedicator of cytokinesis 10	0	Dock10	Dedicator of cytokinesis protein 10
Dock2	1.62138	8.39761e-24	2.56601e-21	up	1065	1411	1374	384	451	358	chr10:19181512-19603173	-	6318	protein-coding	rno:360509	dedicator of cytokinesis 2	0	Dock1	Dedicator of cytokinesis protein 1
Dok2	1.35292	2.9285e-10	9.7849e-09	up	183	200	213	73	77	73	chr15:52450150-52455414	+	3798	protein-coding	rno:290361	docking protein 2	0	Dok2	Docking protein 2
Dok3	1.22545	0.000265059	0.00189917	up	119	176	176	43	64	82	chr17:9639144-9644090	+	1539	protein-coding	rno:306760	docking protein 3	0	Dok3	Docking protein 3, isoform CRA_b
Dok7	-3.01139	0.00328971	0.0155149	down	3	2	3	19	41	3	chr14:80926071-80959398	-	3828	protein-coding	rno:305448	docking protein 7	0	Dok7	Dok7 protein
Donson	1.00537	1.9022e-05	0.000196709	up	216	297	247	103	122	134	chr11:31834644-31847490	-	2536	protein-coding	rno:288257	downstream neighbor of SON	0	Donson	Protein downstream neighbor of Son
Dpys	-1.30484	3.53064e-09	9.26426e-08	down	993	758	769	2577	2012	1486	chr7:78769918-78847941	-	2079	protein-coding	rno:65135	dihydropyrimidinase	0	Dpys	Dihydropyrimidinase
Dpysl3	2.43106	1.47577e-17	1.78079e-15	up	696	1137	611	115	156	158	chr18:37716433-37819347	-	2498	protein-coding	rno:25418	dihydropyrimidinase-like 3	0	Dpysl3	Dihydropyrimidinase-related protein 3
Draxin	4.53319	9.12393e-05	0.000758792	up	7	35	31	2	1	0	chr5:164913085-164942988	-	1981	protein-coding	rno:691317	dorsal inhibitory axon guidance protein
Dsc2	1.57076	6.37556e-11	2.48529e-09	up	232	379	280	114	90	83	chr18:11826705-11858808	-	4508	protein-coding	rno:291760	desmocollin 2	0	Dsc2	Desmocollin-2
Dse	1.11456	8.05968e-10	2.48277e-08	up	904	1271	1120	501	417	528	chr20:27703738-27784982	-	4469	protein-coding	rno:365583	dermatan sulfate epimerase	0	Dse	Dermatan-sulfate epimerase
Dsel	1.44798	3.3759e-11	1.39036e-09	up	273	390	372	132	100	129	chr13:1942384-1948079	-	4945	protein-coding	rno:297865	dermatan sulfate epimerase-like	0	Dsel	Dermatan-sulfate epimerase-like protein
Dtl	2.09734	0.000340187	0.00234018	up	33	34	22	6	8	6	chr13:110219276-110257338	-	4186	protein-coding	rno:305073	denticleless E3 ubiquitin protein ligase homolog (Drosophila)	0	Dtl	Denticleless protein homolog
Dtx4	2.01174	2.85106e-16	2.70911e-14	up	1504	2008	2081	333	416	554	chr1:228730081-228759781	-	5888	protein-coding	rno:293774	deltex 4, E3 ubiquitin ligase	0	Dtx4	E3 ubiquitin-protein ligase DTX4
Dusp4	2.25443	1.07674e-14	8.25864e-13	up	113	133	148	29	26	24	chr16:61080767-61090973	-	1188	protein-coding	rno:60587	dual specificity phosphatase 4	0	Dusp4	Dual specificity protein phosphatase 4
Duxbl1	1.60404	0.00544371	0.0232907	up	41	62	22	11	10	18	chr16:3754968-3766488	-	7164	protein-coding	rno:306226	double homeobox B-like 1	2e-161	Duxbl3	double homeobox B-like 3
Dynlrb2	2.25112	0.00275858	0.0133763	up	14	26	15	4	3	4	chr19:49016919-49028400	+	533	protein-coding	rno:361415	dynein light chain roadblock-type 2	4e-52	Dynlrb2	Dynein light chain roadblock-type 2
Eaf2	-1.42046	0.000855748	0.00506471	down	54	24	54	79	145	114	chr11:66878007-66923092	+	1658	protein-coding	rno:266787	ELL associated factor 2	5e-58	Eaf1	ELL-associated factor 1
Ebf3	1.3355	0.0121449	0.0445929	up	28	29	48	20	8	12	chr1:209523153-209641198	-	5476	protein-coding	rno:361668	early B-cell factor 3	0	Ebf3	Transcription factor COE3
Ebf4	1.10338	0.000619565	0.00385744	up	67	103	99	48	43	29	chr3:122836468-122890663	+	1663	protein-coding	rno:680751	early B-cell factor 4	0	Ebf3	Transcription factor COE3
Ebi3	1.49172	0.0136082	0.0488537	up	13	37	39	12	10	8	chr9:11110874-11114843	-	1204	protein-coding	rno:680609	Epstein-Barr virus induced 3	2e-60	Ebi3	Interleukin-27 subunit beta
Ebna1bp2	2.66481	0.00238652	0.0119075	up	25	16	11	4	1	3	chr5:137670165-137674730	+	1109	protein-coding	rno:114021	EBNA1 binding protein 2	1e-160	Ebna1bp2	Probable rRNA-processing protein EBP2
Echdc2	-1.03453	3.46047e-09	9.09274e-08	down	535	491	459	1087	845	993	chr5:127770570-127789568	+	1390	protein-coding	rno:298381	enoyl CoA hydratase domain containing 2	2e-155	Echdc2	Enoyl-CoA hydratase domain-containing protein 2, mitochondrial
Echdc3	-1.36695	1.91267e-07	3.42815e-06	down	270	483	523	1412	972	773	chr17:76002304-76022813	+	1364	protein-coding	rno:684538	enoyl CoA hydratase domain containing 3	3e-167	Echdc3	Enoyl-CoA hydratase domain-containing protein 3, mitochondrial
Ect2	1.40465	0.000318421	0.00221376	up	197	182	99	52	82	41	chr2:112769385-112831476	-	4042	protein-coding		epithelial cell transforming 2	0	Ect2	Protein ECT2
Edf1	-1.02468	0.000406603	0.00272098	down	316	363	419	884	900	381	chr3:2781169-2785474	+	685	protein-coding	rno:296570	endothelial differentiation-related factor 1	1e-75	Gm11964	predicted gene 11964
Edil3	1.91491	0.00571197	0.0242088	up	12	58	30	8	11	6	chr2:17616143-18128514	+	4680	protein-coding	rno:688400	EGF-like repeats and discoidin I-like domains 3	0	Edil3	EGF-like repeat and discoidin I-like domain-containing protein 3
Ednra	1.80339	4.01799e-16	3.76835e-14	up	459	786	677	192	152	179	chr19:33928190-33991703	+	4761	protein-coding	rno:24326	endothelin receptor type A	0	Ednra	Endothelin-1 receptor
Efemp2	1.30667	1.35952e-09	3.92272e-08	up	765	958	736	393	238	323	chr1:220853697-220861420	+	1913	protein-coding	rno:293677	EGF-containing fibulin-like extracellular matrix protein 2	0	Efemp2	EGF-containing fibulin-like extracellular matrix protein 2
Efhc1	2.17051	9.97478e-05	0.000823767	up	44	103	72	8	11	26	chr9:27068505-27107713	+	2157	protein-coding	rno:301295	EF-hand domain (C-terminal) containing 1	0	Efhc1	EF-hand domain containing 1
Efhd1	-1.04092	3.16179e-10	1.05088e-08	down	1452	1695	1316	2935	3364	2515	chr9:94362249-94408884	+	1832	protein-coding	rno:501181	EF-hand domain family, member D1	4e-71	Efhd2	Efhd2 protein
Efhd2	1.21687	2.06331e-16	2.01491e-14	up	1455	1910	2098	812	731	699	chr5:160407777-160423811	-	2108	protein-coding	rno:298609	EF-hand domain family, member D2	2e-121	Efhd2	Efhd2 protein
Egf	-1.83341	4.16592e-05	0.000385732	down	295	134	119	920	749	286	chr2:235049350-235177275	-	4621	protein-coding	rno:25313	epidermal growth factor	0	Egf	Pro-epidermal growth factor
Egr2	3.07527	1.22987e-22	3.14863e-20	up	153	225	178	25	16	22	chr20:22454461-22460984	-	2963	protein-coding	rno:114090	early growth response 2	0	Egr2	E3 SUMO-protein ligase EGR2
Egr3	2.66934	0.013462	0.0484585	up	8	15	10	2	3	0	chr15:51756704-51759476	+	1533	protein-coding	rno:25148	early growth response 3	0	Egr3	Early growth response protein 3
Ehbp1l1	1.08705	7.85027e-08	1.53958e-06	up	1165	1569	1676	564	651	745	chr1:221061878-221084426	-	5614	protein-coding	rno:309169	EH domain binding protein 1-like 1	2e-78	Ehbp1	EH domain-binding protein 1
Eid2b	1.08094	0.00110831	0.00629783	up	65	99	123	43	49	37	chr1:85508397-85520503	-	2012	protein-coding	rno:499112	EP300 interacting inhibitor of differentiation 2B
Eif4e3	1.06037	2.13377e-05	0.000216636	up	217	324	238	101	139	115	chr4:132068581-132114695	-	2916	protein-coding	rno:297481	eukaryotic translation initiation factor 4E family member 3	5e-109	Eif4e3	Eukaryotic translation initiation factor 4E type 3
Elfn1	-2.00292	7.58381e-10	2.34808e-08	down	194	97	96	604	506	412	chr12:16749340-16813838	-	4283	protein-coding	rno:288512	extracellular leucine-rich repeat and fibronectin type III domain containing 1	0	Elfn1	Putative uncharacterized protein
Elmo1	1.0774	8.97321e-12	4.1666e-10	up	667	828	719	322	366	314	chr17:46352102-46888788	-	12525	protein-coding	rno:361251	engulfment and cell motility 1	0	Elmo1	MKIAA0281 protein
Eln	1.73306	1.08641e-05	0.000120787	up	657	472	236	161	92	147	chr12:24978478-25021864	+	3590	protein-coding	rno:25043	elastin	9e-43	Eln	Elastin
Elovl4	2.75509	0.000505571	0.003249	up	16	20	21	2	2	4	chr8:91310690-91338625	-	3016	protein-coding	rno:315851	ELOVL fatty acid elongase 4	0	Elovl4	Elongation of very long chain fatty acids protein 4
Emilin1	1.21079	2.65173e-07	4.55871e-06	up	1737	2323	1494	707	658	912	chr6:26821249-26829010	-	4587	protein-coding	rno:298845	elastin microfibril interfacer 1	0	Emilin1	Putative uncharacterized protein
Emp3	1.5286	1.00174e-10	3.73581e-09	up	203	243	188	68	69	73	chr1:101900731-101903948	-	794	protein-coding	rno:81505	epithelial membrane protein 3	3e-82	Emp3	Epithelial membrane protein 3
Emr1	1.36501	3.66396e-07	6.08892e-06	up	770	1191	858	296	486	262	chr9:9431888-9585875	-	3285	protein-coding	rno:316137	EGF-like module containing, mucin-like, hormone receptor-like 1	0	Emr1	Emr1
Emr4	1.72046	0.00302668	0.0144471	up	91	182	88	16	70	18	chr9:8056052-8199945	+	3253	protein-coding	rno:450235	EGF-like module containing, mucin-like, hormone receptor-like sequence 4	0	Emr4	EGF-like module containing, mucin-like, hormone receptor-like sequence 4
Entpd8	-1.93625	5.31497e-06	6.51307e-05	down	22	17	12	80	63	47	chr3:2286365-2299720	+	2331	protein-coding	rno:613267	ectonucleoside triphosphate diphosphohydrolase 8	0	Entpd8	Ectonucleoside triphosphate diphosphohydrolase 8
Epb41l2	1.01525	3.45352e-10	1.13786e-08	up	1268	1867	1601	873	717	653	chr1:20881820-21067713	-	7550	protein-coding	rno:309557	erythrocyte membrane protein band 4.1-like 2	0	Epb4.1l2	Erythrocyte protein band 4.1-like 2, isoform CRA_c
Ephb1	1.10916	4.61059e-05	0.000421155	up	142	175	136	55	76	69	chr8:110376954-110813000	-	4625	protein-coding	rno:24338	Eph receptor B1	0	Ephb1	Putative uncharacterized protein
Ephb6	3.48565	9.88469e-24	2.88101e-21	up	341	703	488	27	47	54	chr4:70903253-70918514	+	4066	protein-coding	rno:312275	Eph receptor B6	0	Ephb6	Ephrin type A receptor
Eppk1	1.99148	2.66403e-12	1.33519e-10	up	865	1526	1259	203	297	359	chr7:117163383-117173730	-	10317	protein-coding		epiplakin 1	0	Eppk1	Epiplakin
Epsti1	1.57361	1.99564e-07	3.55668e-06	up	84	109	108	40	30	27	chr15:60084966-60190360	+	1551	protein-coding	rno:498547	epithelial stromal interaction 1 (breast)	1e-161	Epsti1	Epithelial-stromal interaction protein 1
Erc2	-1.67557	1.70122e-05	0.000179053	down	83	39	39	190	194	121	chr16:3293657-4283592	+	2770	protein-coding	rno:259269	ELKS/RAB6-interacting/CAST family member 2	0	Erc2	Putative uncharacterized protein
Erich4	-1.61634	1.33513e-07	2.47254e-06	down	339	214	228	894	980	472	chr1:82407899-82409639	-	937	protein-coding	rno:685046	glutamate-rich 4	2e-54	Erich4	Glutamate-rich protein 4
Espl1	1.54388	0.00529841	0.0228081	up	50	39	24	17	14	7	chr7:143896898-143923868	+	6835	protein-coding	rno:315330	extra spindle pole bodies homolog 1 (S. cerevisiae)	0	Espl1	Espl1 protein
Espn	-1.5372	6.17206e-09	1.55491e-07	down	924	607	657	2173	2593	1424	chr5:169293356-169331338	-	3644	protein-coding	rno:56227	espin	0	Espn	Espin
Esr1	-1.19908	4.27774e-05	0.000394748	down	1845	1167	880	3241	3234	2276	chr1:41192150-41594799	+	6840	protein-coding	rno:24890	estrogen receptor 1	0	Esr1	C-terminally truncated estrogen receptor alpha product-1
Esrrb	-1.85145	2.80505e-16	2.68392e-14	down	192	137	137	546	525	549	chr6:110300942-110456061	+	3155	protein-coding	rno:299210	estrogen-related receptor beta	0	Esrrb	Steroid hormone receptor ERR2
Etfb	-1.05156	7.10626e-07	1.10623e-05	down	1409	1323	1490	3769	2838	1905	chr1:98472776-98486940	-	841	protein-coding	rno:292845	electron-transfer-flavoprotein, beta polypeptide	5e-141	Etfb	Electron transfer flavoprotein subunit beta
Etnppl	-1.27263	1.37283e-14	1.03207e-12	down	3991	3484	3732	10631	8712	6906	chr2:235738379-235760351	+	4553	protein-coding	rno:687071	ethanolamine-phosphate phospho-lyase	0	Etnppl	Ethanolamine-phosphate phospho-lyase
Etv4	1.27782	0.000203642	0.00151503	up	83	102	65	38	28	33	chr10:89685058-89700314	-	2401	protein-coding	rno:360635	ets variant 4	0	Etv4	ETS translocation variant 4
Evi2a	2.55438	9.02046e-21	1.76178e-18	up	166	184	214	32	36	24	chr10:66870048-66873948	-	1371	protein-coding	rno:685433	ecotropic viral integration site 2A	9e-106	Evi2a	Protein EVI2A
Evi2b	2.13482	1.10359e-09	3.29252e-08	up	105	108	109	31	27	13	chr10:66856980-66858598	-	1619	protein-coding		ecotropic viral integration site 2B	6e-162	Evi2a-evi2b	Protein Gm21975
Eya1	-1.16608	0.000461455	0.00302187	down	58	84	53	133	189	98	chr5:4275728-4515113	+	4390	protein-coding	rno:502935	EYA transcriptional coactivator and phosphatase 1	0	Eya1	Eyes absent homolog 1
Eya2	1.43172	0.000368357	0.00250216	up	217	217	119	57	44	94	chr3:162285279-162470642	+	2409	protein-coding	rno:156826	EYA transcriptional coactivator and phosphatase 2	0	Eya2	Eyes absent homolog 2
F13a1	1.79526	4.37243e-06	5.47131e-05	up	85	71	59	22	23	15	chr17:28504650-28680015	+	3468	protein-coding	rno:60327	coagulation factor XIII, A1 polypeptide	0	F13a1	Putative uncharacterized protein
F2	-1.7456	1.23051e-09	3.62551e-08	down	256	170	227	810	888	437	chr3:80529468-80542993	-	1983	protein-coding	rno:29251	coagulation factor II	0	F2	Prothrombin
F5	-1.30126	7.39346e-07	1.14717e-05	down	1108	1008	814	1983	3234	1747	chr13:82479997-82535540	+	6052	protein-coding	rno:304929	coagulation factor V (proaccelerin, labile factor)	0	F5	Coagulation factor V
Fa2h	-1.52062	8.18615e-11	3.12675e-09	down	207	133	172	467	514	436	chr19:43545380-43596788	-	2490	protein-coding	rno:307855	fatty acid 2-hydroxylase	0	Fa2h	Fatty acid 2-hydroxylase
Faah	2.59109	0.00769384	0.030751	up	7	18	13	2	3	1	chr5:134330204-134349401	-	3633	protein-coding	rno:29347	fatty acid amide hydrolase	0	Faah	Fatty-acid amide hydrolase 1
Fabp12	-1.53774	0.00301468	0.0144007	down	11	10	11	41	26	23	chr2:93712039-93766665	+	2610	protein-coding	rno:499570	fatty acid binding protein 12	1e-67	Fabp12	Fatty acid-binding protein 12
Fabp3	-1.42581	3.1712e-08	6.76559e-07	down	712	613	477	1518	2044	1131	chr5:148528854-148535597	+	666	protein-coding	rno:79131	fatty acid binding protein 3, muscle and heart	2e-49	Fabp7	Fatty acid-binding protein, brain
Fads6	-1.69472	6.06196e-12	2.88552e-10	down	96	92	77	253	334	237	chr10:103832838-103848035	-	1796	protein-coding	rno:303671	fatty acid desaturase 6	4e-135	Fads6	Fatty acid desaturase 6
Fah	-1.06748	4.425e-07	7.2331e-06	down	2532	1941	2013	5471	4548	3233	chr1:146713663-146736339	-	1477	protein-coding	rno:29383	fumarylacetoacetate hydrolase	0	Fah	Fumarylacetoacetase
Fam101a	3.23237	0.00547289	0.0233891	up	15	19	6	0	1	3	chr12:37038732-37047628	-	1946	protein-coding	rno:689711	family with sequence similarity 101, member A	6e-100	Fam101a	Filamin-interacting protein FAM101A
Fam102b	1.34192	2.13199e-11	8.99565e-10	up	835	1387	1043	400	403	419	chr2:211762479-211831837	-	5106	protein-coding	rno:365903	family with sequence similarity 102, member B	0	Fam102b	Protein FAM102B
Fam105a	1.34578	3.43609e-08	7.23332e-07	up	366	547	535	157	162	218	chr2:80383642-80408672	-	1515	protein-coding	rno:310190	family with sequence similarity 105, member A	4e-166	Fam105a	Inactive ubiquitin thioesterase FAM105A
Fam109b	1.21825	0.0104681	0.0395294	up	39	64	32	15	18	22	chr7:123573532-123578590	+	3301	protein-coding	rno:688685	family with sequence similarity 109, member B	7e-142	Fam109b	Sesquipedalian-2
Fam111a	1.03509	0.00732834	0.0295394	up	52	80	54	25	26	35	chr1:229003961-229019532	+	3226	protein-coding	rno:499322	family with sequence similarity 111, member A	0	Fam111a	Protein FAM111A
Fam114a1	1.05979	2.41651e-06	3.23768e-05	up	437	565	355	218	194	211	chr14:44941691-45012278	-	3559	protein-coding	rno:498366	family with sequence similarity 114, member A1	0	Fam114a1	Protein Noxp20
Fam129a	1.98485	4.50118e-23	1.18437e-20	up	2021	3196	2851	572	649	704	chr13:68949665-69101600	+	3634	protein-coding	rno:63912	family with sequence similarity 129, member A	0	Fam129a	Protein Niban
Fam131b	1.49628	0.00542434	0.0232288	up	24	34	27	12	11	6	chr4:71703870-71713063	-	4021	protein-coding	rno:500102	family with sequence similarity 131, member B	0	Fam131b	Fam131b protein
Fam131c	-1.65347	7.35491e-06	8.5747e-05	down	66	43	52	105	201	177	chr5:159914931-159931089	+	1371	protein-coding	rno:690880	family with sequence similarity 131, member C	9e-138	Fam131c	MCG10041
Fam134b	1.4748	2.24517e-05	0.00022541	up	85	97	128	49	24	34	chr2:78391921-78401569	+	2620	protein-coding	rno:619558	family with sequence similarity 134, member B	0	Fam134b	Protein FAM134B
Fam150b	3.27795	0.0114788	0.0426738	up	17	8	5	0	2	1	chr6:49825316-49834921	+	1624	protein-coding	rno:679566	family with sequence similarity 150, member B	3e-82	Fam150b	Protein FAM150B
Fam171b	1.26796	2.93276e-06	3.8371e-05	up	165	225	215	78	62	98	chr3:71210038-71265421	+	5674	protein-coding	rno:499821	family with sequence similarity 171, member B	0	Fam171b	Protein FAM171B
Fam189a2	1.61805	1.19293e-07	2.2443e-06	up	112	183	159	60	50	32	chr1:241822152-241876123	-	2427	protein-coding	rno:309415	family with sequence similarity 189, member A2	0	Fam189a2	Protein FAM189A2
Fam198b	1.39658	9.0342e-09	2.19146e-07	up	1443	2521	1630	843	720	481	chr2:178678940-178750054	+	3922	protein-coding	rno:310540	family with sequence similarity 198, member B	0	Fam198b	Protein FAM198B
Fam19a3	1.86901	9.72171e-11	3.64709e-09	up	122	134	162	31	42	36	chr2:207249000-207258898	-	5148	protein-coding	rno:691123	family with sequence similarity 19 (chemokine (C-C motif)-like), member A3	3e-66	Fam19a3	Protein FAM19A3
Fam205a	2.88358	0.000145504	0.00113919	up	12	33	33	4	3	3	chr5:58282202-58303049	-	5117	protein-coding	rno:100361292	family with sequence similarity 205, member A	0	Gm12429	predicted gene 12429
Fam26e	2.96541	0.00259352	0.0127324	up	23	26	14	7	0	1	chr20:27651817-27657895	-	1697	protein-coding	rno:294431	family with sequence similarity 26, member E	7e-180	Fam26e	Putative uncharacterized protein
Fam26f	2.82356	1.31314e-05	0.000143011	up	21	42	34	5	3	5	chr20:27681138-27682916	-	1066	protein-coding	rno:294430	family with sequence similarity 26, member F	1e-151	Fam26f	RIKEN cDNA A630077B13
Fam46a	1.33229	3.00252e-12	1.49299e-10	up	304	358	424	156	138	119	chr8:92935474-92942263	-	5520	protein-coding	rno:300870	family with sequence similarity 46, member A	0	Fam46a	Protein Fam46a
Fam49a	1.24783	3.66847e-10	1.20033e-08	up	585	936	802	289	337	302	chr6:37555166-37666794	+	7503	protein-coding	rno:298890	family with sequence similarity 49, member A	0	Fam49a	Protein FAM49A
Fam57a	1.22597	3.1781e-05	0.00030563	up	188	219	219	75	64	114	chr10:64358828-64367679	+	3712	protein-coding	rno:100360533	family with sequence similarity 57, member A	8e-93	Fam57a	Protein FAM57A
Fam64a	2.69003	0.0104574	0.0394967	up	16	11	6	2	2	1	chr10:58613588-58618524	+	1604	protein-coding	rno:360559	family with sequence similarity 64, member A	6e-120	Fam64a	Protein FAM64A
Fam78a	2.05418	7.2389e-12	3.42852e-10	up	154	272	219	66	47	36	chr3:11086016-11102780	-	4079	protein-coding	rno:499776	family with sequence similarity 78, member A	2e-168	Fam78a	Family with sequence similarity 78, member A
Fam84a	1.05059	1.10564e-05	0.000122543	up	1103	1391	1463	437	755	614	chr6:39358285-39363458	-	4071	protein-coding	rno:313969	family with sequence similarity 84, member A	4e-174	Fam84a	Protein FAM84A
Fam89a	2.12108	3.96205e-05	0.000369941	up	30	45	39	10	6	9	chr19:57502308-57514896	-	1346	protein-coding	rno:361441	family with sequence similarity 89, member A	1e-77	Fam89a	Protein FAM89A
Fanci	1.53982	7.04821e-05	0.000607776	up	89	126	60	36	28	27	chr1:141116579-141172997	+	4610	protein-coding	rno:100360594	Fanconi anemia, complementation group I	0	Fanci	Fanconi anemia group I protein homolog
Fap	4.01634	5.14968e-07	8.31719e-06	up	32	45	24	3	1	2	chr3:48467781-48536242	-	2293	protein-coding	rno:192203	fibroblast activation protein, alpha	0	Fap	Prolyl endopeptidase FAP
Fas	1.86178	6.17974e-14	4.06511e-12	up	233	314	253	58	74	77	chr1:252589785-252624790	+	2553	protein-coding	rno:246097	Fas cell surface death receptor	5e-107	Fas	Fas
Fblim1	2.59496	6.78275e-14	4.41578e-12	up	678	1181	710	131	79	190	chr5:160122466-160158522	-	3678	protein-coding	rno:362650	filamin binding LIM protein 1	9e-177	Fblim1	Filamin-binding LIM protein 1
Fbln1	2.61173	1.3764e-08	3.19167e-07	up	716	1350	692	102	67	249	chr7:126096793-126176468	+	2787	protein-coding	rno:315191	fibulin 1	0	Fbln1	Fibulin-1
Fbln2	1.51325	0.00483548	0.0212203	up	70	183	45	46	24	30	chr4:122835237-122895127	+	4514	protein-coding	rno:282583	fibulin 2	0	Fbln2	Fibulin-2
Fbln7	2.67952	1.44425e-11	6.36309e-10	up	78	154	126	21	12	20	chr3:121407992-121441660	+	2347	protein-coding	rno:296145	fibulin 7	0	Fbln7	Fibulin-7
Fbn1	1.80471	4.68105e-08	9.61849e-07	up	4214	4933	2013	1070	777	1214	chr3:117569708-117766160	-	9899	protein-coding	rno:83727	fibrillin 1	0	Fbn1	Mutant fibrillin-1
Fbn2	1.68178	0.000127724	0.00102055	up	90	117	67	15	37	29	chr18:53068495-53272254	-	8663	protein-coding	rno:689008	fibrillin 2	0	Fbn2	MKIAA4226 protein
Fbxo2	1.13453	0.00436383	0.0195227	up	40	57	47	27	19	17	chr5:164972162-164977912	+	1486	protein-coding	rno:85273	F-box protein 2	2e-39	Fbxo27	F-box only protein 27
Fbxo36	-1.64983	4.98553e-05	0.000450368	down	23	51	20	88	99	93	chr9:92435872-92500765	+	1269	protein-coding	rno:363268	F-box protein 36	5e-96	Fbxo36	F-box only protein 36
Fcamr	4.70698	1.36373e-34	2.58359e-31	up	329	848	714	16	31	21	chr13:47538783-47552799	+	3459	protein-coding	rno:681070	Fc receptor, IgA, IgM, high affinity	0	Fcamr	High affinity immunoglobulin alpha and immunoglobulin mu Fc receptor
Fcar	5.50269	2.1715e-05	0.000219408	up	7	43	47	1	0	1	chr1:73230392-73263462	-	1742	protein-coding	rno:365183	Fc fragment of IgA, receptor for	2e-32	Lilra5	Protein Lilra5
Fcer2	4.71171	2.0692e-22	5.15802e-20	up	135	186	180	3	3	12	chr12:2233772-2245324	-	2165	protein-coding	rno:171075	Fc fragment of IgE, low affinity II, receptor for (CD23)	8e-153	Fcer2a	Low affinity immunoglobulin epsilon Fc receptor
Fcgbp	1.78292	5.72401e-05	0.00050721	up	329	441	144	57	78	116	chr1:85003280-85046840	+	7967	protein-coding	rno:100303643	Fc fragment of IgG binding protein	0	Fcgbp	Protein Fcgbp
Fcgr1a	1.46352	1.04122e-10	3.86024e-09	up	338	563	462	148	152	168	chr2:198430536-198439453	-	1249	protein-coding	rno:295279	Fc fragment of IgG, high affinity Ia, receptor (CD64)	4e-163	Fcgr1	High affinity immunoglobulin gamma Fc receptor I
Fcgr2a	1.9592	9.9167e-07	1.47931e-05	up	84	194	113	25	41	29	chr13:91146879-91163694	-	1692	protein-coding	rno:116591	Fc fragment of IgG, low affinity IIa, receptor	1e-109	Fcgr3	Low affinity immunoglobulin gamma Fc region receptor III
Fcgr2b	4.25027	2.2227e-31	2.63182e-28	up	327	812	571	41	27	18	chr13:89329298-89344169	-	1572	protein-coding	rno:289211	Fc fragment of IgG, low affinity IIb, receptor (CD32)	1e-106	Fcgr2b	Low affinity immunoglobulin gamma Fc region receptor II
Fcna	3.04085	3.80208e-08	7.93287e-07	up	43	45	59	6	3	8	chr3:2850006-2853230	-	1293	protein-coding	rno:83517	ficolin A	2e-165	Fcna	Ficolin-1
Fcnb	1.9332	1.57349e-05	0.000166908	up	46	87	70	21	21	9	chr3:6617816-6626193	-	1127	protein-coding	rno:114091	ficolin B	2e-163	Fcnb	Ficolin-2
Fcrl1	4.82775	0.00119298	0.00671053	up	9	9	14	0	1	0	chr2:186702471-186724205	+	2623	protein-coding	rno:680665	Fc receptor-like 1	8e-151	Fcrl1	Fc receptor-like protein 1
Fcrl2	3.49932	3.75329e-30	3.5553e-27	up	399	601	791	36	59	54	chr2:186594442-186605115	-	2132	protein-coding	rno:310694	Fc receptor-like 2	0	Fcrls	Protein Fcrls
Fcrl3	2.53165	1.82873e-05	0.000190359	up	29	57	89	14	11	4	chr2:186788953-186797829	+	564	protein-coding	rno:680697	Fc receptor-like 3	0	Fcrl5	Fc receptor-like 5
Fcrla	2.94339	1.19124e-09	3.52625e-08	up	60	60	81	11	4	10	chr13:89296570-89306219	-	1206	protein-coding	rno:304965	Fc receptor-like A	1e-41	Fcrlb	Fc receptor-like B
Fcrlb	2.2461	0.00787085	0.0313593	up	14	14	17	3	1	5	chr13:89284801-89291371	-	2662	protein-coding	rno:498275	Fc receptor-like B	0	Fcrlb	Fc receptor-like B
Fermt3	1.56663	5.48838e-15	4.38723e-13	up	504	706	803	258	210	182	chr1:222254178-222272779	-	2952	protein-coding	rno:309186	fermitin family member 3	0	Fermt3	Putative uncharacterized protein
Fes	1.04741	8.15527e-05	0.000689739	up	321	413	371	135	149	220	chr1:142174648-142183884	-	2804	protein-coding	rno:361597	FES proto-oncogene, tyrosine kinase	0	Fes	Tyrosine-protein kinase Fes/Fps
Ffar2	2.80433	0.00261066	0.0128066	up	9	15	20	3	1	2	chr1:89268197-89271372	-	2486	protein-coding	rno:292794	free fatty acid receptor 2	4e-177	Ffar2	Free fatty acid receptor 2
Fgb	3.00337	2.02165e-24	6.83933e-22	up	232	406	377	47	47	27	chr2:182027100-182037123	-	1668	protein-coding	rno:24366	fibrinogen beta chain	0	Fgb	Fibrinogen, B beta polypeptide, isoform CRA_a
Fgd2	1.47907	4.14427e-14	2.80404e-12	up	288	369	303	112	108	109	chr20:6973355-6990023	+	2816	protein-coding	rno:309653	FYVE, RhoGEF and PH domain containing 2	0	Fgd2	Faciogenital dysplasia protein 2
Fgf7	2.77403	1.07494e-10	3.962e-09	up	76	138	73	14	13	13	chr3:118315856-118368464	+	3605	protein-coding	rno:29348	fibroblast growth factor 7	2e-113	Fgf7	Fibroblast growth factor 7
Fgg	3.68955	1.55159e-06	2.20187e-05	up	33	38	23	3	1	3	chr2:181987080-181994523	+	2222	protein-coding	rno:24367	fibrinogen gamma chain	0	Fgg	Putative uncharacterized protein
Fgl2	2.32788	8.45761e-10	2.58852e-08	up	1528	3317	6371	718	673	703	chr4:10323598-10329241	-	3695	protein-coding	rno:84586	fibrinogen-like 2	0	Fgl2	Fibroleukin
Fgr	1.7857	1.02064e-08	2.43526e-07	up	382	804	608	165	223	108	chr5:151172189-151199746	+	2499	protein-coding	rno:79113	FGR proto-oncogene, Src family tyrosine kinase	0	Fgr	Tyrosine-protein kinase Fgr
Fhl2	1.61831	1.39685e-11	6.16861e-10	up	1163	1614	1258	448	297	503	chr9:49920611-49964902	-	3419	protein-coding	rno:63839	four and a half LIM domains 2	3e-163	Fhl2	Four and a half LIM domains protein 2
Fhl3	1.0692	0.000181068	0.00137192	up	112	185	132	61	63	70	chr5:142688970-142696330	+	1761	protein-coding	rno:313582	four and a half LIM domains 3	4e-158	Fhl3	Four and a half LIM domains protein 3
Fibin	1.15997	0.000854545	0.00505917	up	148	242	202	130	50	75	chr3:101545207-101547478	-	2272	protein-coding	rno:499856	fin bud initiation factor homolog (zebrafish)	1e-121	Fibin	Fin bud initiation factor homolog
Fign	1.23717	1.27785e-09	3.74171e-08	up	244	318	277	107	115	117	chr3:49992250-50120615	-	5575	protein-coding	rno:295649	fidgetin	0	Fign	Fidgetin
Fkbp10	1.50588	1.31329e-05	0.000143011	up	257	401	241	87	70	141	chr10:88326337-88338199	+	2559	protein-coding	rno:360627	FK506 binding protein 10	0	Fkbp10	Peptidyl-prolyl cis-trans isomerase FKBP10
Fkbp5	-1.36744	0.000340345	0.00234041	down	1207	1468	1928	6938	1838	2802	chr20:7976704-8097291	-	4294	protein-coding	rno:361810	FK506 binding protein 5	6e-146	Fkbp4	Peptidyl-prolyl cis-trans isomerase FKBP4
Flt3	1.34581	1.91062e-09	5.33089e-08	up	327	403	520	182	130	157	chr12:9360439-9437004	+	3674	protein-coding	rno:140635	fms-related tyrosine kinase 3	0	Flt3	Receptor protein-tyrosine kinase
Fmc1	-1.24313	1.45383e-08	3.34664e-07	down	130	155	161	394	381	242	chr4:66276835-66284868	+	1336	protein-coding	rno:500087	formation of mitochondrial complexes 1 homolog (S. cerevisiae)	5e-60	1110001J03Rik	UPF0562 protein C7orf55 homolog
Fmo3	-1.74138	9.03662e-10	2.7348e-08	down	4448	2793	4251	16321	13967	7359	chr13:80837418-80856214	-	2203	protein-coding	rno:84493	flavin containing monooxygenase 3	0	Fmo3	Dimethylaniline monooxygenase [N-oxide-forming] 3
Fmod	1.17291	3.15011e-05	0.000303555	up	126	190	179	96	60	55	chr13:50874886-50885503	+	2944	protein-coding	rno:64507	fibromodulin	0	Fmod	Fibromodulin
Fn1	1.4859	4.5641e-05	0.000417463	up	15337	18741	8745	4045	3178	7211	chr9:78900111-78969015	-	8331	protein-coding	rno:25661	fibronectin 1	0	Fn1	Fibronectin
Folr2	1.13327	5.0195e-05	0.000452184	up	174	292	236	93	86	123	chr1:166915045-166933377	-	1288	protein-coding	rno:293154	folate receptor 2 (fetal)	1e-98	Folr1	Folr1 protein
Fos	1.87997	7.06368e-06	8.30503e-05	up	664	2724	2251	718	342	396	chr6:109300433-109303299	+	1589	protein-coding	rno:314322	FBJ osteosarcoma oncogene	0	Fos	Proto-oncogene c-Fos
Fosb	2.60524	5.35221e-09	1.36104e-07	up	254	1056	779	99	73	146	chr1:80214472-80221931	-	3876	protein-coding	rno:100360880	FBJ osteosarcoma oncogene B	0	Fosb	FBJ osteosarcoma oncogene B
Fosl2	1.07589	1.72229e-05	0.000180869	up	544	834	942	326	290	420	chr6:25598936-25616995	-	1014	protein-coding	rno:25446	fos-like antigen 2	5e-158	Fosl2	Fos-related antigen 2
Foxj1	2.35099	0.00469188	0.0207005	up	22	19	11	5	4	1	chr10:105282090-105289396	-	1949	protein-coding	rno:116557	forkhead box J1	0	Foxj1	Forkhead box protein J1
Foxp2	-1.54258	1.82749e-07	3.29732e-06	down	112	73	71	254	286	185	chr4:41364441-41942782	+	7999	protein-coding	rno:500037	forkhead box P2	0	Foxp2	Forkhead box protein P2
Frmd1	-2.66567	0.0014305	0.00778981	down	5	4	2	28	8	31	chr1:54317100-54328405	-	1544	protein-coding	rno:689709	FERM domain containing 1	5e-101	Frmd6	Frmd6 protein
Frmpd2	1.34821	8.55849e-05	0.00071839	up	71	114	81	35	40	25	chr16:9771391-9899004	+	5124	protein-coding		FERM and PDZ domain containing 2	0	Gm626	predicted gene 626
Fut10	1.28511	9.36767e-05	0.000777697	up	136	151	119	44	43	71	chr16:64633299-64716240	-	1857	protein-coding	rno:497619	fucosyltransferase 10	6e-87	Fut11	Alpha-(1,3)-fucosyltransferase 11
Fut4	1.51037	2.6731e-10	8.99501e-09	up	329	477	409	164	99	144	chr8:13258768-13262729	-	3962	protein-coding	rno:60670	fucosyltransferase 4 (alpha (1,3) fucosyltransferase, myeloid-specific)	0	Fut4	Fut4 protein
Fut7	2.53168	0.00659413	0.0272347	up	8	15	20	1	4	2	chr3:2637385-2647738	+	3206	protein-coding	rno:296564	fucosyltransferase 7 (alpha (1,3) fucosyltransferase)	7e-179	Fut7	Alpha-(1,3)-fucosyltransferase 7
Fut9	1.12174	3.34913e-05	0.000319966	up	106	117	144	65	54	43	chr5:40032794-40237591	-	2266	protein-coding	rno:84597	fucosyltransferase 9 (alpha (1,3) fucosyltransferase)	0	Fut9	Alpha-(1,3)-fucosyltransferase 9
Fxyd2	-1.36534	1.94247e-17	2.31448e-15	down	8149	6668	8034	18620	20940	17044	chr8:49710328-49717492	+	673	protein-coding	rno:29639	FXYD domain-containing ion transport regulator 2	4e-32	Fxyd2	Sodium/potassium-transporting ATPase subunit gamma
Fxyd5	1.25317	1.90156e-06	2.62741e-05	up	169	293	208	84	97	86	chr1:89464860-89474252	-	930	protein-coding	rno:60338	FXYD domain-containing ion transport regulator 5	3e-76	Fxyd5	FXYD domain-containing ion transport regulator 5, isoform CRA_c
Fyb	1.25174	2.04186e-05	0.000209097	up	592	1044	891	328	474	212	chr2:55834907-55983805	+	5392	protein-coding	rno:499537	FYN binding protein	0	Fyb	FYN binding protein, isoform CRA_f
Fzd2	1.28716	6.80834e-06	8.04641e-05	up	260	205	161	98	77	74	chr10:90550147-90552057	+	1911	protein-coding	rno:64512	frizzled class receptor 2	0	Fzd2	Frizzled 2
Fzd9	-2.73282	4.58613e-11	1.8486e-09	down	8	15	22	123	79	84	chr12:24473981-24476295	+	2315	protein-coding	rno:266608	frizzled class receptor 9	0	Fzd9	Frizzled-9
Gabra1	-1.93577	0.00107273	0.00614538	down	7	7	14	53	31	20	chr10:27310718-27366241	-	4149	protein-coding	rno:29705	gamma-aminobutyric acid (GABA) A receptor, alpha 1	0	Gabra1	Gamma-aminobutyric acid receptor subunit alpha-1
Gabrp	3.63646	5.5928e-53	1.05956e-48	up	1753	3559	2568	205	195	200	chr10:18484257-18510606	-	3233	protein-coding	rno:81658	gamma-aminobutyric acid (GABA-A) receptor, pi	0	Gabrp	Gamma-aminobutyric acid receptor subunit pi
Gal3st1	-1.10547	0.000118612	0.000956621	down	292	154	211	427	532	410	chr14:84229684-84247371	+	3486	protein-coding	rno:683713	galactose-3-O-sulfotransferase 1	0	Gal3st1	Galactosylceramide sulfotransferase
Gal3st4	1.75339	0.012817	0.0466329	up	40	51	28	8	3	22	chr12:19583110-19592440	-	2429	protein-coding	rno:498166	galactose-3-O-sulfotransferase 4	0	Gal3st4	Protein Gal3st4
Galnt15	1.8732	1.67301e-06	2.3374e-05	up	108	209	346	66	51	54	chr16:8127595-8178053	+	3199	protein-coding	rno:100360475	polypeptide N-acetylgalactosaminyltransferase 15	0	Galnt15	UDP-N-acetyl-alpha-D-galactosamine:polypeptide N-acetylgalactosaminyltransferase-like 2, isoform CRA_a
Galnt3	-1.23906	7.82897e-10	2.41563e-08	down	432	665	549	1339	1446	937	chr3:52175315-52212404	-	3226	protein-coding	rno:366061	polypeptide N-acetylgalactosaminyltransferase 3	0	Galnt3	Polypeptide N-acetylgalactosaminyltransferase 3
Galnt6	1.90382	1.41701e-10	5.10366e-09	up	132	166	197	58	33	36	chr7:142322172-142364283	-	3387	protein-coding	rno:100361647	polypeptide N-acetylgalactosaminyltransferase 6	0	Galnt6	Polypeptide N-acetylgalactosaminyltransferase 6
Gamt	-1.49869	2.86223e-14	2.0309e-12	down	639	592	500	2012	1407	1328	chr7:12314848-12317998	+	1345	protein-coding	rno:25257	guanidinoacetate N-methyltransferase	2e-127	Gamt	Guanidinoacetate N-methyltransferase
Gas2l3	1.70449	2.01643e-06	2.76012e-05	up	115	180	276	51	71	44	chr7:29963129-29994889	-	5519	protein-coding	rno:680280	growth arrest-specific 2 like 3	0	Gas2l3	Putative uncharacterized protein
Gas7	1.84886	2.46975e-05	0.000244843	up	1183	1686	1054	140	302	566	chr10:54010722-54240798	+	8306	protein-coding	rno:85246	growth arrest specific 7	0	Gas7	Growth arrest-specific protein 7
Gata6	1.29673	2.81152e-05	0.0002747	up	88	142	120	56	35	45	chr18:2416871-2446338	+	1841	protein-coding	rno:29300	GATA binding protein 6	0	Gata6	Transcription factor GATA-6
Gbp2	1.13918	7.3184e-05	0.000627931	up	651	874	962	230	388	440	chr2:248276795-248293784	+	2395	protein-coding	rno:171164	guanylate binding protein 2, interferon-inducible	0	Gbp2	Interferon-induced guanylate-binding protein 2
Gbp5	1.05916	0.00311442	0.0148136	up	278	313	512	101	171	222	chr2:248178441-248196873	+	2769	protein-coding	rno:362050	guanylate binding protein 5	0	Gbp5	Putative uncharacterized protein
Gc	-2.64588	0.00066103	0.00407657	down	560	86	205	2177	1676	1470	chr14:20267023-20302577	+	1659	protein-coding	rno:24384	group specific component	0	Gc	Vitamin D-binding protein
Gcgr	-2.38217	1.67436e-13	1.01996e-11	down	146	112	94	467	859	446	chr10:109707865-109716129	+	2140	protein-coding	rno:24953	glucagon receptor	0	Gcgr	Putative uncharacterized protein
Gch1	1.50509	6.08065e-05	0.000535321	up	53	100	71	25	26	24	chr15:23935011-23968971	-	1016	protein-coding	rno:29244	GTP cyclohydrolase 1	9e-137	Gch1	GTP cyclohydrolase 1
Gchfr	-1.21642	1.5846e-07	2.88934e-06	down	442	351	443	1221	937	639	chr3:110975923-110979957	+	631	protein-coding	rno:171128	GTP cyclohydrolase I feedback regulator	3e-44	Gchfr	GTP cyclohydrolase 1 feedback regulatory protein
Gclc	-1.9406	1.21507e-14	9.24481e-13	down	56071	31202	39381	173039	173918	127178	chr8:85059051-85097471	+	3048	protein-coding	rno:25283	glutamate-cysteine ligase, catalytic subunit	0	Gclc	Glutamate--cysteine ligase catalytic subunit
Gclm	-1.61769	2.08115e-14	1.51063e-12	down	10879	7581	8787	31308	29514	20563	chr2:225827504-225847876	+	1488	protein-coding	rno:29739	glutamate cysteine ligase, modifier subunit	5e-160	Gclm	Glutamate--cysteine ligase regulatory subunit
Gcm1	-2.35194	4.81698e-13	2.73227e-11	down	146	83	81	535	654	358	chr8:85355766-85369002	+	1500	protein-coding	rno:29394	glial cells missing homolog 1 (Drosophila)	0	Gcm1	Chorion-specific transcription factor GCMa
Gcs1	2.53953	5.73043e-05	0.000507541	up	25	34	26	6	3	5	chr4:113948328-113951731	+	2695	protein-coding	rno:78947	glucosidase 1	0	Mogs	Putative uncharacterized protein
Gcsam	2.59391	5.1623e-15	4.16169e-13	up	163	246	368	46	35	41	chr11:60168938-60180230	-	3837	protein-coding	rno:685692	germinal center-associated, signaling and motility	5e-79	Gcsam	Germinal center-associated signaling and motility protein
Gda	2.10331	4.15194e-11	1.68074e-09	up	1549	3289	3773	822	418	658	chr1:238982542-239057663	-	1460	protein-coding	rno:83585	guanine deaminase	0	Gda	Guanine deaminase
Gdf5	4.08742	0.0132844	0.0479743	up	7	8	4	0	0	1	chr3:151482533-151487095	-	2606	protein-coding	rno:252835	growth differentiation factor 5	0	Gdf5	Growth differentiation factor 5
Gem	1.49506	7.2306e-06	8.45579e-05	up	212	490	483	174	96	129	chr5:25339479-25353661	+	1811	protein-coding	rno:297902	GTP binding protein overexpressed in skeletal muscle	1e-172	Gem	GTP-binding protein GEM
Gfi1	1.5073	0.00461463	0.020431	up	28	25	27	9	9	9	chr14:3058035-3072566	+	3570	protein-coding	rno:24388	growth factor independent 1 transcription repressor	0	Gfi1	Zinc finger protein Gfi-1
Gfpt2	1.10655	0.000519414	0.00332218	up	234	313	228	105	78	157	chr10:35279237-35325506	+	2992	protein-coding	rno:360518	glutamine-fructose-6-phosphate transaminase 2	0	Gfpt2	Putative uncharacterized protein
Gfra1	-1.34914	1.97069e-09	5.46627e-08	down	439	601	468	1640	1235	844	chr1:279205514-279572976	-	5824	protein-coding	rno:25454	GDNF family receptor alpha 1	0	Gfra1	Glial cell line derived neurotrophic factor family receptor alpha 1
Gfra3	-1.26411	1.48346e-12	7.74221e-11	down	415	371	392	977	1035	719	chr18:27491860-27520133	-	2045	protein-coding	rno:84422	GDNF family receptor alpha 3	0	Gfra3	GDNF family receptor alpha-3
Ggct	-1.7579	1.26267e-11	5.65514e-10	down	630	818	949	2121	3645	1952	chr4:85186069-85192857	-	1331	protein-coding	rno:362368	gamma-glutamyl cyclotransferase	2e-103	Ggct	Gamma-glutamylcyclotransferase
Ggt1	-1.38956	1.41106e-10	5.09191e-09	down	7214	4811	6694	18981	16584	12135	chr20:14019723-14045781	-	1548	protein-coding	rno:116568	gamma-glutamyltransferase 1	0	Ggt1	Gamma-glutamyltranspeptidase 1
Ggt5	1.23376	0.000743524	0.00449459	up	61	123	128	52	33	41	chr19:51552877-51553318	-	442	protein-coding	rno:29566	gamma-glutamyltransferase 5	0	Ggt5	Gamma-glutamyltransferase 5
Ggt7	1.59593	0.000404125	0.00270918	up	65	80	60	17	14	33	chr3:151005960-151032504	-	5744	protein-coding	rno:156275	gamma-glutamyltransferase 7	0	Ggt7	Gamma-glutamyltransferase 7
Ghr	-1.10709	2.2887e-10	7.84077e-09	down	3396	3000	3089	7824	7020	4972	chr2:53149225-53413954	-	4371	protein-coding	rno:25235	growth hormone receptor	0	Ghr	Growth hormone receptor
Ghrhr	-1.26376	9.71217e-06	0.000109899	down	40	40	52	107	112	85	chr4:85587321-85601666	+	2974	protein-coding	rno:25321	growth hormone releasing hormone receptor	0	Ghrhr	Growth hormone-releasing hormone receptor
Gimap7	1.21624	0.00175816	0.00921901	up	51	93	117	37	29	40	chr4:78354335-78358505	+	1271	protein-coding	rno:500113	GTPase, IMAP family member 7	5e-137	Gimap7	Protein Gimap7
Gins2	1.43897	0.00112364	0.00636965	up	43	39	49	12	16	18	chr19:54151048-54163697	-	4192	protein-coding	rno:292058	GINS complex subunit 2 (Psf2 homolog)	7e-106	Gins2	DNA replication complex GINS protein PSF2
Gins3	1.20903	0.000291265	0.00205819	up	94	75	73	34	38	29	chr19:9835113-9843649	-	2310	protein-coding	rno:307639	GINS complex subunit 3 (Psf3 homolog)	9e-122	Gins3	DNA replication complex GINS protein PSF3
Gjb2	-1.42117	6.94427e-10	2.16025e-08	down	1395	1185	865	3257	3346	2360	chr15:37377313-37383277	-	2421	protein-coding	rno:394266	gap junction protein, beta 2	1e-132	Gjb2	Gap junction beta-2 protein
Gjd2	-2.48353	0.000952099	0.00553978	down	39	11	2	97	67	123	chr3:105467480-105470475	-	1892	protein-coding	rno:50564	gap junction protein, delta 2	0	Gjd2	Gap junction delta-2 protein
Gli1	3.26074	1.70858e-05	0.000179628	up	45	45	18	4	6	1	chr7:70620794-70633163	-	3765	protein-coding	rno:140589	GLI family zinc finger 1	0	Gli1	Gli1 protein
Gli3	1.30485	6.11725e-09	1.54522e-07	up	239	301	220	98	96	100	chr17:52294942-52569036	-	5029	protein-coding	rno:140588	GLI family zinc finger 3	0	Gli3	GLI-Kruppel family member GLI3
Glipr1	2.45133	1.07652e-19	1.82095e-17	up	285	491	524	68	88	69	chr7:54767828-54778823	-	987	protein-coding	rno:299783	GLI pathogenesis-related 1	1e-97	Glipr1	Glioma pathogenesis-related protein 1
Glipr2	1.09016	0.000265503	0.00190097	up	132	180	206	94	92	48	chr5:59415407-59446732	+	1674	protein-coding	rno:679819	GLI pathogenesis-related 2	8e-88	Glipr2	Golgi-associated plant pathogenesis-related protein 1
Glrb	4.99007	0.0103369	0.0391352	up	9	8	1	0	0	0	chr2:179768040-179842612	-	4746	protein-coding	rno:25456	glycine receptor, beta	0	Glrb	Glycine receptor subunit beta
Glrx	1.39912	4.27705e-06	5.37682e-05	up	272	528	351	198	104	117	chr2:2606032-2615944	+	1246	protein-coding	rno:64045	glutaredoxin (thioltransferase)	3e-55	Glrx	Glutaredoxin, isoform CRA_a
Glt8d2	2.03318	0.00971923	0.0371456	up	25	57	20	4	3	16	chr7:27146398-27196689	+	2019	protein-coding	rno:366859	glycosyltransferase 8 domain containing 2	0	Glt8d2	Glycosyltransferase 8 domain-containing protein 2
Gm2a	1.1767	1.26032e-08	2.95504e-07	up	1550	2249	1657	1016	714	598	chr10:40438394-40450927	+	2003	protein-coding	rno:282838	GM2 ganglioside activator	3e-94	Gm2a	GM2 ganglioside activator protein
Gmnn	1.35589	8.78212e-05	0.000733263	up	66	108	129	38	33	41	chr17:42302527-42310783	+	1178	protein-coding	rno:291137	geminin	7e-105	Gmnn	Geminin, isoform CRA_a
Gna15	1.60089	1.9459e-05	0.000200353	up	168	245	189	33	72	81	chr7:11054246-11075152	+	2068	protein-coding	rno:89788	guanine nucleotide binding protein, alpha 15	0	Gna15	Guanine nucleotide-binding protein subunit alpha-15
Gnao1	1.47117	2.95235e-05	0.000287274	up	268	397	182	75	93	121	chr19:11512114-11669586	-	7479	protein-coding	rno:50664	guanine nucleotide binding protein (G protein), alpha activating activity polypeptide O	0	Gnao1	Guanine nucleotide-binding protein G(o) subunit alpha
Gnb4	1.51216	1.97871e-08	4.4363e-07	up	167	213	231	78	49	77	chr2:118978965-119007877	-	1452	protein-coding	rno:294962	guanine nucleotide binding protein (G protein), beta polypeptide 4	0	Gnb2	Guanine nucleotide-binding protein G(I)/G(S)/G(T) subunit beta-2
Gng11	2.80534	0.00691259	0.0282422	up	12	17	7	3	1	1	chr4:28989170-28994610	+	1803	protein-coding	rno:64199	guanine nucleotide binding protein (G protein), gamma 11	1e-35	Gng11	Guanine nucleotide-binding protein G(I)/G(S)/G(O) subunit gamma-11
Gng13	-3.35657	4.4611e-10	1.43247e-08	down	55	15	20	299	473	144	chr10:15088935-15090839	+	492	protein-coding	rno:685451	guanine nucleotide binding protein (G protein), gamma 13	3e-33	Gng13	Guanine nucleotide-binding protein G(I)/G(S)/G(O) subunit gamma-13
Gng2	1.43773	5.02516e-09	1.28131e-07	up	262	439	400	121	118	145	chr15:4748242-4853555	+	3598	protein-coding	rno:80850	guanine nucleotide binding protein (G protein), gamma 2	2e-35	Gng2	Guanine nucleotide-binding protein G(I)/G(S)/G(O) subunit gamma-2
Gng7	-1.0734	0.00301232	0.0143967	down	619	359	325	935	1261	500	chr7:11582984-11628929	+	2898	protein-coding	rno:58979	guanine nucleotide binding protein (G protein), gamma 7	1e-34	Gng7	Guanine nucleotide-binding protein subunit gamma
Gng8	1.36937	0.000891873	0.00524249	up	57	81	56	19	20	32	chr1:78818377-78822224	+	860	protein-coding	rno:245986	guanine nucleotide binding protein (G protein), gamma 8	2e-35	Gng8	Guanine nucleotide-binding protein G(I)/G(S)/G(O) subunit gamma-8
Gngt2	1.18279	8.37846e-07	1.27086e-05	up	131	184	187	74	74	63	chr10:83654325-83658601	+	712	protein-coding	rno:690825	guanine nucleotide binding protein (G protein), gamma transducing activity polypeptide 2	2e-32	Gngt2	Guanine nucleotide-binding protein subunit gamma
Gns	2.03827	4.30837e-17	4.85846e-15	up	291	273	299	91	54	58	chr7:63467026-63501054	+	3788	protein-coding	rno:299825	glucosamine (N-acetyl)-6-sulfatase	0	Gns	Putative uncharacterized protein
Gp2	-2.29692	1.15048e-10	4.22401e-09	down	148	127	130	1119	471	374	chr1:189166735-189182306	-	1927	protein-coding	rno:171459	glycoprotein 2 (zymogen granule membrane)	0	Gp2	Glycoprotein 2 (Zymogen granule membrane), isoform CRA_a
Gpc5	-3.62961	1.25218e-05	0.000136966	down	7	0	6	20	71	62	chr15:100283131-101776838	+	2491	protein-coding	rno:306157	glypican 5	0	Gpc5	Glypican-5
Gpnmb	5.09663	7.29715e-49	6.91223e-45	up	3242	7400	7198	132	119	233	chr4:78694447-78715685	+	2308	protein-coding	rno:113955	glycoprotein (transmembrane) nmb	0	Gpnmb	Putative uncharacterized protein
Gpr114	2.15026	7.76844e-08	1.52511e-06	up	102	153	237	44	21	40	chr19:10491449-10515076	-	6813	protein-coding	rno:307645	G protein-coupled receptor 114	0	Gpr114	Gpr114 protein
Gpr132	1.87947	1.42689e-08	3.30065e-07	up	89	97	127	28	22	31	chr6:137652213-137670156	-	3186	protein-coding	rno:314480	G protein-coupled receptor 132	0	Gpr132	Probable G-protein coupled receptor 132
Gpr133	1.86398	0.000306849	0.00214828	up	30	53	32	9	10	11	chr12:31134806-31249593	-	5122	protein-coding	rno:689257	G protein-coupled receptor 133	0	Gpr133	Gpr133 protein
Gpr149	5.5979	0.00050195	0.0032367	up	8	14	6	0	0	0	chr2:152839114-152911553	-	3822	protein-coding	rno:192251	G protein-coupled receptor 149	0	Gpr149	Gpr149 protein
Gpr15	3.29902	0.00279451	0.0135297	up	8	17	16	3	0	1	chr11:44001579-44003664	+	1939	protein-coding	rno:288181	G protein-coupled receptor 15	0	Gpr15	G-protein coupled receptor 15
Gpr153	2.46598	3.37171e-10	1.11478e-08	up	174	309	228	26	32	62	chr5:169450268-169463878	+	6144	protein-coding	rno:619550	G protein-coupled receptor 153	0	Gpr153	Probable G-protein-coupled receptor 153
Gpr176	1.97559	2.32888e-08	5.14227e-07	up	351	575	571	98	77	180	chr3:110042853-110140756	-	3824	protein-coding	rno:117257	G protein-coupled receptor 176	0	Gpr176	Probable G-protein coupled receptor 176
Gpr18	1.5029	0.00274907	0.0133439	up	39	66	36	14	11	22	chr15:108323157-108326907	-	1333	protein-coding	rno:679957	G protein-coupled receptor 18	2e-178	Gpr18	N-arachidonyl glycine receptor
Gpr183	1.8867	3.34916e-14	2.29891e-12	up	323	380	424	95	74	120	chr15:108364701-108376221	-	1536	protein-coding	rno:679975	G protein-coupled receptor 183	0	Gpr183	G-protein coupled receptor 183
Gpr35	3.24549	4.23864e-10	1.36799e-08	up	51	111	79	9	4	11	chr9:100129496-100140673	+	3151	protein-coding	rno:367315	G protein-coupled receptor 35	2e-150	Gpr35	G-protein-coupled receptor 35
Gpr37	1.22227	0.00182051	0.00946215	up	244	290	154	64	77	137	chr4:51822163-51844228	-	3079	protein-coding	rno:117549	G protein-coupled receptor 37	0	Gpr37	Prosaposin receptor GPR37
Gpr37l1	2.58429	0.000166418	0.00127695	up	19	24	32	6	3	3	chr13:51985698-51992547	-	2280	protein-coding	rno:252939	G protein-coupled receptor 37-like 1	0	Gpr37l1	G protein-coupled receptor 37-like 1
Gpr65	1.07918	1.45783e-05	0.000156125	up	132	156	158	79	54	69	chr6:122248539-122256115	+	1584	protein-coding	rno:299242	G-protein coupled receptor 65	5e-172	Gpr65	Putative uncharacterized protein
Gpr68	1.51049	0.0001523	0.00118494	up	130	149	147	27	41	72	chr6:124874151-124903949	-	2742	protein-coding	rno:314386	G protein-coupled receptor 68	0	Gpr68	Putative uncharacterized protein
Gpr81	1.61122	7.66621e-05	0.000653629	up	45	54	48	16	14	16	chr12:38145177-38146232	+	1056	protein-coding	rno:689936	G protein-coupled receptor 81	0	Hcar1	G protein-coupled receptor 81
Gpr84	3.93847	0.000390721	0.00263236	up	12	16	20	2	0	1	chr7:144934606-144936865	-	1554	protein-coding	rno:688730	G protein-coupled receptor 84	0	Gpr84	G-protein coupled receptor 84
Gpr88	1.2374	0.00460469	0.0203917	up	148	165	102	65	25	78	chr2:219258346-219263807	-	4627	protein-coding	rno:64443	G-protein coupled receptor 88	0	Gpr88	Probable G-protein coupled receptor 88
Gprc5a	1.20499	0.00353404	0.0164583	up	144	177	232	39	71	113	chr4:168832937-168851650	+	2063	protein-coding	rno:312790	G protein-coupled receptor, class C, group 5, member A	0	Gprc5a	Retinoic acid-induced protein 3
Gpx2	2.11425	4.53811e-10	1.45473e-08	up	401	452	530	107	53	142	chr6:99839960-99843245	-	1010	protein-coding	rno:29326	glutathione peroxidase 2	4e-108	Gpx2	Glutathione peroxidase 2
Gramd1b	-1.32742	5.81531e-07	9.27366e-06	down	4796	3801	4174	15913	8330	7202	chr8:44160634-44333401	-	11005	protein-coding	rno:300644	GRAM domain containing 1B	0	Gramd1b	GRAM domain-containing protein 1B
Grap2	1.83814	4.96678e-07	8.06303e-06	up	65	82	113	22	22	25	chr7:121791330-121864835	+	1108	protein-coding	rno:366962	GRB2-related adaptor protein 2	1e-42	Grb2	Growth factor receptor-bound protein 2
Gria2	2.87967	0.00382084	0.0175349	up	17	12	9	2	1	2	chr2:179584302-179704629	-	6745	protein-coding	rno:29627	glutamate receptor, ionotropic, AMPA 2	0	Gria3	Gria3 protein
Gria4	3.30657	0.0120388	0.0443137	up	15	25	2	1	0	3	chr8:1548145-2045817	-	4125	protein-coding	rno:29629	glutamate receptor, ionotropic, AMPA 4	0	Gria4	AMPA-selective glutamate receptor 4 flop type
Grid1	2.88743	0.000419843	0.00278401	up	69	42	21	4	1	12	chr16:11170831-11932197	+	3478	protein-coding	rno:79219	glutamate receptor, ionotropic, delta 1	0	Grid1	Glutamate receptor ionotropic, delta-1
Grid2	3.9556	9.24885e-06	0.000105554	up	15	40	27	2	1	2	chr4:94068742-95442778	+	4618	protein-coding	rno:79220	glutamate receptor, ionotropic, delta 2	0	Grid2	Glutamate receptor ionotropic, delta-2
Grik2	1.26642	0.000165927	0.00127422	up	1751	1155	1688	348	668	789	chr20:53791428-54517691	-	3058	protein-coding	rno:54257	glutamate receptor, ionotropic, kainate 2	0	Grik2	Grik2 protein
Grik3	2.64424	0.00440665	0.0196711	up	10	20	28	7	1	1	chr5:143500441-143720855	+	9494	protein-coding	rno:298521	glutamate receptor, ionotropic, kainate 3	0	Grik3	Glutamate receptor ionotropic, kainate 3
Grin2a	3.08264	5.94349e-08	1.18901e-06	up	38	45	76	9	5	4	chr10:5707806-6119897	+	4717	protein-coding	rno:24409	glutamate receptor, ionotropic, N-methyl D-aspartate 2A	0	Grin2a	Glutamate receptor ionotropic, NMDA 2A
Gsdmd	1.40809	1.91889e-10	6.68259e-09	up	247	405	351	132	115	113	chr7:116889152-116894140	+	2375	protein-coding	rno:315084	gasdermin D	4e-157	Gsdmd	Gasdermin-D
Gss	-1.4321	1.92621e-08	4.32884e-07	down	2802	2403	3204	8483	9214	4331	chr3:151076253-151106557	-	2297	protein-coding	rno:25458	glutathione synthetase	0	Gss	Glutathione synthetase
Gsta2	-1.63573	4.84884e-09	1.24137e-07	down	622	561	1003	2859	2348	1370	chr8:85553659-85564966	+	897	protein-coding	rno:24422	glutathione S-transferase alpha 2	4e-124	Gsta1	Glutathione S-transferase A1
Gsta5	-1.40727	0.000186396	0.00140576	down	43	41	83	174	166	87	chr8:85640082-85645623	-	681	protein-coding	rno:494499	glutathione S-transferase alpha 5	4e-124	Gsta1	Glutathione S-transferase A1
Gstm5	2.58184	0.00473322	0.0208537	up	13	26	17	6	0	3	chr2:210685338-210688133	+	678	protein-coding	rno:64352	glutathione S-transferase, mu 5	3e-127	Gstm5	Glutathione S-transferase Mu 5
Gtpbp4	-1.06009	1.63344e-07	2.96428e-06	down	610	464	524	1257	1150	828	chr17:63110254-63145652	-	2996	protein-coding	rno:114300	GTP binding protein 4	0	Gtpbp4	Putative uncharacterized protein
Gucy1a3	2.5019	7.60684e-23	1.97413e-20	up	1809	3866	2910	591	489	368	chr2:181045694-181103322	-	5094	protein-coding	rno:497757	guanylate cyclase 1, soluble, alpha 3	0	Gucy1a3	Guanylate cyclase soluble subunit alpha-3
Gucy1b2	-2.18402	0.00416568	0.0187644	down	551	148	127	1293	1684	781	chr15:45479658-45550285	-	2883	protein-coding	rno:25206	guanylate cyclase 1, soluble, beta 2	0	Gucy1b2	Gucy1b2 protein
Gucy1b3	1.78959	1.08009e-16	1.14314e-14	up	588	1022	958	275	226	207	chr2:180976939-181026001	-	3190	protein-coding	rno:25202	guanylate cyclase 1, soluble, beta 3	0	Gucy1b3	Guanylate cyclase soluble subunit beta-1
Gucy2e	2.01032	7.34027e-07	1.13985e-05	up	92	136	79	17	23	32	chr10:55835695-55851235	-	3546	protein-coding	rno:79222	guanylate cyclase 2E	0	Gucy2e	Guanylyl cyclase GC-E
Gxylt2	2.87999	1.66475e-14	1.23198e-12	up	94	196	144	19	21	16	chr4:133179186-133263493	+	2110	protein-coding	rno:688618	glucoside xylosyltransferase 2	0	Gxylt2	Putative uncharacterized protein
Gypc	1.37602	8.68381e-06	9.95019e-05	up	331	522	606	150	137	239	chr18:25312382-25344614	-	6167	protein-coding	rno:364837	glycophorin C (Gerbich blood group)	4e-33	Gypc	Glycophorin-C
H3f3c	1.05488	1.659e-05	0.000174999	up	223	372	262	149	142	104	chr7:94777648-94778697	+	1050	protein-coding	rno:100360868	H3 histone, family 3C	6e-74	H3f3b	H3 histone, family 3B
Haao	-1.33869	9.81853e-10	2.95257e-08	down	2984	2166	2282	7125	6730	4462	chr6:7045145-7059219	-	2095	protein-coding	rno:56823	3-hydroxyanthranilate 3,4-dioxygenase
Hagh	-1.23777	2.37219e-10	8.08295e-09	down	1923	1391	1608	4474	3738	3066	chr10:14215991-14230506	+	1117	protein-coding	rno:24439	hydroxyacyl glutathione hydrolase	5e-152	Hagh	Hydroxyacylglutathione hydrolase, mitochondrial
Hao2	-1.12217	1.84667e-05	0.000191909	down	47871	35666	35161	88702	109619	53502	chr2:200785492-200808849	+	2160	protein-coding	rno:84029	hydroxyacid oxidase 2 (long chain)	6e-176	Hao2	Putative uncharacterized protein
Hap1	1.24914	0.000198371	0.00148209	up	63	66	70	26	26	28	chr10:88257975-88266210	-	3610	protein-coding	rno:29430	huntingtin-associated protein 1	0	Hap1	Huntingtin-associated protein 1
Has1	4.23318	0.00811567	0.0321252	up	8	7	6	0	0	1	chr1:59720612-59732409	-	2096	protein-coding	rno:282821	hyaluronan synthase 1	0	Has1	Hyaluronan synthase1
Has2	2.3412	0.0076795	0.0307261	up	49	56	8	4	3	14	chr7:96438046-96464049	-	4174	protein-coding	rno:25694	hyaluronan synthase 2	0	Has2	Hyaluronan synthase 2
Havcr1	4.66834	2.10224e-13	1.26035e-11	up	1280	2834	3951	44	120	128	chr10:31814040-31846859	+	2805	protein-coding	rno:286934	hepatitis A virus cellular receptor 1	2e-119	Havcr1	Hepatitis A virus cellular receptor 1 homolog
Havcr2	2.69437	1.07893e-11	4.92538e-10	up	73	83	86	16	12	8	chr10:31561895-31589878	+	3610	protein-coding	rno:363578	hepatitis A virus cellular receptor 2	6e-117	Havcr2	Hepatitis A virus cellular receptor 2 homolog
Hba1	-1.42399	1.00597e-10	3.74422e-09	down	4572	5036	3094	10228	12354	10145	chr10:15602794-15603649	-	556	protein-coding	rno:25632	hemoglobin, alpha 1	2e-66	Hba-a2	Alpha globin 1
Hba2	-1.61987	2.00433e-07	3.56544e-06	down	1305	1261	645	2782	4250	2511	chr10:15589364-15590207	-	544	protein-coding	rno:360504	hemoglobin, alpha 2	5e-66	Hba-a2	Alpha globin 1
Hbegf	1.15069	0.00686928	0.0281077	up	166	210	571	119	126	154	chr18:29330302-29340185	-	1549	protein-coding	rno:25433	heparin-binding EGF-like growth factor	1e-93	Hbegf	Proheparin-binding EGF-like growth factor
Hcfc1r1	-1.2437	1.19307e-05	0.00013103	down	95	92	109	269	271	139	chr10:12994229-12995674	+	704	protein-coding	rno:287097	host cell factor C1 regulator 1 (XPO1-dependent)	1e-55	Hcfc1r1	Host cell factor C1 regulator 1
Hck	1.30506	8.01912e-07	1.22419e-05	up	249	447	420	156	170	105	chr3:148579917-148623026	+	2057	protein-coding	rno:25734	hemopoietic cell kinase	0	Hck	Non-specific protein-tyrosine kinase
Hcls1	1.16334	1.68768e-08	3.82911e-07	up	295	417	425	160	186	138	chr11:66736966-66759402	-	1950	protein-coding	rno:288077	hematopoietic cell specific Lyn substrate 1	0	Hcls1	Hematopoietic lineage cell-specific protein
Hcst	1.79941	0.000176811	0.00134634	up	36	50	45	16	7	13	chr1:88879425-88881724	-	687	protein-coding	rno:474146	hematopoietic cell signal transducer	1e-30	Hcst	Hcst protein
Hebp2	1.22252	0.00173233	0.0091113	up	91	100	86	27	30	55	chr1:13713152-13719970	-	2573	protein-coding	rno:308632	heme binding protein 2	2e-109	Hebp2	Heme-binding protein 2
Herpud1	-1.45566	9.28176e-24	2.74755e-21	down	3066	3898	3648	9393	8410	9886	chr19:11046903-11057570	-	2161	protein-coding	rno:85430	homocysteine-inducible, endoplasmic reticulum stress-inducible, ubiquitin-like domain member 1	0	Herpud1	Homocysteine-inducible, endoplasmic reticulum stress-inducible, ubiquitin-like domain member 1, isoform CRA_b
Heyl	1.28165	3.94976e-14	2.68202e-12	up	516	728	676	288	238	229	chr5:140923914-140940905	+	4658	protein-coding	rno:313575	hes-related family bHLH transcription factor with YRPW motif-like	4e-173	Heyl	Hairy/enhancer-of-split related with YRPW motif-like protein
Hfe	1.09392	1.5805e-05	0.000167465	up	117	147	119	62	59	51	chr17:43661276-43669327	+	1670	protein-coding	rno:29199	hemochromatosis	2e-133	Hfe	Hereditary hemochromatosis protein homolog
Hgd	-1.07653	9.88508e-08	1.8968e-06	down	4749	3816	3987	10558	9007	6212	chr11:65983221-66034555	-	1672	protein-coding	rno:360719	homogentisate 1, 2-dioxygenase
Hgfac	1.27195	2.44298e-07	4.24609e-06	up	162	188	191	92	72	52	chr14:80966902-80973559	-	2042	protein-coding	rno:58947	HGF activator	0	Hgfac	Putative uncharacterized protein
Hhex	1.09426	1.52802e-05	0.000162621	up	110	141	132	56	56	59	chr1:256101994-256107581	+	1602	protein-coding	rno:79237	hematopoietically expressed homeobox	4e-133	Hhex	Hematopoietically-expressed homeobox protein Hhex
Hist1h1b	2.16188	5.14715e-13	2.885e-11	up	133	202	150	33	31	39	chr17:44766313-44766981	+	669	protein-coding	rno:680522	histone cluster 1, H1b	4e-41	Hist1h1b	Histone H1.5
Hist1h2ai	1.57185	0.00054461	0.00345997	up	59	46	37	15	14	17	chr17:44794114-44794563	+	450	protein-coding	rno:502129	histone cluster 1, H2ai	7e-70	Hist1h2ab	histone cluster 1, H2ab
Hist1h2bd	1.68869	0.00714108	0.0289348	up	35	38	19	15	9	4	chr17:44833924-44834305	-	382	protein-coding	rno:361247	histone cluster 1, H2bd	3e-68	Hist1h2bm	Histone H2B type 1-M
Hivep3	1.13892	3.66021e-06	4.68215e-05	up	219	308	368	118	153	115	chr5:138973905-139077403	+	14593	protein-coding	rno:313557	human immunodeficiency virus type I enhancer binding protein 3	0	Hivep3	Transcription factor HIVEP3
Hjurp	1.84594	8.08862e-05	0.000685326	up	53	66	35	13	13	15	chr9:95347739-95362165	-	4372	protein-coding	rno:316602	Holliday junction recognition protein	0	Hjurp	Holliday junction recognition protein
Hk3	2.33227	1.61386e-15	1.40251e-13	up	165	299	242	48	37	48	chr17:10134921-10152976	+	3312	protein-coding	rno:25060	hexokinase 3 (white cell)	0	Hk3	Hexokinase-3
Hmha1	1.68773	1.56454e-19	2.53335e-17	up	1044	1361	1607	454	338	395	chr7:12541056-12741249	-	3896	protein-coding	rno:314618	histocompatibility (minor) HA-1	0	Hmha1	Minor histocompatibility protein HA-1
Hmox1	1.62304	5.4337e-06	6.64996e-05	up	203	477	570	100	140	139	chr19:14508634-14515455	+	1547	protein-coding	rno:24451	heme oxygenase (decycling) 1	3e-159	Hmox1	Heme oxygenase 1
Hnmt	-2.09047	1.12092e-11	5.10476e-10	down	1910	865	1202	5349	6748	4434	chr3:905111-937038	-	1225	protein-coding	rno:81676	histamine N-methyltransferase	3e-167	Hnmt	Histamine N-methyltransferase
Hopx	1.05484	0.00339954	0.0159496	up	159	342	310	145	73	150	chr14:33354803-33362547	+	1038	protein-coding	rno:171160	HOP homeobox	8e-39	Hopx	Homeodomain-only protein
Hoxc5	1.07825	0.00112458	0.00637305	up	100	177	208	68	61	87	chr7:144628120-144631542	+	2734	protein-coding	rno:315341	homeo box C5	1e-131	Hoxc5	Homeobox protein Hox-C5
Hp	1.81528	0.0066462	0.0274139	up	13	48	39	14	5	8	chr19:42096255-42100805	+	1197	protein-coding	rno:24464	haptoglobin	0	Hp	Haptoglobin
Hpcal4	1.693	0.00971891	0.0371456	up	52	101	103	59	10	9	chr5:140870128-140882242	+	4682	protein-coding	rno:50872	hippocalcin-like 4	9e-110	Hpcal4	Hippocalcin-like 4
Hpdl	-1.32232	4.83672e-05	0.000438743	down	93	45	68	191	164	146	chr5:135675826-135677432	-	1607	protein-coding	rno:313521	4-hydroxyphenylpyruvate dioxygenase-like	0	Hpdl	4-hydroxyphenylpyruvate dioxygenase-like protein
Hpgds	2.49446	8.32112e-06	9.58319e-05	up	40	48	36	4	11	6	chr4:95945512-95970666	-	1657	protein-coding	rno:58962	hematopoietic prostaglandin D synthase	6e-108	Hpgds	Hematopoietic prostaglandin D synthase
Hrasls	-1.27943	0.00717595	0.0290612	down	14	31	16	48	35	57	chr11:75125951-75145866	-	2976	protein-coding	rno:288025	HRAS-like suppressor	5e-93	Hrasls	HRAS-like suppressor, isoform CRA_a
Hrg	-1.04592	0.000948746	0.00552623	down	79	93	67	182	199	97	chr11:81621274-81639923	-	1701	protein-coding	rno:171016	histidine-rich glycoprotein	1e-58	Hrg	Histidine-rich glycoprotein
Hrh2	1.367	0.00418958	0.0188576	up	37	57	40	25	10	15	chr17:10912993-10931368	-	3654	protein-coding	rno:25461	histamine receptor H 2	0	Hrh2	Histamine H2 receptor
Hs6st3	3.29556	1.33492e-06	1.92856e-05	up	23	39	42	2	4	4	chr15:105253486-105254540	+	1055	protein-coding	rno:364476	heparan sulfate 6-O-sulfotransferase 3	0	Hs6st3	Hs6st3 protein
Hsd3b	-1.48985	0.00453902	0.0201386	down	18	8	12	45	29	30	chr2:200756557-200762492	-	1574	protein-coding	rno:682974	3 beta-hydroxysteroid dehydrogenase/delta-5-delta-4 isomerase type II	0	Hsd3b1	3 beta-hydroxysteroid dehydrogenase/Delta 5-->4-isomerase type 1
Hsf2bp	-1.0801	0.00914529	0.0354165	down	17	20	22	43	33	43	chr20:10757172-10843208	-	2836	protein-coding	rno:499413	heat shock transcription factor 2 binding protein	0	Hsf2bp	Protein Hsf2bp
Hsh2d	1.15799	0.00228004	0.0114485	up	110	115	248	66	55	79	chr16:19336400-19349836	-	2998	protein-coding	rno:100360518	hematopoietic SH2 domain containing	1e-150	Hsh2d	Hematopoietic SH2 domain-containing protein
Hspb2	-1.33339	8.44216e-05	0.000710199	down	31	39	51	78	100	110	chr8:55176648-55178215	-	863	protein-coding	rno:161476	heat shock protein B2	2e-101	Hspb2	Heat shock protein beta-2
Hspb6	-1.12298	4.95772e-05	0.000448111	down	119	99	141	324	270	165	chr1:89008117-89010256	+	1310	protein-coding	rno:192245	heat shock protein, alpha-crystallin-related, B6	4e-47	Hspb6	Putative uncharacterized protein
Hspe1	-1.06003	4.70285e-13	2.68097e-11	down	1444	1453	1326	3361	2794	2352	chr9:61691246-61724948	+	569	protein-coding	rno:25462	heat shock protein 1 (chaperonin 10)	3e-45	Hspe1	MCG117539
Htatip2	-1.0818	7.43056e-07	1.15198e-05	down	170	195	191	460	414	263	chr1:105094332-105109459	+	1389	protein-coding	rno:292935	HIV-1 Tat interactive protein 2	3e-119	Htatip2	Putative uncharacterized protein
Htr1b	1.58546	0.000267592	0.00191447	up	47	94	52	21	17	23	chr8:89113997-89130829	-	2113	protein-coding	rno:25075	5-hydroxytryptamine (serotonin) receptor 1B, G protein-coupled	0	Htr1b	5-hydroxytryptamine receptor 1B
Htr2b	3.11926	2.06284e-05	0.000210371	up	70	47	28	5	1	10	chr9:93107069-93126717	-	2847	protein-coding	rno:29581	5-hydroxytryptamine (serotonin) receptor 2B, G protein-coupled	0	Htr2b	5-hydroxytryptamine receptor 2B variant
Htr4	2.28714	0.00150966	0.0081344	up	96	91	64	1	22	25	chr18:57637297-57820258	+	5417	protein-coding	rno:25324	5-hydroxytryptamine (serotonin) receptor 4, G protein-coupled	0	Htr4	5-hydroxytryptamine receptor variant T1
Htr5b	-2.55714	0.00122949	0.00687099	down	3	2	9	38	31	11	chr13:37479758-37492680	-	2218	protein-coding	rno:79247	5-hydroxytryptamine (serotonin) receptor 5B	0	Htr5b	5-hydroxytryptamine receptor 5B
Htra3	1.91606	7.7115e-06	8.9409e-05	up	306	533	241	62	62	143	chr14:80248140-80276534	+	2440	protein-coding	rno:360959	HtrA serine peptidase 3	0	Htra3	Htra3 protein
Hunk	2.36359	0.000363499	0.00247805	up	24	55	24	8	3	8	chr11:30550141-30663465	+	2145	protein-coding	rno:288275	hormonally upregulated Neu-associated kinase	4e-62	Mark4	Putative uncharacterized protein
Hvcn1	2.676	2.56584e-19	4.05082e-17	up	195	322	247	31	37	45	chr12:39822044-39851089	-	2071	protein-coding	rno:304485	hydrogen voltage-gated channel 1	6e-118	Hvcn1	Voltage-gated hydrogen channel 1
Icam1	1.83645	1.24762e-14	9.41683e-13	up	1593	2450	3166	601	601	700	chr8:22035287-22047049	+	2602	protein-coding	rno:25464	intercellular adhesion molecule 1	0	Icam1	Intercellular adhesion molecule 1
Icam5	1.24214	0.0138314	0.0494408	up	47	64	53	17	12	36	chr8:22050222-22057209	+	3117	protein-coding	rno:313785	intercellular adhesion molecule 5, telencephalin	0	Icam5	Intercellular adhesion molecule 5
Icos	1.81252	3.8893e-09	1.01352e-07	up	199	303	385	100	55	85	chr9:67748157-67786808	+	3513	protein-coding	rno:64545	inducible T-cell co-stimulator
Id1	-1.11452	4.69522e-11	1.87947e-09	down	344	388	293	750	695	684	chr3:148214622-148216715	+	1875	protein-coding	rno:25261	inhibitor of DNA binding 1	4e-78	Id1	DNA-binding protein inhibitor ID-1
Id2	-1.51798	6.48118e-14	4.24865e-12	down	735	634	881	2646	2035	1560	chr6:44360077-44361908	-	733	protein-coding	rno:25587	inhibitor of DNA binding 2	1e-73	Id2	DNA-binding protein inhibitor ID-2
Id4	-1.80965	1.04525e-17	1.30278e-15	down	284	385	268	1254	1137	778	chr17:16692557-16695126	-	1626	protein-coding	rno:291023	inhibitor of DNA binding 4	3e-63	Id4	DNA-binding protein inhibitor ID-4
Ier3	1.27428	5.1662e-05	0.000464296	up	889	1382	2417	784	605	461	chr20:3438798-3440002	-	1098	protein-coding	rno:294235	immediate early response 3
Ier5	1.37867	1.1796e-10	4.31419e-09	up	848	1385	1579	480	471	439	chr13:72742210-72744302	-	2093	protein-coding	rno:498256	immediate early response 5	1e-134	Ier5	Immediate early response gene 5 protein
Ifi27	1.17773	2.41263e-05	0.000239681	up	1591	1743	2981	797	730	1099	chr6:127327959-127334430	+	800	protein-coding	rno:170512	interferon, alpha-inducible protein 27	5e-56	Ifi27	Interferon alpha-inducible protein 27-like protein 2A
Ifi27l2b	1.33409	0.000774953	0.00464751	up	117	160	330	74	61	91	chr6:127336305-127337791	-	451	protein-coding	rno:299269	interferon, alpha-inducible protein 27 like 2B	2e-20	Ifi27l2a	Interferon alpha-inducible protein 27-like protein 2A
Ifi44	1.01752	0.000262732	0.00188633	up	652	750	1056	311	325	504	chr2:256897765-256915591	-	2922	protein-coding	rno:310969	interferon-induced protein 44	0	Ifi44	Putative uncharacterized protein
Ifi47	1.4757	4.11167e-09	1.06853e-07	up	554	748	1013	223	264	297	chr10:34277993-34287190	+	4473	protein-coding	rno:246208	interferon gamma inducible protein 47	5e-93	9930111J21Rik1	Protein 9930111J21Rik1
Ifit1lb	1.52584	1.90993e-06	2.63345e-05	up	396	1155	819	256	258	260	chr1:252914684-252926426	-	4615	protein-coding	rno:294090	interferon-induced protein with tetratricopeptide repeats 1-like B	0	2010002M12Rik	Protein 2010002M12Rik
Ifit3	1.74583	0.0118821	0.0438631	up	327	678	1331	172	125	343	chr1:252906234-252911377	+	2040	protein-coding	rno:309526	interferon-induced protein with tetratricopeptide repeats 3	0	Ifit3	Ifit3 protein
Ifitm1	1.63745	1.92606e-14	1.40885e-12	up	505	691	573	203	140	199	chr1:213765831-213767841	+	735	protein-coding	rno:293618	interferon induced transmembrane protein 1	9e-48	Ifitm1	Interferon-induced transmembrane protein 1
Ifitm10	2.70114	5.87929e-16	5.38083e-14	up	294	502	572	71	41	86	chr1:215521604-215540265	-	1158	protein-coding	rno:293632	interferon induced transmembrane protein 10	9e-44	Ifitm10	Interferon-induced transmembrane protein 10
Ifitm3	1.40066	4.75075e-08	9.73004e-07	up	1671	1636	2009	536	510	854	chr1:213810712-213811821	-	604	protein-coding	rno:361673	interferon induced transmembrane protein 3	7e-66	Ifitm3	Interferon-induced transmembrane protein 3
Ifngr2	1.03286	2.23904e-07	3.92764e-06	up	483	817	659	326	310	276	chr11:31694339-31712611	+	2610	protein-coding	rno:360697	interferon gamma receptor 2	2e-154	Ifngr2	Protein Ifngr2
Ifnlr1	1.47956	0.000198394	0.00148209	up	230	442	389	71	97	184	chr5:154037243-154058862	+	4818	protein-coding	rno:362628	interferon, lambda receptor 1	0	Ifnlr1	Putative uncharacterized protein
Igdcc4	1.52419	0.0088679	0.0345471	up	70	102	27	24	12	30	chr8:70591982-70627329	+	6685	protein-coding		immunoglobulin superfamily, DCC subclass, member 4	0	Igdcc4	Igdcc4 protein
Igf2bp3	-4.53306	0.00721699	0.0292149	down	1	0	0	3	5	15	chr4:78744689-78879459	-	4074	protein-coding		insulin-like growth factor 2 mRNA binding protein 3	0	Igf2bp3	Y-box binding protein
Igfbp6	2.34707	0.00013144	0.00104627	up	209	257	117	16	15	75	chr7:143749385-143754018	+	869	protein-coding	rno:25641	insulin-like growth factor binding protein 6	9e-110	Igfbp6	Insulin-like growth factor-binding protein 6
Igj	1.6721	0.00636407	0.0264344	up	118	63	375	83	63	23	chr14:21177237-21183542	+	480	protein-coding		immunoglobulin joining chain
Igsf10	2.00523	4.91215e-13	2.76966e-11	up	1153	1487	724	296	227	281	chr2:149535199-149563896	-	8808	protein-coding	rno:310448	immunoglobulin superfamily, member 10	0	Igsf10	Immunoglobulin superfamily member 10
Igsf6	1.73811	6.14913e-10	1.92554e-08	up	186	363	325	86	95	68	chr1:190997029-191007503	-	2232	protein-coding	rno:171064	immunoglobulin superfamily, member 6	8e-111	Igsf6	Immunoglobulin superfamily member 6
Ihh	-1.29372	1.80952e-05	0.000188774	down	46	46	67	130	101	140	chr9:82208223-82214440	-	2272	protein-coding	rno:84399	Indian hedgehog	0	Ihh	Indian hedgehog protein
Ikbke	1.77343	1.17274e-18	1.696e-16	up	668	1045	866	229	228	258	chr13:48031325-48056394	-	3468	protein-coding	rno:363984	inhibitor of kappa light polypeptide gene enhancer in B-cells, kinase epsilon	0	Ikbke	Inhibitor of nuclear factor kappa-B kinase subunit epsilon
Ikzf1	1.37188	2.04005e-10	7.02706e-09	up	488	708	708	230	288	184	chr14:91782270-91867828	+	7035	protein-coding	rno:305501	IKAROS family zinc finger 1	0	Ikzf1	DNA-binding protein Ikaros
Ikzf3	1.98064	7.96094e-14	5.14744e-12	up	217	251	273	78	41	61	chr10:86420757-86509454	-	3255	protein-coding	rno:303511	IKAROS family zinc finger 3	0	Ikzf3	Zinc finger protein Aiolos
Il10ra	1.40575	4.70238e-11	1.87947e-09	up	534	875	608	266	259	203	chr8:49558062-49573888	-	3622	protein-coding	rno:117539	interleukin 10 receptor, alpha	0	Il10ra	Interleukin-10 receptor subunit alpha
Il11	3.16069	0.00738635	0.0297164	up	9	11	8	1	1	1	chr1:72636959-72643255	+	1674	protein-coding	rno:171040	interleukin 11	1e-58	Il11	Interleukin 11
Il16	1.61789	2.76598e-14	1.96998e-12	up	405	574	567	165	134	179	chr1:145781923-145874375	-	8453	protein-coding	rno:116996	interleukin 16	0	Il16	Pro-interleukin-16
Il17rb	1.52212	1.37148e-17	1.66556e-15	up	454	510	458	183	136	156	chr16:6064287-6077978	-	3077	protein-coding	rno:306247	interleukin 17 receptor B	0	Il17rb	Interleukin-17 receptor B
Il17re	1.10272	0.0014227	0.00775838	up	155	207	144	58	59	105	chr4:145413958-145426608	+	2613	protein-coding	rno:362417	interleukin 17 receptor E	0	Il17re	Interleukin-17 receptor E
Il18	1.49772	1.09015e-07	2.06736e-06	up	174	257	282	92	97	53	chr8:55009666-55016286	+	708	protein-coding	rno:29197	interleukin 18	2e-100	Il18	Interleukin-18
Il18r1	2.47945	3.95129e-11	1.6133e-09	up	154	252	315	24	50	47	chr9:47184709-47217403	+	2826	protein-coding	rno:301365	interleukin 18 receptor 1	0	Il18r1	Putative uncharacterized protein
Il18rap	2.35757	1.01764e-10	3.78022e-09	up	86	170	184	26	26	29	chr9:47225543-47255798	+	3013	protein-coding		interleukin 18 receptor accessory protein	0	Il18rap	Interleukin 18 receptor accessory protein
Il19	5.91854	2.36112e-15	1.98806e-13	up	52	322	285	1	3	6	chr13:47663592-47671970	-	1254	protein-coding	rno:681145	interleukin 19	1e-82	Il19	Interleukin-19
Il1a	6.62499	6.90573e-06	8.14627e-05	up	7	29	22	0	0	0	chr3:121824712-121836122	-	1992	protein-coding	rno:24493	interleukin 1 alpha	1e-135	Il1a	Interleukin-1 alpha
Il1b	4.1609	1.60252e-23	4.59995e-21	up	331	917	648	52	35	15	chr3:121876256-121882637	-	1314	protein-coding	rno:24494	interleukin 1 beta	2e-130	Il1b	Interleukin-1 beta
Il1r2	6.15558	1.72958e-09	4.84002e-08	up	55	518	403	8	2	3	chr9:46840642-46881239	+	1764	protein-coding	rno:117022	interleukin 1 receptor, type II	0	Il1r2	Interleukin-1 receptor type 2
Il1rl1	2.98339	1.98919e-23	5.62465e-21	up	829	856	527	103	113	56	chr9:47133946-47184159	+	5477	protein-coding	rno:25556	interleukin 1 receptor-like 1	0	Il1rl1	Interleukin-1 receptor-like 1
Il1rn	3.86487	1.76757e-34	3.04423e-31	up	344	726	517	29	42	32	chr3:1450536-1468624	+	4158	protein-coding	rno:60582	interleukin 1 receptor antagonist	3e-82	Il1rn	Interleukin-1 receptor antagonist protein
Il21r	2.29398	2.71568e-19	4.25194e-17	up	204	191	256	43	42	42	chr1:196996411-197024185	+	2457	protein-coding	rno:308977	interleukin 21 receptor	0	Il21r	Putative uncharacterized protein
Il23r	5.36068	0.000325888	0.00225574	up	6	14	27	0	1	0	chr4:98203812-98306727	-	2143	protein-coding	rno:689932	interleukin 23 receptor	0	Il23r	Interleukin-23 receptor
Il24	6.153	7.83939e-15	6.16254e-13	up	54	178	228	0	3	3	chr13:47618451-47624001	-	1730	protein-coding	rno:170819	interleukin 24	2e-80	Il24	Interleukin-24
Il27ra	1.60417	0.000752672	0.00453542	up	31	35	49	12	11	13	chr19:25151956-25163983	-	2666	protein-coding	rno:288905	interleukin 27 receptor, alpha	0	Il27ra	Interleukin-27 receptor subunit alpha
Il2ra	2.74903	1.77525e-12	9.18909e-11	up	92	110	90	20	14	8	chr17:70500672-70547929	-	1580	protein-coding	rno:25704	interleukin 2 receptor, alpha	2e-120	Il2ra	Interleukin-2 receptor subunit alpha
Il2rb	1.56349	4.36727e-09	1.12755e-07	up	236	341	217	82	103	72	chr7:119701338-119716238	-	3058	protein-coding	rno:25746	interleukin 2 receptor, beta	0	Il2rb	Interleukin-2 receptor subunit beta
Il6	3.81096	0.000217926	0.00160698	up	8	29	23	1	1	2	chr4:3043231-3047807	+	1045	protein-coding	rno:24498	interleukin 6	3e-106	Il6	Interleukin 6, isoform CRA_b
Il6r	1.45731	2.84697e-13	1.68024e-11	up	780	782	1115	355	266	311	chr2:189196338-189255986	-	5955	protein-coding	rno:24499	interleukin 6 receptor	0	Il6ra	IL-6 receptor (Mutated)
Il7	1.75824	2.17421e-06	2.95061e-05	up	54	86	83	26	19	18	chr2:96427922-96474979	+	3377	protein-coding	rno:25647	interleukin 7	3e-78	Il7	Interleukin-7
Il7r	2.62371	2.89881e-19	4.50147e-17	up	572	941	900	177	130	71	NW_007906130.1:21860-47693	-	6741	protein-coding	rno:294797	interleukin 7 receptor	0	Il7r	Interleukin-7 receptor subunit alpha
Il9r	2.32605	0.000368735	0.00250293	up	38	72	64	23	9	2	chr10:15696882-15708684	+	3691	protein-coding	rno:24500	interleukin 9 receptor	0	Il9r	Interleukin-9 receptor
Impad1	1.96216	6.09417e-06	7.33575e-05	up	136	157	427	51	68	55	chr5:17636848-17663771	-	6431	protein-coding	rno:312952	inositol monophosphatase domain containing 1	0	Impad1	Inositol monophosphatase 3
Impdh1	1.04771	1.33809e-09	3.8821e-08	up	375	461	458	221	175	202	chr4:56478383-56494076	-	2681	protein-coding	rno:362329	IMP (inosine 5'-monophosphate) dehydrogenase 1	0	Impdh1	Inosine-5'-monophosphate dehydrogenase 1
Inf2	1.2297	2.53109e-09	6.92942e-08	up	471	682	664	255	207	273	chr6:137161670-137180493	+	6918	protein-coding	rno:362790	inverted formin, FH2 and WH2 domain containing	0	Inf2	Inverted formin-2
Inhba	3.68798	8.35463e-24	2.56601e-21	up	167	346	223	17	16	21	chr17:51894598-51920674	-	11467	protein-coding	rno:29200	inhibin beta-A	0	Inhba	Inhibin beta A chain
Inhbb	2.22385	1.85889e-10	6.48559e-09	up	364	596	540	68	80	151	chr13:35436532-35442222	-	3119	protein-coding	rno:25196	inhibin beta-B	0	Inhbb	Inhibin beta B chain
Ino80b	5.65323	0.000668208	0.00411548	up	4	5	49	1	0	0	chr4:114817603-114823889	-	3637	protein-coding	rno:500225	INO80 complex subunit B	0	Ino80b	INO80 complex subunit B
Inpp5d	1.26096	5.63476e-16	5.18207e-14	up	931	1332	1279	512	464	434	chr9:94745220-94850778	+	5519	protein-coding	rno:54259	inositol polyphosphate-5-phosphatase D	0	Inpp5d	Phosphatidylinositol 3,4,5-trisphosphate 5-phosphatase 1
Inpp5j	-1.52788	7.11991e-18	9.17596e-16	down	264	310	283	790	934	646	chr14:83730861-83742011	-	3345	protein-coding	rno:171088	inositol polyphosphate-5-phosphatase J	0	Inpp5j	Phosphatidylinositol 4,5-bisphosphate 5-phosphatase A
Iqcg	-1.17577	0.00572533	0.0242494	down	41	33	17	73	75	52	chr11:70967236-71007708	+	2101	protein-coding	rno:363796	IQ motif containing G	0	Iqcg	IQ domain-containing protein G
Iqch	-2.51361	1.39565e-05	0.000150487	down	73	36	12	199	357	128	chr8:68332526-68525980	-	3618	protein-coding	rno:300776	IQ motif containing H	0	Iqch	Iqch protein
Iqgap3	1.92283	2.05464e-05	0.000210292	up	120	156	68	44	17	27	chr2:187447501-187489630	+	5795	protein-coding	rno:310621	IQ motif containing GTPase activating protein 3	0	Iqgap3	IQ motif containing GTPase activating protein 3
Irak3	1.46053	4.96373e-09	1.26907e-07	up	325	553	607	186	146	179	chr7:64923751-64982224	-	2972	protein-coding	rno:314870	interleukin-1 receptor-associated kinase 3	8e-57	Irak1	Interleukin-1 receptor-associated kinase 1, isoform CRA_e
Irf1	1.39841	1.18695e-06	1.73242e-05	up	1180	1576	1633	368	464	725	chr10:39109530-39116532	+	2040	protein-coding	rno:24508	interferon regulatory factor 1	4e-164	Irf1	Interferon regulatory factor 1
Irf5	1.35028	1.60271e-08	3.66707e-07	up	494	732	622	222	302	169	chr4:56804318-56816271	+	3252	protein-coding	rno:296953	interferon regulatory factor 5	0	Irf5	Interferon regulatory factor 5 bone marrow variant
Irf8	1.97167	3.47477e-23	9.40421e-21	up	1036	1465	1544	291	326	358	chr19:54314860-54336643	+	2861	protein-coding	rno:292060	interferon regulatory factor 8	0	Irf8	Interferon regulatory factor 8
Irg1	7.49755	1.2834e-08	3.00544e-07	up	25	89	93	0	0	1	chr15:93612968-93622185	+	2231	protein-coding	rno:306127	immunoresponsive gene 1	0	Irg1	Cis-aconitate decarboxylase
Irgm	1.02709	0.000437893	0.00288854	up	337	456	675	179	229	268	chr10:34213885-34221968	-	2270	protein-coding	rno:303090	immunity-related GTPase family, M	2e-47	9930111J21Rik1	Protein 9930111J21Rik1
Irx1	-1.31686	2.33735e-07	4.08496e-06	down	312	234	192	532	665	575	chr1:33910912-33916741	+	2345	protein-coding	rno:306659	iroquois homeobox 1	0	Irx1	Iroquois-class homeodomain protein IRX-1
Irx3	-1.03905	1.34417e-09	3.89379e-08	down	382	387	408	753	913	654	chr19:15838714-15842135	-	2611	protein-coding	rno:307721	iroquois homeobox 3	0	Irx3	Iroquois-class homeodomain protein IRX-3
Islr	1.0732	0.0107514	0.0403657	up	1164	1384	1008	351	285	937	chr8:62946732-62949680	-	2205	protein-coding	rno:686539	immunoglobulin superfamily containing leucine-rich repeat	0	Islr	Immunoglobulin superfamily containing leucine-rich repeat protein
Itga10	2.00426	0.00180041	0.00937056	up	20	31	20	8	4	5	chr2:198772937-198792253	+	5038	protein-coding	rno:310683	integrin, alpha 10	0	Itga10	Protein Itga10
Itga11	2.33345	5.71582e-06	6.95927e-05	up	93	151	43	24	16	15	chr8:67566872-67683973	+	5312	protein-coding	rno:315744	integrin, alpha 11	0	Itga11	Integrin alpha-11
Itga4	1.24099	1.15181e-09	3.4256e-08	up	724	1027	903	324	443	303	chr3:66192977-66264344	+	3736	protein-coding	rno:311144	integrin, alpha 4	0	Itga4	Integrin alpha-4
Itga5	1.07151	8.94372e-07	1.34689e-05	up	508	773	677	258	286	336	chr7:144970444-144993652	-	4395	protein-coding	rno:315346	integrin, alpha 5 (fibronectin receptor, alpha polypeptide)	0	Itga5	Integrin alpha-5
Itgad	3.04626	6.02187e-13	3.34558e-11	up	76	101	120	10	8	16	chr1:199596024-199623670	+	3558	protein-coding	rno:64350	integrin, alpha D	0	Itgad	Integrin alpha-D
Itgae	1.31728	1.48931e-09	4.23649e-08	up	263	300	303	112	92	127	chr10:59652549-59711793	+	3754	protein-coding	rno:83577	integrin, alpha E	2e-121	Itgam	CD11b
Itgal	1.32373	2.20146e-05	0.000221726	up	715	1056	1084	337	546	209	chr1:198744051-198781745	+	4497	protein-coding	rno:308995	integrin, alpha L	0	Itgal	Itgal protein
Itgam	3.7528	4.33922e-36	1.02758e-32	up	680	1260	917	89	77	38	chr1:199495307-199545738	+	4025	protein-coding	rno:25021	integrin, alpha M	0	Itgam	CD11b
Itgax	1.07757	4.32211e-07	7.10168e-06	up	604	830	821	306	431	281	chr1:199555563-199576948	+	4848	protein-coding	rno:499271	integrin, alpha X	0	Itgax	Putative uncharacterized protein
Itgb2	1.31355	3.18509e-07	5.38283e-06	up	1125	1709	1362	549	724	347	chr20:11777773-11815647	-	3163	protein-coding	rno:309684	integrin, beta 2	0	Itgb2	Integrin beta-2
Itgb4	1.55652	3.02386e-09	8.06859e-08	up	1505	1883	1840	394	544	731	chr10:104524000-104560180	+	5881	protein-coding	rno:25724	integrin, beta 4	0	Itgb4	Integrin beta-4
Itgb7	2.56805	1.46694e-22	3.70549e-20	up	183	237	282	42	37	34	chr7:143820236-143837806	-	3382	protein-coding	rno:25713	integrin, beta 7	0	Itgb7	Integrin beta-7
Itgbl1	2.50712	1.53154e-11	6.70091e-10	up	187	190	126	43	18	25	chr15:110114148-110378970	+	2289	protein-coding	rno:498564	integrin, beta-like 1	1e-140	Itgbl1	Integrin beta-like protein 1
Itih1	-1.46256	8.85957e-05	0.000738427	down	25	25	24	74	78	45	chr16:7012376-7026542	-	2875	protein-coding	rno:306251	inter-alpha trypsin inhibitor, heavy chain 1	0	Itih1	Inter-alpha-trypsin inhibitor heavy chain H1
Itk	1.29018	8.83895e-13	4.75721e-11	up	293	365	383	151	129	127	chr10:31431822-31493357	-	4199	protein-coding	rno:363577	IL2-inducible T-cell kinase	0	Itk	Non-specific protein-tyrosine kinase
Iyd	-1.27271	3.73143e-08	7.80265e-07	down	1040	870	1194	3183	2505	1606	chr1:40086513-40100966	+	1380	protein-coding	rno:308129	iodotyrosine deiodinase	2e-152	Iyd	Iodotyrosine dehalogenase 1
Kap	-2.14679	0.00562292	0.0239185	down	25081	7078	6356	66436	68970	35665	chr4:167549922-167552973	-	705	protein-coding	rno:24937	kidney androgen regulated protein	2e-22	Kap	Kidney androgen-regulated protein
Kcna3	1.85788	6.99892e-07	1.09311e-05	up	55	73	89	20	18	19	chr2:209766767-209768344	+	1578	protein-coding	rno:29731	potassium voltage-gated channel, shaker-related subfamily, member 3	0	Kcna3	Potassium voltage-gated channel subfamily A member 3
Kcnab2	1.53072	9.62198e-11	3.61683e-09	up	200	302	298	108	84	73	chr5:169570327-169658875	-	3994	protein-coding	rno:29738	potassium voltage-gated channel, shaker-related subfamily, beta member 2	0	Kcnab2	Voltage-gated potassium channel subunit beta-2
Kcnc4	-1.13249	2.46897e-07	4.28731e-06	down	106	107	97	253	231	172	chr2:210220908-210241447	-	2845	protein-coding	rno:684516	potassium voltage gated channel, Shaw-related subfamily, member 4	0	Kcnc4	Putative uncharacterized protein
Kcnd3	1.47692	1.60303e-06	2.26286e-05	up	89	113	128	43	29	41	chr2:207923775-208140727	+	6818	protein-coding	rno:65195	potassium voltage-gated channel, Shal-related subfamily, member 3	0	Kcnd3	Potassium voltage-gated channel, Shal-related family, member 3, isoform CRA_b
Kcne1	-1.71076	0.00332134	0.015633	down	23	13	6	64	42	30	chr11:32498260-32508420	-	970	protein-coding	rno:25471	potassium voltage-gated channel, Isk-related family, member 1	2e-66	Kcne1	Potassium voltage-gated channel subfamily E member 1
Kcnh1	1.33236	0.0104391	0.0394513	up	63	93	86	29	11	50	chr13:110920719-111232291	+	7506	protein-coding	rno:65198	potassium voltage-gated channel, subfamily H (eag-related), member 1	0	Kcnh5	Potassium voltage-gated channel, subfamily H (Eag-related), member 5
Kcnj1	-1.05638	1.27848e-11	5.71247e-10	down	8793	9101	9286	16605	21418	16072	chr8:33490280-33519116	+	3820	protein-coding	rno:24521	potassium inwardly-rectifying channel, subfamily J, member 1	0	Kcnj1	ATP-sensitive inward rectifier potassium channel 1
Kcnj10	-1.58219	4.02361e-10	1.30303e-08	down	488	401	304	1458	1195	837	chr13:90723092-90753338	+	3470	protein-coding	rno:29718	potassium inwardly-rectifying channel, subfamily J, member 10	0	Kcnj10	MCG4485, isoform CRA_a
Kcnj8	1.60507	1.11769e-06	1.64075e-05	up	242	328	467	85	89	145	chr4:176783287-176789143	-	1577	protein-coding	rno:25472	potassium inwardly-rectifying channel, subfamily J, member 8	0	Kcnj8	ATP-sensitive inward rectifier potassium channel 8
Kcnk13	1.31525	0.00142569	0.00777033	up	45	80	54	19	22	27	chr6:123971600-124077249	+	4882	protein-coding	rno:64120	potassium channel, subfamily K, member 13	0	Kcnk13	Potassium channel subfamily K member 13
Kcnk2	2.29987	2.37169e-06	3.18439e-05	up	37	61	85	10	11	14	chr13:107690111-107886476	-	3773	protein-coding	rno:170899	potassium channel, subfamily K, member 2	0	Kcnk2	Potassium channel subfamily K member 2
Kcnn4	2.32761	1.29015e-17	1.57689e-15	up	177	280	231	39	44	47	chr1:81227855-81245986	+	4072	protein-coding	rno:65206	potassium intermediate/small conductance calcium-activated channel, subfamily N, member 4	9e-98	Kcnn3	Small conductance calcium-activated potassium channel protein 3
Kcns1	4.82351	0.00017793	0.00135323	up	10	26	23	2	0	0	chr3:160554423-160561741	-	3117	protein-coding	rno:117023	potassium voltage-gated channel, delayed-rectifier, subfamily S, member 1	0	Kcns1	Potassium voltage-gated channel subfamily S member 1
Kcns3	1.47519	6.36361e-05	0.00055711	up	129	205	270	96	40	71	chr6:36764040-36819810	-	2311	protein-coding	rno:83588	potassium voltage-gated channel, delayed-rectifier, subfamily S, member 3	0	Kcns3	Putative uncharacterized protein
Kcnt1	-1.60436	8.58327e-13	4.63276e-11	down	1029	661	867	2377	2895	2233	chr3:3310753-3364411	+	5013	protein-coding	rno:60444	potassium channel, subfamily T, member 1	0	Kcnt1	Potassium channel subfamily T member 1
Kcnt2	2.23515	1.75647e-09	4.90803e-08	up	70	99	82	21	13	17	chr13:57131070-57520263	+	4503	protein-coding	rno:304827	potassium channel, subfamily T, member 2	0	Kcnt2	Protein Kcnt2
Kctd19	1.50949	0.00572834	0.024251	up	28	46	44	23	7	10	chr19:37338399-37370438	-	2958	protein-coding	rno:291965	potassium channel tetramerization domain containing 19	0	Kctd19	BTB/POZ domain-containing protein KCTD19
Khk	-1.44611	3.59253e-14	2.45706e-12	down	4028	3174	3313	11614	8745	7505	chr6:26810577-26821011	-	1503	protein-coding	rno:25659	ketohexokinase	3e-136	Khk	Ketohexokinase
Kif14	1.78295	0.00415889	0.0187462	up	29	23	22	11	6	4	chr13:53350073-53421992	+	7273	protein-coding		kinesin family member 14	0	Kif14	Kinesin-like protein
Kif18a	1.0521	0.00477443	0.0209971	up	59	75	57	42	24	23	chr3:100366168-100426687	+	3001	protein-coding	rno:362186	kinesin family member 18A	0	Kif18a	Kinesin-like protein KIF18A
Kif20a	1.48619	0.000422807	0.00279877	up	97	144	54	34	36	31	chr18:27424328-27432814	+	2921	protein-coding	rno:361308	kinesin family member 20A	0	Kif20a	Kinesin-like protein KIF20A
Kif21b	1.68805	8.94178e-21	1.76178e-18	up	377	513	499	154	133	125	chr13:52976478-53026750	+	9229	protein-coding	rno:289397	kinesin family member 21B	0	Kif21a	Kinesin-like protein
Kif22	1.7015	1.33921e-06	1.93232e-05	up	82	113	78	22	32	26	chr1:198461406-198476430	-	2073	protein-coding	rno:293502	kinesin family member 22	0	Kif22	Kinesin-like protein KIF22
Kif26b	1.00047	6.2948e-08	1.24996e-06	up	707	751	631	419	323	268	chr13:96775356-97173469	-	7422	protein-coding	rno:305012	kinesin family member 26B	0	Kif26b	Putative uncharacterized protein
Kif5c	-2.36474	0.00125425	0.0069867	down	215	580	126	2355	1509	749	chr3:35014168-35257417	+	6905	protein-coding	rno:311024	kinesin family member 5C	0	Kif5c	Kinesin heavy chain isoform 5C
Kif7	1.32571	3.12287e-07	5.30133e-06	up	152	233	183	90	61	66	chr1:141434183-141452578	-	4589	protein-coding	rno:293047	kinesin family member 7	0	Kif7	Kinesin-like protein KIF7
Kifc1	-1.27179	0.00347931	0.0162554	down	336	126	97	465	468	399	chr20:5509059-5526175	+	2290	protein-coding	rno:294286	kinesin family member C1	0	Kifc5b	Kinesin-like protein
Kirrel	1.4182	9.99826e-15	7.73131e-13	up	2124	3271	2762	1201	845	876	chr2:186420743-186515194	-	7188	protein-coding	rno:310695	kin of IRRE like (Drosophila)	0	Kirrel	Kin of IRRE-like protein 1
Kirrel3	-2.7722	1.06412e-06	1.57129e-05	down	19	12	7	52	65	129	chr8:35692431-36254755	+	3766	protein-coding	rno:315546	kin of IRRE like 3 (Drosophila)	0	Kirrel3	Kin of IRRE-like protein 3
Klf15	-1.21208	1.06283e-08	2.52639e-07	down	886	736	1108	2082	1697	2254	chr4:122365092-122377690	+	3418	protein-coding	rno:85497	Kruppel-like factor 15	4e-36	Klf5	Klf5 protein
Klf5	1.03366	0.000105143	0.000862307	up	247	288	288	91	140	149	chr15:83703796-83722922	+	3232	protein-coding	rno:84410	Kruppel-like factor 5	0	Klf5	Klf5 protein
Klf6	1.32961	1.76727e-07	3.19779e-06	up	3648	7484	8048	2862	2168	2210	chr17:67887939-67945038	-	4206	protein-coding	rno:58954	Kruppel-like factor 6	3e-173	Klf6	Krueppel-like factor 6
Klhdc7a	-1.02671	0.000123006	0.000985766	down	2717	2084	2605	4631	3395	6334	chr5:158434443-158439902	-	5459	protein-coding	rno:298590	kelch domain containing 7A	0	Klhdc7a	Kelch domain-containing protein 7A
Klhl6	1.95349	4.76805e-25	1.73713e-22	up	302	337	338	90	81	71	chr11:84745958-84785315	+	2771	protein-coding	rno:287974	kelch-like family member 6	0	Klhl6	Kelch-like protein 6
Klk1	-1.18067	0.000129777	0.00103608	down	3601	2348	3169	9893	6853	3626	chr1:100199057-100203260	+	873	protein-coding	rno:24523	kallikrein 1-related peptidase C7	8e-111	Klk1b5	Kallikrein 1-related peptidase b5
Klk1c6	-6.04336	0.000773286	0.00463898	down	0	0	0	11	1	22	chr1:99947714-99964824	-	946	protein-coding	rno:408242	kallikrein 1-related peptidase C6	2e-107	Klk1b3	Kallikrein 1-related peptidase b3
Klk1c7	-1.07152	0.000678743	0.00416412	down	1450	934	1199	3833	2185	1419	chr1:100131562-100135556	+	786	protein-coding	rno:24523	kallikrein 1-related peptidase C7	8e-111	Klk1b5	Kallikrein 1-related peptidase b5
Klk1c9	-2.87881	0.000155989	0.00120868	down	15	2	7	93	67	18	chr1:100086520-100090406	+	859	protein-coding	rno:292868	kallikrein 1-related peptidase C9	2e-98	Klk1b3	Kallikrein 1-related peptidase b3
Klra1	2.792	7.40492e-18	9.47879e-16	up	208	409	225	44	38	34	chr4:165426365-165460142	-	1949	protein-coding	rno:494194	killer cell lectin-like receptor, subfamily A, member 1	2e-56	Klra8	Putative uncharacterized protein
Klra2	2.57487	0.000546149	0.00346858	up	11	36	41	7	3	4	chr4:165005722-165026566	-	1206	protein-coding	rno:494194	killer cell lectin-like receptor, subfamily A, member 1	2e-56	Klra8	Putative uncharacterized protein
Klra5	3.00137	1.25515e-05	0.000137212	up	21	60	44	9	4	2	chr4:165169417-165317573	-	1153	protein-coding	rno:297666	killer cell lectin-like receptor, subfamily A, member 5	1e-89	Klra8	Putative uncharacterized protein
Klrb1a	1.47243	0.0032424	0.0153223	up	27	37	29	10	12	10	chr4:161949189-161966642	-	1014	protein-coding	rno:362443	killer cell lectin-like receptor subfamily B, member 1A	2e-84	Klrb1c	Killer cell lectin-like receptor subfamily B member 1C
Klrb1b	2.87183	6.40461e-05	0.000559149	up	21	23	48	4	6	2	chr4:162012653-162025090	-	672	protein-coding	rno:25192	killer cell lectin-like receptor subfamily B member 1B	9e-72	Klrb1c	Killer cell lectin-like receptor subfamily B member 1C
Klrc3	2.87021	1.66058e-14	1.23198e-12	up	97	103	90	13	11	14	chr4:163416373-163423998	-	2831	protein-coding	rno:500338	killer cell lectin-like receptor subfamily C, member 3	4e-100	Klrc2	Protein Klrc2
Klrd1	1.75671	0.000197866	0.00147989	up	74	53	37	15	17	15	chr4:163358358-163369925	+	1348	protein-coding	rno:25110	killer cell lectin-like receptor, subfamily D, member 1	3e-81	Klrd1	Natural killer cells antigen CD94
Klri1	2.47696	4.48143e-08	9.25853e-07	up	59	80	52	15	8	10	chr4:163494979-163528237	-	1121	protein-coding	rno:503651	killer cell lectin-like receptor family I member 1
Klrk1	1.63097	2.4442e-10	8.31334e-09	up	261	344	493	112	109	115	chr4:163392652-163403732	-	2905	protein-coding	rno:24934	killer cell lectin-like receptor subfamily K, member 1	1e-106	Klrk1	NKG2-D type II integral membrane protein
Kng1	2.40012	4.14723e-11	1.68074e-09	up	170	404	497	60	74	57	chr11:81509185-81516759	+	732	protein-coding	rno:24903	kininogen 1	2e-178	Kng1	Kininogen-1
Kng1l1	2.40333	2.30317e-06	3.11446e-05	up	38	137	141	18	20	18	chr11:81421672-81444466	-	1495	protein-coding	rno:288001	kininogen 1-like 1	0	Kng1	Kininogen-1
Knstrn	1.97709	0.00161394	0.00862515	up	28	26	19	8	6	4	chr3:110618257-110638024	+	1623	protein-coding	rno:311325	kinetochore-localized astrin/SPAG5 binding protein
Krt19	1.30333	1.51056e-10	5.40101e-09	up	1222	1677	1618	775	566	424	chr10:88055843-88060560	-	1380	protein-coding	rno:360626	keratin 19	0	Krt19	Keratin 19
Ksr1	1.08798	0.00125654	0.00699726	up	172	193	217	58	77	122	chr10:66346100-66482373	-	5859	protein-coding	rno:360573	kinase suppressor of ras 1	0	Ksr1	Putative uncharacterized protein
Ksr2	1.15319	3.84725e-05	0.000360644	up	138	131	106	52	58	52	chr12:44531376-44911824	-	8441	protein-coding	rno:288691	kinase suppressor of ras 2	0	Ksr2	Testes-kinase suppressor of ras 2 isoform
LOC100125362	3.6837	0.00874345	0.0341184	up	45	3	4	0	2	2	chr8:57248620-57255263	-	5889	protein-coding	rno:100125362	hypothetical protein LOC100125362	4e-85	AI593442	Uncharacterized protein C11orf87 homolog
LOC100125368	-2.99288	0.00616113	0.0257666	down	2	1	1	15	7	9	chr7:10893763-10916134	-	2400	protein-coding	rno:100125368	zinc finger protein LOC100125368	0	Gm10778	Protein Gm10778
LOC100359574	1.79274	0.00487442	0.0213539	up	52	77	64	34	3	17	chr1:281863114-281864546	+	1433	protein-coding	rno:100359574	NHP2 non-histone chromosome protein 2-like 1-like	3e-71	Nhp2l1	NHP2-like protein 1
LOC100359951	1.42169	2.33503e-07	4.08469e-06	up	533	753	862	247	181	327	chr9:1012044-1012565	-	522	protein-coding	rno:100359951	ribosomal protein S20-like	9e-65	Rps20	40S ribosomal protein S20
LOC100360200	3.81464	0.00672018	0.0276349	up	2	4	82	4	2	0	chr12:12188223-12189946	+	1583	protein-coding	rno:100360200	cleavage and polyadenylation specific factor 4	7e-132	Cpsf4	Cleavage and polyadenylation specific factor 4 isoform 1
LOC100360449	2.50396	8.66104e-16	7.77647e-14	up	145	212	201	27	26	40	chr3:4282206-4282911	+	706	protein-coding	rno:100360449	ribosomal protein L9-like	5e-109	Rpl9	60S ribosomal protein L9
LOC100360508	1.11483	0.000519603	0.00332227	up	126	173	208	60	63	97	chr13:45079857-45080300	-	444	protein-coding	rno:100360508	ribosomal protein S26-like	6e-62	Rps26	40S ribosomal protein S26
LOC100360575	4.21487	0.00917514	0.0354958	up	5	10	6	0	0	1	chr13:27614106-27623862	-	1617	protein-coding	rno:100360575	signal-regulatory protein alpha-like	4e-56	Gm5150	SIRP beta 1 like 1 protein
LOC100360645	-1.03423	0.00117385	0.00661663	down	303	339	367	817	874	317	chr10:49699115-49699424	-	310	protein-coding	rno:100360645	ubiquitin B-like	4e-38	Ubb	Polyubiquitin-B
LOC100360679	1.79859	2.72143e-20	4.86392e-18	up	1556	1827	2092	532	396	568	chr10:104521700-104522235	-	536	protein-coding	rno:100360679	ribosomal protein S18-like	1e-71	Gm6436	predicted gene 6436
LOC100360754	1.61442	0.00202962	0.0103922	up	48	64	31	21	8	16	chr17:44758415-44758903	+	489	protein-coding	rno:100360754	histone cluster 1, H2ae-like	7e-70	Hist1h2ab	histone cluster 1, H2ab
LOC100360779	2.96031	1.72688e-06	2.40558e-05	up	32	98	72	15	7	3	chr5:58214071-58222577	-	6013	protein-coding		rCG55084-like	0	Gm12429	predicted gene 12429
LOC100361584	-2.79353	9.78341e-09	2.34616e-07	down	34	7	18	128	147	124	chr4:158222637-158577595	+	4986	protein-coding	rno:100361584	anoctamin 2-like	0	Ano2	Anoctamin-2
LOC100361830	1.019	0.000310572	0.00217114	up	134	237	210	91	76	104	chr9:27117861-27192169	-	1431	protein-coding	rno:100361830	translocating chain-associating membrane protein 2	0	Tram2	Translocating chain-associated membrane protein 2
LOC100362027	-1.40813	0.000604324	0.00377629	down	435	555	484	1403	1979	422	chr10:38024456-38024944	-	489	protein-coding	rno:100362027	ribosomal protein L30-like	2e-63	Rpl30	60S ribosomal protein L30
LOC100362113	-4.29997	0.00838053	0.0330013	down	0	0	1	4	8	8	chr8:106809803-106827555	+	1307	protein-coding	rno:100362113	Fas apoptotic inhibitory molecule	2e-99	Faim	Fas apoptotic inhibitory molecule 1
LOC100362684	2.3459	1.33427e-05	0.000144941	up	34	41	46	12	7	4	chr5:161889229-161889746	+	518	protein-coding	rno:100362684	ribosomal protein S20-like	9e-65	Rps20	40S ribosomal protein S20
LOC100362819	1.41511	0.00270593	0.0131784	up	49	76	82	25	12	36	chr12:28159757-28252751	+	4444	protein-coding	rno:100362819	autism susceptibility candidate 2-like	7e-85	Fbrsl1	2410025L10Rik protein
LOC100363275	1.05891	5.43707e-08	1.09814e-06	up	686	989	837	367	347	429	chr16:69094587-69133012	-	5788	protein-coding		G protein-coupled receptor 124	0	Gpr124	G-protein-coupled receptor 124
LOC100363332	1.28521	1.03682e-07	1.97811e-06	up	364	544	451	148	226	156	chr12:15700790-15844512	+	4160	protein-coding	rno:100363332	caspase recruitment domain family, member 11	0	Card11	Putative uncharacterized protein
LOC100363502	-1.33557	2.49286e-07	4.32089e-06	down	1597	1097	1449	3301	4501	2334	chr18:62475572-62476771	-	1200	protein-coding	rno:100363502	cytochrome c, somatic-like	3e-57	Cycs	Cytochrome c, somatic
LOC100364391	-1.78523	3.18019e-08	6.76952e-07	down	667	546	434	1597	2779	1135	chr6:95387709-95393069	-	1152	protein-coding	rno:100364391	dehydrogenase/reductase (SDR family) member 7-like	2e-106	Gm4756	predicted gene 4756
LOC100364457	1.44058	9.29751e-09	2.2467e-07	up	275	418	497	130	131	153	chr1:77829695-77830412	-	718	protein-coding	rno:100364457	ribosomal protein L9-like	5e-109	Rpl9	60S ribosomal protein L9
LOC100365958	-1.49423	0.0114253	0.0425082	down	2158	640	1596	5268	4663	2331	chr7:71065077-71074128	+	3414	protein-coding	rno:100365958	Rdh2 protein-like	7e-161	Rdh9	Putative uncharacterized protein
LOC100909392	2.45328	0.00632177	0.0263164	up	8	30	15	2	2	5	chr1:11758575-11772413	+	1674	protein-coding		ralBP1-associated Eps domain-containing protein 1-like	4e-128	Reps1	RalBP1-associated Eps domain-containing protein 1
LOC100909441	1.00395	2.54055e-05	0.00025055	up	143	145	154	86	62	64	chr2:199196126-199203741	+	1547	protein-coding		tubulin alpha-1C chain-like	0	Tuba1c	Tubulin alpha-1C chain
LOC100909455	2.02832	4.72872e-05	0.000430493	up	38	46	36	7	10	11	chr1:142388430-142396313	-	4577	protein-coding		CREB-regulated transcription coactivator 3-like	1e-96	Crtc3	CREB-regulated transcription coactivator 3
LOC100909498	4.16552	0.0110181	0.0411956	up	8	8	4	0	0	1	chr1:188009376-188016210	-	530	protein-coding		uncharacterized LOC100909498	5e-23	LOC102635420	lymphocyte antigen 75-like
LOC100909505	1.44569	4.69811e-10	1.50094e-08	up	260	378	305	140	110	83	chr7:65616301-65653039	+	3789	protein-coding		N-acetylglucosamine-6-sulfatase-like	0	Gns	Putative uncharacterized protein
LOC100909544	1.44403	0.00185629	0.00963488	up	28	65	53	19	18	14	chr20:3910555-3918348	-	4301	protein-coding		bromodomain-containing protein 2-like	3e-179	Brdt	Putative uncharacterized protein
LOC100909585	4.22121	0.0102669	0.0389015	up	6	11	4	1	0	0	chr14:53668921-53783854	-	879	protein-coding		chitinase-3-like protein 1-like	1e-91	Chil1	Chitinase-3-like protein 1
LOC100909750	2.63199	3.2186e-12	1.59624e-10	up	135	179	100	25	15	24	chr3:9409198-9448279	-	4950	protein-coding		tyrosine-protein kinase ABL1-like	0	Abl1	Tyrosine-protein kinase ABL1
LOC100909752	3.02683	6.87257e-09	1.71317e-07	up	282	280	72	25	19	31	chr5:62840270-62950237	+	5280	protein-coding		collagen alpha-1(XV) chain-like	0	Col15a1	Collagen alpha-1(XV) chain
LOC100909795	1.69012	0.0101473	0.0385405	up	31	28	18	10	3	10	chr18:78550210-78577178	+	7273	protein-coding		colorectal mutant cancer protein-like	5e-134	Mcc	Protein Mcc
LOC100909830	1.77449	0.0031177	0.0148232	up	26	45	43	6	7	18	chr18:78577303-78610463	-	10773	protein-coding		mRNA-decapping enzyme 2-like	0	Dcp2	Putative uncharacterized protein
LOC100909849	2.56755	0.00207879	0.0105925	up	16	23	16	6	1	2	chr17:62997442-63002835	+	4598	protein-coding		frizzled-8-like	0	Fzd8	Frizzled-8
LOC100910057	-1.39882	4.75652e-06	5.89973e-05	down	653	385	311	1266	1312	906	chr9:4072813-4110143	+	1698	protein-coding		sulfotransferase 1C2-like	2e-166	Sult1c2	Sulfotransferase 1C2
LOC100910143	1.44883	0.00144772	0.00787002	up	56	61	65	19	12	32	chr14:1567713-1596010	-	5304	protein-coding		GPI ethanolamine phosphate transferase 2-like	0	Pigg	Protein Pigg
LOC100910178	-1.73979	2.1163e-06	2.88234e-05	down	1751	878	633	4565	3703	2533	chr2:68820605-68895943	+	3735	protein-coding		pro-epidermal growth factor-like	0	Egf	Pro-epidermal growth factor
LOC100910207	2.35849	9.71662e-06	0.000109899	up	38	47	95	8	12	13	chr14:1621021-1632467	-	3101	protein-coding		protein Dr1-like	8e-98	Dr1	Putative uncharacterized protein
LOC100910240	1.46679	0.000711657	0.0043311	up	79	76	126	32	18	46	chr14:7400441-7415709	-	1708	protein-coding		tyrosine-protein phosphatase non-receptor type 13-like	2e-174	Ptpn13	Tyrosine-protein phosphatase non-receptor type 13
LOC100910255	2.1186	1.56788e-09	4.42674e-08	up	77	116	93	22	25	16	chr2:184899591-184908345	+	5924	protein-coding		nestin-like	0	Nes	Nestin
LOC100910270	2.14232	0.000755407	0.00454468	up	22	30	37	6	3	10	chr14:7504669-7514158	+	559	protein-coding		uncharacterized LOC100910270	1e-38	Plac8	Placenta-specific gene 8 protein
LOC100910288	1.17786	0.0010826	0.00618514	up	47	60	63	28	24	20	chr10:1700881-1716659	-	2574	protein-coding		meiosis arrest female protein 1-like	0	Marf1	4921513D23Rik protein
LOC100910446	1.77753	3.35748e-05	0.000320602	up	41	53	46	13	13	13	chr1:23542376-23560911	-	1970	protein-coding		syntaxin-7-like	3e-122	Stx7	Syntaxin-7
LOC100910526	-1.12456	0.0100638	0.0382925	down	264	130	90	455	404	192	chr9:4820673-4834271	+	2884	protein-coding		sulfotransferase 1C2-like	9e-171	Sult1c2	Sulfotransferase 1C2
LOC100910669	2.38572	0.00148006	0.00801821	up	13	24	24	2	5	4	chr12:21678898-21690739	+	2307	protein-coding		paired immunoglobulin-like type 2 receptor alpha-like	1e-114	Pilra	Paired immunoglobulin-like type 2 receptor alpha
LOC100910717	2.49765	2.40199e-07	4.18252e-06	up	44	56	96	11	13	9	chr1:255478809-255532143	+	6615	protein-coding		tankyrase-2-like	0	Tnks2	Tankyrase-2
LOC100910729	2.08158	0.00173932	0.00914301	up	17	37	46	6	4	12	chr8:62983333-62992734	-	5445	protein-coding		immunoglobulin superfamily containing leucine-rich repeat protein 2-like	0	Islr2	Immunoglobulin superfamily containing leucine-rich repeat protein 2
LOC100910882	1.6635	0.00114641	0.0064735	up	26	38	49	11	15	8	chr3:152226018-152259228	-	8617	protein-coding		RNA-binding protein 39-like	0	Rbm39	RNA-binding protein 39
LOC100910885	1.32367	0.007927	0.0315432	up	230	234	457	69	61	209	chr7:118472489-118474615	-	1577	protein-coding		apolipoprotein L3-like	8e-146	Apol7b	Protein Apol7b
LOC100910990	1.68035	3.27374e-09	8.65006e-08	up	137	229	163	61	55	42	chr3:152150143-152192954	-	8630	protein-coding		copine-1-like	0	Rbm12	RNA-binding protein 12
LOC100911090	2.77884	0.00145378	0.00790071	up	18	10	22	2	3	2	chr7:118531301-118547327	-	4577	protein-coding		zinc finger protein 16-like	2e-148	Zfp420	Mszf70
LOC100911186	1.22811	0.0105607	0.0397945	up	52	32	34	18	19	12	chr1:141821912-141830770	+	1493	protein-coding		enoyl-CoA hydratase, mitochondrial-like	6e-166	Echs1	Enoyl-CoA hydratase, mitochondrial
LOC100911190	1.39375	0.00257773	0.0126647	up	156	109	336	44	78	92	chr16:31187177-31315094	-	5911	protein-coding		probable ATP-dependent RNA helicase DDX60-like	0	Ddx60	Protein Ddx60
LOC100911261	2.48975	1.47532e-07	2.70832e-06	up	260	564	264	34	42	103	chr15:17958788-17996312	-	5309	protein-coding		filamin-B-like	0	Flnb	Putative uncharacterized protein
LOC100911293	2.77339	0.000532497	0.00339554	up	13	25	26	5	3	1	chr8:72508005-72598916	-	1279	protein-coding		gamma-secretase subunit APH-1B-like	2e-129	Aph1c	Putative gamma-secretase subunit APH-1C
LOC100911353	-3.54913	1.16018e-05	0.000127892	down	221	36	81	852	1550	1466	chr1:99050986-99052373	-	1071	protein-coding		uncharacterized LOC100911353	3e-11	LOC102633703	mucin-19-like
LOC100911363	1.80263	1.26619e-10	4.6058e-09	up	177	152	157	57	45	33	chr1:91058368-91064929	-	1194	protein-coding		calpain small subunit 1-like	1e-107	Capns1	Calpain small subunit 1
LOC100911374	2.64121	0.000512738	0.00328503	up	23	193	31	13	11	13	chr11:72786515-72814679	-	1744	protein-coding		UBX domain-containing protein 7-like	0	Ubxn7	UBX domain-containing protein 7
LOC100911379	3.68957	0.00888123	0.0345706	up	8	5	14	1	0	1	chr2:208395644-208404664	-	3667	protein-coding		transmembrane protein C1orf162 homolog	1e-39	I830077J02Rik	Transmembrane protein C1orf162 homolog
LOC100911417	1.56341	1.91902e-11	8.2815e-10	up	165	173	192	66	52	54	chr2:208408890-208420159	-	1202	protein-coding		ATP synthase subunit b, mitochondrial-like	7e-135	Atp5f1	ATP synthase F(0) complex subunit B1, mitochondrial
LOC100911422	3.32024	2.35371e-07	4.10327e-06	up	41	44	72	3	10	2	NW_007906895.1:3635-7396	-	1099	protein-coding		nuclear migration protein nudC-like	3e-152	Nudc	Nuclear migration protein nudC
LOC100911483	-1.26698	2.01962e-06	2.76012e-05	down	324	266	357	869	901	444	chr16:21275311-21282246	+	472	protein-coding		NADH dehydrogenase [ubiquinone] 1 alpha subcomplex subunit 13-like
LOC100911545	6.74041	1.81272e-12	9.35748e-11	up	207	191	39	1	3	0	chr4:154422862-154473042	+	4884	protein-coding		alpha-2-macroglobulin-like	0	Pzp	Alpha-2-macroglobulin
LOC100911576	1.27143	0.000547601	0.00347664	up	54	83	70	35	20	27	chr14:88543630-88574207	+	3005	protein-coding		heterogeneous nuclear ribonucleoproteins C1/C2-like	3e-173	Hnrnpc	Putative uncharacterized protein
LOC100911588	2.03521	0.00394992	0.0180186	up	14	24	27	3	8	4	chr1:194703374-194731868	+	2035	protein-coding		helicase SRCAP-like	0	Srcap	Protein Srcap
LOC100911685	1.68601	3.40063e-08	7.18226e-07	up	113	118	160	50	39	28	chr10:4411146-4446198	+	2960	protein-coding		eukaryotic peptide chain release factor GTP-binding subunit ERF3B-like	0	Gspt1	Eukaryotic peptide chain release factor GTP-binding subunit ERF3A
LOC100911779	1.46095	0.00142164	0.00775656	up	44	40	37	11	15	16	chr1:263006340-263015163	-	2650	protein-coding		cytochrome c oxidase assembly protein COX15 homolog	4e-110	Cox15	Cytochrome c oxidase assembly protein COX15 homolog
LOC100911837	3.11373	2.28523e-11	9.5995e-10	up	61	140	183	16	15	11	chr11:85802536-85896668	-	5794	protein-coding		protein HIRA-like	9e-36	Chaf1b	Chromatin assembly factor 1 subunit B
LOC100911959	2.58243	0.000428491	0.00283441	up	21	24	90	6	5	10	chr9:20203776-20212922	+	2555	protein-coding		ubiquitin carboxyl-terminal hydrolase 5-like	0	Usp5	Ubiquitin carboxyl-terminal hydrolase 5
LOC100911994	4.29368	2.22994e-05	0.000224236	up	25	129	10	5	1	2	chr4:31332763-31352476	+	2773	protein-coding		coiled-coil domain-containing protein 132-like	0	Ccdc132	Bcl2-like molecule BLM-s
LOC100912012	2.87074	2.54703e-10	8.63212e-09	up	220	284	110	37	14	30	chr8:132241013-132248066	+	2316	protein-coding		tetranectin-like	4e-105	Clec3b	Tetranectin
LOC100912042	1.96638	0.00179254	0.0093373	up	24	18	36	5	7	7	chr3:4872666-4876499	+	1171	protein-coding		surfeit locus protein 2-like	2e-105	Surf2	Surfeit locus protein 2
LOC100912163	2.33124	2.14198e-07	3.78543e-06	up	54	50	53	10	12	8	chr17:53629443-53741761	-	5738	protein-coding		AT-rich interactive domain-containing protein 4B-like	0	Arid4b	AT-rich interactive domain-containing protein 4B
LOC100912282	2.30065	1.5689e-06	2.21978e-05	up	93	73	60	8	22	14	chr7:145435584-145450365	-	3011	protein-coding		calcium-binding and coiled-coil domain-containing protein 1-like	0	Calcoco1	Calcium-binding and coiled-coil domain-containing protein 1
LOC100912350	2.89851	0.000195104	0.00146328	up	17	22	24	2	2	4	chr1:91205358-91211796	-	4892	protein-coding		zinc finger protein 507-like	0	Zfp507	Zinc finger protein 507
LOC100912481	1.59256	0.000803074	0.00479038	up	48	56	45	9	23	15	chr4:24612185-24640663	+	2194	protein-coding		RNA-binding protein EWS-like	0	Ewsr1	Putative uncharacterized protein
LOC100912484	2.34017	0.00575482	0.0243523	up	13	17	12	4	2	2	chr11:52126751-52135017	+	4721	protein-coding		HMG box transcription factor BBX-like	0	Bbx	HMG box transcription factor BBX
LOC100912498	3.74001	0.00651663	0.0269676	up	11	6	11	0	1	1	chr11:82876085-82886376	-	2562	protein-coding		protein FAM131A-like	4e-156	Fam131a	Protein FAM131A
LOC100912538	2.93963	0.0126252	0.0460502	up	6	11	16	1	0	3	chr2:9682569-9696092	+	2200	protein-coding		centrin-3-like	1e-90	Cetn3	Centrin-3
LOC100912615	4.02581	0.00239486	0.0119393	up	55	7	4	0	2	2	chr7:57787695-57817537	-	1068	protein-coding		transmembrane protein 19-like	1e-110	Tmem19	Transmembrane protein 19
LOC100912658	1.74335	0.00076248	0.00458286	up	35	39	89	13	18	15	chr16:29804738-29814157	-	1215	protein-coding		probable ATP-dependent RNA helicase DDX60-like	1e-66	Ddx60	Protein Ddx60
LOC100912845	-1.69967	0.00142705	0.00777551	down	19	8	11	38	52	30	chr12:52646007-52686985	+	670	protein-coding		zinc finger protein 791-like	0	LOC102638847	zinc finger protein 709-like
LOC100912849	3.1472	0.00830955	0.0327626	up	6	11	11	1	1	1	chr9:15580170-15604282	+	2818	protein-coding		uncharacterized LOC100912849	8e-92	1700001C19Rik	Protein 1700001C19Rik
LOC102546650	3.7019	1.93842e-09	5.4005e-08	up	41	62	63	1	5	6	chr6:134623450-134626974	-	3103	protein-coding		uncharacterized LOC102546650
LOC102546809	1.31129	0.0105505	0.0397692	up	27	28	35	15	13	7	chr8:49491534-49556062	+	3965	protein-coding		uncharacterized LOC102546809	2e-36	BC049352	Protein BC049352
LOC102546845	-2.15706	0.00769134	0.030751	down	4	1	6	15	17	15	chr2:62729867-62786575	-	1932	protein-coding		uncharacterized LOC102546845
LOC102546864	1.36962	0.00881593	0.0343615	up	28	45	25	10	12	14	chr12:17321270-17333462	-	2161	protein-coding		uncharacterized LOC102546864	4e-160	C130050O18Rik	Protein C130050O18Rik
LOC102547920	1.78757	0.000321777	0.00223217	up	56	54	30	11	15	13	chr4:184191447-184199507	+	6412	protein-coding		zinc finger protein 729-like	0	Zfp808	Protein Zfp808
LOC102547956	-2.61125	9.89875e-08	1.8968e-06	down	12	6	16	92	65	45	chr3:177392493-177398385	+	277	protein-coding		zinc finger protein 120-like
LOC102548978	-2.21371	4.40982e-12	2.14215e-10	down	153	89	99	465	696	376	chr19:15978959-15995657	-	3562	protein-coding		uncharacterized LOC102548978
LOC102549510	3.39642	0.000170191	0.00130139	up	20	16	19	1	2	2	chr8:42568167-42569920	+	1362	protein-coding		von Willebrand factor A domain-containing protein 5A-like	1e-90	Vwa5a	von Willebrand factor A domain-containing protein 5A
LOC102550988	-2.861	3.26713e-08	6.93899e-07	down	51	21	14	273	249	102	chr17:57754460-57759558	-	1303	protein-coding		isopentenyl-diphosphate delta-isomerase 2-like	3e-45	Idi2	Isopentenyl-diphosphate delta-isomerase 2
LOC102552055	-2.55174	0.00060572	0.00378226	down	41	17	3	68	210	75	chr5:165311800-165318353	-	3655	protein-coding		angiopoietin-related protein 7-like	1e-54	Angpt1	Angiopoietin-1
LOC102552296	2.07578	0.00503914	0.0219111	up	13	38	42	7	12	2	chr2:56162419-56164259	-	727	protein-coding		uncharacterized LOC102552296
LOC102552548	2.96343	3.15393e-09	8.38026e-08	up	48	58	58	6	5	9	chr10:66322446-66342519	-	4268	protein-coding		kinase suppressor of Ras 1-like	0	Ksr1	Putative uncharacterized protein
LOC102552659	1.82217	7.071e-06	8.30503e-05	up	86	96	109	45	18	17	chr10:84838237-84845803	+	2663	protein-coding		receptor tyrosine-protein kinase erbB-2-like	0	Erbb2	Receptor tyrosine-protein kinase erbB-2
LOC102553031	-2.62437	0.00280648	0.0135721	down	3	3	3	20	28	6	chr14:33584530-33598816	-	2652	protein-coding		zinc finger and SCAN domain-containing protein 20-like	4e-12	Zscan29	Protein Zscan29
LOC102553670	1.52436	0.00272023	0.0132344	up	131	134	179	28	25	90	chr3:4876361-4884918	-	4601	protein-coding		surfeit locus protein 4-like	2e-129	Surf4	Surfeit locus protein 4
LOC102553715	5.67703	8.50996e-06	9.77691e-05	up	11	70	29	0	1	1	chr10:49000915-49003935	+	1638	protein-coding		microfibril-associated glycoprotein 4-like	7e-150	Mfap4	Microfibril-associated glycoprotein 4
LOC102554024	2.54261	0.0118218	0.0436833	up	7	19	17	4	0	3	chr14:35556013-35557385	-	1288	protein-coding		platelet-derived growth factor receptor alpha-like	2e-58	Pdgfra	Platelet-derived growth factor receptor alpha
LOC102554102	1.55769	0.00616548	0.0257734	up	32	39	84	11	13	25	chr1:169492833-169514195	-	2555	protein-coding		tripartite motif-containing protein 30A-like	0	Trim30d	Protein Trim30d
LOC102554658	-2.37303	3.25657e-07	5.47919e-06	down	79	28	37	191	370	169	chr20:46329561-46422927	+	3926	protein-coding		coiled-coil domain-containing protein 162-like	0	Ccdc162	Coiled-coil domain-containing protein 162
LOC102554746	3.58073	0.00701691	0.0285575	up	5	14	18	3	0	0	chr15:45559031-45581410	-	2129	protein-coding		uncharacterized LOC102554746	2e-162	Gm4131	predicted gene 4131
LOC102555503	-1.48524	0.000208756	0.00154911	down	60	23	49	151	99	110	chr17:8429353-8445164	+	12622	protein-coding		uncharacterized LOC102555503
LOC102556096	2.12491	1.60697e-05	0.000170173	up	49	71	161	22	22	17	chr13:91979947-91985372	-	1118	protein-coding		pyrin domain-containing protein 3-like	0	LOC102639543	pyrin domain-containing protein 3-like
LOC102556129	-1.14015	7.14204e-07	1.11089e-05	down	515	444	545	1282	1239	697	chr15:26090458-26106519	-	684	protein-coding		uncharacterized LOC102556129	5e-135	1700011H14Rik	Protein 1700011H14Rik
LOC102556288	4.46096	0.0138097	0.0493724	up	5	19	1	0	0	1	chr1:201848546-201876764	+	2869	protein-coding		putative ZP domain-containing protein LOC729800-like	0	BB114814	expressed sequence BB114814
LOC102556346	-1.02247	4.4335e-05	0.000406154	down	80	116	112	255	198	149	chr10:94082852-94085544	+	2214	protein-coding		angiotensin-converting enzyme-like	2e-56	Ace	Angiotensin-converting enzyme
LOC102556447	-1.56676	2.45593e-05	0.0002436	down	19	28	22	58	64	72	chr2:238377134-238468652	-	2855	protein-coding		rho guanine nucleotide exchange factor 38-like	2e-123	Arhgef38	Rho guanine nucleotide exchange factor 38
LOC102556459	-2.5274	0.00395801	0.0180468	down	5	1	5	38	16	9	chr12:52705801-52709165	+	1837	protein-coding		zinc finger protein 99-like	0	LOC102638847	zinc finger protein 709-like
LOC102556474	3.27323	7.08905e-07	1.10446e-05	up	33	70	149	14	8	3	chr17:14139430-14146523	-	7094	protein-coding		uncharacterized LOC102556474
LOC103689922	1.97674	0.0108066	0.0405489	up	20	19	19	5	1	8	chr4:82170383-82174788	-	3450	protein-coding		homeobox protein Hox-A5	1e-158	Hoxa5	Homeobox protein Hox-A5
LOC103689943	1.82058	3.56929e-05	0.000337716	up	47	69	56	12	13	21	chr10:28269-72912	+	8674	protein-coding		meiosis arrest female protein 1-like	0	Marf1	4921513D23Rik protein
LOC103689945	1.7289	2.9117e-06	3.81481e-05	up	102	126	147	56	21	32	chr15:3760731-3773319	-	5561	protein-coding		zinc finger SWIM domain-containing protein 8-like	0	Zswim8	2310021P13Rik protein
LOC103689956	1.70104	0.00417376	0.0187953	up	42	44	51	5	25	10	chr10:45089401-45110803	+	2398	protein-coding		dual specificity mitogen-activated protein kinase kinase 3	0	Map2k3	Dual specificity mitogen-activated protein kinase kinase 3
LOC103689957	1.87848	0.00253088	0.0124896	up	38	56	18	9	7	13	chr6:11427969-11443231	-	3317	protein-coding		F-box only protein 11-like	0	Fbxo11	F-box protein 11
LOC103689965	1.82973	6.04685e-17	6.58377e-15	up	1465	2711	2206	547	546	603	chr20:4495440-4508226	-	4743	protein-coding		complement C4-like	9e-176	C3	Complement component 3d
LOC103690002	2.9744	0.00643447	0.0266975	up	6	13	14	2	1	1	chr4:170148956-170149479	+	524	protein-coding		histone H2A.J	6e-69	H2afj	Histone H2A.J
LOC103690017	1.44171	0.00336355	0.0158042	up	32	77	39	20	19	13	chr3:57318512-57411624	-	5486	protein-coding		serine/threonine-protein kinase tousled-like 1	0	Tlk1	Tlk1 protein
LOC103690020	1.91653	0.000112237	0.000913761	up	28	56	60	10	14	12	chr4:14205809-14247610	+	3256	protein-coding		platelet glycoprotein 4-like	0	Cd36	CD36 antigen variant
LOC103690030	1.03947	1.10587e-06	1.62661e-05	up	252	372	382	148	170	147	chr9:90993702-91011649	+	1658	protein-coding		nuclear autoantigen Sp-100-like	4e-74	Sp100	Nuclear autoantigen Sp-100
LOC103690037	-1.29352	0.00442098	0.0197118	down	141	53	212	234	443	274	chr1:213676328-213683616	+	4572	protein-coding		NACHT, LRR and PYD domains-containing protein 6-like	0	Nlrp6	Non-angiotensin-vasopressin receptor
LOC103690059	-1.05461	2.20102e-05	0.000221726	down	17458	11578	14826	37516	32075	19537	chr4:68849015-68996940	+	11634	protein-coding		maltase-glucoamylase, intestinal-like	0	Mgam	Soluble maltase-glucoamylase
LOC103690064	2.62823	0.000734373	0.00445349	up	36	11	35	7	3	3	chr18:35849655-35883568	+	8770	protein-coding		m7GpppN-mRNA hydrolase-like	0	Dcp2	Putative uncharacterized protein
LOC103690102	2.42321	8.92341e-09	2.16736e-07	up	64	71	68	10	10	16	chr12:11803365-11809495	-	5038	protein-coding		zinc finger protein 655-like	0	Zfp655	MKIAA4222 protein
LOC103690111	2.45976	2.54851e-09	6.96703e-08	up	119	138	89	12	29	19	chr4:163879946-163890805	-	1336	protein-coding		killer cell lectin-like receptor 5	8e-84	Klra8	Putative uncharacterized protein
LOC103690120	-1.51454	0.00660471	0.0272725	down	21	9	9	38	45	26	chr4:117766954-117772428	-	941	protein-coding		probable N-acetyltransferase CML1	1e-99	Cml1	Probable N-acetyltransferase CML1
LOC103690169	5.64209	0.000337032	0.00232231	up	7	9	13	0	0	0	NW_007906873.1:9208-20230	+	2633	protein-coding		schlafen family member 12-like	0	Slfn4	Schlafen 4
LOC103690190	1.52427	0.00950091	0.0364917	up	25	31	24	15	6	6	chr17:44747670-44748233	-	564	protein-coding		histone H2A type 1-E	2e-69	Hist1h2ab	histone cluster 1, H2ab
LOC103690206	4.98146	0.00497218	0.0216705	up	8	6	4	0	0	0	chr2:74360359-74451902	+	1431	protein-coding		cadherin-18-like	2e-129	Cdh18	Protein Cdh18
LOC103690317	2.18826	1.20285e-07	2.25623e-06	up	102	69	131	17	19	27	chr7:140131882-140148620	-	2390	protein-coding		KAT8 regulatory NSL complex subunit 2	0	Kansl2	KAT8 regulatory NSL complex subunit 2
LOC103690758	4.42559	0.000259947	0.00186895	up	5	17	47	1	1	1	chr11:81514185-81515501	+	1317	protein-coding		kininogen-1-like
LOC103691037	2.64403	2.65324e-09	7.2189e-08	up	54	123	108	15	11	17	chr1:73010112-73012754	+	1225	protein-coding		leukocyte immunoglobulin-like receptor subfamily A member 2	8e-17	Gm14548	Protein Gm14548
LOC103691261	1.10807	0.00569977	0.0241787	up	53	51	42	19	26	20	chr1:212309940-212317430	-	2446	protein-coding		sperm flagellar protein 1-like	3e-154	6430531B16Rik	Protein 6430531B16Rik
LOC103691558	1.5345	1.05786e-05	0.000118236	up	151	193	138	40	43	74	chr2:144646161-144661705	+	2822	protein-coding		serine/threonine-protein kinase DCLK1-like	1e-140	Dclk1	Dclk1 protein
LOC103691808	-1.56883	0.00252533	0.0124687	down	26	14	22	32	62	80	chr3:38208667-38212349	-	2398	protein-coding		uncharacterized LOC103691808
LOC103691881	1.57155	0.000121724	0.000978388	up	68	114	84	19	26	39	chr3:118640577-118665579	-	2340	protein-coding		probable phospholipid-transporting ATPase IM	6e-137	Atp8b4	Phospholipid-translocating ATPase
LOC103692486	-1.02427	0.000993299	0.00575476	down	86	70	84	215	163	98	chr5:148034403-148050939	+	821	protein-coding		serine/arginine repetitive matrix protein 2-like
LOC103692641	-1.8326	0.00528529	0.0227568	down	6	6	7	19	32	14	chr6:73344842-73358025	+	535	protein-coding		dynein assembly factor 3, axonemal homolog	2e-17	LOC102634797	spidroin-2-like
LOC103692976	1.7964	9.18734e-05	0.000763396	up	43	89	47	18	14	17	chr7:140153840-140172614	-	3187	protein-coding		cyclin-T1-like	5e-93	Ccnt2	Protein Ccnt2
LOC103693084	1.36386	1.59575e-09	4.48539e-08	up	513	525	538	164	179	238	chr14:75851154-75860478	+	9141	protein-coding		uncharacterized LOC103693084
LOC103693389	2.06595	1.14554e-11	5.19191e-10	up	109	147	136	29	25	35	chr10:63551791-63567069	+	2417	protein-coding		breakpoint cluster region protein-like	4e-12	Bcr	Bcr protein
LOC103693504	2.22682	8.40055e-06	9.65706e-05	up	65	67	40	8	11	16	chr11:9852583-9858298	+	5387	protein-coding		cell wall protein DAN4-like	7e-22	LOC102635181	dynein heavy chain-like
LOC103693554	2.46271	0.000989307	0.00573865	up	23	34	12	4	4	4	chr11:46263047-46274787	-	2082	protein-coding		zonadhesin-like	1e-90	Abi3bp	Abi3bp protein
LOC103693683	1.83562	0.00125043	0.00696745	up	29	115	133	15	32	25	chr13:89420835-89440644	-	2180	protein-coding		low affinity immunoglobulin gamma Fc region receptor III	8e-116	Fcgr3	Low affinity immunoglobulin gamma Fc region receptor III
LOC103693780	1.37747	5.27177e-08	1.07046e-06	up	290	204	280	115	86	87	chr14:86599906-86614963	+	3886	protein-coding		2-oxoglutarate dehydrogenase, mitochondrial-like	0	Ogdh	2-oxoglutarate dehydrogenase, mitochondrial
LOC103693924	-3.70684	0.00881586	0.0343615	down	3	0	0	3	21	14	chr16:26575757-26576316	+	560	protein-coding		apelin receptor early endogenous ligand-like
LOC103694360	2.43098	0.00746443	0.0299859	up	11	16	12	4	2	1	chr19:57993161-57994430	+	1093	protein-coding		spore coat protein SP65-like	4e-25	LOC102635914	mucin-19-like
LOC103694444	-2.70198	0.00597357	0.0251097	down	4	1	1	11	17	10	chr20:46316749-46329700	+	640	protein-coding		putative uncharacterized protein C6orf183	9e-58	Ccdc162	Coiled-coil domain-containing protein 162
LOC103694586	2.49918	0.00346611	0.0162097	up	26	12	15	2	2	5	NW_007906396.1:11858-20329	-	476	protein-coding		apoptosis-inducing factor 1, mitochondrial-like	5e-43	Aifm1	Apoptosis-inducing factor 1, mitochondrial
LOC103694866	1.46215	8.22908e-05	0.000695051	up	70	96	106	21	34	38	NW_007906801.1:516-15598	+	2840	protein-coding		AP-2 complex subunit beta-like	4e-77	Ap2b1	AP-2 complex subunit beta
LOC103694876	2.44115	0.000424995	0.00281227	up	23	35	133	13	8	12	NW_007906819.1:32993-55858	+	2390	protein-coding		SWI/SNF-related matrix-associated actin-dependent regulator of chromatin subfamily B member 1	0	Smarcb1	SWI/SNF-related matrix-associated actin-dependent regulator of chromatin subfamily B member 1
LOC103694886	3.40464	5.23105e-08	1.06333e-06	up	38	89	72	7	10	1	NW_007906840.1:26547-45111	-	802	protein-coding		complement component C7-like	8e-56	C7	Oxidation resistance protein 1
LOC103694910	1.97099	0.000817906	0.00486965	up	21	25	32	7	6	6	NW_007906966.1:760-7190	+	6431	protein-coding		GPI mannosyltransferase 1	0	Pigm	GPI mannosyltransferase 1
LOC24906	1.55022	0.00357207	0.0165905	up	39	82	63	37	14	10	chr10:43871632-43880544	+	1602	protein-coding	rno:24906	RoBo-1	2e-58	Gm12253	Protein Gm12253
LOC287167	-2.23424	0.000471348	0.0030739	down	34	18	6	64	151	53	chr10:15577249-15577977	-	429	protein-coding	rno:287167	globin, alpha	2e-63	Hba-a2	Alpha globin 1
LOC290595	4.83247	1.44618e-08	3.33309e-07	up	24	78	49	2	1	2	chr16:14352998-14360604	-	744	protein-coding	rno:290595	hypothetical gene supported by AF152002	3e-19	2610528A11Rik	RIKEN cDNA 2610528A11 gene
LOC308990	1.89832	3.18486e-14	2.2148e-12	up	163	230	243	60	58	45	chr1:198528569-198531203	+	2152	protein-coding	rno:308990	hypothetical protein LOC308990	6e-110	AI467606	Transmembrane protein C16orf54 homolog
LOC314492	2.75805	1.15591e-27	6.25678e-25	up	732	460	648	94	89	80	chr6:138239396-138685823	-	1748	protein-coding		immunoglobulin heavy chain variable region
LOC360919	-1.87949	7.68002e-11	2.95728e-09	down	895	438	532	2552	2312	1854	chr14:19028810-19072741	-	2405	protein-coding	rno:360919	similar to alpha-fetoprotein	0	5830473C10Rik	Protein 5830473C10Rik
LOC361346	1.67245	3.11161e-10	1.03602e-08	up	297	476	305	95	131	96	chr18:68957469-68983253	-	3191	protein-coding	rno:361346	similar to chromosome 18 open reading frame 54
LOC361914	-2.73821	1.24756e-26	5.25222e-24	down	254	186	289	1764	1911	1040	chr2:88453792-88553113	-	1761	protein-coding	rno:361914	similar to solute carrier family 7 (cationic amino acid transporter, y+ system), member 12	0	Slc7a12	Protein Slc7a12
LOC365085	1.32623	3.75564e-13	2.16923e-11	up	434	531	517	172	188	202	chr2:156674615-156814909	-	3145	protein-coding		similar to nidogen 2	5e-14	Nid2	Nidogen-2
LOC497796	2.96465	2.6936e-06	3.55364e-05	up	27	98	72	9	12	3	chr4:164174739-164211869	-	1241	protein-coding	rno:497796	hypothetical protein LOC497796	2e-85	Klra8	Putative uncharacterized protein
LOC497899	-1.06375	0.0017657	0.00924068	down	85	67	49	182	102	125	chr10:36709018-36717981	-	1740	protein-coding	rno:497899	similar to hypothetical protein 4930503F14	1e-106	BC049762	Protein BC049762
LOC498222	-1.2212	2.76731e-08	6.00526e-07	down	311	276	262	592	796	518	chr13:47452435-47467432	+	5128	protein-coding	rno:498222	similar to specifically androgen-regulated protein	0	AA986860	Specifically androgen-regulated gene protein
LOC498465	5.2663	0.00171617	0.00905146	up	9	8	5	0	0	0	chr15:5072384-5079942	-	1701	protein-coding	rno:498465	similar to RIKEN cDNA 1700001F09	3e-44	Gm21977	predicted gene 21977
LOC499229	1.43119	7.92415e-11	3.04509e-09	up	788	999	1461	410	369	366	chr1:173252248-173259871	+	7624	protein-coding	rno:499229	similar to very large inducible GTPase 1 isoform A	0	Gvin1	Interferon-induced very large GTPase 1
LOC500124	-1.77303	3.26734e-09	8.65006e-08	down	93	73	89	198	313	317	chr4:80342705-80367606	-	1986	protein-coding	rno:500124	similar to RIKEN cDNA 4921507P07	0	4921507P07Rik	Putative uncharacterized protein
LOC500300	-1.28668	2.34949e-06	3.15906e-05	down	290	527	313	1074	639	916	chr4:148780847-148784566	+	2923	protein-coding	rno:500300	similar to hypothetical protein MGC6835	8e-86	8430408G22Rik	Protein DEPP
LOC679539	1.84612	1.89558e-06	2.62143e-05	up	56	62	62	19	13	16	chr14:5837633-5839370	+	1738	protein-coding	rno:679539	similar to ubiquitin-conjugating enzyme E2 variant 1	8e-84	Ube2v1	Ubiquitin-conjugating enzyme E2 variant 1
LOC680329	2.02915	0.00215277	0.0108932	up	36	31	85	15	18	3	chr11:86088629-86092916	+	521	protein-coding		immunoglobulin lambda-like polypeptide 5-like	4e-39	Igll1	Immunoglobulin lambda-like polypeptide 1
LOC680432	-1.44747	9.01648e-05	0.000750515	down	76	44	74	227	194	97	chr3:121490785-121493932	+	3025	protein-coding		similar to methylenetetrahydrofolate dehydrogenase (NADP+ dependent), methenyltetrahydrofolate cyclohydrolase, formyltetrahydrofolate synthase	0	Mthfd1	Putative uncharacterized protein
LOC680498	1.30108	0.00268341	0.0130956	up	66	72	54	36	28	12	chr17:44759999-44764062	+	1089	protein-coding	rno:680498	similar to CG31613-PA	2e-74	Hist1h3a	histone cluster 1, H3a
LOC680656	-1.54	4.99548e-07	8.08884e-06	down	115	76	62	246	212	253	chr5:173138935-173141564	+	2630	protein-coding	rno:680656	hypothetical protein LOC680656	3e-112	B930041F14Rik	Putative uncharacterized protein
LOC680907	3.34539	7.14593e-05	0.000614803	up	16	34	36	1	6	1	chr1:212714092-212810823	+	3602	protein-coding	rno:680907	similar to scavenger receptor cysteine-rich type 1 protein M160 precursor	0	Cd163l1	Putative uncharacterized protein
LOC680910	3.27034	0.00160752	0.00859566	up	10	23	17	4	0	1	chr12:20480095-20486765	-	2201	protein-coding	rno:680910	similar to paired immunoglobin-like type 2 receptor beta	7e-85	Pilrb2	Paired immunoglobulin-like type 2 receptor beta-2
LOC681177	1.20552	3.62963e-05	0.000342447	up	232	290	293	108	77	149	chr11:38873489-38888969	+	2087	protein-coding		rho GTPase-activating protein 20-like	7e-16	Arhgap20	Rho GTPase-activating protein 20
LOC681182	2.65647	0.00913502	0.035384	up	18	14	7	1	4	1	chr12:21502726-21510636	-	1466	protein-coding	rno:681182	similar to paired immunoglobin-like type 2 receptor beta	8e-82	Pilrb2	Paired immunoglobulin-like type 2 receptor beta-2
LOC681290	2.10136	0.000628015	0.00390218	up	34	58	32	4	8	15	chr17:47701671-47703634	-	188	protein-coding	rno:681290	uncharacterized LOC681290
LOC681309	2.02064	5.08972e-06	6.25322e-05	up	107	145	94	17	20	43	chr2:188528931-188540738	+	3203	protein-coding		thrombospondin 3	0	Thbs4	Thrombospondin 4
LOC683463	2.31794	0.00315676	0.0149774	up	11	40	28	4	9	2	chr1:64005794-64013268	+	2787	protein-coding	rno:683463	similar to paired-Ig-like receptor B	0	Pirb	Lilrb3 protein
LOC684509	-2.24326	1.84068e-05	0.000191435	down	26	15	24	134	133	36	chr2:210115719-210116067	-	349	protein-coding	rno:684509	similar to NADH-ubiquinone oxidoreductase B9 subunit (Complex I-B9) (CI-B9)	2e-41	Ndufa3	NADH dehydrogenase [ubiquinone] 1 alpha subcomplex subunit 3
LOC685020	2.71909	0.00197398	0.0101457	up	10	19	26	5	1	2	chr12:21412598-21418621	+	842	protein-coding	rno:685020	similar to paired immunoglobin-like type 2 receptor alpha	9e-119	Pilra	Paired immunoglobulin-like type 2 receptor alpha
LOC685067	1.43833	1.73733e-08	3.92297e-07	up	278	355	482	124	116	149	chr2:248215328-248241278	+	3449	protein-coding		similar to guanylate binding protein family, member 6	0	Gbp7	MFLJ00316 protein
LOC685081	-2.99647	0.00257378	0.0126518	down	43	67	34	874	228	54	chr8:127905794-127914878	-	6927	protein-coding		similar to solute carrier family 22 (organic cation transporter), member 13	0	Slc22a13	Solute carrier family 22 member 13
LOC685152	1.222	1.11512e-06	1.63894e-05	up	1061	1516	1113	461	393	640	chr2:189285961-189306949	-	5485	protein-coding	rno:685152	ATPase, class I, type 8B, member 2	0	Atp8b2	Phospholipid-translocating ATPase
LOC685574	1.16708	0.0113699	0.0423439	up	86	113	72	23	29	61	chr3:162054995-162067518	-	5091	protein-coding	rno:685574	zinc finger protein 334	0	Zfp334	Zinc finger protein 334
LOC685707	1.29043	3.34291e-09	8.80826e-08	up	1356	1718	1534	490	560	729	chr13:52266606-52515009	-	8406	protein-coding		similar to neuron navigator 1	0	Nav1	Putative uncharacterized protein
LOC686967	-1.7355	1.16044e-05	0.000127892	down	30	25	34	148	75	66	chr1:229097391-229103338	+	2979	protein-coding	rno:686967	similar to olfactory receptor 1442	7e-176	Olfr1442	Olfactory receptor 1442
LOC688869	-1.16355	6.31238e-11	2.47083e-09	down	677	661	636	1600	1610	1065	chr1:89075987-89084834	-	521	protein-coding	rno:688869	similar to cytochrome c oxidase, subunit VIb polypeptide 1	9e-48	Cox6b1	Cytochrome c oxidase subunit 6B1
LOC688893	-2.49718	0.000438894	0.00289413	down	4	6	2	21	26	18	chr5:79421710-79423256	-	562	protein-coding	rno:688893	hypothetical protein LOC688893	1e-49	1700018C11Rik	Uncharacterized protein
LOC689130	-1.24726	0.000461869	0.00302249	down	320	348	293	1048	884	306	chr3:143828455-143829310	+	856	protein-coding	rno:689130	hypothetical protein LOC689130
LOC689230	5.61223	0.00240705	0.011972	up	1	20	8	0	0	0	chr11:67329614-67336910	+	460	protein-coding	rno:689230	similar to stefin A2	5e-43	Gm5416	EG408196 protein
LOC689574	-1.21895	2.76226e-08	6.00526e-07	down	376	310	309	819	881	546	chr4:62780596-62790428	+	765	protein-coding	rno:689574	hypothetical protein LOC689574
LOC689599	4.69481	0.0116456	0.0431838	up	4	7	4	0	0	0	chr9:114748302-114786017	-	2381	protein-coding		hypothetical protein LOC689599	0	Themis3	Protein THEMIS3
LOC690097	1.95648	3.61469e-06	4.63331e-05	up	97	117	110	20	45	15	chr4:164027995-164053891	-	1608	protein-coding	rno:690097	similar to immunoreceptor Ly49si3	4e-80	Klra8	Putative uncharacterized protein
LOC690813	3.54348	0.0139458	0.0497466	up	4	7	25	3	0	0	chr3:17107589-17109376	+	1585	protein-coding		Ig kappa chain V-IV region-like	5e-58	Igkv8-30	immunoglobulin kappa chain variable 8-30
LOC690826	1.2074	0.000168235	0.00128881	up	118	166	108	61	39	62	chr18:30554194-30559782	+	5589	protein-coding		similar to protocadherin beta 16	0	Pcdhb16	Protocadherin beta 16
LOC690862	2.85209	4.6824e-06	5.81693e-05	up	29	32	69	5	5	7	chr1:227732708-227750515	+	870	protein-coding		similar to membrane-spanning 4-domains, subfamily A, member 4C	6e-85	Ms4a4c	Protein Ms4a4c
LOC690871	-1.08701	2.2685e-05	0.000227269	down	128	85	97	235	221	182	chr10:109278712-109280863	+	453	protein-coding	rno:690871	hypothetical protein LOC690871	6e-37	1810043H04Rik	Protein 1810043H04Rik
LOC691083	-1.05323	0.00353633	0.0164649	down	70	91	41	143	166	96	chr3:95312809-95398594	+	1461	protein-coding	rno:691083	hypothetical protein LOC691083	2e-101	Them7	Uncharacterized protein
LOC691141	1.5188	6.89502e-07	1.07831e-05	up	85	134	123	41	43	30	chr8:22557770-22576163	+	2608	protein-coding	rno:691141	hypothetical protein LOC691141	2e-93	AB124611	Protein AB124611
LOC691551	-3.23339	1.4518e-07	2.67032e-06	down	12	4	7	46	51	108	chr1:190914807-190947001	+	2086	protein-coding	rno:691551	similar to F28B3.5a	0	4933427G17Rik	Protein 4933427G17Rik
LOC691921	-1.09339	0.00881665	0.0343615	down	45	39	29	87	105	43	chr7:27221184-27224277	+	346	protein-coding	rno:691921	hypothetical protein LOC691921	5e-30	1190007I07Rik	Uncharacterized protein C12orf73 homolog
LOC691984	1.23036	9.92112e-09	2.37318e-07	up	880	1243	842	522	361	335	chr15:102164183-103174721	+	6772	protein-coding	rno:691984	similar to Glypican-6 precursor	0	Gpc6	Putative uncharacterized protein
LOC691995	1.63626	0.0102629	0.0388939	up	44	47	21	6	9	19	chr10:57669529-57671080	-	1474	protein-coding	rno:691995	hypothetical protein LOC691995
Lama4	1.24454	9.81717e-11	3.67562e-09	up	966	1290	960	419	395	477	chr20:44060535-44201966	+	6231	protein-coding		laminin, alpha 4	0	Lama4	Laminin subunit alpha-4
Laptm5	1.686	7.77787e-27	3.59394e-24	up	1422	2062	1821	529	558	484	chr5:149047681-149069719	+	2072	protein-coding	rno:89783	lysosomal protein transmembrane 5
Lat2	1.70805	1.82686e-15	1.57551e-13	up	196	242	245	71	70	59	chr12:25114104-25128381	+	1952	protein-coding	rno:317676	linker for activation of T cells family, member 2	2e-93	Lat2	Linker for activation of T-cells family member 2
Lax1	2.49881	1.50916e-05	0.00016094	up	28	38	53	5	10	5	chr13:50164476-50175119	+	2218	protein-coding	rno:498232	lymphocyte transmembrane adaptor 1	0	Lax1	Lymphocyte transmembrane adapter 1
Layn	1.5073	1.90744e-06	2.63193e-05	up	89	156	111	38	42	39	chr8:55447203-55468565	-	5290	protein-coding	rno:500996	layilin	0	Layn	Layn protein
Lbh	1.675	6.32658e-06	7.58589e-05	up	3570	4573	3187	768	708	1834	chr6:24154207-24184217	+	3187	protein-coding	rno:683626	limb bud and heart development	5e-57	Lbh	Protein LBH
Lbp	1.4244	9.73295e-06	0.000110018	up	132	304	191	79	80	63	chr3:154786232-154812910	+	1857	protein-coding	rno:29469	lipopolysaccharide binding protein	0	Lbp	Lipopolysaccharide-binding protein
Lck	1.69542	5.0403e-11	2.00186e-09	up	180	246	317	76	70	72	chr5:147750976-147779624	-	2145	protein-coding	rno:313050	LCK proto-oncogene, Src family tyrosine kinase	0	Hck	Non-specific protein-tyrosine kinase
Lcn2	4.99972	1.284e-47	8.10847e-44	up	2044	4943	2532	73	81	124	chr3:11414189-11417534	-	874	protein-coding	rno:170496	lipocalin 2	2e-92	Lcn2	Neutrophil gelatinase-associated lipocalin
Lcp1	1.80302	1.09192e-19	1.83066e-17	up	3553	5680	5007	1129	1476	1258	chr15:57176127-57277811	+	4990	protein-coding	rno:306071	lymphocyte cytosolic protein 1	0	Lcp1	Plastin-2
Lcp2	1.7543	1.65147e-11	7.20903e-10	up	376	584	483	123	183	102	chr10:18996523-19043289	+	3385	protein-coding	rno:155918	lymphocyte cytosolic protein 2	0	Lcp2	Lymphocyte cytosolic protein 2
Ldhd	-1.12106	3.77557e-05	0.000355155	down	3626	2140	2217	6152	6677	4152	chr19:43826989-43848937	-	2941	protein-coding	rno:307858	lactate dehydrogenase D	0	Ldhd	Probable D-lactate dehydrogenase, mitochondrial
Lepr	1.28398	0.000397141	0.00266898	up	483	943	1328	375	225	458	chr5:120503475-120682281	+	3652	protein-coding	rno:24536	leptin receptor	0	Lepr	Leptin receptor
Leprel4	1.13877	0.012506	0.0456856	up	95	120	68	31	26	64	chr10:88318231-88325524	-	2638	protein-coding	rno:59101	leprecan-like 4	0	Leprel4	Synaptonemal complex protein SC65
Lgals3	1.90339	5.77366e-09	1.46428e-07	up	909	1512	1461	246	240	480	chr15:24153602-24165537	+	948	protein-coding	rno:83781	lectin, galactoside-binding, soluble, 3	9e-129	Lgals3	Galectin-3
Lgals3bp	1.45618	1.94956e-10	6.75626e-09	up	2274	2819	3445	1196	696	1073	chr10:107415334-107424672	-	2152	protein-coding	rno:245955	lectin, galactoside-binding, soluble, 3 binding protein	0	Lgals3bp	Galectin-3-binding protein
Lgi4	2.99214	1.3504e-05	0.000146191	up	28	31	32	6	1	4	chr1:89491589-89501912	+	2987	protein-coding	rno:361549	leucine-rich repeat LGI family, member 4	0	Lgi4	Leucine-rich repeat LGI family member 4
Lgr6	-1.51183	4.7666e-14	3.19093e-12	down	168	220	259	615	514	624	chr13:51811904-51931194	-	6431	protein-coding	rno:498233	leucine-rich repeat-containing G protein-coupled receptor 6	0	Lgr6	Leucine-rich repeat-containing G-protein-coupled receptor 6
Lif	3.10155	8.55244e-15	6.69529e-13	up	112	236	239	17	18	29	chr14:84492909-84500550	+	2620	protein-coding	rno:60584	leukemia inhibitory factor	2e-106	Lif	Leukemia inhibitory factor
Lilrb4	3.09662	6.47554e-31	7.21642e-28	up	701	1483	1313	135	148	105	chr1:73681571-73681855	-	223	protein-coding	rno:292594	leukocyte immunoglobulin-like receptor, subfamily B, member 4	1e-133	Lilrb4	Leukocyte immunoglobulin-like receptor subfamily B member 4
Lilrc2	1.81814	0.000795536	0.00474691	up	29	56	48	11	19	6	chr1:63679228-63684274	-	1622	protein-coding	rno:690906	leukocyte immunoglobulin-like receptor, subfamily C, member 2	2e-58	Gp49a	MCG119532, isoform CRA_a
Limd2	1.81785	7.11937e-24	2.28604e-21	up	471	640	519	153	155	134	chr10:94350787-94353293	-	1299	protein-coding	rno:360646	LIM domain containing 2	7e-72	Limd2	LIM domain-containing protein 2
Liph	-1.26431	0.00250955	0.0124102	down	216	128	125	177	452	444	chr11:82680167-82732145	+	2421	protein-coding	rno:681694	lipase, member H	0	Liph	Lipase member H
Lmo1	1.85874	0.00549379	0.0234678	up	28	32	37	6	3	16	chr1:173728183-173764288	-	1201	protein-coding	rno:245979	LIM domain only 1	4e-88	Lmo1	LIM domain only 1, isoform CRA_c
Lox	2.55108	5.28114e-16	4.88055e-14	up	541	1216	1233	222	123	141	chr18:47500320-47577819	-	4896	protein-coding	rno:24914	lysyl oxidase	0	Lox	Protein-lysine 6-oxidase
Loxl1	1.59122	3.29105e-12	1.62791e-10	up	871	1296	986	425	245	332	chr8:63067757-63092124	-	2451	protein-coding	rno:315714	lysyl oxidase-like 1	0	Loxl1	Lysyl oxidase homolog 1
Loxl3	1.22402	0.00215182	0.010893	up	117	187	121	51	35	85	chr4:113866848-113883713	+	3507	protein-coding	rno:312478	lysyl oxidase-like 3	0	Loxl2	Lysyl oxidase homolog 2
Lpar6	1.15306	1.03079e-06	1.53043e-05	up	585	821	760	237	321	360	chr15:55126953-55128762	+	1810	protein-coding	rno:691774	lysophosphatidic acid receptor 6	0	Lpar6	Lysophosphatidic acid receptor 6
Lpcat1	1.25184	8.23626e-09	2.01337e-07	up	456	702	617	237	201	268	chr1:32379431-32429917	-	3608	protein-coding	rno:361467	lysophosphatidylcholine acyltransferase 1	0	Lpcat1	Lysophosphatidylcholine acyltransferase 1
Lpcat2	1.61998	5.27375e-14	3.50566e-12	up	371	478	374	110	142	127	chr19:15470609-15540704	-	1918	protein-coding	rno:100359680	lysophosphatidylcholine acyltransferase 2	0	Lpcat2	Lpcat2 protein
Lpo	5.10854	0.000240722	0.00175268	up	347	768	397	1	2	36	chr10:75100385-75120320	-	2993	protein-coding	rno:287610	lactoperoxidase	4e-156	Tpo	Thyroid peroxidase
Lpxn	1.41075	4.82025e-15	3.90255e-13	up	290	367	360	134	122	110	chr1:229642437-229674129	+	1702	protein-coding	rno:293783	leupaxin	4e-163	Lpxn	Lpxn protein
Lrat	4.39313	3.36968e-05	0.000321443	up	444	2015	1162	9	36	109	chr2:181896304-181905366	-	5353	protein-coding	rno:64047	lecithin-retinol acyltransferase (phosphatidylcholine-retinol-O-acyltransferase)	9e-119	Lrat	Lecithin-retinol acyltransferase (Phosphatidylcholine-retinol-O-acyltransferase)
Lrg1	1.76352	9.08292e-07	1.36568e-05	up	178	469	413	130	70	96	chr9:10952424-10954664	+	1298	protein-coding	rno:367455	leucine-rich alpha-2-glycoprotein 1	2e-160	Lrg1	Leucine-rich alpha-2-glycoprotein 1
Lrit3	-2.76399	0.000104774	0.000859654	down	8	3	3	44	34	16	chr2:235212367-235232728	-	2967	protein-coding	rno:502596	leucine-rich repeat, immunoglobulin-like and transmembrane domains 3	0	Lrit3	Protein Lrit3
Lrmp	1.29248	2.57302e-12	1.29299e-10	up	320	444	427	174	156	135	chr4:179382854-179441045	+	3203	protein-coding	rno:500361	lymphoid-restricted membrane protein	3e-28	Mrvi1	Protein MRVI1
Lrp1	1.2584	9.20915e-08	1.77665e-06	up	7713	11270	9076	3941	2645	4524	chr7:70846313-70927028	-	14921	protein-coding	rno:299858	low density lipoprotein receptor-related protein 1	0	Lrp1	Prolow-density lipoprotein receptor-related protein 1
Lrrc17	3.01676	0.000366152	0.00248986	up	19	39	38	3	0	8	chr4:10108184-10138652	-	2359	protein-coding	rno:502715	leucine rich repeat containing 17	0	Lrrc17	Leucine-rich repeat-containing protein 17
Lrrc25	1.68103	8.23014e-14	5.28542e-12	up	303	459	512	145	125	109	chr16:20556973-20563772	-	3766	protein-coding	rno:498605	leucine rich repeat containing 25	6e-119	Lrrc25	Leucine-rich repeat-containing protein 25
Lrrc46	-1.14093	0.007123	0.02889	down	18	17	20	46	42	29	chr10:84971674-84983785	-	1259	protein-coding	rno:287653	leucine rich repeat containing 46	4e-160	Lrrc46	Leucine-rich repeat-containing protein 46
Lrrc4b	2.74929	0.0131924	0.047724	up	10	19	7	0	2	3	chr1:100434418-100468914	+	2771	protein-coding	rno:308571	leucine rich repeat containing 4B	0	Lrrc4b	Leucine-rich repeat-containing protein 4B
Lrrc66	-1.21331	0.000254748	0.00183715	down	303	174	180	349	559	554	chr14:37128698-37153890	+	3890	protein-coding	rno:289587	leucine rich repeat containing 66	0	Lrrc66	Leucine-rich repeat-containing protein 66
Lrrn4	2.93884	6.59638e-07	1.03536e-05	up	26	68	69	5	9	6	chr3:125521879-125547630	-	5853	protein-coding	rno:311443	leucine rich repeat neuronal 4	0	Lrrn4	Leucine-rich repeat neuronal protein 4
Lrtm2	-2.05805	0.000133235	0.00105834	down	23	6	12	50	65	51	chr4:151375568-151391153	-	4335	protein-coding	rno:680883	leucine-rich repeats and transmembrane domains 2	0	Lrtm2	Leucine-rich repeat and transmembrane domain-containing protein 2
Lsamp	2.47992	2.77818e-08	6.01517e-07	up	219	415	283	79	18	60	chr11:58795888-59442772	-	9064	protein-coding	rno:29561	limbic system-associated membrane protein	0	Lsamp	Limbic system-associated membrane protein
Lsp1	1.42884	1.42816e-12	7.47417e-11	up	723	1012	956	304	394	256	chr1:215628748-215662505	+	2082	protein-coding	rno:361680	lymphocyte-specific protein 1	7e-145	Lsp1	Lymphocyte-specific protein 1
Ltb4r	2.76999	7.05149e-05	0.000607782	up	18	27	34	3	5	3	chr15:34449302-34453352	+	2911	protein-coding	rno:59264	leukotriene B4 receptor	2e-163	Ltb4r1	LTB4 receptor
Ltbp2	3.04693	1.09042e-15	9.74435e-14	up	1314	2387	736	194	125	193	chr6:108500114-108596638	-	6771	protein-coding	rno:59106	latent transforming growth factor beta binding protein 2	0	Ltbp2	Latent-transforming growth factor beta-binding protein 2
Ltbp4	1.34525	8.61139e-15	6.7137e-13	up	4455	5394	4553	2194	1443	1802	chr1:84118046-84150084	-	5157	protein-coding	rno:292734	latent transforming growth factor beta binding protein 4	0	Ltbp4	Latent transforming growth factor beta binding protein 4
Lum	1.81592	0.00138922	0.00761319	up	99	74	37	26	8	24	chr7:38820058-38826862	+	1728	protein-coding	rno:81682	lumican	0	Lum	Lumican
Lurap1l	1.267	4.83787e-05	0.000438743	up	233	328	228	98	73	139	chr5:98469047-98515126	+	1147	protein-coding	rno:362535	leucine rich adaptor protein 1-like	2e-121	Lurap1l	Leucine rich adaptor protein 1-like
Lvrn	2.43577	0.00415429	0.0187299	up	13	47	19	9	1	4	chr18:40881926-40957451	+	4970	protein-coding	rno:502160	laeverin	0	4833403I15Rik	Protein 4833403I15Rik
Ly49si1	2.00311	5.90737e-11	2.32189e-09	up	100	105	104	27	25	22	chr4:163736176-163851595	-	1322	protein-coding	rno:494206	immunoreceptor Ly49si1	7e-84	Klra8	Putative uncharacterized protein
Ly75	2.60566	1.11114e-26	4.78423e-24	up	234	329	288	41	45	47	chr3:46369749-46457186	-	6918	protein-coding	rno:499800	lymphocyte antigen 75	0	Ly75	Lymphocyte antigen 75
Ly86	1.65002	3.26986e-09	8.65006e-08	up	159	247	199	71	72	42	chr17:28104535-28191453	-	1162	protein-coding	rno:291359	lymphocyte antigen 86	2e-85	Ly86	Lymphocyte antigen 86
Ly9	2.18038	1.52722e-09	4.3378e-08	up	71	125	120	20	23	23	chr13:90002779-90022349	-	2130	protein-coding	rno:289227	lymphocyte antigen 9	0	Ly9	T-lymphocyte surface antigen Ly-9
Lyn	1.17661	3.96439e-12	1.94573e-10	up	1556	2235	2216	795	869	856	chr5:16526058-16642648	+	3430	protein-coding	rno:81515	LYN proto-oncogene, Src family tyrosine kinase	0	Lyn	Tyrosine-protein kinase Lyn
Lypd1	1.26041	0.00601705	0.0252646	up	54	87	90	35	14	42	chr13:42219884-42263024	-	2014	protein-coding	rno:360838	Ly6/Plaur domain containing 1	2e-60	Lypd1	Ly6/PLAUR domain-containing protein 1
Lypd3	1.90999	3.73715e-05	0.000352065	up	51	62	41	11	11	17	chr1:81499856-81504306	+	1637	protein-coding	rno:60378	Ly6/Plaur domain containing 3	2e-163	Lypd3	Ly6/PLAUR domain-containing protein 3
Lypd8	4.80442	0.00144548	0.00786235	up	14	9	8	0	0	1	chr10:43817772-43828812	+	1206	protein-coding	rno:691259	LY6/PLAUR domain containing 8	6e-90	Lypd8	RIKEN cDNA 2210415F13, isoform CRA_a
Lysmd2	1.23171	4.13472e-06	5.22215e-05	up	175	312	276	93	122	93	chr8:82559566-82577029	+	2517	protein-coding	rno:300839	LysM, putative peptidoglycan-binding, domain containing 2	3e-95	Lysmd2	LysM and putative peptidoglycan-binding domain-containing protein 2
Lyz2	2.03212	7.53975e-17	8.07926e-15	up	15743	28103	21581	3911	5508	5618	chr7:60335968-60341264	-	1191	protein-coding	rno:25211	lysozyme 2	1e-69	Lyz2	Lysozyme C-2
Lzts1	1.10605	0.00210163	0.0106918	up	73	93	73	41	23	42	chr16:22250500-22306667	+	4991	protein-coding	rno:266711	leucine zipper, putative tumor suppressor 1	0	Lzts1	Leucine zipper, putative tumor suppressor 1
M6pr	1.01859	3.80542e-06	4.85479e-05	up	236	214	208	112	93	107	chr4:155084755-155093896	+	3310	protein-coding	rno:312689	mannose-6-phosphate receptor, cation dependent	6e-158	M6pr	Cation-dependent mannose-6-phosphate receptor
MGC105567	1.50927	8.91918e-07	1.34483e-05	up	98	157	172	59	39	45	chr18:55685613-55704910	+	2129	protein-coding	rno:498873	similar to cDNA sequence BC023105	1e-127	F830016B08Rik	Protein F830016B08Rik
MGC105649	1.64779	0.000179487	0.00136303	up	47	91	75	21	14	29	chr3:114772603-114776158	+	1245	protein-coding	rno:302884	hypothetical LOC302884	4e-40	AA467197	Protein AA467197
MGC108823	2.00528	9.31496e-07	1.39724e-05	up	83	114	127	35	32	11	chr18:55576239-55584959	+	1596	protein-coding	rno:307414	similar to interferon-inducible GTPase	0	Iigp1	Interferon-gamma-inducible GTPase Ifgga1 protein
MGC112715	1.36607	6.93537e-11	2.68144e-09	up	1192	1858	1850	690	481	635	chr20:29897543-29923381	+	5307	protein-coding	rno:690899	hypothetical protein LOC690899
Mab21l3	1.89986	2.64964e-07	4.55871e-06	up	1383	2357	4930	989	605	615	chr2:204231936-204269220	-	3926	protein-coding	rno:295326	mab-21-like 3 (C. elegans)	0	Mab21l3	Protein mab-21-like 3
Macc1	1.47548	0.00132413	0.0073059	up	99	115	89	20	25	57	chr6:147315254-147392530	+	3570	protein-coding	rno:314539	metastasis associated in colon cancer 1	0	Macc1	Protein Macc1
Mafb	1.08016	4.0682e-07	6.73118e-06	up	308	449	444	227	175	143	chr3:156338993-156340913	-	1921	protein-coding	rno:54264	v-maf avian musculoaponeurotic fibrosarcoma oncogene homolog B	0	Mafb	Transcription factor MafB
Mak	3.1089	0.00129928	0.0071952	up	12	22	11	2	2	1	chr17:21531651-21567742	+	2344	protein-coding	rno:25677	male germ cell-associated kinase	0	Mak	Serine/threonine-protein kinase MAK
Map10	-1.12549	1.05418e-07	2.00717e-06	down	196	190	226	511	333	437	chr19:58505811-58508603	+	2793	protein-coding	rno:307948	microtubule-associated protein 10	0	Map10	Microtubule-associated protein 10
Map3k1	1.1646	0.000199111	0.0014851	up	498	739	755	194	241	394	chr2:43329516-43393203	-	5165	protein-coding	rno:116667	mitogen activated protein kinase kinase kinase 1	0	Map3k1	Mitogen-activated protein kinase kinase kinase 1
Map4k1	1.69015	2.26078e-10	7.75913e-09	up	291	321	316	83	128	65	chr1:87937123-87959514	+	3661	protein-coding	rno:292763	mitogen activated protein kinase kinase kinase kinase 1	0	Map4k1	Mitogen-activated protein kinase kinase kinase kinase 1
Map6	1.50834	2.22474e-05	0.000223832	up	84	178	162	63	36	43	chr1:164225742-164292094	+	3823	protein-coding	rno:29457	microtubule-associated protein 6	0	Map6	Microtubule-associated protein 6
March1	1.11477	0.000164683	0.00126671	up	86	145	137	52	52	57	chr16:24998709-25524786	-	4022	protein-coding	rno:361135	membrane-associated ring finger (C3HC4) 1, E3 ubiquitin protein ligase	1e-148	March1	E3 ubiquitin-protein ligase MARCH1
March11	1.96856	0.00977042	0.0373111	up	18	27	19	10	5	1	chr2:78825097-78926402	+	1564	protein-coding	rno:499558	membrane-associated ring finger (C3HC4) 11	3e-93	March11	E3 ubiquitin-protein ligase MARCH11
Marcks	1.19455	1.07924e-05	0.000120202	up	852	1435	722	384	494	375	chr20:42966140-42971838	+	4181	protein-coding	rno:25603	myristoylated alanine rich protein kinase C substrate
Marcksl1	2.58127	0.00173118	0.00911031	up	12	32	20	1	5	4	chr5:147714163-147716486	+	1516	protein-coding	rno:81520	MARCKS-like 1
Marf1	1.94814	2.18684e-07	3.85393e-06	up	114	150	170	34	21	51	chr10:908806-953481	+	8673	protein-coding	rno:170946	meiosis arrest female 1	0	Marf1	4921513D23Rik protein
Mars2	1.6399	0.0117794	0.0435777	up	16	20	29	10	4	6	chr9:64434813-64437733	+	2921	protein-coding	rno:316403	methionyl-tRNA synthetase 2, mitochondrial	0	Mars2	Methionine-tRNA synthetase 2 (Mitochondrial)
Mat1a	1.54513	0.00030843	0.00215776	up	35	48	55	15	15	15	chr16:18690649-18709135	+	3028	protein-coding	rno:25331	methionine adenosyltransferase I, alpha	0	Mat1a	S-adenosylmethionine synthase isoform type-1
Mat2a	-1.08838	7.08051e-06	8.31105e-05	down	6436	5205	5257	14028	7829	12782	chr4:100297478-100303047	-	1337	protein-coding	rno:171347	methionine adenosyltransferase II, alpha	0	Mat2a	S-adenosylmethionine synthase isoform type-2
Matk	2.09126	1.24518e-11	5.59005e-10	up	102	156	122	28	30	27	chr7:11325246-11334300	-	2004	protein-coding	rno:60450	megakaryocyte-associated tyrosine kinase	0	Matk	Megakaryocyte-associated tyrosine-protein kinase
Matn1	-2.75785	0.00105341	0.00605123	down	464	163	77	1223	1059	2347	chr5:149077412-149086957	+	1889	protein-coding	rno:297894	matrilin 1, cartilage matrix protein	2e-76	Matn4	Matrilin-4
Matn2	1.08326	0.000207871	0.00154436	up	1310	1018	609	495	464	391	chr7:73119819-73210093	+	3680	protein-coding	rno:299996	matrilin 2	0	Matn2	Matrilin-2
Mbl1	-2.49666	6.06258e-10	1.90359e-08	down	141	79	42	611	487	363	chr16:18736154-18742193	+	1192	protein-coding	rno:24548	mannose-binding lectin (protein A) 1	3e-71	Mbl1	Mannose-binding protein A
Mboat2	-1.14547	6.16172e-06	7.40227e-05	down	656	643	524	969	1280	1577	chr6:44009872-44135501	+	6826	protein-coding	rno:313997	membrane bound O-acyltransferase domain containing 2	0	Mboat2	Putative uncharacterized protein
Mccc1	-1.07111	8.67878e-10	2.63916e-08	down	2541	2000	2327	5483	4718	3786	chr2:122550777-122690540	-	2386	protein-coding	rno:294972	methylcrotonoyl-CoA carboxylase 1 (alpha)	0	Mccc1	Putative uncharacterized protein
Mcemp1	3.80255	3.78834e-05	0.000355882	up	14	148	69	13	1	2	chr12:2210073-2217005	+	1475	protein-coding	rno:498128	mast cell-expressed membrane protein 1	1e-78	Mcemp1	Mast cell-expressed membrane protein 1
Mcm3	1.70646	2.55098e-12	1.28533e-10	up	224	229	184	67	68	53	chr9:26914057-26932201	-	2932	protein-coding	rno:316273	minichromosome maintenance complex component 3	0	Mcm3	DNA replication licensing factor MCM3
Mcm5	1.23452	1.78114e-05	0.000186224	up	193	173	131	61	75	67	chr19:14523495-14561281	+	3111	protein-coding	rno:291885	minichromosome maintenance complex component 5	0	Mcm5	DNA replication licensing factor MCM5
Mcoln2	-1.65321	4.41535e-10	1.42018e-08	down	96	71	105	362	255	213	chr2:252018594-252068209	+	2517	protein-coding	rno:292168	mucolipin 2	0	Mcoln2	Mucolipin-2
Mcoln3	1.34716	3.16025e-07	5.35518e-06	up	1449	1197	857	527	498	319	chr2:251930532-252007722	+	1974	protein-coding	rno:308022	mucolipin 3	0	Mcoln3	Mucolipin-3
Mcph1	1.00598	0.000228425	0.00167474	up	129	168	145	67	58	84	chr16:75904087-76110637	-	3358	protein-coding	rno:306594	microcephalin 1	0	Mcph1	Microcephalin
Mcpt1	3.09939	0.00620554	0.025918	up	63	7	20	0	2	8	chr15:34862249-34864803	+	952	protein-coding	rno:29265	mast cell protease 1	1e-108	Mcpt1	Mast cell protease 1
Mcpt10	4.3988	3.08084e-05	0.000297637	up	51	15	21	1	0	3	chr15:34622126-34625141	-	905	protein-coding	rno:54269	mast cell protease 10	2e-67	Mcpt8	Mast cell protease 8
Mcpt2	3.94957	0.0063187	0.0263094	up	440	108	187	1	3	40	chr15:35032078-35034412	+	744	protein-coding	rno:29266	mast cell protease 2	1e-104	Mcpt1	Mast cell protease 1
Mctp1	1.54349	3.48653e-11	1.4328e-09	up	249	316	327	87	89	114	chr2:3617965-3950107	+	6956	protein-coding		multiple C2 domains, transmembrane 1	0	Mctp1	Protein Mctp1
Mdfi	-1.02913	0.00790873	0.0314837	down	71	55	55	167	65	126	chr9:15166118-15184469	+	1616	protein-coding	rno:501097	MyoD family inhibitor	1e-111	Mdfi	MyoD family inhibitor
Mdga2	1.8326	0.00916871	0.0354782	up	36	48	27	2	10	17	chr6:88446720-89292027	-	5159	protein-coding	rno:314180	MAM domain containing glycosylphosphatidylinositol anchor 2	0	Mdga2	MAM domain-containing glycosylphosphatidylinositol anchor protein 2
Mdh1	-1.11028	1.45459e-06	2.07666e-05	down	9772	7511	8641	23160	19615	11874	chr14:106378945-106393603	-	1243	protein-coding	rno:24551	malate dehydrogenase 1, NAD (soluble)	0	Mdh1	Malate dehydrogenase, cytoplasmic
Megf10	3.8862	0.000264263	0.00189495	up	16	12	35	1	0	3	chr18:52215687-52366212	+	7582	protein-coding	rno:291445	multiple EGF-like domains 10	0	Megf10	Multiple epidermal growth factor-like domains protein 10
Meis1	1.01992	0.000254251	0.00183485	up	300	544	440	212	146	240	chr14:103182178-103322377	-	3633	protein-coding	rno:686117	Meis homeobox 1	0	Meis1	Homeobox protein Meis1
Meis3	1.35305	8.27608e-08	1.61307e-06	up	146	232	193	71	79	63	chr1:78068337-78079698	+	2577	protein-coding	rno:361514	Meis homeobox 3	1e-142	Meis3	Homeobox protein Meis3
Melk	-2.30368	7.59916e-09	1.87945e-07	down	167	57	101	606	648	329	chr5:59783836-59844356	+	2842	protein-coding	rno:362510	maternal embryonic leucine zipper kinase	0	Melk	Maternal embryonic leucine zipper kinase
Mep1a	-1.17795	3.3399e-06	4.31024e-05	down	6618	4914	10285	17602	14002	15618	chr9:20048124-20083429	+	2919	protein-coding	rno:25684	meprin 1 alpha	0	Mep1a	Meprin A subunit alpha
Mep1b	-1.29808	7.97121e-07	1.21884e-05	down	1185	856	1240	2768	3393	1666	chr18:15063159-15090794	-	2440	protein-coding	rno:25727	meprin 1 beta	0	Mep1b	Meprin A subunit beta
Mettl7b	-1.12365	9.94504e-07	1.48237e-05	down	1271	1063	1289	3163	2886	1633	chr7:3383876-3386522	-	1267	protein-coding	rno:366792	methyltransferase like 7B	2e-124	Mettl7b	Methyltransferase-like protein 7B
Mex3a	1.17097	5.00275e-05	0.000451319	up	133	199	137	73	79	48	chr2:187893147-187902546	+	5490	protein-coding	rno:310631	mex-3 RNA binding family member A	0	Mex3a	Protein Mex3a
Mfap3l	-1.01083	3.36383e-10	1.11412e-08	down	1926	1593	1768	4059	3291	2958	chr16:32738264-32753278	-	1926	protein-coding	rno:306424	microfibrillar-associated protein 3-like	5e-177	Mfap3l	Microfibrillar-associated protein 3-like
Mff	1.04666	0.00977257	0.0373118	up	54	44	44	23	18	25	chr9:88490267-88518517	+	2116	protein-coding	rno:301563	mitochondrial fission factor	5e-119	Mff	Mitochondrial fission factor
Mfi2	4.49666	2.89928e-23	7.96041e-21	up	365	636	384	9	13	35	chr11:72135311-72158109	-	4197	protein-coding	rno:288038	antigen p97 (melanoma associated) identified by monoclonal antibodies 133.2 and 96.5	0	Mfi2	Antigen p97 (Melanoma associated) identified by monoclonal antibodies 133.2 and 96.5
Mgp	1.32986	2.76238e-06	3.63426e-05	up	1198	2224	1657	961	558	433	chr4:170856783-170860105	-	524	protein-coding	rno:25333	matrix Gla protein	2e-41	Mgp	Matrix Gla protein
Mical1	1.2618	1.3785e-09	3.96292e-08	up	336	411	411	165	123	172	chr20:46198274-46211930	+	5275	protein-coding	rno:294520	microtubule associated monooxygenase, calponin and LIM domain containing 1	0	Mical1	Protein-methionine sulfoxide oxidase MICAL1
Mical2	1.02187	3.82725e-05	0.000359125	up	1014	1426	1283	568	422	741	chr1:177048608-177173729	+	4899	protein-coding	rno:365352	microtubule associated monooxygenase, calponin and LIM domain containing 2	0	Mical2	Protein-methionine sulfoxide oxidase MICAL2
Micall2	1.73907	3.17588e-08	6.76794e-07	up	266	404	360	68	88	133	chr12:16988016-17016794	+	3324	protein-coding	rno:288515	MICAL-like 2	0	Micall2	MICAL-like protein 2
Milr1	2.74349	0.000239776	0.00174714	up	26	112	53	2	8	16	chr10:94944267-94961791	+	1655	protein-coding	rno:59105	mast cell immunoglobulin-like receptor 1	2e-84	Milr1	Allergin-1
Miox	-1.1724	3.5297e-08	7.40533e-07	down	21096	15970	15257	46755	39121	29134	chr7:130308707-130311214	+	1209	protein-coding	rno:252899	myo-inositol oxygenase	1e-165	Miox	Inositol oxygenase
Mis18bp1	1.60345	4.12879e-07	6.82547e-06	up	129	186	124	40	60	38	chr6:86879106-86925205	-	5170	protein-coding	rno:689296	MIS18 binding protein 1	0	Mis18bp1	Putative uncharacterized protein
Mki67	1.57246	2.29455e-08	5.08424e-07	up	478	565	291	148	157	127	chr1:207993895-208020454	-	10236	protein-coding	rno:291234	marker of proliferation Ki-67	0	Mki67	Protein Mki67
Mlc1	-1.36798	0.000185714	0.00140174	down	172	170	214	682	211	490	chr7:129949984-129970298	-	2777	protein-coding	rno:315215	megalencephalic leukoencephalopathy with subcortical cysts 1	0	Mlc1	Membrane protein MLC1
Mme	-1.10919	0.000386047	0.00260273	down	6900	7165	7039	18517	19258	6662	chr2:153799585-153884829	+	7420	protein-coding	rno:24590	membrane metallo-endopeptidase	0	Mme	Neprilysin
Mmp10	4.95966	0.0121257	0.0445652	up	5	12	1	0	0	0	chr8:5734348-5742243	+	1703	protein-coding	rno:117061	matrix metallopeptidase 10 (stromelysin 2)	0	Mmp10	Matrix metallopeptidase 10
Mmp12	4.96723	1.47845e-36	4.00133e-33	up	266	642	440	19	10	12	chr8:5606592-5616494	+	1791	protein-coding	rno:117033	matrix metallopeptidase 12	0	Mmp12	Macrophage metalloelastase
Mmp13	5.13199	0.00206824	0.0105529	up	26	10	2	0	1	0	chr8:5522739-5533018	+	2602	protein-coding	rno:171052	matrix metallopeptidase 13	0	Mmp13	Collagenase 3
Mmp14	1.56212	8.52619e-14	5.45705e-12	up	1370	2290	2510	738	671	579	chr15:33074441-33083666	+	2448	protein-coding	rno:81707	matrix metallopeptidase 14 (membrane-inserted)	0	Mmp14	Matrix metalloproteinase-14
Mmp16	3.02331	7.08018e-07	1.10398e-05	up	36	77	32	6	6	5	chr5:31568351-31813890	+	7000	protein-coding	rno:65205	matrix metallopeptidase 16	0	Mmp16	Matrix metalloproteinase-16
Mmp19	1.75698	4.81445e-07	7.82916e-06	up	144	245	184	40	45	74	chr7:3216392-3224202	+	2004	protein-coding	rno:304608	matrix metallopeptidase 19	0	Mmp19	Matrix metallopeptidase 19, isoform CRA_a
Mmp2	2.86505	3.14315e-29	2.12668e-26	up	1543	2757	1824	263	213	318	chr19:15542771-15570589	-	3043	protein-coding	rno:81686	matrix metallopeptidase 2	0	Mmp2	72 kDa type IV collagenase
Mmp25	2.53807	2.52659e-05	0.000249433	up	25	33	45	7	7	3	chr10:12962214-12966392	-	1546	protein-coding	rno:302963	matrix metallopeptidase 25	0	Mmp25	Matrix metalloproteinase-25
Mmp7	13.713	1.08148e-29	8.53693e-27	up	2206	3712	1849	0	0	0	chr8:5893253-5900965	+	1024	protein-coding	rno:25335	matrix metallopeptidase 7	4e-140	Mmp7	Matrilysin
Mmp8	3.30092	0.00868805	0.0339973	up	0	33	41	3	2	2	chr8:5768808-5777741	+	1401	protein-coding	rno:63849	matrix metallopeptidase 8	0	Mmp8	Neutrophil collagenase
Mmp9	1.29323	0.00186221	0.00966261	up	191	359	214	120	44	131	chr3:161413410-161421473	+	2985	protein-coding	rno:81687	matrix metallopeptidase 9	0	Mmp9	Matrix metalloproteinase-9
Mmrn1	3.05525	7.46825e-29	4.87883e-26	up	435	872	770	100	68	70	chr4:90977534-91038747	+	4720	protein-coding	rno:500152	multimerin 1	0	Mmrn1	Multimerin-1
Mms22l	1.14821	0.00548592	0.0234395	up	63	89	42	28	32	24	chr5:38844494-38960989	+	4379	protein-coding	rno:313108	MMS22-like, DNA repair protein	0	Mms22l	Protein MMS22-like
Mnda	2.1677	1.03298e-11	4.73846e-10	up	143	255	208	47	54	28	chr13:92073664-92091335	-	1744	protein-coding	rno:304988	myeloid cell nuclear differentiation antigen	5e-149	Mnda	Interferon-activable protein 205-B
Mob3a	1.10271	2.87458e-06	3.76878e-05	up	579	896	799	263	362	373	chr7:11878943-11896226	+	3638	protein-coding	rno:362833	MOB kinase activator 3A	1e-128	Mob3a	MOB kinase activator 3A
Mpeg1	2.217	8.75784e-29	5.53058e-26	up	3533	6323	5846	1126	1109	972	chr1:228724559-228729054	+	4306	protein-coding	rno:64552	macrophage expressed 1	0	Mpeg1	Macrophage-expressed gene 1 protein
Mpped1	-1.34414	0.000112799	0.00091716	down	177	96	80	286	263	320	chr7:124682868-124751398	+	3189	protein-coding	rno:362971	metallophosphoesterase domain containing 1	0	Mpped1	Metallophosphoesterase domain-containing protein 1
Mr1	1.73505	1.6341e-06	2.29148e-05	up	69	83	75	17	27	21	chr13:72771992-72789852	-	3158	protein-coding	rno:25119	major histocompatibility complex, class I-related	3e-118	Mr1	Major histocompatibility complex class I-related gene protein
Mrap	-1.89042	0.000236478	0.00172643	down	161	50	84	640	308	156	chr11:30904733-30915225	+	836	protein-coding	rno:288271	melanocortin 2 receptor accessory protein	5e-55	Mrap	Melanocortin-2 receptor accessory protein
Mrc1	3.01487	1.03412e-33	1.63262e-30	up	1279	1945	1886	286	143	178	chr17:81352700-81433743	+	5233	protein-coding	rno:291327	mannose receptor, C type 1	0	Mrc1	Macrophage mannose receptor 1
Mrc2	1.33101	1.95123e-09	5.42025e-08	up	2082	2044	1504	863	562	734	chr10:93520311-93581599	+	5690	protein-coding	rno:498011	mannose receptor, C type 2	0	Mrc2	C-type mannose receptor 2
Mrgprx3	1.39398	0.0040883	0.0185117	up	33	38	59	12	22	13	chr1:103298172-103323476	-	1287	protein-coding	rno:252960	MAS-related GPR, member X3	1e-139	Mrgpra1	Mas-related G-protein-coupled receptor member A1
Mro	-1.22161	9.85016e-11	3.68069e-09	down	1747	1355	1460	4078	3540	2716	chr18:69834235-69850164	+	1877	protein-coding	rno:361348	maestro	1e-122	Mro	Protein maestro
Mroh9	-3.05717	2.68451e-05	0.00026324	down	8	7	3	30	92	23	chr13:80929148-80986381	-	3087	protein-coding	rno:501864	maestro heat-like repeat family member 9	0	Mroh9	MCG22324
Mrpl53	3.25026	0.000233823	0.00170836	up	15	14	31	2	2	2	chr4:113942037-113942927	+	617	protein-coding	rno:362388	mitochondrial ribosomal protein L53	7e-57	Mrpl53	39S ribosomal protein L53, mitochondrial
Mrpl54	-1.26301	1.60109e-06	2.26204e-05	down	276	233	313	784	745	388	chr7:11321057-11323577	+	611	protein-coding	rno:299628	mitochondrial ribosomal protein L54	1e-57	Mrpl54	39S ribosomal protein L54, mitochondrial
Ms4a1	3.42585	0.000139894	0.00110199	up	19	16	21	2	1	2	chr1:227429241-227441493	-	1638	protein-coding	rno:309217	membrane-spanning 4-domains, subfamily A, member 1	1e-141	Ms4a1	B-lymphocyte antigen CD20
Ms4a12	3.13215	1.67317e-10	5.9249e-09	up	60	180	145	9	16	16	chr1:227404994-227417504	-	2142	protein-coding		membrane-spanning 4-domains, subfamily A, member 12	3e-92	Ms4a12	Protein Ms4a12
Ms4a18	3.34588	0.000262855	0.00188633	up	15	15	23	2	2	1	chr1:227050349-227071483	-	2378	protein-coding	rno:100359485	membrane-spanning 4-domains, subfamily A, member 18	6e-134	Ms4a18	Protein Ms4a18
Ms4a2	3.9023	0.00300531	0.0143668	up	19	5	24	0	0	3	chr1:227957363-227965312	-	2542	protein-coding	rno:25316	membrane-spanning 4-domains, subfamily A, member 2	4e-111	Ms4a2	High affinity immunoglobulin epsilon receptor subunit beta
Ms4a4a	4.18367	2.27794e-21	5.13757e-19	up	108	149	182	6	12	5	chr1:227575454-227606958	+	5356	protein-coding	rno:361734	membrane-spanning 4-domains, subfamily A, member 4A	8e-115	Ms4a4a	Protein Ms4a4a
Ms4a4c	2.54196	0.00018468	0.00139504	up	22	25	50	9	3	4	chr1:227640733-227661731	+	1459	protein-coding	rno:293746	membrane-spanning 4-domains, subfamily A, member 4C	1e-87	Ms4a4c	Protein Ms4a4c
Ms4a6a	2.8375	6.73586e-28	3.75326e-25	up	283	430	496	56	60	45	chr1:227919284-227932637	-	2503	protein-coding	rno:361735	membrane-spanning 4-domains, subfamily A, member 6A	3e-99	Ms4a6d	Membrane-spanning 4-domains subfamily A member 6D
Ms4a6b	2.4143	2.70153e-08	5.89638e-07	up	68	98	168	19	16	24	chr1:227798191-227818285	+	1607	protein-coding	rno:293750	membrane-spanning 4-domains, subfamily A, member 6B	8e-102	Ms4a6b	Membrane-spanning 4-domains subfamily A member 6B
Ms4a6bl	4.42301	0.000696978	0.00425121	up	12	13	20	0	2	0	chr1:227240419-227252244	+	1353	protein-coding	rno:293749	membrane-spanning 4-domains, subfamily A, member 6B-like	1e-108	Ms4a6b	Membrane-spanning 4-domains subfamily A member 6B
Ms4a6c	1.56276	0.00121168	0.00679349	up	30	54	77	22	18	12	chr1:227668498-227678523	+	1797	protein-coding	rno:690930	membrane-spanning 4-domains, subfamily A, member 6C	4e-91	Ms4a6c	Ms4a6c protein
Ms4a7	2.11731	0.00226857	0.0113989	up	16	33	41	11	7	2	chr1:227490777-227506816	-	1498	protein-coding	rno:293744	membrane-spanning 4-domains, subfamily A, member 7	9e-107	Ms4a7	Protein Ms4a7
Msc	2.54014	7.24623e-08	1.43e-06	up	56	91	59	12	16	6	chr5:3954902-3956974	+	1390	protein-coding	rno:312897	musculin	2e-94	Msc	Musculin
Msl3l2	1.13758	0.00210655	0.0107137	up	65	78	90	28	27	45	chr20:37580068-37590015	+	4055	protein-coding	rno:309790	male-specific lethal 3-like 2 (Drosophila)	0	Msl3l2	Protein Msl3l2
Msr1	3.18458	1.02232e-24	3.6543e-22	up	260	572	388	42	43	42	chr16:56817714-56900024	-	4352	protein-coding	rno:498638	macrophage scavenger receptor 1	0	Msr1	Macrophage scavenger receptor types I and II
Msra	-1.18636	3.19978e-07	5.40284e-06	down	914	646	638	2044	1571	1269	chr15:47488333-47800405	-	1265	protein-coding	rno:29447	methionine sulfoxide reductase A	7e-131	Msra	Mitochondrial peptide methionine sulfoxide reductase
Mst1r	1.13355	0.00203246	0.0103983	up	52	92	100	38	42	26	chr8:116686601-116700132	+	4120	protein-coding	rno:300999	macrophage stimulating 1 receptor (c-met-related tyrosine kinase)	0	Mst1r	Receptor protein-tyrosine kinase
Mt1m	1.74888	7.84749e-05	0.000666088	up	55	81	86	29	10	24	chr20:3677468-3677838	+	371	protein-coding	rno:100362623	metallothionein 1M	4e-14	Mt2	Metallothionein-2
Mthfd1	-1.01912	5.49239e-08	1.10813e-06	down	3187	2675	2857	7203	5653	4324	chr6:99282850-99350367	+	3498	protein-coding	rno:64300	methylenetetrahydrofolate dehydrogenase (NADP+ dependent) 1, methenyltetrahydrofolate cyclohydrolase, formyltetrahydrofolate synthetase	0	Mthfd1	Putative uncharacterized protein
Mturn	-1.20279	9.39949e-11	3.54022e-09	down	3153	3316	4907	8674	7776	8473	chr4:84854353-84875300	+	4768	protein-coding	rno:297109	maturin, neural progenitor differentiation regulator homolog (Xenopus)	1e-72	Mturn	Maturin
Muc15	5.01174	8.43894e-05	0.000710199	up	14	36	17	2	0	0	chr3:101897782-101912979	+	3387	protein-coding	rno:690914	mucin 15, cell surface associated	1e-117	Muc15	Mucin-15
Muc5ac	5.68533	0.000316079	0.00220372	up	6	10	14	0	0	0	chr1:214725485-214756653	+	8622	protein-coding	rno:682837	mucin 5AC, oligomeric mucus/gel-forming	0	Muc5ac	Protein Muc5ac
Muc5b	6.13563	1.62247e-07	2.95272e-06	up	49	68	28	2	0	0	chr1:214778459-214811237	+	12845	protein-coding	rno:309114	mucin 5B, oligomeric mucus/gel-forming	0	Muc5b	Protein Muc5b
Mybl1	-1.83719	8.49801e-12	3.98502e-10	down	425	297	329	1206	1609	833	chr5:9279760-9315112	+	5992	protein-coding	rno:297783	myeloblastosis oncogene-like 1	0	Mybl1	Myb-related protein A
Myc	1.04224	0.00147542	0.00800161	up	306	565	871	286	222	288	chr7:102586313-102591240	+	2342	protein-coding	rno:24577	myelocytomatosis oncogene	0	Myc	Myc proto-oncogene protein
Mycl	1.69146	3.47233e-07	5.81639e-06	up	246	248	217	77	40	93	chr5:140691943-140698835	+	3300	protein-coding	rno:298506	v-myc avian myelocytomatosis viral oncogene lung carcinoma derived homolog	0	Mycl	Protein L-Myc
Mycn	3.86579	1.67234e-09	4.68676e-08	up	59	85	75	0	5	9	chr6:38222554-38228406	-	2610	protein-coding	rno:298894	v-myc avian myelocytomatosis viral oncogene neuroblastoma derived homolog	0	Mycn	N-myc proto-oncogene protein
Myh9	2.08756	0.00798204	0.0317023	up	17	12	15	4	3	3	chr7:118741153-118792504	-	6057	protein-coding	rno:25745	myosin, heavy chain 9, non-muscle	0	Myh9	Myh9 protein
Mylip	1.1274	3.39776e-10	1.12144e-08	up	1183	1538	1821	692	593	690	chr17:19682040-19703681	-	3069	protein-coding	rno:306825	myosin regulatory light chain interacting protein	0	Mylip	Putative uncharacterized protein
Mylk3	-1.7783	0.000195382	0.00146478	down	16	16	10	66	36	38	chr19:27388163-27442451	+	3185	protein-coding	rno:291926	myosin light chain kinase 3	0	Mylk3	LOC633594 protein
Myo1b	1.01867	0.000320073	0.00222198	up	633	832	823	351	233	481	chr9:54558202-54705350	+	3354	protein-coding	rno:117057	myosin Ib	0	Myo1b	Unconventional myosin-Ib
Myo1f	1.75116	1.54818e-16	1.53562e-14	up	734	1136	1004	272	331	212	chr7:18440742-18491448	+	3817	protein-coding	rno:314654	myosin IF	0	Myo1f	Unconventional myosin-If
Myo1g	1.2832	6.08082e-05	0.000535321	up	278	352	372	131	193	72	chr14:86781244-86796395	-	3311	protein-coding	rno:289785	myosin IG	0	Myo1g	Unconventional myosin-Ig
Myom3	-1.56593	0.00685648	0.0280674	down	27	20	26	143	39	33	chr5:154109289-154159943	+	4815	protein-coding		myomesin 3	0	Myom3	Myomesin-3
Myoz3	1.24785	0.00159681	0.00854566	up	41	70	76	31	20	24	chr18:55843275-55861214	-	1279	protein-coding	rno:689274	myozenin 3	3e-129	Myoz3	Myozenin-3
Mypn	-1.57336	0.00407227	0.0184523	down	18	15	6	41	45	27	chr20:26988817-27074106	+	5236	protein-coding	rno:309760	myopalladin	0	Mypn	Myopalladin
N4bp2l1	1.18269	0.0017604	0.00922311	up	51	93	69	40	27	23	chr12:546759-576744	-	2128	protein-coding	rno:498131	NEDD4 binding protein 2-like 1	9e-113	N4bp2l1	NEDD4-binding protein 2-like 1
N4bp3	2.48396	0.00990934	0.0377807	up	14	12	9	2	1	3	chr10:34996702-35005371	-	3306	protein-coding	rno:303112	Nedd4 binding protein 3	0	N4bp3	NEDD4-binding protein 3
N6amt1	-1.09144	2.93964e-05	0.000286185	down	141	158	159	356	390	197	chr11:27004335-27016690	+	920	protein-coding	rno:288309	N-6 adenine-specific DNA methyltransferase 1 (putative)	2e-108	N6amt1	HemK methyltransferase family member 2, isoform CRA_b
ND1	-1.41228	1.94658e-06	2.67814e-05	down	15197	13506	16173	41592	54619	19832	chrm:2740-3694	+	955	protein-coding	rno:26193	NADH dehydrogenase subunit 1
ND2	-1.27976	0.000331149	0.00228714	down	10716	9689	10776	28387	35885	9689	chrm:3904-4942	+	1039	protein-coding	rno:26194	NADH dehydrogenase subunit 2
ND3	-1.71848	0.00514199	0.0222716	down	675	710	548	2481	3133	626	chrm:9451-9798	+	348	protein-coding	rno:26199	NADH dehydrogenase subunit 3
ND4L	-1.83559	0.0105431	0.0397648	down	564	459	321	1734	2591	410	chrm:9870-10166	+	297	protein-coding	rno:26200	NADH dehydrogenase subunit 4L	2e-33	ND4L	NADH-ubiquinone oxidoreductase chain 4
ND5	-1.80265	4.13971e-07	6.83755e-06	down	15769	11910	9558	43040	64031	20225	chrm:11736-13565	+	1830	protein-coding	rno:26202	NADH dehydrogenase subunit 5
Naa38	-1.30364	2.57377e-07	4.44486e-06	down	111	152	135	385	356	207	chr10:55997508-55998691	+	820	protein-coding	rno:287429	N(alpha)-acetyltransferase 38, NatC auxiliary subunit	1e-68	Naa38	N-alpha-acetyltransferase 38, NatC auxiliary subunit
Naaa	1.06984	6.196e-05	0.000544197	up	176	282	314	101	121	125	chr14:17283262-17302364	+	1813	protein-coding	rno:497009	N-acylethanolamine acid amidase	0	Naaa	N-acylethanolamine-hydrolyzing acid amidase
Naip5	2.3341	1.04919e-12	5.58339e-11	up	234	377	574	88	82	54	chr2:30427827-30478828	-	6035	protein-coding	rno:294691	NLR family, apoptosis inhibitory protein 5	0	Naip6	Birc1f protein
Naip6	3.23705	2.99863e-09	8.02389e-08	up	92	153	343	36	12	12	chr2:30377505-30418575	-	5925	protein-coding	rno:191568	NLR family, apoptosis inhibitory protein 6	0	Naip1	Putative uncharacterized protein
Nat8	-1.26216	1.11005e-09	3.30659e-08	down	1638	1380	1405	4194	3734	2397	chr4:117525963-117527391	-	868	protein-coding	rno:64570	N-acetyltransferase 8	3e-100	Nat8	N-acetyltransferase 8
Natd1	1.9248	0.000254154	0.00183485	up	39	41	43	7	17	7	chr10:47154443-47164622	-	3397	protein-coding	rno:363614	N-acetyltransferase domain containing 1	3e-61	Natd1	Protein NATD1
Nav3	1.38244	2.1726e-07	3.8324e-06	up	808	905	492	250	303	259	chr7:52164805-52508145	-	7490	protein-coding	rno:314814	neuron navigator 3	0	Nav3	Neuron navigator 3
Ncam1	1.08649	0.000421445	0.00279366	up	1175	1461	702	418	454	621	chr8:53836797-54134881	-	7128	protein-coding	rno:24586	neural cell adhesion molecule 1	0	Ncam1	Neural cell adhesion molecule 1
Ncapg	1.78405	0.00299734	0.014354	up	88	85	27	11	30	15	chr14:69898253-69927955	-	4242	protein-coding	rno:305392	non-SMC condensin I complex, subunit G	0	Ncapg	Ncapg protein
Ncbp2	1.85897	0.00017849	0.00135694	up	37	48	33	8	12	11	chr11:72071837-72081046	-	1959	protein-coding		nuclear cap binding protein subunit 2
Ncf1	1.93818	6.18379e-21	1.2597e-18	up	701	1002	1139	292	224	194	chr12:25497104-25506300	+	2758	protein-coding	rno:114553	neutrophil cytosolic factor 1	4e-48	Sh3pxd2b	SH3 and PX domain-containing protein 2B
Ncf2	2.32776	1.40559e-06	2.01429e-05	up	80	181	211	23	50	16	chr13:70226434-70259019	+	3219	protein-coding	rno:364018	neutrophil cytosolic factor 2	0	Ncf2	Neutrophil cytosol factor 2
Ncf4	1.78745	3.22975e-10	1.07159e-08	up	145	248	260	60	55	64	chr7:119481708-119499426	+	2161	protein-coding	rno:500904	neutrophil cytosolic factor 4	0	Ncf4	Neutrophil cytosol factor 4
Nckap1l	1.51835	1.0351e-26	4.56048e-24	up	1044	1340	1240	404	433	371	chr7:145068237-145113507	+	4754	protein-coding	rno:315348	NCK associated protein 1 like	0	Nckap1l	Putative uncharacterized protein
Nckap5	-1.41022	8.89309e-09	2.16277e-07	down	121	97	99	260	327	225	chr13:42265833-42616833	-	5967	protein-coding	rno:363974	NCK-associated protein 5	0	Nckap5	Protein Nckap5
Ncr1	2.61738	1.46207e-06	2.08576e-05	up	51	54	34	10	8	4	chr1:73178917-73226504	-	1268	protein-coding	rno:117547	natural cytotoxicity triggering receptor 1	1e-165	Ncr1	Putative uncharacterized protein
Ndc80	1.46616	0.000199981	0.00149041	up	59	53	52	17	23	17	chr9:119837857-119871435	-	4651	protein-coding	rno:301701	NDC80 kinetochore complex component	0	Ndc80	Kinetochore protein NDC80 homolog
Ndnf	2.13489	3.44086e-06	4.43449e-05	up	53	96	71	11	13	23	chr4:96556018-96565780	+	3750	protein-coding		neuron-derived neurotrophic factor	0	Ndnf	Protein NDNF
Ndufa11	-1.23974	2.26944e-06	3.07544e-05	down	307	250	278	730	793	395	chr9:10334104-10338163	-	510	protein-coding	rno:301123	NADH dehydrogenase (ubiquinone) 1 alpha subcomplex 11	1e-71	Ndufa11	MCG5603
Ndufa2	-1.13684	3.20153e-09	8.49481e-08	down	624	602	639	1683	1344	951	chr18:29585671-29587760	-	560	protein-coding	rno:291660	NADH dehydrogenase (ubiquinone) 1 alpha subcomplex, 2	7e-42	Ndufa2	NADH dehydrogenase [ubiquinone] 1 alpha subcomplex subunit 2
Ndufb10	-1.38054	5.34684e-07	8.59168e-06	down	374	316	375	1099	1096	507	chr10:14090128-14092289	-	683	protein-coding	rno:681418	NADH dehydrogenase (ubiquinone) 1 beta subcomplex, 10	2e-94	Ndufb10	NADH dehydrogenase [ubiquinone] 1 beta subcomplex subunit 10
Ndufb3	-1.11238	1.16754e-08	2.76144e-07	down	671	655	617	1647	1467	961	chr9:65478496-65488708	+	717	protein-coding	rno:301427	NADH dehydrogenase (ubiquinone) 1 beta subcomplex 3	1e-38	Ndufb3	NADH dehydrogenase [ubiquinone] 1 beta subcomplex subunit 3
Necab1	2.25723	0.00291	0.0139817	up	16	33	17	4	2	7	chr5:28507596-28737556	-	1197	protein-coding	rno:64169	N-terminal EF-hand calcium binding protein 1	0	Necab1	N-terminal EF-hand calcium-binding protein 1
Nefm	-1.04146	0.00186753	0.00968001	down	91	77	132	255	229	115	chr15:44855307-44860647	-	3401	protein-coding	rno:24588	neurofilament, medium polypeptide	0	Nefm	Neurofilament medium polypeptide
Negr1	1.13503	0.0135435	0.0486924	up	32	61	61	22	15	29	chr2:262914240-263650441	+	1808	protein-coding	rno:59318	neuronal growth regulator 1	0	Negr1	Neuronal growth regulator 1
Nes	1.01756	2.1487e-08	4.78344e-07	up	547	748	713	294	309	338	chr2:187343611-187352972	+	6531	protein-coding	rno:25491	nestin	0	Nes	Nestin
Neto1	4.9593	0.00489241	0.0214057	up	5	8	5	0	0	0	chr18:83471342-83584359	+	3524	protein-coding	rno:307206	neuropilin (NRP) and tolloid (TLL)-like 1	3e-175	Neto2	Neto2 protein
Neto2	-1.21333	6.48563e-06	7.72769e-05	down	228	169	293	436	487	596	chr19:22450579-22486530	+	1545	protein-coding	rno:307757	neuropilin (NRP) and tolloid (TLL)-like 2	0	Neto2	Neto2 protein
Neurl1	1.9748	0.000794711	0.00474462	up	33	79	46	23	11	5	chr1:266953025-267038879	+	4052	protein-coding	rno:309459	neuralized E3 ubiquitin protein ligase 1	0	Neurl1a	Neuralized homolog 1A (Drosophila)
Nfam1	1.82233	7.45378e-15	5.90845e-13	up	298	514	463	118	126	99	chr7:123856718-123893792	-	3293	protein-coding	rno:362966	NFAT activating protein with ITAM motif 1	2e-79	Nfam1	Nfam1 protein
Nfatc4	1.20925	5.51692e-07	8.84194e-06	up	231	275	223	93	89	118	chr15:34493163-34502238	+	3170	protein-coding	rno:305897	nuclear factor of activated T-cells, cytoplasmic, calcineurin-dependent 4	0	Nfatc4	Nuclear factor of activated T-cells, cytoplasmic 4
Nfkbie	1.49027	8.56479e-14	5.4633e-12	up	499	686	804	217	234	221	chr9:17828405-17835240	-	1605	protein-coding	rno:316241	nuclear factor of kappa light polypeptide gene enhancer in B-cells inhibitor, epsilon	0	Nfkbie	NF-kappa-B inhibitor epsilon
Nfkbiz	2.32634	2.89313e-15	2.40397e-13	up	585	1520	1196	219	200	202	chr11:47243342-47271487	+	2990	protein-coding	rno:304005	nuclear factor of kappa light polypeptide gene enhancer in B-cells inhibitor, zeta	2e-134	Nfkbiz	NF-kappa-B inhibitor zeta
Nfs1	1.36787	0.00897588	0.0348888	up	25	25	34	10	9	12	chr3:151665813-151688151	-	2009	protein-coding	rno:84594	NFS1 nitrogen fixation 1 homolog (S. cerevisiae)	0	Nfs1	Cysteine desulfurase, mitochondrial
Ngf	1.0475	0.00312513	0.0148422	up	56	58	52	27	24	26	chr2:204886158-204939523	+	1171	protein-coding	rno:310738	nerve growth factor (beta polypeptide)	6e-137	Ngf	Beta-nerve growth factor
Nhlh2	-5.47682	1.67003e-05	0.000175966	down	2	0	0	56	16	17	chr2:204427577-204432946	+	4934	protein-coding	rno:295327	nescient helix loop helix 2	9e-74	Nhlh2	Helix-loop-helix protein 2
Nhp2	4.02565	0.000137323	0.00108535	up	57	16	9	2	1	2	chr10:34975702-34979082	+	758	protein-coding	rno:287273	NHP2 ribonucleoprotein	5e-83	Nhp2	H/ACA ribonucleoprotein complex subunit 2
Niacr1	5.34108	3.25604e-13	1.89802e-11	up	41	166	311	6	2	4	chr12:38160464-38161546	+	1083	protein-coding	rno:353250	niacin receptor 1	0	Hcar2	G protein-coupled receptor 109A
Nipsnap3b	1.00196	0.00631423	0.0262966	up	121	172	130	105	38	61	chr5:69833208-69849116	+	1116	protein-coding	rno:313211	nipsnap homolog 3B (C. elegans)	9e-107	Nipsnap3a	Protein NipSnap homolog 3B
Nit1	-1.03251	1.66607e-08	3.78462e-07	down	3570	2722	2976	7042	6359	4993	chr13:89722370-89725806	-	1385	protein-coding	rno:289222	nitrilase 1	6e-165	Nit1	Nitrilase homolog 1
Nkain4	1.39571	0.00271957	0.0132344	up	30	37	38	11	14	13	chr3:176444545-176465197	-	2870	protein-coding	rno:296469	Na+/K+ transporting ATPase interacting 4	1e-71	Nkain3	Sodium/potassium-transporting ATPase subunit beta-1-interacting protein 3
Nkd1	1.90753	2.34949e-07	4.10241e-06	up	185	265	173	37	42	77	chr19:19434731-19509087	-	4178	protein-coding		naked cuticle homolog 1 (Drosophila)	0	Nkd1	Protein naked cuticle homolog 1
Nlgn1	4.71964	0.00255956	0.0126017	up	5	17	8	1	0	0	chr2:111057291-111792962	-	3794	protein-coding	rno:116647	neuroligin 1	0	Nlgn1	Neuroligin-1
Nlgn2	1.63489	6.79812e-13	3.7439e-11	up	386	535	516	140	123	175	chr10:56431586-56444847	-	3964	protein-coding	rno:117096	neuroligin 2	0	Nlgn2	Neuroligin-2
Nlrc3	1.04324	0.000334434	0.00230562	up	145	172	185	58	76	96	chr10:11810889-11844184	+	5146	protein-coding		NLR family, CARD domain containing 3	0	Nlrc3	Caterpillar 16.2
Nlrc4	1.9913	6.16598e-18	8.00099e-16	up	445	736	588	133	130	158	chr6:22167874-22194320	+	3571	protein-coding		NLR family, CARD domain containing 4	0	Nlrc4	NLR family CARD domain-containing protein 4
Nlrc5	1.52151	2.00568e-11	8.59676e-10	up	698	862	1105	241	319	317	chr19:10904381-11004951	-	8270	protein-coding	rno:291861	NLR family, CARD domain containing 5	0	Nlrc5	Protein NLRC5
Nlrp12	3.54894	0.000643993	0.00398577	up	6	56	47	7	2	0	chr1:64506783-64538745	+	5714	protein-coding	rno:292541	NLR family, pyrin domain containing 12	0	Nlrp3	NACHT, LRR and PYD domains-containing protein 3
Nlrp3	2.37062	1.30388e-16	1.32807e-14	up	389	666	557	70	126	98	chr10:45891055-45917670	+	4682	protein-coding	rno:287362	NLR family, pyrin domain containing 3	0	Nlrp3	NACHT, LRR and PYD domains-containing protein 3
Nmur1	2.91527	0.000116883	0.000944692	up	30	28	19	6	3	1	chr9:93403314-93404884	-	1237	protein-coding	rno:65276	neuromedin U receptor 1	0	Nmur1	Neuromedin-U receptor 1
Nnmt	2.00397	0.000416035	0.0027636	up	62	85	50	11	7	28	chr8:52918437-52938189	-	5355	protein-coding	rno:300691	nicotinamide N-methyltransferase	6e-77	Inmt	Indolethylamine N-methyltransferase
Nod2	1.77157	1.97492e-06	2.71122e-05	up	103	186	185	38	65	29	chr19:19342061-19389365	-	4901	protein-coding	rno:291912	nucleotide-binding oligomerization domain containing 2	0	Nod2	CARD15 short isoform
Nol3	1.49644	0.000481632	0.00312698	up	55	63	86	16	20	32	chr19:37232482-37236683	+	2160	protein-coding	rno:85383	nucleolar protein 3 (apoptosis repressor with CARD domain)	6e-75	Nol3	Apoptosis repressor interacting with CARD
Nos2	7.78687	7.46796e-09	1.85184e-07	up	22	98	134	0	1	0	chr10:66188290-66221621	+	3535	protein-coding	rno:24599	nitric oxide synthase 2, inducible	0	Nos2	Nitric oxide synthase 2
Nov	1.12331	0.000779512	0.00467337	up	79	104	88	37	31	50	chr7:94375134-94382154	+	1451	protein-coding	rno:81526	nephroblastoma overexpressed	0	Nov	Putative uncharacterized protein
Noxo1	4.65273	1.20462e-09	3.56029e-08	up	56	83	49	0	1	6	chr10:14056416-14066918	+	1965	protein-coding	rno:302976	NADPH oxidase organizer 1	0	Noxo1	Noxo1 protein
Nptx1	-2.16212	3.8223e-06	4.87304e-05	down	21	23	28	53	104	144	chr10:108682637-108691592	-	4948	protein-coding	rno:266777	neuronal pentraxin I	0	Nptx1	Neuronal pentraxin 1
Nptxr	1.03835	5.33187e-05	0.000477374	up	200	261	216	103	83	127	chr7:121011678-121029754	-	4855	protein-coding	rno:81005	neuronal pentraxin receptor	0	Nptxr	Neuronal pentraxin receptor
Npy2r	4.8791	0.00675489	0.0277475	up	5	8	4	0	0	0	chr2:181528953-181538647	-	3792	protein-coding	rno:66024	neuropeptide Y receptor Y2	0	Npy2r	Neuropeptide Y receptor type 2
Nr0b2	-1.81532	6.12025e-05	0.000538292	down	15	21	14	53	78	38	chr5:151776004-151779319	+	1111	protein-coding	rno:117274	nuclear receptor subfamily 0, group B, member 2	7e-135	Nr0b2	Nuclear receptor subfamily 0 group B member 2
Nr2f1	1.27366	0.000574617	0.00361785	up	119	124	94	47	27	59	chr2:5569954-5579894	-	2478	protein-coding	rno:81808	nuclear receptor subfamily 2, group F, member 1	0	Nr2f1	COUP transcription factor 1
Nr4a3	1.19583	4.53658e-05	0.000415196	up	216	314	423	180	101	117	chr5:63781801-63822890	+	7435	protein-coding	rno:58853	nuclear receptor subfamily 4, group A, member 3	0	Nr4a3	Nr4a3 protein
Nradd	1.31704	0.00697109	0.0284016	up	69	111	48	17	29	40	chr8:118890402-118893712	-	1061	protein-coding	rno:246143	neurotrophin receptor associated death domain	7e-118	Nradd	Nradd protein
Nrcam	2.11122	7.66263e-07	1.18119e-05	up	58	124	118	16	21	28	chr6:64297888-64864996	+	7551	protein-coding	rno:497815	neuronal cell adhesion molecule	0	Nrcam	Nrcam protein
Nrn1l	-2.41978	0.000217757	0.00160647	down	6	6	6	16	41	34	chr19:37865016-37866476	+	620	protein-coding	rno:100189544	neuritin 1-like	7e-63	Nrn1l	Neuritin-like protein
Nrp2	1.66663	1.76464e-10	6.20242e-09	up	1098	1970	1761	359	540	529	chr9:69496878-69609802	+	6870	protein-coding	rno:81527	neuropilin 2	0	Nrp2	Neuropilin-2
Nrros	1.17492	2.80582e-08	6.06114e-07	up	331	391	352	131	150	171	chr11:71872729-71889897	+	2523	protein-coding	rno:303875	negative regulator of reactive oxygen species	0	Nrros	Negative regulator of reactive oxygen species
Nrxn1	1.36555	0.000191726	0.00144137	up	271	520	520	266	96	128	chr6:13886757-15191660	-	5274	protein-coding	rno:60391	neurexin 1	0	Nrxn1	Neurexin-1-beta
Nrxn2	1.1244	0.00158892	0.0085106	up	96	184	175	49	91	57	chr1:221792203-221908047	+	6409	protein-coding	rno:116595	neurexin 2	0	Nrxn2	Nrxn2 protein
Nrxn3	1.98833	0.000573619	0.00361397	up	32	47	36	11	14	3	chr6:112133204-114069589	+	7277	protein-coding	rno:116508	neurexin 3	0	Nrxn3	Neurexin-3
Ns5atp9	2.0492	0.00166644	0.00884531	up	24	45	18	5	9	6	chr8:71514281-71526182	+	333	protein-coding	rno:300795	NS5A (hepatitis C virus) transactivated protein 9	8e-48	Gm19505	predicted gene, 19505
Nsg2	2.09032	0.000171809	0.00131247	up	40	66	29	7	10	13	chr10:15867885-15928169	-	2266	protein-coding	rno:497878	neuron specific gene family member 2	2e-97	Nsg2	Neuron-specific protein family member 2
Nt5c1a	1.63938	0.000190948	0.00143609	up	48	78	98	29	28	12	chr5:140888986-140904009	+	1156	protein-coding	rno:313574	5'-nucleotidase, cytosolic IA	2e-140	Nt5c1b	Cytosolic 5'-nucleotidase 1B
Ntm	1.1815	0.0108127	0.0405636	up	33	40	31	18	11	15	chr8:30039332-30479732	-	3617	protein-coding	rno:50864	neurotrimin	0	Ntm	Neurotrimin
Ntng1	2.71942	0.000301823	0.00211622	up	21	18	23	2	4	3	chr2:212695464-213072470	-	5411	protein-coding	rno:295382	netrin G1	0	Ntng2	Netrin G2
Nuak2	-1.03371	4.82528e-05	0.000438231	down	2639	2445	3195	5834	3566	6723	chr13:49092306-49109055	+	3581	protein-coding	rno:289419	NUAK family, SNF1-like kinase, 2	0	Nuak2	NUAK family SNF1-like kinase 2
Nuf2	1.68651	0.00833451	0.0328474	up	34	43	13	10	9	8	chr13:87818456-87847223	-	1785	protein-coding	rno:304951	NUF2, NDC80 kinetochore complex component	0	Nuf2	Kinetochore protein Nuf2
Numbl	2.26122	1.30137e-09	3.79299e-08	up	133	243	194	49	20	44	chr1:84067275-84091659	+	5766	protein-coding	rno:292732	numb homolog (Drosophila)-like	0	Numbl	Numb-like protein
Nupr1	3.23778	0.00244474	0.0121372	up	9	42	22	0	1	6	chr1:198043117-198045203	-	676	protein-coding		nuclear protein, transcriptional regulator, 1	1e-38	Nupr1	Nuclear protein 1
Nwd1	1.65901	0.00435678	0.0195024	up	21	42	38	9	6	15	chr16:18876713-18939688	-	5466	protein-coding	rno:100364350	NACHT and WD repeat domain containing 1	0	Nwd1	NACHT and WD repeat domain-containing protein 1
Nxpe3	1.36792	8.30779e-07	1.26216e-05	up	227	296	424	154	108	90	chr11:47188349-47238372	+	3137	protein-coding	rno:681096	neurexophilin and PC-esterase domain family, member 3	0	Nxpe3	Family with sequence similarity 55, member C
Nxph4	-2.33786	3.0263e-05	0.000293264	down	15	14	3	52	49	55	chr7:70833662-70842405	-	1564	protein-coding	rno:59316	neurexophilin 4	2e-159	Nxph4	Neurexophilin
Oas1k	2.67343	0.00200398	0.010272	up	6	43	32	5	5	2	chr12:41293803-41307352	-	1441	protein-coding	rno:494198	2 ' -5 ' oligoadenylate synthetase 1K	2e-153	Oas1a	2'-5'-oligoadenylate synthase 1A
Oas2	1.53728	0.0021277	0.0107967	up	191	165	593	87	67	150	chr12:41341417-41363124	+	2273	protein-coding	rno:363938	2'-5' oligoadenylate synthetase 2	0	Oas2	2'-5'-oligoadenylate synthase 2
Oas3	2.1648	9.58112e-06	0.000108691	up	49	83	127	16	12	26	chr12:41313081-41368217	+	3238	protein-coding	rno:494202	2'-5'-oligoadenylate synthetase 3	0	Oas3	2'-5'-oligoadenylate synthase 3
Oasl2	1.0941	0.000832214	0.00494396	up	426	559	1071	266	280	357	chr12:47470156-47483121	-	2388	protein-coding	rno:304549	2'-5' oligoadenylate synthetase-like 2	0	Oasl2	2'-5'-oligoadenylate synthase-like protein 2
Oat	-1.15875	2.89838e-09	7.82207e-08	down	7485	5653	6519	15670	16037	10866	chr1:204562289-204582070	-	2148	protein-coding	rno:64313	ornithine aminotransferase	0	Oat	Ornithine aminotransferase, mitochondrial
Odc1	-1.54859	9.10496e-09	2.2058e-07	down	6387	3539	3637	15133	12172	11486	chr6:42852557-42859142	+	2491	protein-coding	rno:24609	ornithine decarboxylase 1	0	Odc1	Ornithine decarboxylase
Ogn	3.47224	1.2691e-12	6.69726e-11	up	61	93	77	9	8	3	chr17:15447716-15468803	-	3096	protein-coding	rno:291015	osteoglycin	5e-165	Ogn	Osteoglycin
Olfm1	1.01206	1.19843e-08	2.82742e-07	up	483	688	666	320	260	288	chr3:6761136-6798740	+	2759	protein-coding	rno:93667	olfactomedin 1	0	Olfm1	Noelin
Olfm2	3.09921	0.00272302	0.0132412	up	21	21	10	5	0	1	chr8:21684302-21761984	-	3572	protein-coding	rno:313783	olfactomedin 2	0	Olfm2	Noelin-2
Olfm4	2.36742	5.88953e-12	2.81051e-10	up	1446	1709	1036	204	416	162	chr15:62384262-62429450	+	3559	protein-coding	rno:290409	olfactomedin 4	0	Olfm4	Olfm4 protein
Olfml2b	1.86702	3.24101e-07	5.45786e-06	up	482	599	1008	161	113	261	chr13:88995301-89032487	+	3143	protein-coding	rno:304960	olfactomedin-like 2B	0	Olfml2b	Olfactomedin-like protein 2B
Olr1	3.23248	6.15939e-45	2.33379e-41	up	959	1743	1389	139	125	148	chr4:163239853-163261937	-	3751	protein-coding	rno:140914	oxidized low density lipoprotein (lectin-like) receptor 1	2e-164	Olr1	Oxidized low-density lipoprotein receptor 1
Olr1466	-2.54054	0.0120017	0.0442458	down	5	3	0	17	22	7	chr10:59919064-59924512	+	2630	protein-coding	rno:287480	olfactory receptor 1466	3e-111	Olfr350	Olfactory receptor
Olr1584	2.02762	2.14905e-06	2.92273e-05	up	57	111	123	15	28	24	chr13:92101703-92105080	+	2549	protein-coding	rno:289247	olfactory receptor 1584	3e-71	Olfr429	Olfactory receptor
Olr1587	2.20193	3.23703e-07	5.456e-06	up	71	169	137	17	36	24	chr13:92120507-92137542	+	4223	protein-coding	rno:405224	olfactory receptor 1587	5e-68	Olfr429	Olfactory receptor
Olr1588	2.13027	0.00553383	0.023591	up	43	23	10	5	7	5	chr13:92143766-92147717	+	1145	protein-coding	rno:289250	olfactory receptor 1588	1e-175	Olfr430	Olfactory receptor
Olr1668	-3.70582	1.39195e-15	1.21523e-13	down	10	8	10	141	149	65	chr20:321988-322926	-	939	protein-coding	rno:294140	olfactory receptor 1668	4e-108	Olfr1370	Olfactory receptor
Olr300	4.74347	3.62924e-10	1.18955e-08	up	41	55	74	0	4	2	chr1:213035643-213041378	+	3462	protein-coding	rno:293599	olfactory receptor 300	3e-166	Olfr530	Protein Olfr530
Olr302	6.74928	7.92505e-07	1.21374e-05	up	20	19	23	0	0	0	chr1:213070528-213071460	+	933	protein-coding	rno:293600	olfactory receptor 302	2e-165	Olfr535	Olfactory receptor
Oosp1	-2.47681	3.72676e-10	1.21521e-08	down	81	34	30	297	260	235	chr1:228032363-228069107	-	883	protein-coding		oocyte secreted protein 1	4e-73	Oosp1	Oocyte-secreted protein 1
Opcml	1.06586	0.000980072	0.00569205	up	181	302	191	132	119	60	chr8:29453178-29967300	+	5926	protein-coding	rno:116597	opioid binding protein/cell adhesion molecule-like	0	Opcml	MCG9827
Osbp2	-1.06198	0.00136858	0.00751313	down	66	47	49	142	113	75	chr14:83943976-84107030	-	4090	protein-coding	rno:305475	oxysterol binding protein 2	0	Osbp2	Oxysterol-binding protein 2
Osgin1	-1.75529	3.12812e-18	4.203e-16	down	2541	1713	2378	8302	6498	6842	chr19:52056816-52085491	+	2432	protein-coding	rno:171493	oxidative stress induced growth inhibitor 1	0	Osgin1	Protein Osgin1
Osm	3.01844	9.02503e-10	2.7348e-08	up	57	180	117	14	10	17	chr14:84457487-84469426	+	3224	protein-coding	rno:289747	oncostatin M	1e-71	Osm	Oncostatin-M
Osmr	2.29092	1.39318e-09	3.99824e-08	up	1189	2246	4181	479	653	340	chr2:56107491-56162950	-	6193	protein-coding	rno:310132	oncostatin M receptor	0	Osmr	Oncostatin M receptor
Otog	-1.01931	2.48874e-05	0.000246467	down	132	112	96	263	224	181	chr1:102258124-102327201	+	10037	protein-coding	rno:292918	otogelin	0	Otog	Otogelin
Oxct1	-1.01168	2.54823e-06	3.39257e-05	down	16068	10415	12183	28494	26472	20863	chr2:53859738-54007733	+	3307	protein-coding	rno:690163	3-oxoacid CoA transferase 1	0	Oxct1	Succinyl-CoA:3-ketoacid CoA transferase
Oxgr1	-1.53756	5.93763e-06	7.17859e-05	down	133	93	71	377	292	179	chr15:105399596-105422534	-	3363	protein-coding	rno:290493	oxoglutarate (alpha-ketoglutarate) receptor 1	0	Oxgr1	2-oxoglutarate receptor 1
Oxt	6.7098	8.48232e-05	0.000712628	up	3	52	7	0	0	0	chr3:123106694-123107534	+	534	protein-coding	rno:25504	oxytocin/neurophysin 1 prepropeptide	2e-47	Avp	Vasopressin-neurophysin 2-copeptin
P2ry12	1.45406	3.88607e-05	0.000363923	up	100	98	84	28	27	43	chr2:149440807-149482597	-	3567	protein-coding	rno:64803	purinergic receptor P2Y, G-protein coupled, 12	0	P2ry12	Purinergic receptor P2Y, G-protein coupled 12, isoform CRA_a
P2ry13	1.82054	1.10216e-05	0.000122322	up	69	93	52	17	24	17	chr2:149429648-149432851	-	2764	protein-coding	rno:310444	purinergic receptor P2Y, G-protein coupled, 13	4e-179	P2ry13	P2Y purinoceptor 13
P2ry6	1.59945	2.33686e-15	1.97642e-13	up	273	314	286	88	90	97	chr1:165972439-166008351	-	5096	protein-coding	rno:117264	pyrimidinergic receptor P2Y, G-protein coupled, 6	3e-179	P2ry6	Pyrimidinergic receptor P2Y, G-protein coupled, 6
PVR	1.28632	7.47528e-05	0.000639365	up	359	555	764	171	182	289	chr1:80820306-80835712	-	1919	protein-coding	rno:25066	poliovirus receptor	9e-149	Pvr	Tumor-associated glycoprotein E4
Padi2	1.96768	0.00641922	0.0266401	up	742	1229	434	98	128	343	chr5:159428491-159471113	+	4617	protein-coding	rno:29511	peptidyl arginine deiminase, type II
Padi3	5.34306	0.000298001	0.0020933	up	10	27	9	0	1	0	chr5:159309000-159336429	-	3099	protein-coding	rno:29520	peptidyl arginine deiminase, type III
Pak2	2.34907	0.000219375	0.00161463	up	39	56	164	7	20	20	chr11:72829407-72865815	+	1708	protein-coding	rno:29432	p21 protein (Cdc42/Rac)-activated kinase 2	0	Pak2	MKIAA4182 protein
Palm3	-1.14134	1.34585e-05	0.000145793	down	269	159	233	515	536	365	chr19:25143488-25151940	+	2554	protein-coding	rno:100359592	paralemmin 3	0	Palm3	Paralemmin-3
Pamr1	-1.71679	2.26998e-18	3.07177e-16	down	419	317	328	1320	1114	958	chr3:92403532-92502094	+	2866	protein-coding	rno:311252	peptidase domain containing associated with muscle regeneration 1	0	Pamr1	Inactive serine protease PAMR1
Paqr4	1.15163	0.00135958	0.00747455	up	55	118	99	42	35	39	chr10:13072252-13075866	-	1996	protein-coding	rno:302967	progestin and adipoQ receptor family member IV	1e-113	Paqr4	Progestin and adipoQ receptor family member 4
Paqr8	1.29146	6.79841e-06	8.03969e-05	up	154	232	173	57	76	83	chr9:27034022-27051003	+	1600	protein-coding	rno:316275	progestin and adipoQ receptor family member VIII	0	Paqr8	Membrane progestin receptor beta
Paqr9	-1.10704	5.00708e-12	2.41372e-10	down	875	780	1035	2067	1947	1563	chr8:103337472-103339768	+	2297	protein-coding	rno:315904	progestin and adipoQ receptor family member IX	0	Paqr9	Progestin and adipoQ receptor family member 9
Pard6g	1.4597	7.7343e-05	0.00065825	up	75	95	98	39	18	36	chr18:76559877-76627843	+	1149	protein-coding	rno:307237	par-6 family cell polarity regulator gamma	0	Pard6g	Putative uncharacterized protein
Parp14	1.10263	1.56364e-06	2.21399e-05	up	2865	3769	5313	1531	1830	1885	chr11:68105442-68137509	+	7087	protein-coding	rno:303903	poly (ADP-ribose) polymerase family, member 14	0	Parp14	Poly (ADP-ribose) polymerase family, member 14
Parvg	1.89344	3.13868e-19	4.83433e-17	up	385	619	560	151	122	128	chr7:125288081-125307587	+	3357	protein-coding	rno:689069	parvin, gamma	1e-148	Parvg	Gamma-parvin
Pbk	1.80183	0.000461189	0.00302117	up	36	45	31	15	7	9	chr15:42489257-42500377	+	1954	protein-coding	rno:290326	PDZ binding kinase	0	Pbk	Lymphokine-activated killer T-cell-originated protein kinase
Pcbd1	-1.01324	6.12123e-06	7.35829e-05	down	1919	1517	1269	3793	3067	2402	chr20:30689690-30696465	+	1035	protein-coding	rno:29700	pterin-4 alpha-carbinolamine dehydratase/dimerization cofactor of hepatocyte nuclear factor 1 alpha	8e-58	Pcbd1	Pterin-4-alpha-carbinolamine dehydratase
Pccb	-1.03539	8.37092e-13	4.53106e-11	down	3694	3257	3898	8344	7019	6098	chr8:109368887-109418871	-	1810	protein-coding	rno:24624	propionyl CoA carboxylase, beta polypeptide	0	Pccb	Propionyl-CoA carboxylase beta chain, mitochondrial
Pcdh18	1.31618	2.86474e-08	6.16033e-07	up	378	636	474	201	157	209	chr2:138819957-138833930	-	5178	protein-coding	rno:295027	protocadherin 18	0	Pcdh18	Protocadherin 18
Pcdha10	1.28947	0.0091948	0.0355412	up	36	35	34	9	19	13	chr18:30010918-30215896	+	5337	protein-coding	rno:116778	protocadherin alpha 10	0	Pcdha9	Protocadherin alpha-9
Pcdha12	1.62663	0.00129279	0.00716556	up	30	29	48	11	10	12	chr18:30023828-30215896	+	5250	protein-coding	rno:116779	protocadherin alpha 12	0	Pcdha11	Protein Pcdha11
Pcdha3	1.18838	0.00640016	0.0265726	up	35	53	38	19	21	13	chr18:29966245-30215896	+	5226	protein-coding	rno:116780	protocadherin alpha 3	0	Pcdha3	Protocadherin alpha 3
Pcdha4	1.45144	6.57823e-07	1.03423e-05	up	126	229	215	77	54	67	chr18:29972808-30215896	+	5241	protein-coding	rno:116741	protocadherin alpha 4	0	Pcdha4	Cadherin-related neural recepter 3
Pcdha5	1.12342	0.00461975	0.0204441	up	44	53	55	30	16	21	chr18:29980268-30215897	+	5385	protein-coding	rno:393087	protocadherin alpha 5	0	Pcdha5	Protocadherin alpha 5
Pcdha8	1.2845	0.00857205	0.0336087	up	25	32	35	11	14	11	chr18:29999290-30215896	+	5247	protein-coding	rno:116781	protocadherin alpha 8	0	Pcdha6	Protein Pcdha6
Pcdha9	1.51294	0.000930269	0.00543781	up	30	48	48	13	17	12	chr18:30004565-30215897	+	5239	protein-coding	rno:393090	protocadherin alpha 9	0	Pcdha8	Protein Pcdha8
Pcdhb21	1.16834	0.00200316	0.0102706	up	66	87	55	25	28	35	chr18:30587872-30590789	+	2918	protein-coding	rno:307487	protocadherin beta 21	0	Pcdhb21	Putative uncharacterized protein
Pcdhb7	1.54261	0.000441786	0.00290916	up	39	61	69	21	12	22	chr18:30423469-30428141	+	4673	protein-coding	rno:291652	protocadherin beta 7	0	Pcdhb7	Protocadherin beta 5
Pced1b	1.10311	9.41464e-06	0.000107188	up	114	131	133	55	56	57	chr7:138707426-138846127	+	2940	protein-coding	rno:315283	PC-esterase domain containing 1B	0	Pced1b	PC-esterase domain-containing protein 1B
Pcolce	1.10166	1.46276e-07	2.68788e-06	up	853	980	643	412	333	364	chr12:22153995-22160311	+	1530	protein-coding	rno:29569	procollagen C-endopeptidase enhancer	0	Pcolce	Procollagen C-endopeptidase enhancer 1
Pcp4l1	1.37482	9.99289e-05	0.000824544	up	60	87	82	31	21	32	chr13:89542377-89565813	-	2369	protein-coding	rno:685448	Purkinje cell protein 4-like 1	2e-25	Pcp4l1	Purkinje cell protein 4-like protein 1
Pcsk2	2.72282	3.33446e-05	0.000318726	up	18	39	40	6	5	3	chr3:137618891-137923385	+	2446	protein-coding	rno:25121	proprotein convertase subtilisin/kexin type 2	0	Pcsk2	Neuroendocrine convertase 2
Pcsk6	-1.10193	0.00669644	0.0275612	down	649	1011	409	699	1864	1614	chr1:126749508-126947392	+	4158	protein-coding	rno:25507	proprotein convertase subtilisin/kexin type 6	0	Pcsk6	Protein Pcsk6
Pdcd1lg2	4.51662	0.00379167	0.0174353	up	5	10	11	0	1	0	chr1:247562202-247627193	+	1620	protein-coding	rno:309304	programmed cell death 1 ligand 2	3e-126	Pdcd1lg2	Programmed cell death 1 ligand 2, isoform CRA_b
Pde1b	1.23147	0.000833775	0.00495168	up	141	291	308	123	125	54	chr7:145117951-145146479	+	3506	protein-coding	rno:29691	phosphodiesterase 1B, calmodulin-dependent	0	Pde1b	Calcium/calmodulin-dependent 3',5'-cyclic nucleotide phosphodiesterase 1B
Pde3a	1.05866	1.01681e-08	2.4292e-07	up	813	1148	1041	487	386	497	chr4:175431904-175703844	+	7100	protein-coding	rno:50678	phosphodiesterase 3A, cGMP inhibited	0	Pde3a	Phosphodiesterase 3A, cGMP inhibited
Pde4b	1.5937	2.13053e-20	3.91874e-18	up	669	917	956	273	292	238	chr5:121759236-122136814	+	3120	protein-coding	rno:24626	phosphodiesterase 4B, cAMP specific	0	Pde4b	Protein Pde4b
Pdgfra	1.5137	7.31112e-12	3.4541e-10	up	6789	8378	6983	2880	1715	2811	chr14:35527926-35581129	-	6876	protein-coding	rno:25267	platelet derived growth factor receptor, alpha polypeptide	0	Pdgfra	Platelet-derived growth factor receptor alpha
Pdgfrb	1.46533	1.41128e-14	1.05263e-12	up	2675	3702	3414	1180	909	1276	chr18:56364587-56406381	+	5457	protein-coding	rno:24629	platelet derived growth factor receptor, beta polypeptide	0	Pdgfrb	Tyrosine-protein kinase receptor
Pdlim4	2.03252	5.68181e-07	9.0684e-06	up	141	199	114	53	18	36	chr10:39390578-39405311	-	1524	protein-coding	rno:24915	PDZ and LIM domain 4	0	Pdlim4	PDZ and LIM domain protein 4
Pdpn	1.02239	4.2491e-05	0.000392679	up	244	431	433	212	169	140	chr5:161947137-161981441	-	1852	protein-coding	rno:54320	podoplanin
Pdxp	-1.26751	0.000119309	0.000961426	down	76	68	49	211	137	106	chr7:120140460-120145908	+	1988	protein-coding	rno:727679	pyridoxal (pyridoxine, vitamin B6) phosphatase	2e-159	Pdxp	Pyridoxal phosphate phosphatase
Pdzk1	-1.02207	7.29186e-06	8.51393e-05	down	9736	7376	7114	19972	16859	11246	chr2:198965685-198999323	+	1980	protein-coding	rno:65144	PDZ domain containing 1	0	Pdzk1	Na(+)/H(+) exchange regulatory cofactor NHE-RF3
Pecr	-1.02703	3.36793e-08	7.13707e-07	down	823	831	900	2085	1761	1194	chr9:79601934-79630553	-	1241	protein-coding	rno:113956	peroxisomal trans-2-enoyl-CoA reductase	1e-156	Pecr	Peroxisomal trans-2-enoyl-CoA reductase
Penk	2.74277	4.41625e-07	7.22503e-06	up	56	95	37	12	7	8	chr5:17056412-17061762	-	1450	protein-coding	rno:29237	proenkephalin	6e-152	Penk	Proenkephalin-A
Pgbd5	2.54632	0.000244535	0.00177431	up	66	71	38	5	3	20	chr19:57126110-57192182	-	3037	protein-coding	rno:292098	piggyBac transposable element derived 5	0	Pgbd5	Protein Pgbd5
Pgc	-3.2392	0.0102541	0.0388695	down	2	0	1	14	9	5	chr9:15266699-15274917	-	1371	protein-coding	rno:24864	progastricsin (pepsinogen C)	0	Pgc	Gastricsin
Pgm2l1	1.00479	4.35716e-05	0.000400711	up	518	750	666	264	259	385	chr1:165237847-165286980	+	8491	protein-coding	rno:685076	phosphoglucomutase 2-like 1	0	Pgm1	Phosphoglucomutase-2
Pgm3	-1.036	1.24247e-06	1.80927e-05	down	599	483	409	1147	1009	814	chr8:94225513-94243228	-	2345	protein-coding	rno:363109	phosphoglucomutase 3	0	Pgm3	Putative uncharacterized protein
Phemx	2.23464	1.72039e-10	6.08074e-09	up	91	98	137	19	27	20	chr1:216189535-216206202	+	3900	protein-coding	rno:365390	pan hematopoietic expression	1e-90	Tspan32	Tetraspanin-32
Phlda1	1.14618	1.00962e-07	1.93204e-06	up	672	712	656	282	240	355	chr7:54247460-54249664	+	1811	protein-coding	rno:29380	pleckstrin homology-like domain, family A, member 1	2e-148	Phlda1	Pleckstrin homology-like domain family A member 1
Pi15	2.99289	0.004595	0.0203536	up	11	11	11	2	1	1	chr5:791137-819233	-	1359	protein-coding	rno:301489	peptidase inhibitor 15	1e-141	Pi15	Peptidase inhibitor 15
Pi16	1.32175	2.52075e-05	0.000248986	up	130	200	155	77	73	37	chr20:6923173-6932786	+	2406	protein-coding	rno:294312	peptidase inhibitor 16	2e-109	Pi16	Peptidase inhibitor 16
Pid1	1.2212	4.65406e-06	5.78931e-05	up	240	252	190	84	84	111	chr9:91667748-91683468	-	779	protein-coding	rno:501174	phosphotyrosine interaction domain containing 1	1e-91	Pid1	PTB-containing, cubilin and LRP1-interacting protein
Piezo2	1.19913	5.33175e-07	8.58199e-06	up	334	554	365	162	193	164	chr18:58353361-58728563	-	10706	protein-coding	rno:307380	piezo-type mechanosensitive ion channel component 2	0	Piezo1	Piezo-type mechanosensitive ion channel component 1
Pik3ap1	1.30583	2.3156e-08	5.1226e-07	up	1914	3103	3335	949	1346	907	chr1:260527149-260639458	-	5248	protein-coding	rno:294048	phosphoinositide-3-kinase adaptor protein 1	0	Pik3ap1	Phosphoinositide 3-kinase adapter protein 1
Pik3cd	1.5074	4.23315e-21	9.0109e-19	up	838	1167	1096	342	357	339	chr5:166602053-166628028	-	4789	protein-coding	rno:366508	phosphatidylinositol-4,5-bisphosphate 3-kinase, catalytic subunit delta	0	Pik3cb	Pik3cb protein
Pik3cg	1.32771	6.28589e-16	5.72529e-14	up	828	948	1004	318	392	345	chr6:51465696-51501192	-	7249	protein-coding		phosphatidylinositol-4,5-bisphosphate 3-kinase, catalytic subunit gamma	0	Pik3cg	Phosphoinositide-3-kinase gamma polypeptide
Pik3r5	1.87955	3.70454e-11	1.5191e-09	up	189	354	307	76	88	56	chr10:55013688-55078977	+	3290	protein-coding	rno:497931	phosphoinositide-3-kinase, regulatory subunit 5	0	Pik3r5	Phosphoinositide-3-kinase, regulatory subunit 5, p101
Pim1	1.18624	0.000869029	0.00513049	up	335	733	935	251	211	358	chr20:8165423-8169557	+	1185	protein-coding	rno:24649	Pim-1 proto-oncogene, serine/threonine kinase	5e-176	Pim1	Serine/threonine-protein kinase pim-1
Pim3	-1.68547	2.36481e-16	2.28578e-14	down	1189	923	1117	4136	2621	3278	chr7:129856467-129863441	+	1800	protein-coding	rno:64534	Pim-3 proto-oncogene, serine/threonine kinase	0	Pim3	Serine/threonine-protein kinase pim-3
Pinlyp	4.67735	7.12281e-06	8.34518e-05	up	31	31	18	1	0	2	chr1:81406633-81412077	-	734	protein-coding	rno:308429	phospholipase A2 inhibitor and LY6/PLAUR domain containing	8e-109	Pinlyp	MCG7273
Pitpnm3	1.1339	0.00262173	0.0128509	up	462	511	303	111	165	271	chr10:58618681-58722679	-	6888	protein-coding	rno:287467	PITPNM family member 3	0	Pitpnm3	Pitpnm3 protein
Pkd2l2	-1.75186	3.9979e-06	5.06285e-05	down	52	35	24	155	121	90	chr18:27190661-27225488	+	3105	protein-coding	rno:291683	polycystic kidney disease 2-like 2	0	Pkd2l2	Putative uncharacterized protein
Pkia	1.20054	4.98672e-07	8.08155e-06	up	544	751	665	378	265	182	chr2:96593185-96668222	-	5773	protein-coding	rno:114906	protein kinase (cAMP-dependent, catalytic) inhibitor alpha	4e-38	Pkia	cAMP-dependent protein kinase inhibitor alpha
Pkib	3.2657	2.01365e-11	8.61141e-10	up	63	86	62	9	4	8	chr20:40616943-40712598	+	2269	protein-coding	rno:24678	protein kinase (cAMP-dependent, catalytic) inhibitor beta	1e-46	Pkib	cAMP-dependent protein kinase inhibitor beta
Pklr	-1.59113	2.06904e-11	8.78878e-10	down	1097	701	724	2865	2174	2346	chr2:188449157-188458034	+	2922	protein-coding	rno:24651	pyruvate kinase, liver and RBC	0	Pklr	Pyruvate kinase PKLR
Pkmyt1	1.63775	0.00168747	0.00892495	up	36	53	32	8	18	11	chr10:13061095-13072277	+	1964	protein-coding	rno:287101	protein kinase, membrane associated tyrosine/threonine 1	4e-105	Pkmyt1	Membrane-associated tyrosine- and threonine-specific cdc2-inhibitory kinase
Pla1a	1.31811	0.00132558	0.00731094	up	300	557	735	219	96	282	chr11:64882025-64919714	+	1717	protein-coding	rno:85311	phospholipase A1 member A	0	Pla1a	Phospholipase A1 member A
Pla2g2a	3.64887	1.89528e-12	9.6782e-11	up	61	199	198	9	10	15	chr5:157282650-157285295	+	933	protein-coding	rno:29692	phospholipase A2, group IIA (platelets, synovial fluid)	1e-32	Pla2g2d	Phospholipase A(2)
Pla2g2d	1.72837	0.00569595	0.0241679	up	29	92	59	19	28	5	chr5:157222636-157228795	+	1889	protein-coding	rno:298579	phospholipase A2, group IID	9e-71	Pla2g2d	Phospholipase A(2)
Pla2g2f	4.34421	0.00081933	0.0048766	up	15	15	13	0	0	2	chr5:157192047-157200167	-	2861	protein-coding	rno:690388	phospholipase A2, group IIF	4e-105	Pla2g2f	Group IIF secretory phospholipase A2
Pla2g7	1.94136	5.38508e-07	8.6458e-06	up	372	851	675	89	146	222	chr9:19935754-19978013	-	3532	protein-coding	rno:301265	phospholipase A2, group VII (platelet-activating factor acetylhydrolase, plasma)	0	Pla2g7	Phospholipase A2, group VII (Platelet-activating factor acetylhydrolase, plasma), isoform CRA_b
Pla2r1	2.07032	7.66759e-08	1.50687e-06	up	114	236	189	33	30	57	chr3:46488963-46621873	-	5599	protein-coding	rno:295631	phospholipase A2 receptor 1	0	Pla2r1	Secretory phospholipase A2 receptor
Plaur	1.59277	1.52623e-05	0.000162563	up	86	171	145	35	35	55	chr1:81328171-81344954	+	1212	protein-coding	rno:50692	plasminogen activator, urokinase receptor	5e-163	Plaur	Urokinase plasminogen activator surface receptor
Plcb2	2.41774	4.30566e-14	2.90287e-12	up	154	214	162	22	36	36	chr3:110497760-110517261	-	4004	protein-coding	rno:85240	phospholipase C, beta 2	0	Plcb2	1-phosphatidylinositol 4,5-bisphosphate phosphodiesterase beta-2
Pld4	1.3512	3.12157e-17	3.60599e-15	up	677	888	745	305	312	250	chr6:137323713-137331231	+	1989	protein-coding	rno:362792	phospholipase D family, member 4	0	Pld4	Phospholipase D4
Plek	1.97168	4.2054e-15	3.43411e-13	up	256	452	370	83	99	79	chr14:100151518-100184192	-	1648	protein-coding	rno:364206	pleckstrin	0	Plek	Pleckstrin
Plekha4	1.41879	1.87667e-05	0.000194388	up	78	117	120	43	27	42	chr1:101517740-101540802	+	2846	protein-coding	rno:308584	pleckstrin homology domain containing, family A (phosphoinositide binding specific) member 4	0	Plekha4	Pleckstrin homology domain-containing family A member 4
Plekhg2	1.06347	8.67052e-12	4.04589e-10	up	636	790	742	340	304	345	chr1:85385806-85399699	+	5652	protein-coding	rno:292750	pleckstrin homology domain containing, family G (with RhoGef domain) member 2	0	Plekhg2	Pleckstrin homology domain-containing family G member 2
Plekhm3	1.03632	5.87975e-14	3.88125e-12	up	1156	1480	1509	722	655	558	chr9:71492665-71631786	-	8125	protein-coding	rno:316455	pleckstrin homology domain containing, family M, member 3	0	Plekhm3	Pleckstrin homology domain-containing family M member 3
Plekho1	1.05609	2.02074e-06	2.76012e-05	up	256	340	408	189	137	136	chr2:198112104-198120202	-	1492	protein-coding	rno:310674	pleckstrin homology domain containing, family O member 1	0	Plekho1	Pleckstrin homology domain-containing family O member 1
Plekho2	1.25819	1.64602e-12	8.5435e-11	up	565	819	808	337	268	270	chr8:71094272-71118968	-	1642	protein-coding	rno:315764	pleckstrin homology domain containing, family O member 2	0	Plekho2	Putative uncharacterized protein
Plekhs1	5.66963	1.85819e-25	6.90262e-23	up	467	412	180	2	11	7	chr1:277261491-277292023	+	3388	protein-coding	rno:499377	pleckstrin homology domain containing, family S member 1	0	Plekhs1	9930023K05Rik protein
Plk1	1.68161	0.000120051	0.000966994	up	64	51	41	16	17	14	chr1:192115990-192125969	+	2193	protein-coding	rno:25515	polo-like kinase 1	0	Plk1	Polo like kinase
Plscr1	1.08246	1.57654e-09	4.44458e-08	up	406	581	569	257	243	202	chr8:99625526-99645882	+	1627	protein-coding	rno:117540	phospholipid scramblase 1	3e-136	Plscr1	Putative uncharacterized protein
Plscr4	1.07773	1.38763e-07	2.55727e-06	up	271	351	324	136	132	158	chr8:99880073-99917733	+	1879	protein-coding	rno:300900	phospholipid scramblase 4	7e-173	Plscr4	Phospholipid scramblase 4
Pltp	2.26009	3.37266e-17	3.8491e-15	up	862	1504	1752	370	226	226	chr3:161304469-161322600	-	2025	protein-coding	rno:296371	phospholipid transfer protein	0	Pltp	Phospholipid transfer protein
Plxdc1	1.44131	0.00662532	0.0273397	up	63	66	38	11	16	31	chr10:85871122-85938085	-	2874	protein-coding	rno:303505	plexin domain containing 1	0	Plxdc1	Plexin domain-containing protein 1
Plxnc1	2.35442	9.74875e-20	1.6944e-17	up	330	646	479	91	95	84	chr7:35848083-36000970	-	7149	protein-coding		plexin C1	0	Plxnc1	Plexin-C1
Pm20d1	-1.01073	1.09366e-12	5.80374e-11	down	3581	3675	3694	8463	7226	5622	chr13:48575094-48596515	+	3660	protein-coding	rno:498226	peptidase M20 domain containing 1	0	Pm20d1	Probable carboxypeptidase PM20D1
Pmaip1	2.09434	3.86055e-06	4.9119e-05	up	71	122	219	23	29	38	chr18:62174850-62178837	+	318	protein-coding	rno:492821	phorbol-12-myristate-13-acetate-induced protein 1	2e-49	Pmaip1	Phorbol-12-myristate-13-acetate-induced protein 1
Pnpla2	1.42523	0.000247974	0.00179377	up	72	65	88	40	18	23	chr1:214434638-214439720	+	2231	protein-coding	rno:361676	patatin-like phospholipase domain containing 2	9e-94	Pnpla3	Patatin-like phospholipase domain-containing protein 3
Pnpo	-1.28176	9.66003e-07	1.44443e-05	down	889	753	1194	2899	2421	1377	chr10:84874926-84881190	-	2051	protein-coding	rno:64533	pyridoxamine 5'-phosphate oxidase	6e-153	Pnpo	Pyridoxine-5'-phosphate oxidase
Podnl1	3.73469	2.54432e-08	5.57251e-07	up	34	36	55	4	3	2	chr19:25240089-25246583	+	2050	protein-coding	rno:288907	podocan-like 1	0	Podnl1	Podocan-like protein 1
Postn	5.26259	1.23522e-05	0.000135189	up	267	769	191	5	1	23	chr2:143656818-143688087	+	3286	protein-coding	rno:361945	periostin, osteoblast specific factor	0	Postn	Periostin
Potef	1.45227	1.91937e-07	3.4369e-06	up	133	122	119	40	47	44	chr18:24780525-24782431	-	1907	protein-coding	rno:684969	POTE ankyrin domain family, member F	0	Actg1	Actin, cytoplasmic 2
Pou3f1	-1.63862	0.00394325	0.0179968	down	34	21	35	121	27	121	chr5:142643599-142646580	+	2982	protein-coding	rno:192110	POU class 3 homeobox 1	8e-156	Pou3f1	POU domain, class 3, transcription factor 1
Ppargc1b	-1.205	6.8498e-13	3.75056e-11	down	403	372	428	1086	788	800	chr18:56626725-56650524	-	3141	protein-coding	rno:291567	peroxisome proliferator-activated receptor gamma, coactivator 1 beta	0	Ppargc1b	Peroxisome proliferative activated receptor, gamma, coactivator 1 beta
Ppic	-1.58804	6.84424e-13	3.75056e-11	down	2378	1659	1538	6213	5316	4774	chr18:48372039-48384645	-	1355	protein-coding	rno:291463	peptidylprolyl isomerase C	9e-109	Ppic	Peptidyl-prolyl cis-trans isomerase C
Ppl	1.00547	0.00840074	0.0330603	up	2466	2718	2608	736	809	2064	chr10:10644572-10690223	+	6281	protein-coding	rno:302934	periplakin	0	Ppl	Periplakin
Ppm1k	-1.24407	7.46523e-13	4.0524e-11	down	3877	3241	4168	8974	9842	6948	chr4:88694370-88721374	+	5796	protein-coding	rno:312381	protein phosphatase, Mg2+/Mn2+ dependent, 1K	0	Ppm1k	Protein phosphatase 1K (PP2C domain containing)
Ppm1m	1.27086	5.95318e-06	7.19279e-05	up	178	219	199	72	61	101	chr8:114887894-114893779	-	3384	protein-coding	rno:686298	protein phosphatase, Mg2+/Mn2+ dependent, 1M	0	Ppm1m	Protein phosphatase 2C eta-2
Ppm1n	2.19822	0.00139736	0.00765557	up	16	24	23	3	5	5	NW_007906109.1:30397-32814	-	1636	protein-coding	rno:292690	protein phosphatase, Mg2+/Mn2+ dependent, 1N	0	Ppm1n	Probable protein phosphatase 1N
Ppp1r1a	-2.14723	4.90868e-27	2.38449e-24	down	643	593	623	2825	3232	1903	chr7:145146480-145154146	-	1550	protein-coding	rno:58977	protein phosphatase 1, regulatory (inhibitor) subunit 1A	7e-89	Ppp1r1a	Putative uncharacterized protein
Ppp1r1b	-1.8858	1.0075e-09	3.02012e-08	down	824	794	356	2241	2413	2380	chr10:86303727-86312770	+	2245	protein-coding	rno:360616	protein phosphatase 1, regulatory (inhibitor) subunit 1B	9e-89	Ppp1r1b	Protein phosphatase 1 regulatory subunit 1B
Ppp1r3b	1.15251	2.35971e-05	0.000235288	up	319	499	341	157	131	205	chr16:60415192-60427497	-	4936	protein-coding	rno:192280	protein phosphatase 1, regulatory subunit 3B	4e-163	Ppp1r3b	Protein phosphatase 1 regulatory subunit 3B
Pqlc3	1.02616	0.000327388	0.00226529	up	277	426	253	121	149	174	chr6:42290678-42302577	-	1904	protein-coding	rno:298906	PQ loop repeat containing 3	1e-64	Pqlc3	PQ-loop repeat-containing protein 3
Pram1	2.05858	1.88977e-07	3.39675e-06	up	62	110	109	18	29	17	chr7:18507896-18516299	+	3223	protein-coding	rno:362848	PML-RARA regulated adaptor molecule 1	0	Pram1	PML-RAR alpha-regulated adaptor molecule 1
Prc1	1.26258	7.97747e-05	0.000676514	up	134	143	88	48	47	51	chr1:142087196-142108746	+	2978	protein-coding	rno:308761	protein regulator of cytokinesis 1	0	Prc1	Protein regulator of cytokinesis 1, isoform CRA_e
Prdm1	1.36283	6.84228e-09	1.70787e-07	up	180	278	223	97	78	78	chr20:49464921-49486545	-	5159	protein-coding	rno:309871	PR domain containing 1, with ZNF domain	0	Prdm1	PR domain containing 1 with ZNF domain
Prdm5	1.08951	0.00231502	0.0116057	up	72	95	55	36	31	33	chr4:96659073-96810475	+	2066	protein-coding	rno:689788	PR domain containing 5	0	Prdm5	PR domain zinc finger protein 5
Prep	-1.66872	1.35608e-11	6.03074e-10	down	1375	872	1176	3049	4382	3060	chr20:50172618-50269992	+	2740	protein-coding	rno:83471	prolyl endopeptidase	0	Prep	Putative uncharacterized protein
Prex1	1.13043	2.26694e-14	1.63297e-12	up	1753	2367	2135	871	973	876	chr3:163329580-163477822	-	5440	protein-coding	rno:311647	phosphatidylinositol-3,4,5-trisphosphate-dependent Rac exchange factor 1	0	Prex1	Phosphatidylinositol-3,4, 5-trisphosphate-dependent Rac exchange factor 1
Prex2	1.15109	5.56456e-06	6.78818e-05	up	1411	1615	1899	506	696	883	chr5:7622668-7941704	-	10975	protein-coding	rno:312912	phosphatidylinositol-3,4,5-trisphosphate-dependent Rac exchange factor 2	0	Prex2	Phosphatidylinositol 3,4,5-trisphosphate-dependent Rac exchanger 2 protein
Prima1	-1.79721	3.93177e-07	6.51682e-06	down	254	180	99	816	563	446	chr6:127075954-127128014	-	3888	protein-coding	rno:690195	proline rich membrane anchor 1	1e-81	Prima1	Proline-rich membrane anchor 1
Prkcb	1.11556	2.34157e-06	3.15737e-05	up	434	527	489	160	229	244	chr1:192233780-192575339	+	3006	protein-coding	rno:25023	protein kinase C, beta	0	Prkcb	Protein kinase C beta type
Prlr	-1.75786	1.62645e-16	1.60485e-14	down	1119	765	905	3277	3446	2430	chr2:60131776-60325686	+	3763	protein-coding	rno:24684	prolactin receptor	8e-37	Ghr	Growth hormone receptor
Prob1	-1.77192	4.82913e-11	1.92201e-09	down	188	163	140	596	381	632	chr18:28439985-28446586	-	6602	protein-coding	rno:689207	proline-rich basic protein 1	0	Prob1	Protein Prob1
Proc	-1.76952	8.28951e-09	2.02377e-07	down	212	141	143	646	677	333	chr18:24918402-24928822	-	1679	protein-coding	rno:25268	protein C	0	Proc	Vitamin K-dependent protein C
Proz	-1.38617	9.61342e-09	2.31418e-07	down	526	465	355	1395	1233	802	chr16:81784348-81797901	-	3650	protein-coding		protein Z, vitamin K-dependent plasma glycoprotein	0	Proz	Proz protein
Prr16	4.63151	2.18436e-13	1.30545e-11	up	52	99	84	4	1	4	chr18:45946130-46151627	+	3138	protein-coding	rno:361327	proline rich 16	2e-140	Prr16	Protein Largen
Prrt2	2.33067	3.09004e-05	0.000298373	up	31	54	86	7	16	9	chr1:198451042-198454993	-	2413	protein-coding	rno:361651	proline-rich transmembrane protein 2	2e-136	Prrt2	Proline-rich transmembrane protein 2
Prrx1	1.67105	1.46002e-10	5.24859e-09	up	202	268	181	66	75	55	chr13:81147038-81215560	-	1872	protein-coding	rno:266813	paired related homeobox 1	7e-144	Prrx1	Paired mesoderm homeobox protein 1
Prss22	3.0588	1.90088e-07	3.41024e-06	up	78	168	78	6	7	23	chr10:13370098-13374808	-	1271	protein-coding	rno:302971	protease, serine, 22	5e-161	Prss22	Brain-specific serine protease 4
Prss30	-1.84726	5.41387e-14	3.58621e-12	down	176	114	145	620	507	396	chr10:13348289-13355837	-	1840	protein-coding	rno:287106	protease, serine, 30	2e-140	Prss30	Serine protease 30
Prss53	-1.36888	6.55972e-09	1.65038e-07	down	153	120	117	299	372	298	chr1:199331108-199337123	-	3020	protein-coding	rno:499270	protease, serine, 53	0	Prss53	cDNA sequence BC039632
Prtfdc1	1.82312	1.20039e-05	0.000131758	up	93	123	140	20	25	49	chr17:87926242-88037051	-	2037	protein-coding	rno:291355	phosphoribosyl transferase domain containing 1	2e-84	Hprt	Hypoxanthine-guanine phosphoribosyltransferase
Psmb10	1.44306	4.34061e-19	6.63168e-17	up	486	530	498	186	167	180	chr19:37909543-37912027	-	999	protein-coding	rno:291983	proteasome (prosome, macropain) subunit, beta type 10	3e-102	Psmb10	Proteasome subunit beta type-10
Psmb8	1.5936	3.57843e-08	7.49927e-07	up	119	156	174	38	53	50	chr20:3990809-3993772	+	1086	protein-coding	rno:24968	proteasome (prosome, macropain) subunit, beta type, 8	2e-87	Psmb5	Proteasome subunit beta type-5
Pstpip1	1.97011	3.27025e-14	2.2529e-12	up	201	356	324	76	77	61	chr8:60760042-60799364	+	1862	protein-coding	rno:300732	proline-serine-threonine phosphatase-interacting protein 1	0	Pstpip1	Proline-serine-threonine phosphatase-interacting protein 1
Ptafr	1.16786	1.41338e-09	4.0448e-08	up	643	1000	822	425	312	313	chr5:150746294-150775675	+	3925	protein-coding	rno:58949	platelet-activating factor receptor	0	Ptafr	Platelet activating factor receptor
Ptch2	2.04589	8.95795e-06	0.000102419	up	41	75	49	14	10	14	chr5:135962252-135984730	+	6691	protein-coding	rno:366452	patched 2	0	Ptch2	Protein patched homolog 2
Ptchd3	1.90096	4.99193e-08	1.0191e-06	up	180	259	156	38	73	41	chr10:111031536-111042540	+	3166	protein-coding	rno:688333	patched domain containing 3	0	Ptchd3	Uncharacterized protein
Ptger2	2.50552	6.40551e-06	7.66598e-05	up	49	100	84	7	8	23	chr15:19336039-19349759	+	4879	protein-coding	rno:81752	prostaglandin E receptor 2 (subtype EP2)	4e-180	Ptger2	Putative uncharacterized protein
Ptgfr	-1.0588	0.000399978	0.00268518	down	199	260	417	633	416	675	chr2:257005813-257038615	-	3105	protein-coding	rno:25652	prostaglandin F receptor	0	Ptgfr	Prostaglandin F2-alpha receptor
Ptgir	1.81139	2.32889e-06	3.14474e-05	up	56	122	111	27	27	24	chr1:78833449-78835832	+	1360	protein-coding	rno:292661	prostaglandin I2 (prostacyclin) receptor (IP)	6e-89	Ptgir	Prostacyclin receptor
Ptk7	1.13399	6.51373e-06	7.74169e-05	up	905	1298	938	428	351	574	chr9:16662594-16729888	+	4455	protein-coding	rno:301242	protein tyrosine kinase 7	0	Ptk7	Putative uncharacterized protein
Ptpn7	2.28527	1.12705e-16	1.18622e-14	up	144	176	178	36	38	24	chr13:51958025-51971438	+	3506	protein-coding	rno:246781	protein tyrosine phosphatase, non-receptor type 7	0	Ptpn7	Protein-tyrosine-phosphatase
Ptprc	1.76191	3.03902e-17	3.53216e-15	up	2154	3036	3197	755	993	611	chr13:55061561-55174150	-	5145	protein-coding	rno:24699	protein tyrosine phosphatase, receptor type, C	0	Ptprc	Receptor-type tyrosine-protein phosphatase C
Ptprcap	1.51245	2.15888e-06	2.93399e-05	up	118	107	154	58	32	38	chr1:219403970-219406129	+	836	protein-coding	rno:499300	protein tyrosine phosphatase, receptor type, C-associated protein
Ptpre	1.02299	5.82061e-06	7.07776e-05	up	422	565	495	208	202	280	chr1:207883538-207987123	+	5213	protein-coding	rno:114767	protein tyrosine phosphatase, receptor type, E	0	Ptpre	Receptor-type tyrosine-protein phosphatase epsilon
Ptprh	4.53536	7.68699e-07	1.18398e-05	up	27	42	29	1	0	3	chr1:72809937-72859161	+	4960	protein-coding	rno:171125	protein tyrosine phosphatase, receptor type, H	0	Ptprh	Protein-tyrosine-phosphatase
Ptprn2	-1.50506	0.000134312	0.00106555	down	43	22	30	73	107	80	chr6:144384773-145133042	+	5131	protein-coding	rno:29714	protein tyrosine phosphatase, receptor type, N polypeptide 2	0	Ptprn2	Protein-tyrosine-phosphatase
Ptprq	-1.45501	0.00159106	0.00851968	down	41	47	37	85	188	57	chr7:49763657-50034932	-	7401	protein-coding	rno:360417	protein tyrosine phosphatase, receptor type, Q	0	Ptprq	Protein tyrosine phosphatase rPTP-GMC1
Ptprs	1.52505	1.38288e-21	3.19496e-19	up	1043	1281	1014	387	348	374	chr9:10585360-10646205	+	6056	protein-coding	rno:25529	protein tyrosine phosphatase, receptor type, S	0	Ptprf	Receptor-type tyrosine-protein phosphatase F
Ptprz1	2.90714	1.06189e-17	1.31486e-15	up	236	599	500	48	59	60	chr4:49941265-50140764	+	7874	protein-coding	rno:25613	protein tyrosine phosphatase, receptor-type, Z polypeptide 1	0	Ptprz1	Protein-tyrosine-phosphatase
Ptx3	4.2687	1.37139e-06	1.97274e-05	up	17	38	48	1	1	3	chr2:158097843-158103653	+	1924	protein-coding	rno:689388	pentraxin 3, long	0	Ptx3	Pentraxin-related protein PTX3
Pus7l	1.04306	0.000333444	0.00230215	up	91	135	120	61	42	57	chr7:135765307-135803586	-	3151	protein-coding	rno:315264	pseudouridylate synthase 7 homolog (S. cerevisiae)-like	0	Pus7l	Pseudouridylate synthase 7 homolog-like protein
Pvrl4	1.05738	3.52549e-05	0.000334957	up	177	191	207	101	64	99	chr13:89755665-89774185	+	3794	protein-coding	rno:498281	poliovirus receptor-related 4	0	Pvrl4	Nectin-4
Pxdn	2.09807	1.77078e-14	1.30028e-12	up	2665	4912	2409	651	775	782	chr6:48866496-48982368	+	6566	protein-coding	rno:554172	peroxidasin homolog (Drosophila)	0	Pxdn	Peroxidasin homolog (Drosophila)
Pycard	1.46651	9.15541e-09	2.21519e-07	up	134	185	190	57	55	63	chr1:199438029-199439062	-	582	protein-coding	rno:282817	PYD and CARD domain containing	5e-86	Pycard	PYD and CARD domain containing
Pyroxd2	-1.08959	1.10205e-06	1.62302e-05	down	5847	4767	4121	12891	10357	7374	chr1:261961164-261987033	-	2773	protein-coding	rno:309381	pyridine nucleotide-disulphide oxidoreductase domain 2
Pzp	-1.25111	0.000211137	0.00156433	down	6280	2769	2932	11199	10112	6857	chr4:161804792-161850875	-	4687	protein-coding	rno:252922	pregnancy-zone protein	0	Pzp	Alpha-2-macroglobulin
RGD1304929	1.20472	1.20039e-07	2.25385e-06	up	148	166	187	72	74	62	chr15:57065125-57103301	+	3505	protein-coding	rno:290403	similar to chromosome 13 open reading frame 18	0	5031414D18Rik	Protein 5031414D18Rik
RGD1305184	2.46134	8.33855e-05	0.00070273	up	32	53	38	2	11	8	chr18:55657277-55667707	+	2062	protein-coding	rno:307412	similar to CDNA sequence BC023105	5e-169	F830016B08Rik	Protein F830016B08Rik
RGD1307182	3.28729	1.82533e-18	2.52416e-16	up	147	301	230	29	13	24	chr9:14645429-14654381	-	2136	protein-coding		similar to RIKEN cDNA B430306N03 gene	4e-78	B430306N03Rik	Triggering receptor expressed on myeloid cells-like 6b
RGD1309362	2.04544	2.56921e-05	0.00025285	up	66	81	150	13	21	33	chr18:55483059-55508714	+	3221	protein-coding	rno:307415	similar to interferon-inducible GTPase	0	Iigp1	Interferon-gamma-inducible GTPase Ifgga1 protein
RGD1309534	-1.35851	6.13778e-11	2.40746e-09	down	8965	7166	7241	23545	20980	13859	chr8:13838549-13861120	-	2420	protein-coding	rno:363016	similar to RIKEN cDNA 4931406C07	2e-177	4931406C07Rik	Ester hydrolase C11orf54 homolog
RGD1559575	1.31708	1.13792e-06	1.6647e-05	up	681	1052	1496	401	357	462	chr10:34232573-34256397	-	3407	protein-coding	rno:287231	similar to novel protein	0	9930111J21Rik1	Protein 9930111J21Rik1
RGD1559960	-1.47621	1.14634e-07	2.16525e-06	down	3259	1980	2114	8482	7231	4396	chr9:4867054-4879861	-	2580	protein-coding	rno:501084	similar to Sulfotransferase K1 (rSULT1C2)	1e-157	Sult1c2	Sulfotransferase 1C2
RGD1560015	-1.29702	0.000297442	0.00209092	down	36	31	49	102	113	60	chr1:47587022-47588091	-	1070	protein-coding	rno:499018	similar to glycoprotein, synaptic 2	4e-156	Tecr	MCG11048, isoform CRA_c
RGD1560020_predicted	2.25522	0.000597183	0.00373511	up	36	26	23	4	4	9	chr1:16658178-16690135	-	5805	protein-coding		similar to Myb proto-oncogene protein (C-myb) (predicted)	0	Myb	Transcriptional activator Myb
RGD1560281	2.04288	0.000223415	0.00164182	up	38	68	67	10	24	6	chr12:20666875-20675658	+	2157	protein-coding	rno:288549	similar to cell surface receptor FDFACT	9e-87	Pilrb2	Paired immunoglobulin-like type 2 receptor beta-2
RGD1560386	-1.25082	0.000158686	0.00122706	down	53	39	44	132	112	71	chr20:46045213-46162015	+	6210	protein-coding	rno:294521	similar to novel protein	0	Ak9	Protein Ak9
RGD1560723	1.76868	0.00136253	0.00748859	up	27	29	55	9	14	8	chr5:58966130-58968887	+	2758	protein-coding	rno:500448	RGD1560723	3e-22	LOC102631919	prothymosin alpha-like
RGD1561145	2.47386	3.43626e-08	7.23332e-07	up	68	157	74	17	16	18	chr16:9023231-9054664	+	1356	protein-coding	rno:498580	similar to novel protein
RGD1561212	5.34444	0.00855441	0.0335465	up	2	1	21	0	0	0	chr5:120876951-120880098	-	1449	protein-coding	rno:502976	similar to RIKEN cDNA 4732496O08	6e-175	B020004J07Rik	Protein B020004J07Rik
RGD1561730	1.89994	1.32315e-06	1.91352e-05	up	52	71	65	14	19	15	chr12:20652696-20660513	-	3155	protein-coding	rno:498169	similar to cell surface receptor FDFACT	3e-80	Pilrb2	Paired immunoglobulin-like type 2 receptor beta-2
RGD1561778	1.89776	0.0112694	0.0420109	up	55	116	13	27	8	13	chr10:104997205-104999942	+	579	protein-coding	rno:303666	similar to dendritic cell-derived immunoglobulin(Ig)-like receptor 1, DIgR1 - mouse	1e-67	Cd300c	CMRF35-like molecule 6
RGD1561849	-2.57253	1.17562e-05	0.000129339	down	46	27	19	55	286	182	chr5:9355490-9381161	-	3252	protein-coding	rno:500393	similar to RIKEN cDNA 3110035E14	2e-94	3110035E14Rik	Uncharacterized protein C8orf46 homolog
RGD1562284	1.67874	0.00141557	0.00773075	up	35	64	28	16	10	12	chr6:1657114-1689575	+	1759	protein-coding	rno:313837	similar to Glutaminyl-peptide cyclotransferase precursor (QC)	0	Qpct	Glutaminyl-peptide cyclotransferase (Glutaminyl cyclase)
RGD1562392	-1.7316	1.10909e-05	0.000122804	down	332	151	163	874	880	374	chr9:4241300-4280782	+	2954	protein-coding	rno:367201	similar to Sulfotransferase K1 (rSULT1C2)	1e-167	Sult1c2	Sulfotransferase 1C2
RGD1562673	-1.93837	0.00162559	0.0086727	down	23	8	9	38	35	74	chr10:13320716-13325129	-	1861	protein-coding	rno:363551	similar to Prostatic spermine-binding protein precursor (SBP)	1e-64	Sbpl	Spermine binding protein-like
RGD1562932	4.79404	0.00848661	0.0333358	up	5	7	4	0	0	0	chr14:523690-526319	+	1449	protein-coding	rno:501893	similar to DNA segment, Chr 5, ERATO Doi 577, expressed	0	Gm6502	Protein Gm6502
RGD1563091	1.47395	2.55933e-07	4.428e-06	up	895	1279	1995	387	487	534	chr4:28304967-28324619	-	5357	protein-coding	rno:500011	similar to OEF2	0	Samd9l	Sterile alpha motif domain-containing protein 9-like
RGD1563349	1.72236	2.68809e-06	3.54884e-05	up	82	100	72	32	17	25	chr4:21563848-21757668	-	5724	protein-coding	rno:502727	similar to RIKEN cDNA 9330182L06	0	5330417C22Rik	UPF0577 protein KIAA1324
RGD1563714	-1.55382	0.00162669	0.00867614	down	15	9	11	34	33	32	chr5:136072895-136112362	-	2135	protein-coding	rno:500531	RGD1563714
RGD1563888	1.34052	5.33245e-08	1.08162e-06	up	258	374	457	137	121	149	chr11:17073296-17120235	-	5037	protein-coding	rno:360692	similar to DNA segment, Chr 16, ERATO Doi 472, expressed	1e-154	D16Ertd472e	DNA segment, Chr 16, ERATO Doi 472, expressed
RGD1564074	1.08564	9.12351e-07	1.3707e-05	up	238	219	251	125	116	81	chr5:124442188-124561766	+	3283	protein-coding	rno:500514	similar to novel protein	0	1700024P16Rik	Uncharacterized protein C1orf168 homolog
RGD1564114	2.8029	0.000164813	0.0012672	up	20	26	26	6	3	1	chr3:7508500-7632311	-	1707	protein-coding	rno:499765	similar to FLJ46082 protein	1e-159	1700101E01Rik	Protein 1700101E01Rik
RGD1564149	-1.09805	0.000406873	0.00272182	down	79	79	89	226	189	99	chr20:12927310-12938891	-	1508	protein-coding	rno:499419	similar to Protein C21orf58	3e-112	2610028H24Rik	Protein 2610028H24Rik
RGD1564937	-1.431	0.00608286	0.0254786	down	9	12	11	27	23	32	chr8:55169413-55194692	-	1583	protein-coding	rno:500995	similar to RIKEN cDNA 1110032A03	6e-79	1110032A03Rik	Protein 1110032A03Rik
RGD1565356	1.83255	4.86119e-13	2.74911e-11	up	216	312	369	85	69	85	chr7:118895142-118913670	+	2805	protein-coding		similar to RIKEN cDNA 2210421G13	3e-135	Apol7b	Protein Apol7b
RGD1565779	2.85516	2.27172e-23	6.32908e-21	up	601	581	697	57	76	112	chr18:29510685-29520459	-	1936	protein-coding	rno:502155	similar to hypothetical protein E230025N22
RGD1565819	2.76261	0.00873543	0.0340941	up	8	11	23	4	2	0	chr3:172675032-172804755	+	7627	protein-coding	rno:100328908	similar to C20orf174	0	Zfp831	Protein Zfp831
RGD1566006	2.81855	0.00799588	0.0317439	up	13	8	15	3	2	0	chr12:21881008-21891122	-	1551	protein-coding	rno:501828	similar to paired immunoglobin-like type 2 receptor beta	3e-92	Pilrb2	Paired immunoglobulin-like type 2 receptor beta-2
RGD1566084	1.13659	0.000503682	0.00324281	up	66	77	101	41	30	35	chr12:2579129-2588096	+	6319	protein-coding	rno:501795	similar to Hypothetical protein LOC73072	0	BC068157	Protein Prr36
RT1-DOa	2.00483	2.59721e-10	8.77078e-09	up	97	157	144	27	35	32	chr20:3889212-3892360	+	1338	protein-coding	rno:24984	RT1 class II, locus DOa
RT1-DOb	1.15258	1.63272e-05	0.000172476	up	130	179	123	68	58	60	chr20:4020183-4026398	+	1354	protein-coding	rno:365542	RT1 class II, locus DOb	8e-12	Mr1	Major histocompatibility complex class I-related gene protein
RT1-Da	1.32726	6.82018e-09	1.70685e-07	up	7037	12892	8279	4545	3322	2917	chr20:4127644-4132616	-	1192	protein-coding	rno:294269	RT1 class II, locus Da
RT1-Ha	3.16397	0.0104381	0.0394513	up	7	12	9	1	2	0	chr20:3875624-3885120	+	1496	protein-coding	rno:24986	RT1 class II, locus Ha	2e-11	B2m	Beta-2-microglobulin
Rab19	1.36796	3.75644e-05	0.000353531	up	76	74	85	30	24	33	chr4:67166412-67176141	+	1788	protein-coding	rno:500088	RAB19, member RAS oncogene family	1e-122	Rab19	Ras-related protein Rab-19
Rab27a	1.09987	9.43055e-06	0.00010724	up	428	607	522	197	198	290	chr8:79722334-79776222	+	2677	protein-coding	rno:50645	RAB27A, member RAS oncogene family	2e-129	Rab27a	RAB27A, member RAS oncogene family, isoform CRA_a
Rab36	1.85511	0.0110886	0.0414347	up	39	64	13	16	4	11	chr20:14557511-14573948	-	2240	protein-coding	rno:690407	RAB36, member RAS oncogene family	1e-157	Rab36	Ras-related protein Rab-36
Rab38	1.13544	0.00490158	0.0214409	up	70	156	68	43	41	43	chr1:152072716-152153449	+	1395	protein-coding	rno:252916	RAB38, member RAS oncogene family	1e-123	Rab38	RAB38, member of RAS oncogene family
Rab3b	-1.50771	0.00109535	0.00624478	down	15	24	13	62	50	31	chr5:128501787-128568170	+	1218	protein-coding	rno:81755	RAB3B, member RAS oncogene family	2e-128	Rab3b	Ras-related protein Rab-3B
Rab44	2.45261	0.0119847	0.0442077	up	6	21	13	4	2	1	chr20:6363839-6410878	+	3728	protein-coding	rno:309649	RAB44, member RAS oncogene family	7e-52	Cracr2a	EF-hand calcium-binding domain-containing protein 4B
Rab7b	3.44685	2.31836e-27	1.18706e-24	up	182	271	250	15	21	25	chr13:48456147-48482348	+	3862	protein-coding	rno:501854	Rab7b, member RAS oncogene family	4e-51	Rab7	Ras-related protein Rab-7a
Rab7l1	-1.34449	2.10609e-18	2.89129e-16	down	1129	962	1228	2948	2835	2333	chr13:48644583-48650229	+	1379	protein-coding	rno:171122	RAB7, member RAS oncogene family-like 1	2e-117	Rab29	Ras-related protein Rab-7L1
Rac2	1.46753	2.31727e-08	5.1226e-07	up	450	667	771	230	277	146	chr7:119783872-119797111	-	1378	protein-coding	rno:366957	ras-related C3 botulinum toxin substrate 2 (rho family, small GTP binding protein Rac2)	2e-111	Rac2	Ras-related C3 botulinum toxin substrate 2
Rad18	1.19267	0.00381584	0.0175166	up	57	94	98	27	26	49	chr4:144537329-144620613	-	1743	protein-coding	rno:362412	RAD18 E3 ubiquitin protein ligase	0	Rad18	E3 ubiquitin-protein ligase RAD18
Ralgds	1.02636	8.83413e-07	1.33357e-05	up	442	632	721	257	301	277	chr3:7090134-7130548	+	6153	protein-coding	rno:29622	ral guanine nucleotide dissociation stimulator	0	Ralgds	Ral guanine nucleotide dissociation stimulator
Ramp1	3.02878	4.69091e-09	1.20419e-07	up	59	113	61	5	13	9	chr9:98313632-98364206	+	1673	protein-coding	rno:58965	receptor (G protein-coupled) activity modifying protein 1	1e-78	Ramp1	Receptor activity-modifying protein 1
Rap2b	1.16353	6.02165e-08	1.20084e-06	up	198	260	228	101	88	103	chr2:151685251-151685802	+	552	protein-coding	rno:170923	RAP2B, member of RAS oncogene family	3e-105	Rap2b	Ras-related protein Rap-2b
Rapgefl1	-1.13811	0.000368641	0.00250293	down	111	73	64	159	168	198	chr10:86749217-86765678	+	4156	protein-coding	rno:303515	Rap guanine nucleotide exchange factor (GEF)-like 1	0	Rapgefl1	Rap guanine nucleotide exchange factor-like 1
Rasal3	1.52304	2.84336e-09	7.69535e-08	up	250	412	477	151	122	105	chr7:14403592-14419297	-	3984	protein-coding	rno:314596	RAS protein activator like 3	0	Rasal3	RAS protein activator-like-3
Rasd1	1.0605	0.00329145	0.015519	up	789	941	814	685	196	310	chr10:46330361-46339329	-	6176	protein-coding	rno:64455	RAS, dexamethasone-induced 1	3e-165	Rasd1	Dexamethasone-induced Ras-related protein 1
Rasgrf1	5.66334	1.80936e-06	2.51123e-05	up	31	51	24	0	2	0	chr8:97277250-97405095	+	4188	protein-coding	rno:192213	RAS protein-specific guanine nucleotide-releasing factor 1	0	Rasgrf1	Ras-specific guanine nucleotide-releasing factor 1
Rasgrp4	1.64053	9.61809e-06	0.000109045	up	98	119	111	30	51	20	chr1:88078350-88094331	+	2132	protein-coding	rno:170668	RAS guanyl releasing protein 4	7e-161	Rasgrp1	RAS guanyl-releasing protein 1
Rasl10a	1.04611	0.00812034	0.032137	up	144	109	104	38	46	80	chr14:85311833-85313211	+	974	protein-coding	rno:364190	RAS-like, family 10, member A
Rasl11a	1.12616	0.000136986	0.00108314	up	116	134	175	84	48	55	chr12:9986043-9990284	-	1467	protein-coding	rno:304268	RAS-like family 11 member A	3e-134	Rasl11a	Ras-like protein family member 11A
Rassf4	1.6446	6.38004e-07	1.00557e-05	up	264	411	272	76	144	69	chr4:148769092-148803988	-	2416	protein-coding	rno:362423	Ras association (RalGDS/AF-6) domain family member 4	2e-166	Rassf4	Ras association domain-containing protein 4
Rbm39	2.15591	1.69322e-20	3.14491e-18	up	294	339	283	61	60	75	chr3:151691505-151724715	-	8617	protein-coding	rno:362251	RNA binding motif protein 39	0	Rbm39	RNA-binding protein 39
Rbm43	1.059	0.000631841	0.00391824	up	186	222	280	105	70	137	chr3:37434616-37446773	-	2226	protein-coding	rno:311020	RNA binding motif protein 43	3e-166	Rbm43	RNA-binding protein 43
Rbm46	1.06916	0.00344501	0.0161349	up	66	101	68	30	32	44	chr2:181828932-181874223	-	5179	protein-coding	rno:310548	RNA binding motif protein 46	0	Rbm46	Probable RNA-binding protein 46
Rbp4	-2.6433	3.09023e-21	6.88757e-19	down	256	154	132	1190	1031	1071	chr1:256806476-256813678	-	904	protein-coding	rno:25703	retinol binding protein 4, plasma	7e-118	Rbp4	Retinol-binding protein 4
Rcn1	1.2796	1.97173e-15	1.68263e-13	up	1445	2116	1845	756	651	713	chr3:95404863-95419110	-	3073	protein-coding	rno:362182	reticulocalbin 1, EF-hand calcium binding domain	0	Rcn1	Reticulocalbin-1
Rdh5	-1.02739	4.21997e-05	0.000390368	down	380	257	324	719	742	445	chr7:3335681-3342361	-	2247	protein-coding	rno:366791	retinol dehydrogenase 5 (11-cis/9-cis)	6e-163	Rdh5	11-cis retinol dehydrogenase
Reep1	1.65241	2.0743e-05	0.000211278	up	78	90	59	23	18	28	chr4:99618537-99735329	+	4014	protein-coding	rno:362384	receptor accessory protein 1	5e-115	Reep1	Receptor expression-enhancing protein 1
Reg3b	5.09601	0.000601374	0.00376008	up	6	16	17	0	1	0	chr4:109467272-109470510	+	781	protein-coding	rno:24618	regenerating islet-derived 3 beta	3e-84	Reg3b	Regenerating islet-derived protein 3-beta
Reg3g	5.92565	1.36873e-05	0.000147934	up	14	24	31	0	1	0	chr4:109529679-109532372	-	910	protein-coding	rno:24620	regenerating islet-derived 3 gamma	8e-81	Reg3g	Regenerating islet-derived protein 3-gamma
Relb	1.29955	1.59684e-07	2.90886e-06	up	321	433	489	124	184	169	chr1:80517081-80545012	-	2677	protein-coding	rno:100360982	v-rel avian reticuloendotheliosis viral oncogene homolog B	0	Relb	Transcription factor RelB
Reln	1.99954	4.51593e-11	1.82419e-09	up	637	1349	1167	359	235	164	chr4:9347533-9774257	+	11669	protein-coding	rno:24718	reelin	0	Reln	Reelin splicing isoform MR-1A
Relt	2.03725	2.85908e-10	9.58676e-09	up	168	195	186	27	58	42	chr1:165884407-165902012	-	7579	protein-coding	rno:361615	RELT tumor necrosis factor receptor	0	Relt	Tumor necrosis factor receptor superfamily member 19L
Rem1	1.55278	1.43374e-08	3.31072e-07	up	295	434	346	129	79	140	chr3:148108501-148116992	+	1767	protein-coding	rno:366232	RAS (RAD and GEM)-like GTP-binding 1	2e-71	Gem	GTP-binding protein GEM
Rem2	1.17113	0.0045845	0.0203166	up	50	54	64	28	31	13	chr15:33121273-33125752	+	1810	protein-coding	rno:64626	RAS (RAD and GEM) like GTP binding 2	0	Rem2	GTP-binding protein REM 2
Rerg	1.73435	2.05338e-11	8.76154e-10	up	365	554	601	126	128	176	chr4:171069161-171176678	-	2306	protein-coding	rno:502916	RAS-like, estrogen-regulated, growth-inhibitor	6e-115	Rerg	Ras-related and estrogen-regulated growth inhibitor
Resp18	-1.15989	0.000212726	0.00157487	down	396	388	352	1293	763	439	chr9:82470794-82477136	-	719	protein-coding	rno:50561	regulated endocrine-specific protein 18
Ret	1.78661	0.00047362	0.0030849	up	28	37	36	9	12	7	chr4:150202174-150244380	-	5478	protein-coding	rno:24716	ret proto-oncogene	0	Ret	Proto-oncogene tyrosine-protein kinase receptor Ret
Rftn1	1.82925	4.71239e-13	2.68097e-11	up	401	788	693	196	145	162	chr9:12740885-12942358	+	3390	protein-coding	rno:501095	raftlin lipid raft linker 1	0	Rftn1	Raftlin
Rgcc	-1.5084	9.03279e-06	0.000103212	down	228	140	223	733	307	587	chr15:61551861-61564695	-	890	protein-coding	rno:117183	regulator of cell cycle	4e-53	Rgcc	Regulator of cell cycle RGCC
Rgs1	1.85777	3.47884e-05	0.000330857	up	308	1032	622	304	105	113	chr13:61066196-61070756	-	1476	protein-coding	rno:54289	regulator of G-protein signaling 1	3e-116	Rgs1	Regulator of G-protein-signaling 1
Rgs10	1.36135	6.32685e-11	2.47139e-09	up	272	337	359	144	127	91	chr1:199782076-199823439	-	884	protein-coding	rno:54290	regulator of G-protein signaling 10	4e-87	Rgs10	Regulator of G-protein-signaling 10
Rgs14	1.91212	7.58526e-10	2.34808e-08	up	102	120	96	30	24	27	chr17:9777925-9792007	-	2857	protein-coding	rno:114705	regulator of G-protein signaling 14	0	Rgs14	Regulator of G-protein-signaling 14
Rgs16	3.3938	1.83583e-10	6.41695e-09	up	133	553	589	37	18	57	chr13:71163407-71185147	+	3202	protein-coding	rno:360857	regulator of G-protein signaling 16	4e-106	Rgs16	Regulator of G-protein signaling 16
Rgs18	2.02639	3.6247e-13	2.1e-11	up	157	232	182	44	55	35	chr13:61564381-61591139	-	1836	protein-coding	rno:289076	regulator of G-protein signaling 18	3e-129	Rgs18	Regulator of G-protein signaling 18
Rgs19	1.29721	1.40125e-06	2.00959e-05	up	177	261	304	81	99	105	chr3:177196625-177204806	-	4113	protein-coding	rno:59293	regulator of G-protein signaling 19	7e-118	Rgs19	Regulator of G-protein-signaling 19
Rgs2	2.04706	1.49009e-11	6.53465e-10	up	477	1077	935	264	150	161	chr13:60846458-60849061	-	685	protein-coding	rno:84583	regulator of G-protein signaling 2	3e-121	Rgs2	Regulator of G-protein-signaling 2
Rgs20	3.45856	0.00131721	0.00727522	up	10	22	15	1	0	3	chr5:14415841-14493744	+	1671	protein-coding	rno:362477	regulator of G-protein signaling 20	2e-109	Rgs20	Regulator of G-protein-signaling 20
Rgs6	-1.49829	0.0021306	0.0108041	down	96	39	29	121	137	191	chr6:106310442-106598668	+	2304	protein-coding	rno:54295	regulator of G-protein signaling 6	0	Rgs6	Regulator of G-protein-signaling 6
Rgsl1	6.4361	2.6983e-05	0.000264455	up	5	28	18	0	0	0	chr13:71206268-71276790	-	4937	protein-coding	rno:690116	regulator of G-protein signaling like 1	0	Rgsl1	Protein Rgsl1
Rhbdl2	2.08608	0.000472656	0.00308137	up	80	108	64	7	12	36	chr5:141462300-141512067	+	2548	protein-coding	rno:298512	rhomboid, veinlet-like 2 (Drosophila)	1e-161	Rhbdl2	Rhomboid-related protein 2
Rhbg	-1.03553	1.64707e-06	2.30626e-05	down	587	489	665	1054	1010	1332	chr2:187610081-187622833	-	1963	protein-coding	rno:310625	Rh family, B glycoprotein	0	Rhbg	SSTK-interacting protein/Rhesus blood group-associated B glycoprotein chimeric protein variant A
Rhobtb3	1.07187	2.52553e-06	3.36708e-05	up	315	372	312	145	193	118	chr2:2627655-2683305	-	4860	protein-coding	rno:309922	Rho-related BTB domain containing 3	3e-24	Rhobtb1	Rhobtb1 protein
Rhoh	1.29037	3.11091e-06	4.04781e-05	up	102	117	118	52	36	44	chr14:43961756-43992587	-	1492	protein-coding	rno:305341	ras homolog family member H	1e-110	Rhoh	Putative uncharacterized protein
Rims4	-1.5051	0.000509681	0.00327174	down	55	45	26	181	102	70	chr3:160239077-160301698	-	3666	protein-coding	rno:266976	regulating synaptic membrane exocytosis 4	1e-157	Rims4	Rims4 protein
Rinl	1.14112	9.57505e-05	0.000793523	up	94	99	130	45	55	40	chr1:86972004-86983306	+	3001	protein-coding	rno:292760	Ras and Rab interactor-like	0	Rinl	Ras and Rab interactor-like protein
Ripk3	1.1559	3.32294e-08	7.04963e-07	up	237	327	353	152	119	122	chr15:34470793-34479741	-	2857	protein-coding	rno:246240	receptor-interacting serine-threonine kinase 3	1e-173	Ripk3	Receptor-interacting serine/threonine-protein kinase 3
Rltpr	1.30863	0.000219252	0.00161435	up	85	97	164	40	41	51	chr19:37652384-37665333	+	4957	protein-coding		RGD motif, leucine rich repeats, tropomodulin domain and proline-rich containing	0	Rltpr	Rltpr protein
Rmnd5b	2.45885	0.0101533	0.0385559	up	9	14	12	1	2	3	chr10:34979902-34990927	-	1824	protein-coding	rno:497900	required for meiotic nuclear division 5 homolog B (S. cerevisiae)	0	Rmnd5b	Protein RMD5 homolog B
Rnase4	1.76473	7.48574e-18	9.51794e-16	up	622	861	937	292	201	190	chr15:28018040-28035395	+	4958	protein-coding	rno:56759	ribonuclease, RNase A family 4	5e-64	Rnase4	Rnase4 protein
Rnasel	1.35647	5.1297e-13	2.88375e-11	up	636	973	858	292	308	314	chr13:71188717-71202636	+	5083	protein-coding	rno:359726	ribonuclease L (2',5'-oligoisoadenylate synthetase-dependent)	0	Rnasel	Ribonuclease L (2', 5'-oligoisoadenylate synthetase-dependent)
Rnd1	2.20341	1.4945e-08	3.42776e-07	up	149	312	395	46	49	78	chr7:140349138-140356209	-	1609	protein-coding	rno:362993	Rho family GTPase 1	3e-133	Rnd1	Rho-related GTP-binding protein Rho6
Rnf122	1.01546	0.00308206	0.0146744	up	114	181	211	73	57	105	chr16:64766878-64784487	-	1801	protein-coding	rno:502091	ring finger protein 122	7e-82	Rnf122	RING finger protein 122
Robo1	1.22265	1.03776e-05	0.000116128	up	489	653	461	204	161	285	chr11:9209568-10145049	+	7587	protein-coding	rno:58946	roundabout, axon guidance receptor, homolog 1 (Drosophila)	0	Robo1	Roundabout homolog 1
Robo2	1.43576	3.26234e-15	2.69891e-13	up	1186	1774	1789	666	553	461	chr11:11062866-11585529	-	9325	protein-coding	rno:84409	roundabout, axon guidance receptor, homolog 2 (Drosophila)	0	Robo2	Roundabout homolog 2
Ropn1l	-1.42919	0.00468274	0.0206745	down	20	12	9	39	33	35	chr2:84520421-84531192	-	769	protein-coding	rno:685646	rhophilin associated tail protein 1-like	2e-116	Ropn1l	Ropporin-1-like protein
Rpl8	1.94926	0.000145165	0.00113784	up	36	34	39	10	6	11	chr7:118507014-118509292	+	832	protein-coding	rno:26962	ribosomal protein L8	2e-147	Rpl8	60S ribosomal protein L8
Rprm	1.9032	6.92601e-06	8.1651e-05	up	68	140	131	46	19	22	chr3:39595297-39598371	-	2971	protein-coding	rno:680110	reprimo, TP53 dependent G2 arrest mediator candidate	3e-58	Rprm	Protein reprimo
Rps14	1.1593	0.000144963	0.00113673	up	111	157	153	53	49	76	chr18:56042532-56047316	+	492	protein-coding	rno:29284	ribosomal protein S14	2e-84	Rps14	40S ribosomal protein S14
Rps6	1.17396	6.47385e-06	7.72769e-05	up	374	498	522	196	141	247	chr5:105197821-105200681	-	801	protein-coding	rno:29304	ribosomal protein S6	1e-142	Rps6	40S ribosomal protein S6
Rpusd2	1.78369	0.0127136	0.0463011	up	12	21	18	4	4	6	chr3:110835654-110840903	+	3169	protein-coding	rno:311326	RNA pseudouridylate synthase domain containing 2	0	Rpusd2	RNA pseudouridylate synthase domain-containing protein 2
Rrm2	1.51742	0.000674024	0.00414456	up	69	104	49	28	16	30	chr6:43884627-43890818	+	2527	protein-coding	rno:362720	ribonucleotide reductase M2	0	Rrm2	Ribonucleoside-diphosphate reductase subunit M2
Rspo1	1.27643	0.00318678	0.0151047	up	33	63	46	22	19	15	chr5:142986526-143007847	+	1887	protein-coding	rno:313589	R-spondin 1	1e-90	Rspo1	R-spondin homolog (Xenopus laevis)
Rspo4	5.61039	0.00910478	0.0352885	up	20	7	0	0	0	0	chr3:147358716-147391692	+	2823	protein-coding	rno:499918	R-spondin 4	1e-114	Rspo4	Rspo4 protein
Rtkn	2.43333	0.000151508	0.00117975	up	34	27	23	6	3	6	chr4:114833435-114850705	+	4602	protein-coding	rno:297383	rhotekin	0	Rtkn	Rhotekin
Rtkn2	1.61091	0.000376756	0.00254916	up	40	45	40	12	11	16	chr20:21919486-22004279	-	5080	protein-coding	rno:309729	rhotekin 2	0	Rtkn2	Rhotekin-2
Rtn2	1.45976	0.000213868	0.00158118	up	49	72	62	16	23	24	chr1:80195594-80208449	+	1874	protein-coding	rno:308410	reticulon 2	0	Rtn2	Reticulon-2
Rtn4r	-2.43834	0.000113736	0.000923589	down	20	9	4	37	59	76	chr11:86992389-87017112	-	2231	protein-coding	rno:113912	reticulon 4 receptor	1e-82	Rtn4rl1	Reticulon-4 receptor-like 1
Rtn4rl2	2.65989	0.00016411	0.00126334	up	15	85	106	8	7	15	chr3:72272814-72291462	-	2837	protein-coding	rno:311169	reticulon 4 receptor-like 2	0	Rtn4rl2	Reticulon-4 receptor-like 2
Rtp4	1.78356	0.000297266	0.00209046	up	219	340	847	94	84	198	chr11:80638945-80650802	-	1928	protein-coding	rno:360733	receptor (chemosensory) transporter protein 4	8e-87	Rtp4	Rtp4 protein
Rundc3a	1.09893	0.0130364	0.0472678	up	30	60	47	26	16	19	chr10:90342029-90351172	+	2052	protein-coding	rno:303569	RUN domain containing 3A	0	Rundc3a	RUN domain-containing protein 3A
Runx1	1.95067	1.0117e-11	4.6634e-10	up	532	959	862	138	201	231	chr11:32765147-32860628	-	7823	protein-coding	rno:50662	runt-related transcription factor 1	0	Runx1	Runt-related transcription factor 1
Runx2	1.97642	1.15771e-11	5.23455e-10	up	241	422	319	82	58	96	chr9:18564748-18773092	+	5844	protein-coding	rno:367218	runt-related transcription factor 2	0	Runx2	Runt-related transcription factor 2
Rxfp2	1.22486	0.00119994	0.00673964	up	63	112	114	40	53	25	chr12:6016884-6078411	-	2214	protein-coding	rno:363866	relaxin/insulin-like family peptide receptor 2	0	Rxfp2	Rxfp2 protein
Ryr2	1.13219	2.29176e-05	0.000229357	up	430	645	342	255	201	167	chr17:65533998-65955606	-	16132	protein-coding	rno:689560	ryanodine receptor 2, cardiac	0	Ryr2	Ryanodine receptor 2
S100a1	-1.25419	0.000391488	0.00263566	down	357	205	183	413	562	728	chr2:189900505-189905878	-	1131	protein-coding	rno:295214	S100 calcium binding protein A1	1e-46	S100a1	Protein S100-A1
S100a11	1.13632	0.000117124	0.000946234	up	3110	4849	3851	1263	1360	2397	chr2:193863185-193868646	+	555	protein-coding	rno:445415	S100 calcium binding protein A11	4e-50	S100a11	Protein S100-A11
S100a3	2.77518	0.00794153	0.0315943	up	17	12	6	2	2	1	chr2:189955630-189996029	+	2075	protein-coding	rno:114216	S100 calcium binding protein A3	5e-56	S100a3	Protein S100-A3
S100a8	3.53871	2.12708e-06	2.89494e-05	up	22	316	128	18	14	6	chr2:190073242-190074333	+	457	protein-coding	rno:116547	S100 calcium binding protein A8	9e-40	S100a8	Protein S100-A8
S100a9	2.52825	0.000124694	0.000998023	up	26	135	85	25	10	6	chr2:190097436-190100208	-	578	protein-coding	rno:94195	S100 calcium binding protein A9	7e-50	S100a9	Protein S100-A9
S1pr2	1.40698	1.60902e-06	2.26808e-05	up	290	413	331	101	99	167	chr8:21984914-21995806	-	2741	protein-coding	rno:29415	sphingosine-1-phosphate receptor 2	0	S1pr2	Sphingosine 1-phosphate receptor 2
S1pr4	1.48208	0.000615009	0.00383268	up	39	47	72	19	21	14	chr7:11077411-11079687	+	2277	protein-coding	rno:314649	sphingosine-1-phosphate receptor 4	0	S1pr4	Sphingosine 1-phosphate receptor 4
Saal1	2.36884	0.00014576	0.00114001	up	40	84	234	36	13	17	chr1:102738691-102743572	-	1993	protein-coding		serum amyloid A-like 1	4e-54	Saa3	Serum amyloid A-3 protein
Sacs	1.08877	8.9108e-14	5.62717e-12	up	991	1215	1177	506	479	530	chr15:41448084-41530412	+	15763	protein-coding	rno:305940	sacsin molecular chaperone	0	Sacs	Sacsin
Sall4	7.74532	2.65589e-09	7.2189e-08	up	26	54	45	0	0	0	chr3:165520155-165538176	-	4151	protein-coding	rno:686412	spalt-like transcription factor 4	0	Sall4	Sal-like protein 4
Samd3	2.78454	0.0021926	0.0110741	up	11	16	16	3	2	1	chr1:20111548-20155960	-	822	protein-coding	rno:685940	sterile alpha motif domain containing 3	3e-117	Samd3	MCG115114
Samsn1	1.61009	1.29351e-09	3.77591e-08	up	179	205	184	51	77	50	chr11:14254047-14304603	-	1119	protein-coding	rno:170637	SAM domain, SH3 domain and nuclear localization signals, 1	7e-156	Samsn1	SAM domain-containing protein SAMSN-1
Sapcd2	1.71422	0.00464153	0.0205097	up	18	32	22	9	6	6	chr3:2590366-2597283	+	3314	protein-coding	rno:680531	suppressor APC domain containing 2	0	Sapcd2	Suppressor APC domain-containing protein 2
Satb1	1.20876	7.90795e-08	1.54769e-06	up	338	440	390	179	195	112	chr9:2181132-2277949	+	9519	protein-coding	rno:316164	SATB homeobox 1	0	Satb1	DNA-binding protein SATB1
Sbno2	1.01927	1.99135e-06	2.72983e-05	up	1577	2538	2992	1171	1028	1121	chr7:12468909-12515700	+	6255	protein-coding	rno:314619	strawberry notch homolog 2 (Drosophila)	0	Sbno2	Protein strawberry notch homolog 2
Sbspon	-1.98801	1.39174e-15	1.21523e-13	down	254	147	179	820	744	670	chr5:2813018-2843350	+	1193	protein-coding	rno:297757	somatomedin B and thrombospondin, type 1 domain containing	1e-142	Sbspon	Somatomedin-B and thrombospondin type-1 domain-containing protein
Scand1	-1.10159	0.000630379	0.00391147	down	182	176	258	469	581	228	chr3:152381665-152382529	-	766	protein-coding	rno:362252	SCAN domain-containing 1	2e-61	Scand1	Protein Scand1
Scara3	2.78534	3.17407e-17	3.6444e-15	up	181	406	319	53	34	38	chr15:42605505-42638409	-	3358	protein-coding	rno:364405	scavenger receptor class A, member 3	0	Scara3	Scavenger receptor class A member 3
Scara5	4.60788	2.688e-17	3.16299e-15	up	171	650	578	27	5	22	chr15:49069142-49177159	+	3793	protein-coding	rno:305974	scavenger receptor class A, member 5	0	Scara5	Scavenger receptor class A member 5
Scarb1	1.12921	1.23592e-07	2.3114e-06	up	572	627	587	324	190	270	chr12:36694957-36761445	+	2476	protein-coding	rno:25073	scavenger receptor class B, member 1	0	Scarb1	Scavenger receptor class B, member 1, isoform CRA_a
Sccpdh	1.52981	0.000673644	0.00414357	up	86	76	103	40	12	36	chr13:97941720-97963474	+	1556	protein-coding	rno:305021	saccharopine dehydrogenase (putative)	0	Sccpdh	Saccharopine dehydrogenase-like oxidoreductase
Scel	2.19696	1.4688e-08	3.37699e-07	up	92	183	210	28	46	26	chr15:87704318-87820731	+	3142	protein-coding	rno:361086	sciellin	0	Scel	Scel protein
Scgb1c1	-4.53963	0.000556835	0.00352581	down	1	0	1	7	20	17	chr1:213595240-213596459	+	459	protein-coding	rno:309100	secretoglobin, family 1C, member 1	4e-42	Scgb1c1	MCG22579
Scimp	4.59946	4.73733e-11	1.88945e-09	up	43	156	117	1	3	8	chr10:57415838-57436111	-	889	protein-coding	rno:691993	SLP adaptor and CSK interacting membrane protein
Scml4	1.66232	0.000402347	0.00269822	up	72	65	89	12	20	35	chr20:47596531-47689245	+	4333	protein-coding	rno:309859	sex comb on midleg-like 4 (Drosophila)	0	Scml4	Sex comb on midleg-like protein 4
Scn1b	-1.51574	1.14849e-13	7.1338e-12	down	535	408	395	1430	1095	1178	chr1:89550738-89560469	-	1499	protein-coding	rno:29686	sodium channel, voltage-gated, type I, beta subunit	4e-125	Scn1b	Sodium channel subunit beta-1
Scn2b	2.63738	9.3173e-06	0.000106207	up	76	63	30	5	9	12	chr8:49419003-49431110	+	4385	protein-coding	rno:25349	sodium channel, voltage-gated, type II, beta subunit	2e-123	Scn2b	Sodium channel beta2 subunit
Scn5a	4.05359	8.06981e-05	0.000684038	up	11	27	32	1	3	0	chr8:128169191-128266639	-	9643	protein-coding	rno:25665	sodium channel, voltage-gated, type V, alpha subunit	0	Scn5a	Sodium channel voltage-gated type V alpha polypeptide
Scn7a	1.99312	1.00297e-13	6.27104e-12	up	161	189	220	42	41	53	chr3:52775779-52877319	-	6686	protein-coding	rno:64155	sodium channel, voltage-gated, type VII, alpha subunit	0	Scn7a	Sodium channel protein
Scnn1a	-1.09574	0.000486643	0.00315087	down	1241	1292	1960	5080	2184	2087	chr4:157835474-157860513	+	4970	protein-coding	rno:25122	sodium channel, non-voltage-gated 1 alpha subunit	0	Scnn1a	Amiloride-sensitive sodium channel subunit alpha
Scrg1	-4.42372	0.0049065	0.0214534	down	0	1	0	7	7	8	chr16:36127536-36161041	-	507	protein-coding	rno:64458	stimulator of chondrogenesis 1	1e-43	Scrg1	Scrapie-responsive protein 1
Scrn2	-1.08283	5.54174e-08	1.1169e-06	down	277	235	235	544	577	408	chr10:84961439-84971022	+	2956	protein-coding	rno:360612	secernin 2	0	Scrn2	Secernin-2
Sctr	1.47317	0.000940803	0.00548854	up	144	367	127	78	98	44	chr13:36039241-36090515	+	1798	protein-coding	rno:81779	secretin receptor	0	Sctr	Secretin receptor
Scube1	4.57599	1.65749e-08	3.76964e-07	up	74	72	30	0	2	5	chr7:124501988-124620753	-	4237	protein-coding	rno:315174	signal peptide, CUB domain, EGF-like 1	0	Scube1	Signal peptide, CUB and EGF-like domain-containing protein 1
Scube3	1.16493	8.56558e-06	9.82889e-05	up	2712	4260	3137	1447	1955	924	chr20:7718260-7749841	+	8607	protein-coding	rno:294297	signal peptide, CUB domain, EGF-like 3	0	Scube1	Signal peptide, CUB and EGF-like domain-containing protein 1
Sdc1	1.27772	7.7521e-05	0.000659172	up	1237	1552	1127	483	302	739	chr6:33885576-33908038	+	3008	protein-coding	rno:25216	syndecan 1	2e-145	Sdc1	Syndecan-1
Sdcbp2	1.15644	0.0103584	0.0392087	up	34	53	59	23	13	26	chr3:147072133-147101917	+	3394	protein-coding	rno:311532	syndecan binding protein (syntenin) 2	4e-161	Sdcbp2	Putative uncharacterized protein
Sdk2	1.31773	1.56956e-05	0.000166584	up	328	537	326	127	126	197	chr10:102303018-102577721	-	8397	protein-coding	rno:360652	sidekick cell adhesion molecule 2	0	Sdk2	Protein sidekick-2
Sds	-3.04624	3.83541e-08	7.97605e-07	down	16	10	15	199	47	87	chr12:41620429-41627741	-	1772	protein-coding	rno:25044	serine dehydratase	4e-174	Sds	L-serine dehydratase/L-threonine deaminase
Sdsl	-1.70896	6.27676e-06	7.53092e-05	down	32	31	39	140	125	59	chr12:41636994-41647209	+	1378	protein-coding	rno:360816	serine dehydratase-like	8e-165	Sdsl	Serine dehydratase-like
Sele	2.3853	0.00176873	0.00925141	up	22	37	110	3	18	9	chr13:82355229-82365323	+	3684	protein-coding	rno:25544	selectin E	0	Sele	E-selectin
Sell	3.79406	1.4005e-14	1.04871e-12	up	93	318	244	24	10	11	chr13:82369820-82387774	+	1578	protein-coding	rno:29259	selectin L	0	Sell	L-selectin isoform v2
Selp	3.864	1.0096e-19	1.72314e-17	up	167	190	198	10	5	21	chr13:82428943-82464629	+	3300	protein-coding	rno:25651	selectin P	0	Selp	P-selectin
Selplg	1.07311	5.9248e-06	7.17354e-05	up	211	283	245	144	87	106	chr12:48577905-48579196	+	1262	protein-coding	rno:363930	selectin P ligand	1e-174	Selplg	Selectin, platelet (P-selectin) ligand, isoform CRA_b
Sema6c	1.03527	0.000279453	0.00198434	up	85	122	110	47	47	53	chr2:196330795-196347218	+	10243	protein-coding	rno:29744	sema domain, transmembrane domain (TM), and cytoplasmic domain, (semaphorin) 6C	0	Sema6c	Semaphorin-6C
Sept5	-1.00231	1.83668e-06	2.54542e-05	down	92	97	99	195	170	187	chr11:86516390-86522169	+	3650	protein-coding	rno:116728	septin 5	7e-120	Sept2	Septin-2
Serpina1	3.66052	8.5788e-10	2.61716e-08	up	41	88	56	6	6	2	chr6:127610241-127632265	-	1579	protein-coding	rno:24648	serpin peptidase inhibitor, clade A (alpha-1 antiproteinase, antitrypsin), member 1	0	Serpina1a	Alpha-1-antitrypsin 1-1
Serpina3m	-3.3629	0.00602348	0.0252858	down	2	0	1	9	14	7	chr6:127808785-127816063	-	1693	protein-coding	rno:299276	serine (or cysteine) proteinase inhibitor, clade A, member 3M	0	Serpina3c	Serine protease inhibitor A3C
Serpinb6b	1.92214	2.88422e-12	1.43794e-10	up	136	171	188	37	40	47	chr17:32770488-32787835	-	1413	protein-coding	rno:364705	serine (or cysteine) peptidase inhibitor, clade B, member 6b	0	Serpinb6b	Protein Serpinb6b
Serpinb9	1.26894	2.21885e-13	1.32189e-11	up	717	946	979	330	396	318	chr17:32648846-32673047	-	3352	protein-coding	rno:361241	serpin peptidase inhibitor, clade B (ovalbumin), member 9	0	Serpinb9	Serine (Or cysteine) peptidase inhibitor, clade B, member 9
Serpine1	1.69286	5.39445e-09	1.36994e-07	up	1403	2617	2103	691	377	722	chr12:22641104-22651482	+	3063	protein-coding	rno:24617	serpin peptidase inhibitor, clade E (nexin, plasminogen activator inhibitor type 1), member 1	0	Serpine1	Serine or cysteine peptidase inhibitor clade E member 1
Serpinf2	-1.23594	9.90202e-08	1.8968e-06	down	3730	2491	2647	7768	7504	5101	chr10:62264247-62272476	-	2312	protein-coding	rno:287527	serpin peptidase inhibitor, clade F (alpha-2 antiplasmin, pigment epithelium derived factor), member 2	0	Serpinf2	Alpha-2-antiplasmin
Serping1	1.05198	1.80786e-07	3.265e-06	up	3347	6066	5419	2511	2370	1931	chr3:72161230-72171109	-	1879	protein-coding	rno:295703	serpin peptidase inhibitor, clade G (C1 inhibitor), member 1	0	Serping1	Plasma protease C1 inhibitor
Serpini1	1.17183	0.00088175	0.00518942	up	83	76	62	30	28	36	chr2:174013378-174111755	+	3265	protein-coding	rno:116459	serpin peptidase inhibitor, clade I (neuroserpin), member 1	0	Serpini1	Neuroserpin
Sertad4	1.24186	0.000167858	0.00128644	up	124	184	98	50	64	50	chr13:111574545-111585116	-	7048	protein-coding	rno:360899	SERTA domain containing 4	2e-176	Sertad4	SERTA domain-containing protein 4
Sfn	1.73751	0.000408471	0.00273059	up	362	360	559	64	63	227	chr5:151823422-151824937	-	1516	protein-coding	rno:313017	stratifin	2e-143	Sfn	14-3-3 protein sigma
Sfrp1	1.19599	2.02042e-07	3.5907e-06	up	2767	3395	2669	1352	865	1456	chr16:73372007-73410777	-	3892	protein-coding	rno:84402	secreted frizzled-related protein 1	4e-162	Sfrp1	Secreted frizzled-related protein 1
Sfrp4	4.62157	0.00137096	0.00752182	up	104	174	49	0	1	11	chr17:47383983-47394065	-	1891	protein-coding	rno:89803	secreted frizzled-related protein 4	0	Sfrp4	Putative uncharacterized protein
Sfrp5	3.97549	0.000646661	0.00399967	up	12	28	10	1	0	2	chr1:261442108-261446570	-	1989	protein-coding	rno:309377	secreted frizzled-related protein 5	0	Sfrp5	Secreted frizzled-related protein 5
Sgca	-1.38613	0.000572744	0.00360966	down	33	31	49	131	105	51	chr10:82770905-82785142	-	1693	protein-coding	rno:303468	sarcoglycan, alpha (dystrophin-associated glycoprotein)	0	Sgca	Alpha-sarcoglycan
Sgcg	5.12707	0.000414313	0.00275603	up	15	15	9	0	0	1	chr15:41549330-41595275	-	1499	protein-coding	rno:305941	sarcoglycan, gamma (dystrophin-associated glycoprotein)	1e-150	Sgcg	Gamma-sarcoglycan
Sgk1	-1.64257	2.07635e-29	1.51294e-26	down	5285	5532	5500	20499	15096	13617	chr1:24185451-24302309	-	3125	protein-coding	rno:29517	serum/glucocorticoid regulated kinase 1	0	Sgk1	Serine/threonine-protein kinase Sgk1
Sgol2	2.11823	0.000241017	0.00175416	up	58	66	32	5	13	16	chr9:64898420-64923023	+	4044	protein-coding	rno:316425	shugoshin-like 2 (S. pombe)	0	Gm4975	Shugoshin-like 2B
Sgpp2	-1.51797	4.66582e-19	7.07151e-17	down	416	350	470	1248	1190	970	chr9:84203094-84317061	+	1126	protein-coding	rno:301543	sphingosine-1-phosphate phosphatase 2	8e-66	Sgpp1	Putative uncharacterized protein
Sh2b2	2.10871	2.9877e-10	9.96515e-09	up	105	179	187	27	39	37	chr12:23471244-23501043	+	3573	protein-coding	rno:114203	SH2B adaptor protein 2	0	Sh2b2	SH2B adapter protein 2
Sh2d2a	1.50512	0.00295833	0.0141852	up	45	60	70	32	21	7	chr2:187218851-187225000	+	1562	protein-coding	rno:310688	SH2 domain containing 2A	2e-172	Sh2d2a	Putative uncharacterized protein
Sh3bp2	1.882	2.37882e-12	1.20178e-10	up	855	1215	1173	188	302	336	chr14:81435445-81473002	-	7407	protein-coding	rno:305450	SH3-domain binding protein 2	0	Sh3bp2	SH3 domain-binding protein 2
Sh3rf3	2.24749	4.71332e-05	0.000429504	up	30	47	32	10	5	7	chr20:28478636-28720020	+	4918	protein-coding	rno:294557	SH3 domain containing ring finger 3	0	Sh3rf3	SH3 domain-containing RING finger protein 3
Shc2	1.94267	7.28683e-08	1.43502e-06	up	115	188	112	27	32	43	chr7:12948952-12971174	+	3904	protein-coding	rno:314612	SHC (Src homology 2 domain containing) transforming protein 2	0	Shc2	SHC-transforming protein 2
Shcbp1	1.52341	0.0137686	0.0492627	up	38	41	20	6	18	9	chr16:90613825-90642683	+	3189	protein-coding	rno:364648	Shc SH2-domain binding protein 1	0	Shcbp1	SHC SH2 domain-binding protein 1
Shisa3	-1.66325	0.00776279	0.031007	down	47	55	46	347	85	38	chr14:42216653-42221225	-	2195	protein-coding	rno:498356	shisa family member 3	5e-136	Shisa3	Protein shisa-3 homolog
Siglec1	4.07331	7.35016e-24	2.32081e-21	up	300	404	740	19	22	39	chr3:123612067-123631845	-	7088	protein-coding	rno:311426	sialic acid binding Ig-like lectin 1, sialoadhesin	0	Siglec1	Sialoadhesin
Siglec10	4.69409	0.000183259	0.00138652	up	24	14	15	1	1	0	chr1:98512663-98521740	-	2979	protein-coding	rno:292844	sialic acid binding Ig-like lectin 10	0	Siglecg	Siglec-G
Siglec5	2.85611	1.37388e-10	4.97671e-09	up	82	112	226	19	21	15	chr1:98553886-98570986	-	2542	protein-coding	rno:292843	sialic acid binding Ig-like lectin 5	0	Siglecf	Siglec5 protein
Siglech	6.1066	6.48211e-06	7.72769e-05	up	18	39	21	1	0	0	chr1:114046308-114152925	+	1186	protein-coding	rno:361584	sialic acid binding Ig-like lectin H	1e-120	Siglech	Putative uncharacterized protein
Sirpa	1.28299	5.34457e-22	1.28168e-19	up	2052	2598	2225	901	938	859	chr3:122113384-122152478	+	4710	protein-coding	rno:25528	signal-regulatory protein alpha	4e-115	Sirpb1b	Protein Sirpb1b
Ska3	1.75629	0.000320248	0.00222238	up	34	39	40	13	7	12	chr15:38077903-38097100	-	2273	protein-coding	rno:361047	spindle and kinetochore associated complex subunit 3
Sla	1.56786	7.65587e-15	6.04335e-13	up	368	536	517	163	171	124	chr7:107585055-107604950	-	1610	protein-coding	rno:338477	src-like adaptor	3e-162	Sla	Src-like-adapter
Sla2	1.00305	0.00853659	0.0334906	up	46	49	43	23	21	22	chr3:152943953-153004259	-	3166	protein-coding	rno:499931	Src-like-adaptor 2	7e-130	Sla2	Src-like-adaptor 2
Slamf1	2.41409	6.43008e-06	7.68567e-05	up	28	58	49	9	6	9	chr13:90184545-90219170	+	2731	protein-coding	rno:498286	signaling lymphocytic activation molecule family member 1	1e-161	Slamf1	SLAM
Slamf6	2.68845	3.7715e-09	9.85533e-08	up	57	63	76	7	14	8	chr13:90300619-90321781	+	2242	protein-coding	rno:498287	SLAM family member 6	1e-114	Slamf6	SLAM family member 6
Slamf7	2.6562	9.43392e-36	1.98584e-32	up	472	596	647	113	72	76	chr13:90056726-90075166	-	5715	protein-coding	rno:364049	SLAM family member 7	8e-135	Slamf7	SLAM family member 7, isoform CRA_c
Slamf8	2.13905	3.37645e-15	2.78117e-13	up	167	269	203	47	43	48	chr13:90967862-90978756	-	3428	protein-coding	rno:289237	SLAM family member 8	4e-51	Slamf8	SLAM family member 8
Slamf9	2.26283	4.03455e-12	1.97505e-10	up	199	453	359	53	76	69	chr13:90836420-90839200	-	1125	protein-coding	rno:289235	SLAM family member 9	6e-116	Slamf9	CD84-H1
Slc10a2	1.11397	0.000288534	0.00204118	up	255	416	280	135	195	91	chr16:90325058-90350254	+	4386	protein-coding	rno:29500	solute carrier family 10 (sodium/bile acid cotransporter), member 2	0	Slc10a2	Ileal sodium/bile acid cotransporter
Slc10a5	-1.14179	1.53982e-09	4.36705e-08	down	291	255	228	582	588	478	chr2:93669962-93671266	+	1305	protein-coding	rno:310230	solute carrier family 10, member 5	0	Slc10a5	Sodium/bile acid cotransporter 5
Slc12a1	-1.13509	7.67661e-12	3.60877e-10	down	27557	30179	32014	55290	75220	57502	chr3:117421530-117498372	+	4871	protein-coding	rno:25065	solute carrier family 12 (sodium/potassium/chloride transporter), member 1	0	Slc12a1	Solute carrier family 12, member 1, isoform CRA_b
Slc15a2	-1.13372	2.35478e-10	8.03809e-09	down	3610	3136	2775	7464	7268	5505	chr11:66932664-66961708	+	3943	protein-coding	rno:60577	solute carrier family 15 (oligopeptide transporter), member 2	0	Slc15a2	Solute carrier family 15 member 2
Slc15a3	1.23621	2.06772e-07	3.66789e-06	up	210	340	264	102	115	111	chr1:226897853-226912644	+	1959	protein-coding	rno:246239	solute carrier family 15 (oligopeptide transporter), member 3	0	Slc15a3	Solute carrier family 15 member 3
Slc16a14	-1.02777	0.00169661	0.00896829	down	5291	3211	2436	10231	6903	4940	chr9:92503602-92531167	-	5684	protein-coding	rno:316578	solute carrier family 16, member 14	0	Slc16a14	Monocarboxylate transporter 14
Slc16a7	-1.67425	8.30016e-09	2.02377e-07	down	2604	2187	1684	6868	9204	4067	chr7:68445819-68606295	-	4744	protein-coding	rno:29735	solute carrier family 16 (monocarboxylate transporter), member 7	0	Slc16a7	Slc16a7 protein
Slc18a2	2.90022	0.00710113	0.0288322	up	12	9	10	1	2	1	chr1:280422237-280457964	+	4702	protein-coding	rno:25549	solute carrier family 18 (vesicular monoamine transporter), member 2	8e-167	Slc18a1	Solute carrier family 18 member 1
Slc19a3	-1.05045	1.47958e-05	0.000158276	down	162	158	155	437	286	233	chr9:88764073-88828412	-	1677	protein-coding	rno:316559	solute carrier family 19 (thiamine transporter), member 3	0	Slc19a3	Thiamine transporter 2
Slc1a3	1.20282	0.00214852	0.0108804	up	255	259	415	67	127	182	chr2:57860881-57935363	-	3914	protein-coding	rno:29483	solute carrier family 1 (glial high affinity glutamate transporter), member 3	0	Slc1a3	Excitatory amino acid transporter 1
Slc21a4	-1.0485	4.39021e-06	5.48632e-05	down	5715	3904	4270	9262	11258	7349	chr4:176255603-176299119	-	2775	protein-coding	rno:80899	kidney specific organic anion transporter	0	Slco1a4	Solute carrier organic anion transporter family member 1A4
Slc22a12	-1.19048	5.32441e-07	8.57746e-06	down	4056	2571	4317	8650	9289	6239	chr1:221910787-221919276	-	3323	protein-coding	rno:365398	solute carrier family 22 (organic anion/urate transporter), member 12	0	Slc22a12	Solute carrier family 22 member 12
Slc22a13	-5.92535	1.22222e-08	2.87638e-07	down	19	15	8	1992	484	131	chr8:127885268-127900469	-	2004	protein-coding	rno:316062	solute carrier family 22 (organic anion/urate transporter), member 13	0	Slc22a13	Solute carrier family 22 member 13
Slc22a2	-2.25051	3.15466e-14	2.20535e-12	down	5349	2542	3545	21874	18769	12846	chr1:48318025-48360219	-	2149	protein-coding	rno:29503	solute carrier family 22 (organic cation transporter), member 2	0	Slc22a2	Solute carrier family 22 member 2
Slc22a22	-1.38053	0.000277068	0.00196889	down	1737	639	1576	4120	4082	1919	chr7:97042176-97071984	-	1831	protein-coding	rno:299944	solute carrier family 22 (organic cation transporter), member 22	0	Slc22a22	Protein Slc22a22
Slc22a7	-1.61867	5.17708e-06	6.35231e-05	down	61	37	95	181	172	211	chr9:16925321-16931119	+	1636	protein-coding	rno:89776	solute carrier family 22 (organic anion transporter), member 7	0	Slc22a7	Solute carrier family 22 member 7
Slc23a1	-1.96948	6.2981e-21	1.26356e-18	down	940	730	675	3284	3312	2325	chr18:28414008-28428151	-	2659	protein-coding	rno:50621	solute carrier family 23 (ascorbic acid transporter), member 1	0	Slc23a1	Solute carrier family 23 member 1
Slc23a3	-1.66298	1.77418e-29	1.34447e-26	down	502	482	627	1781	1575	1533	chr9:82328007-82338576	-	2519	protein-coding	rno:367298	solute carrier family 23, member 3	0	Slc23a3	Solute carrier family 23 member 3
Slc25a24	1.63932	4.63259e-08	9.55e-07	up	630	898	671	193	158	313	chr2:211930318-211967511	+	3470	protein-coding	rno:310791	solute carrier family 25 (mitochondrial carrier, phosphate carrier), member 24	1e-173	Slc25a25	Calcium-binding mitochondrial carrier protein SCaMC-2
Slc25a25	-1.69489	3.39773e-06	4.38189e-05	down	1853	2725	942	8606	5023	3834	chr3:11442396-11476186	-	4509	protein-coding	rno:246771	solute carrier family 25 (mitochondrial carrier, phosphate carrier), member 25	0	Slc25a25	Calcium-binding mitochondrial carrier protein SCaMC-2
Slc25a30	-1.29418	5.06841e-17	5.6483e-15	down	3748	3378	3138	9246	8220	6879	chr15:57811612-57834173	-	3551	protein-coding	rno:361074	solute carrier family 25, member 30	3e-142	Slc25a30	Slc25a30 protein
Slc25a48	-1.34718	2.58067e-07	4.44866e-06	down	527	341	486	1300	803	1217	chr17:8568239-8608213	-	2435	protein-coding	rno:361206	solute carrier family 25, member 48	7e-141	Slc25a48	Solute carrier family 25 member 48
Slc26a1	-1.0137	0.000461835	0.00302249	down	3220	2094	1979	6666	4754	3097	chr14:2050805-2056091	+	3391	protein-coding	rno:64076	solute carrier family 26 (anion exchanger), member 1	0	Slc26a1	Sulfate anion transporter 1
Slc26a7	-1.41439	1.37426e-15	1.21094e-13	down	187	165	192	476	505	412	chr5:27986656-28131289	-	5322	protein-coding	rno:297910	solute carrier family 26 (anion exchanger), member 7	0	Slc26a7	Anion exchange transporter
Slc26a9	2.64734	0.000199242	0.00148549	up	16	30	48	3	4	7	chr13:48512919-48539567	+	3848	protein-coding	rno:304784	solute carrier family 26 (anion exchanger), member 9	0	Slc26a9	Solute carrier family 26 member 9
Slc27a3	1.17319	0.00220092	0.0111013	up	67	77	63	23	25	39	chr2:189760747-189765415	-	2274	protein-coding	rno:295219	solute carrier family 27 (fatty acid transporter), member 3	0	Slc27a3	Solute carrier family 27 (Fatty acid transporter), member 3
Slc2a4	-1.55266	3.36712e-05	0.000321361	down	182	91	115	266	325	496	chr10:56552983-56558561	-	2506	protein-coding	rno:25139	solute carrier family 2 (facilitated glucose transporter), member 4	0	Slc2a1	Solute carrier family 2, facilitated glucose transporter member 1
Slc2a5	-1.69674	1.26991e-15	1.12423e-13	down	713	623	593	2698	1892	1503	chr5:167142182-167174203	+	2167	protein-coding	rno:65197	solute carrier family 2 (facilitated glucose/fructose transporter), member 5	2e-123	Slc2a9	Solute carrier family 2 (Facilitated glucose transporter), member 9
Slc2a6	1.68904	6.35031e-05	0.000556202	up	50	48	77	18	21	13	chr3:5567729-5575136	-	2709	protein-coding	rno:296600	solute carrier family 2 (facilitated glucose transporter), member 6	7e-34	Slc2a2	Solute carrier family 2, facilitated glucose transporter member 2
Slc30a1	-1.18493	6.06899e-10	1.90359e-08	down	1771	1271	1554	3923	3009	3175	chr13:110677810-110681683	+	2610	protein-coding	rno:58976	solute carrier family 30 (zinc transporter), member 1	0	Slc30a1	Zinc transporter 1
Slc30a2	-1.08746	0.00494417	0.0215674	down	906	472	313	1678	1012	880	chr5:152559577-152571800	+	3089	protein-coding	rno:25362	solute carrier family 30 (zinc transporter), member 2	1e-100	Slc30a3	Zinc transporter 3
Slc34a2	2.30937	2.50969e-20	4.52821e-18	up	4068	8154	6347	1038	1472	1034	chr14:60256757-60276605	-	4035	protein-coding	rno:84395	solute carrier family 34 (type II sodium/phosphate contransporter), member 2	0	Slc34a2	Sodium-dependent phosphate transport protein 2B
Slc35f1	-1.98176	0.000463191	0.00302977	down	86	29	24	227	248	76	chr20:34378644-34420831	+	3787	protein-coding	rno:502421	solute carrier family 35, member F1	0	Slc35f1	Solute carrier family 35 member F1
Slc37a2	1.81625	3.19156e-14	2.2148e-12	up	191	276	256	62	63	70	chr8:39708678-39734313	-	4033	protein-coding	rno:500973	solute carrier family 37 (glucose-6-phosphate transporter), member 2	0	Slc37a2	Sugar phosphate exchanger 2
Slc38a3	-1.29339	2.06372e-12	1.04818e-10	down	2102	1546	1679	4340	4385	3884	chr8:116406258-116423754	-	2352	protein-coding	rno:252919	solute carrier family 38, member 3	0	Slc38a3	Sodium-coupled neutral amino acid transporter 3
Slc39a8	-1.01408	2.95063e-07	5.04055e-06	down	902	811	936	1990	1979	1212	chr2:241029188-241092584	+	3527	protein-coding	rno:295455	solute carrier family 39 (zinc transporter), member 8	0	Slc39a8	Zinc transporter ZIP8
Slc3a1	-1.37041	1.89435e-12	9.6782e-11	down	33791	23835	30950	82542	79843	59613	chr6:8284937-8318649	+	2263	protein-coding	rno:29484	solute carrier family 3, member 1	0	Slc3a1	Putative uncharacterized protein
Slc43a1	1.11391	0.00040075	0.00268846	up	83	157	144	69	48	52	chr3:72238796-72265023	+	2504	protein-coding	rno:311168	solute carrier family 43 (amino acid system L transporter), member 1	0	Slc43a1	Large neutral amino acids transporter small subunit 3
Slc43a3	1.12896	0.00290009	0.0139378	up	527	1189	1434	540	249	563	chr3:72328906-72351039	+	2619	protein-coding	rno:311170	solute carrier family 43, member 3	0	Slc43a3	Solute carrier family 43 member 3
Slc4a10	-2.11602	1.62269e-06	2.27843e-05	down	72	51	35	116	309	230	chr3:47995795-48287897	+	5989	protein-coding	rno:295645	solute carrier family 4, sodium bicarbonate transporter, member 10	0	Slc4a10	Sodium-driven chloride bicarbonate exchanger
Slc5a9	-1.41126	6.44617e-05	0.000562259	down	1192	589	537	2243	2533	1307	chr5:131836927-131865135	-	3673	protein-coding	rno:366441	solute carrier family 5 (sodium/sugar cotransporter), member 9	0	Slc5a9	Sodium/glucose cotransporter 4
Slc6a16	2.24273	0.0081137	0.0321242	up	23	20	30	5	10	0	chr1:101237539-101261671	+	2895	protein-coding	rno:292902	solute carrier family 6, member 16	0	Slc6a16	solute carrier family 6, member 16
Slc6a17	-1.61478	5.46144e-21	1.12464e-18	down	692	617	540	2077	1820	1580	chr2:210249663-210299770	-	6411	protein-coding	rno:613226	solute carrier family 6 (neutral amino acid transporter), member 17	0	Slc6a17	Transporter
Slc6a18	-1.1168	8.52541e-12	3.988e-10	down	6487	5466	5992	14653	13021	10024	chr1:32221680-32235599	+	2337	protein-coding	rno:29323	solute carrier family 6 (neutral amino acid transporter), member 18	0	Slc6a18	Sodium-dependent neutral amino acid transporter B(0)AT3
Slc6a4	-1.79296	4.98745e-05	0.000450368	down	55	25	21	116	140	87	chr10:63153656-63186439	-	2706	protein-coding	rno:25553	solute carrier family 6 (neurotransmitter transporter), member 4	0	Slc6a4	Sodium-dependent serotonin transporter
Slc6a9	1.39236	0.000627799	0.00390211	up	235	304	702	110	140	190	chr5:136669674-136703702	+	3193	protein-coding	rno:116509	solute carrier family 6 (neurotransmitter transporter, glycine), member 9	0	Slc6a9	Sodium- and chloride-dependent glycine transporter 1
Slc7a11	4.91181	2.12772e-19	3.38736e-17	up	118	329	201	3	5	12	chr2:139453774-139528482	-	8894	protein-coding	rno:310392	solute carrier family 7 (anionic amino acid transporter light chain, xc- system), member 11	0	Slc7a11	Putative uncharacterized protein
Slc7a12	-2.62595	0.000243616	0.001769	down	560	142	177	1838	2467	1110	chr2:88559677-88660449	-	1811	protein-coding	rno:294881	solute carrier family 7 (cationic amino acid transporter, y+ system), member 12	0	Slc7a12	Protein Slc7a12
Slc7a13	-2.19484	8.40186e-27	3.78984e-24	down	14872	10752	10266	60921	51818	46907	chr5:33784757-33805446	+	1835	protein-coding	rno:313089	solute carrier family 7 (anionic amino acid transporter), member 13	0	Slc7a13	Solute carrier family 7 member 13
Slc7a2	1.35481	1.9397e-10	6.74269e-09	up	295	456	345	151	127	131	chr16:54459409-54513349	-	8237	protein-coding	rno:64554	solute carrier family 7 (cationic amino acid transporter, y+ system), member 2	0	Slc7a2	Cationic amino acid transporter 2A
Slc9a3	-1.24717	1.52999e-13	9.38047e-12	down	3523	3196	2846	8204	7842	5933	chr1:31734327-31777158	-	5158	protein-coding	rno:24784	solute carrier family 9, subfamily A (NHE3, cation proton antiporter 3), member 3	0	Slc9a3	Sodium/hydrogen exchanger
Slc9b1	1.75653	0.00458085	0.0203052	up	26	48	23	7	6	14	chr2:240527130-240576179	+	2254	protein-coding	rno:365946	solute carrier family 9, subfamily B (NHA1, cation proton antiporter 1), member 1	0	Slc9b1	Testis-specific Na+/H+ Exchanger
Slco1a1	-1.83762	2.11214e-08	4.71191e-07	down	4943	2017	2929	13756	12659	8405	chr4:176158174-176231331	-	2703	protein-coding	rno:50572	solute carrier organic anion transporter family, member 1a1	0	Slco1a1	Solute carrier organic anion transporter family member 1A1
Slco1a6	-1.93479	2.63427e-24	8.75547e-22	down	2405	2694	3143	13644	8689	8096	chr4:176345361-176390724	-	2842	protein-coding	rno:84608	solute carrier organic anion transporter family, member 1a6	0	Slco1a6	Solute carrier organic anion transporter family, member 1a6
Slco2b1	1.52202	4.16397e-18	5.51653e-16	up	864	1324	1100	413	340	340	chr1:164623575-164671619	-	5122	protein-coding	rno:140860	solute carrier organic anion transporter family, member 2b1	0	Slco2b1	Solute carrier organic anion transporter family member 2B1
Slco4c1	-1.80426	3.88343e-16	3.66028e-14	down	484	302	412	1352	1433	1254	chr9:104301935-104350262	-	2175	protein-coding	rno:432363	solute carrier organic anion transporter family, member 4C1	0	Slco4c1	Solute carrier organic anion transporter family member 4C1
Slco5a1	3.68021	8.1577e-07	1.24334e-05	up	28	49	31	1	5	2	chr5:5866550-5994748	+	8878	protein-coding	rno:312907	solute carrier organic anion transporter family, member 5A1	0	Slco5a1	Protein Slco5a1
Slfn1	1.5451	0.00120327	0.00675438	up	50	154	208	44	56	33	chr10:70393879-70400340	+	2070	protein-coding	rno:688900	schlafen 1	1e-148	Slfn1	Putative uncharacterized protein
Slfn13	2.11964	6.59574e-09	1.65724e-07	up	522	1336	1428	270	311	139	chr10:70326157-70343023	-	4670	protein-coding	rno:303378	schlafen family member 13	0	Slfn8	Protein Slfn8
Slfn2	1.52312	1.28774e-05	0.000140612	up	1248	2103	3086	603	493	987	chr10:70370381-70376718	+	2078	protein-coding	rno:303380	schlafen 2	0	Slfn2	Schlafen 2
Slfn3	1.62324	0.00782615	0.0312074	up	945	2531	4611	895	1016	568	chr10:70411688-70435162	+	5325	protein-coding	rno:114247	schlafen 3	0	Slfn4	Schlafen 4
Slit1	2.49672	1.20772e-16	1.25029e-14	up	239	394	232	63	40	44	chr1:260843481-260992366	-	4949	protein-coding	rno:65047	slit homolog 1 (Drosophila)	0	Slit1	Slit homolog 1 protein
Slitrk6	2.63579	0.0116001	0.0430373	up	4	21	15	2	1	3	chr15:95507632-95514259	-	4489	protein-coding	rno:290467	SLIT and NTRK-like family, member 6	0	Slitrk6	SLIT and NTRK-like family, member 6
Slmo1	1.10983	0.00516315	0.0223324	up	60	83	75	22	29	44	chr18:63202710-63217764	+	4833	protein-coding	rno:690253	slowmo homolog 1 (Drosophila)	1e-86	Slmo1	Protein slowmo homolog 1
Slpi	3.73894	1.35479e-20	2.58528e-18	up	229	567	676	52	25	28	chr3:160799979-160802228	-	653	protein-coding	rno:84386	secretory leukocyte peptidase inhibitor	8e-56	Slpi	Antileukoproteinase
Smarcd3	-1.39415	3.11181e-09	8.27994e-08	down	140	118	117	276	370	299	chr4:7076711-7108334	+	2015	protein-coding	rno:296732	SWI/SNF related, matrix associated, actin dependent regulator of chromatin, subfamily d, member 3	0	Smarcd3	SWI/SNF-related matrix-associated actin-dependent regulator of chromatin subfamily D member 3
Smim24	-1.01459	2.55405e-05	0.00025175	down	2566	1784	2045	5485	4266	2893	chr7:11182974-11186496	-	1319	protein-coding	rno:100366121	small integral membrane protein 24	7e-39	Smim24	Small integral membrane protein 24
Smoc2	1.51022	5.24826e-06	6.43549e-05	up	522	643	323	253	136	121	chr1:56242289-56374106	+	2903	protein-coding	rno:292401	SPARC related modular calcium binding 2	0	Smoc2	Putative uncharacterized protein
Smox	1.18943	2.26728e-05	0.000227268	up	178	257	259	87	78	122	chr3:124068748-124103726	+	2281	protein-coding	rno:308652	spermine oxidase	4e-151	Smox	Spermine oxidase, isoform CRA_a
Snai1	1.10077	0.00419327	0.0188678	up	42	62	49	24	20	24	chr3:164274710-164279199	+	1599	protein-coding	rno:116490	snail family zinc finger 1	3e-152	Snai1	Zinc finger protein SNAI1
Snai2	2.27381	0.00505433	0.021967	up	35	31	9	6	2	7	chr11:90404421-90406730	-	807	protein-coding	rno:25554	snail family zinc finger 2	5e-147	Snai2	Zinc finger protein SNAI2
Snph	2.26923	1.05236e-07	2.00573e-06	up	50	74	67	15	15	8	chr3:147102394-147143576	-	4694	protein-coding	rno:296267	syntaphilin	0	Snph	Syntaphilin
Sntg2	1.32919	0.00135348	0.00744533	up	53	72	55	25	31	13	chr6:49123084-49324530	-	2162	protein-coding	rno:298936	syntrophin, gamma 2	0	Sntg2	Gamma-2-syntrophin
Snx10	1.02412	6.92954e-05	0.000598087	up	309	527	417	204	151	228	chr4:81311490-81375248	+	2927	protein-coding	rno:297096	sorting nexin 10	3e-117	Snx10	Sorting nexin-10
Snx20	1.73176	1.15147e-07	2.17278e-06	up	92	188	175	48	42	40	chr19:19395655-19404846	+	2522	protein-coding	rno:307742	sorting nexin 20	5e-140	Snx20	Sorting nexin-20
Sobp	2.1355	0.000350811	0.00240173	up	19	38	31	6	7	6	chr20:47731713-47910442	-	4590	protein-coding	rno:309860	sine oculis-binding protein homolog (Drosophila)	0	Sobp	Sine oculis-binding protein homolog
Socs2	1.07943	0.000244492	0.00177431	up	107	123	179	56	70	58	chr7:36496611-36499220	-	922	protein-coding	rno:84607	suppressor of cytokine signaling 2	2e-113	Socs2	Suppressor of cytokine-signaling 2
Socs3	3.72902	2.53478e-06	3.37703e-05	up	1214	4309	3493	112	123	382	chr10:106973863-106976969	-	2546	protein-coding	rno:89829	suppressor of cytokine signaling 3	1e-128	Socs3	Suppressor of cytokine signaling 3
Sod1	-1.48158	4.79117e-10	1.52809e-08	down	3146	2303	3099	9958	8250	5081	chr11:30363282-30368858	+	650	protein-coding	rno:24786	superoxide dismutase 1, soluble	2e-83	Sod1	Superoxide dismutase [Cu-Zn]
Sorcs3	1.7657	0.0109899	0.0411146	up	11	32	25	9	4	6	chr1:267986305-268620331	+	5767	protein-coding	rno:294043	sortilin-related VPS10 domain containing receptor 3	0	Sorcs3	VPS10 domain-containing receptor SorCS3
Sorl1	-1.15315	4.14509e-11	1.68074e-09	down	3279	3676	3062	6157	8071	7021	chr8:46228077-46287171	-	7078	protein-coding	rno:300652	sortilin-related receptor, LDLR class A repeats-containing	0	Sorl1	Sortilin-related receptor
Sox10	5.11356	0.0041149	0.0185966	up	6	3	11	0	0	0	chr7:120393254-120403523	-	3029	protein-coding	rno:29361	SRY (sex determining region Y)-box 10	0	Sox10	Dominant megacolon mutant Sox-10 protein
Sox8	2.60123	0.000786864	0.00470851	up	17	28	18	4	5	1	chr10:14932348-14937336	-	3244	protein-coding	rno:302993	SRY (sex determining region Y)-box 8	0	Sox8	Transcription factor SOX-8
Sox9	-1.09563	6.65309e-10	2.07649e-08	down	1229	1672	1507	3820	2956	2300	chr10:101288354-101294030	+	4206	protein-coding	rno:140586	SRY (sex determining region Y)-box 9	0	Sox9	Sox9 isoform 10
Sp100	1.26791	3.47504e-08	7.30685e-07	up	230	339	313	108	109	130	chr9:92675103-92718489	+	1495	protein-coding	rno:363269	SP100 nuclear antigen	2e-88	Sp100	Nuclear autoantigen Sp-100
Spa17	-1.13441	0.0015234	0.00819442	down	48	35	39	95	108	57	chr8:40066954-40078157	-	791	protein-coding	rno:85244	sperm autoantigenic protein 17	9e-68	Spa17	Sperm surface protein Sp17
Sparcl1	1.21862	2.14727e-07	3.79123e-06	up	660	1215	866	459	313	352	chr14:6994261-7025309	+	2666	protein-coding	rno:25434	SPARC-like 1 (hevin)	0	Sparcl1	SPARC-like protein 1
Spata20	-2.85276	0.0113848	0.0423827	down	6	0	2	5	18	32	chr10:82202619-82217259	-	2609	protein-coding	rno:360604	spermatogenesis associated 20	0	Spata20	Spermatogenesis-associated protein 20
Spata22	-2.18367	2.37373e-13	1.40973e-11	down	125	59	122	478	443	422	chr10:59893055-59910769	+	1434	protein-coding	rno:360565	spermatogenesis associated 22
Spata24	-1.03162	0.000606988	0.00378893	down	49	54	36	98	88	87	chr18:28446592-28454725	-	769	protein-coding	rno:291676	spermatogenesis associated 24	5e-110	Spata24	Spermatogenesis-associated protein 24
Spatc1	-1.10631	8.05752e-09	1.98246e-07	down	688	531	569	1453	1276	1006	chr7:117326279-117349957	+	1582	protein-coding	rno:315091	spermatogenesis and centriole associated 1	1e-109	Spatc1	Speriolin
[truncated: 251 more rows]
