# Supplementary material for: Whole transcriptome expression profiles in kidney samples from rats with hyperuricaemic nephropathy
Source: PLoS One. 2022 Dec 19;17(12):e0276591. doi: 10.1371/journal.pone.0276591 (PMC9762607; doi:10.1371/journal.pone.0276591)
Supplement: S3 Table — (ZIP) [file pone.0276591.s003.zip]

Archive with 3 entries (3 files):
- Hyperuricemia_vs_control.GO-Analysis_MF.xlsx
- Hyperuricemia_vs_control.GO-Analysis_BP.xlsx
- Hyperuricemia_vs_control.GO-Analysis_CC.xlsx
