# Supplementary material for: Whole transcriptome expression profiles in kidney samples from rats with hyperuricaemic nephropathy
Source: PLoS One. 2022 Dec 19;17(12):e0276591. doi: 10.1371/journal.pone.0276591 (PMC9762607; doi:10.1371/journal.pone.0276591)
Supplement: S3 Table — (ZIP) [file pone.0276591.s003.zip › Hyperuricemia_vs_control.GO-Analysis_BP.xlsx]

## Sheet: DownGO_Result
GOID	GOTerm	DifGene	AllDifGene	GeneInGO	AllGene	P-Value	FDR	Enrichment	(-log10P)
GO:0055114	oxidation-reduction process	69	525	794	20241	7.9967e-19	1.36424e-15	3.35044	18.0971
GO:0006810	transport	99	525	1916	20241	1.64579e-11	1.40386e-08	1.99211	10.7836
GO:0006811	ion transport	45	525	621	20241	5.78841e-10	3.29168e-07	2.79379	9.23744
GO:0006750	glutathione biosynthetic process	6	525	12	20241	2.39465e-07	0.000102132	19.2771	6.62076
GO:0055085	transmembrane transport	31	525	448	20241	8.05928e-07	0.000274983	2.66782	6.0937
GO:0051923	sulfation	5	525	10	20241	2.60619e-06	0.000741027	19.2771	5.58399
GO:0006754	ATP biosynthetic process	7	525	32	20241	1.45415e-05	0.00328925	8.43375	4.83739
GO:0015986	ATP synthesis coupled proton transport	6	525	22	20241	1.54985e-05	0.00328925	10.5148	4.80971
GO:0019344	cysteine biosynthetic process	3	525	3	20241	1.73524e-05	0.00328925	38.5543	4.76064
GO:0046034	ATP metabolic process	7	525	34	20241	2.22208e-05	0.0036322	7.93765	4.65324
GO:0008152	metabolic process	39	525	739	20241	2.34198e-05	0.0036322	2.03466	4.63042
GO:0006749	glutathione metabolic process	8	525	50	20241	3.99783e-05	0.00536771	6.16869	4.39818
GO:0015992	proton transport	10	525	80	20241	4.09028e-05	0.00536771	4.81929	4.38825
GO:0019530	taurine metabolic process	4	525	9	20241	5.083e-05	0.006194	17.1352	4.29388
GO:0007595	lactation	8	525	55	20241	8.09386e-05	0.00920542	5.6079	4.09184
GO:0051289	protein homotetramerization	9	525	71	20241	8.85101e-05	0.00943739	4.88716	4.05301
GO:0060749	mammary gland alveolus development	5	525	20	20241	0.000129294	0.012975	9.63857	3.88842
GO:0006814	sodium ion transport	12	525	131	20241	0.000158233	0.0142349	3.53169	3.8007
GO:0051180	vitamin transport	3	525	5	20241	0.00016688	0.0142349	23.1326	3.7776
GO:0046449	creatinine metabolic process	3	525	5	20241	0.00016688	0.0142349	23.1326	3.7776
GO:0060612	adipose tissue development	6	525	33	20241	0.000180574	0.0146695	7.00987	3.74334
GO:0032967	positive regulation of collagen biosynthetic process	5	525	22	20241	0.000210391	0.0163149	8.76234	3.67697
GO:0006549	isoleucine metabolic process	3	525	6	20241	0.00032732	0.0242786	19.2771	3.48503
GO:0006536	glutamate metabolic process	4	525	14	20241	0.000364137	0.0248487	11.0155	3.43874
GO:0060047	heart contraction	4	525	14	20241	0.000364137	0.0248487	11.0155	3.43874
GO:0007162	negative regulation of cell adhesion	6	525	40	20241	0.00053677	0.0330477	5.78314	3.27021
GO:0022900	electron transport chain	3	525	7	20241	0.000561772	0.0330477	16.5233	3.25044
GO:0006534	cysteine metabolic process	3	525	7	20241	0.000561772	0.0330477	16.5233	3.25044
GO:0051918	negative regulation of fibrinolysis	3	525	7	20241	0.000561772	0.0330477	16.5233	3.25044
GO:0019482	beta-alanine metabolic process	2	525	2	20241	0.000671503	0.0336635	38.5543	3.17295
GO:0019452	L-cysteine catabolic process to taurine	2	525	2	20241	0.000671503	0.0336635	38.5543	3.17295
GO:0042412	taurine biosynthetic process	2	525	2	20241	0.000671503	0.0336635	38.5543	3.17295
GO:0006579	amino-acid betaine catabolic process	2	525	2	20241	0.000671503	0.0336635	38.5543	3.17295
GO:0019346	transsulfuration	2	525	2	20241	0.000671503	0.0336635	38.5543	3.17295
GO:0015711	organic anion transport	5	525	28	20241	0.000690634	0.0336635	6.88469	3.16075
GO:0001822	kidney development	11	525	136	20241	0.000848174	0.0385616	3.11836	3.07151
GO:0032355	response to estradiol	12	525	158	20241	0.000876182	0.0385616	2.92817	3.05741
GO:0006518	peptide metabolic process	3	525	8	20241	0.000881536	0.0385616	14.4579	3.05476
GO:0006573	valine metabolic process	3	525	8	20241	0.000881536	0.0385616	14.4579	3.05476
GO:0006730	one-carbon metabolic process	5	525	30	20241	0.000959598	0.0409269	6.42571	3.01791
GO:0007283	spermatogenesis	21	525	384	20241	0.00114735	0.0473897	2.10844	2.9403
GO:0009725	response to hormone	9	525	100	20241	0.00116669	0.0473897	3.46989	2.93305
GO:0060351	cartilage development involved in endochondral bone morphogenesis	3	525	9	20241	0.00129689	0.0492639	12.8514	2.8871
GO:0014910	regulation of smooth muscle cell migration	3	525	9	20241	0.00129689	0.0492639	12.8514	2.8871
GO:0006805	xenobiotic metabolic process	5	525	32	20241	0.00129946	0.0492639	6.02411	2.88624
GO:0006865	amino acid transport	6	525	48	20241	0.001441	0.0534424	4.81929	2.84134
GO:0051384	response to glucocorticoid	11	525	149	20241	0.00178064	0.0572466	2.84629	2.74942
GO:0007599	hemostasis	6	525	50	20241	0.00178645	0.0572466	4.62651	2.74801
GO:0009086	methionine biosynthetic process	3	525	10	20241	0.00181714	0.0572466	11.5663	2.74061
GO:0006508	proteolysis	30	525	653	20241	0.00190282	0.0572466	1.77125	2.7206
GO:0043603	cellular amide metabolic process	2	525	3	20241	0.0019798	0.0572466	25.7029	2.70338
GO:0048878	chemical homeostasis	2	525	3	20241	0.0019798	0.0572466	25.7029	2.70338
GO:0019627	urea metabolic process	2	525	3	20241	0.0019798	0.0572466	25.7029	2.70338
GO:0070814	hydrogen sulfide biosynthetic process	2	525	3	20241	0.0019798	0.0572466	25.7029	2.70338
GO:0042977	activation of JAK2 kinase activity	2	525	3	20241	0.0019798	0.0572466	25.7029	2.70338
GO:0006565	L-serine catabolic process	2	525	3	20241	0.0019798	0.0572466	25.7029	2.70338
GO:1901385	regulation of voltage-gated calcium channel activity	2	525	3	20241	0.0019798	0.0572466	25.7029	2.70338
GO:0019448	L-cysteine catabolic process	2	525	3	20241	0.0019798	0.0572466	25.7029	2.70338
GO:0034502	protein localization to chromosome	2	525	3	20241	0.0019798	0.0572466	25.7029	2.70338
GO:0034220	ion transmembrane transport	12	525	175	20241	0.00210164	0.0597565	2.64372	2.67744
GO:0035634	response to stilbenoid	4	525	22	20241	0.0022573	0.0631305	7.00987	2.64641
GO:0046415	urate metabolic process	3	525	11	20241	0.00245067	0.0663625	10.5148	2.61072
GO:0015893	drug transport	3	525	11	20241	0.00245067	0.0663625	10.5148	2.61072
GO:0040014	regulation of multicellular organism growth	5	525	37	20241	0.00252926	0.0674206	5.21004	2.59701
GO:0031667	response to nutrient levels	7	525	72	20241	0.00260927	0.0684833	3.74833	2.58348
GO:0006855	drug transmembrane transport	4	525	24	20241	0.00314749	0.0792425	6.42571	2.50204
GO:0060613	fat pad development	3	525	12	20241	0.003205	0.0792425	9.63857	2.49417
GO:0022904	respiratory electron transport chain	3	525	12	20241	0.003205	0.0792425	9.63857	2.49417
GO:0006107	oxaloacetate metabolic process	3	525	12	20241	0.003205	0.0792425	9.63857	2.49417
GO:0007568	aging	13	525	209	20241	0.00328547	0.0799876	2.39811	2.4834
GO:0006520	cellular amino acid metabolic process	4	525	25	20241	0.00367118	0.0799876	6.16869	2.43519
GO:0006600	creatine metabolic process	2	525	4	20241	0.00389154	0.0799876	19.2771	2.40988
GO:0060978	angiogenesis involved in coronary vascular morphogenesis	2	525	4	20241	0.00389154	0.0799876	19.2771	2.40988
GO:0042447	hormone catabolic process	2	525	4	20241	0.00389154	0.0799876	19.2771	2.40988
GO:0009446	putrescine biosynthetic process	2	525	4	20241	0.00389154	0.0799876	19.2771	2.40988
GO:0030497	fatty acid elongation	2	525	4	20241	0.00389154	0.0799876	19.2771	2.40988
GO:0046898	response to cycloheximide	2	525	4	20241	0.00389154	0.0799876	19.2771	2.40988
GO:0044236	multicellular organismal metabolic process	2	525	4	20241	0.00389154	0.0799876	19.2771	2.40988
GO:0060018	astrocyte fate commitment	2	525	4	20241	0.00389154	0.0799876	19.2771	2.40988
GO:0072086	specification of loop of Henle identity	2	525	4	20241	0.00389154	0.0799876	19.2771	2.40988
GO:0006551	leucine metabolic process	2	525	4	20241	0.00389154	0.0799876	19.2771	2.40988
GO:0035461	vitamin transmembrane transport	2	525	4	20241	0.00389154	0.0799876	19.2771	2.40988
GO:0051900	regulation of mitochondrial depolarization	2	525	4	20241	0.00389154	0.0799876	19.2771	2.40988
GO:0060307	regulation of ventricular cardiac muscle cell membrane repolarization	3	525	13	20241	0.00408684	0.0820254	8.89714	2.38861
GO:0042178	xenobiotic catabolic process	3	525	13	20241	0.00408684	0.0820254	8.89714	2.38861
GO:0048821	erythrocyte development	4	525	26	20241	0.00425096	0.0833579	5.93143	2.37151
GO:0008652	cellular amino acid biosynthetic process	4	525	26	20241	0.00425096	0.0833579	5.93143	2.37151
GO:0045597	positive regulation of cell differentiation	5	525	42	20241	0.00444003	0.086076	4.5898	2.35261
GO:0007596	blood coagulation	7	525	80	20241	0.00471628	0.0904043	3.3735	2.3264
GO:0001656	metanephros development	5	525	43	20241	0.00491919	0.093246	4.48306	2.30811
GO:0048712	negative regulation of astrocyte differentiation	3	525	14	20241	0.00510213	0.0956509	8.26163	2.29225
GO:0008202	steroid metabolic process	8	525	104	20241	0.00568734	0.105463	2.96571	2.24509
GO:0019532	oxalate transport	2	525	5	20241	0.00637465	0.110971	15.4217	2.19554
GO:0051409	response to nitrosative stress	2	525	5	20241	0.00637465	0.110971	15.4217	2.19554
GO:0042976	activation of Janus kinase activity	2	525	5	20241	0.00637465	0.110971	15.4217	2.19554
GO:0033590	response to cobalamin	2	525	5	20241	0.00637465	0.110971	15.4217	2.19554
GO:0000255	allantoin metabolic process	2	525	5	20241	0.00637465	0.110971	15.4217	2.19554
GO:0070294	renal sodium ion absorption	2	525	5	20241	0.00637465	0.110971	15.4217	2.19554
GO:0031115	negative regulation of microtubule polymerization	3	525	16	20241	0.00755315	0.128857	7.22893	2.12187
GO:0001894	tissue homeostasis	3	525	16	20241	0.00755315	0.128857	7.22893	2.12187
GO:0006200	ATP catabolic process	13	525	234	20241	0.00834101	0.140889	2.1419	2.07878
GO:0009566	fertilization	5	525	49	20241	0.00858717	0.143156	3.93411	2.06615
GO:0009408	response to heat	6	525	69	20241	0.00893101	0.143156	3.35255	2.0491
GO:0015671	oxygen transport	3	525	17	20241	0.00899729	0.143156	6.8037	2.04589
GO:0051593	response to folic acid	3	525	17	20241	0.00899729	0.143156	6.8037	2.04589
GO:0072593	reactive oxygen species metabolic process	4	525	32	20241	0.00904949	0.143156	4.81929	2.04338
GO:0008584	male gonad development	8	525	113	20241	0.00924824	0.143156	2.72951	2.03394
GO:0042773	ATP synthesis coupled electron transport	2	525	6	20241	0.00939832	0.143156	12.8514	2.02695
GO:0035988	chondrocyte proliferation	2	525	6	20241	0.00939832	0.143156	12.8514	2.02695
GO:0021888	hypothalamus gonadotrophin-releasing hormone neuron development	2	525	6	20241	0.00939832	0.143156	12.8514	2.02695
GO:0002446	neutrophil mediated immunity	2	525	6	20241	0.00939832	0.143156	12.8514	2.02695
GO:0032787	monocarboxylic acid metabolic process	2	525	6	20241	0.00939832	0.143156	12.8514	2.02695
GO:0042493	response to drug	22	525	493	20241	0.0100116	0.151149	1.72048	1.9995
GO:0035725	sodium ion transmembrane transport	7	525	93	20241	0.0105723	0.158214	2.90194	1.97583
GO:0006836	neurotransmitter transport	5	525	52	20241	0.0109889	0.163018	3.70714	1.95905
GO:0001702	gastrulation with mouth forming second	4	525	34	20241	0.0112069	0.164819	4.5358	1.95051
GO:0006813	potassium ion transport	9	525	141	20241	0.011372	0.165817	2.46091	1.94416
GO:0006103	2-oxoglutarate metabolic process	3	525	19	20241	0.0123392	0.170754	6.08752	1.90871
GO:0017144	drug metabolic process	4	525	35	20241	0.0123994	0.170754	4.4062	1.9066
GO:0031100	organ regeneration	7	525	96	20241	0.0124568	0.170754	2.81125	1.9046
GO:0010815	bradykinin catabolic process	2	525	7	20241	0.0129329	0.170754	11.0155	1.8883
GO:0042866	pyruvate biosynthetic process	2	525	7	20241	0.0129329	0.170754	11.0155	1.8883
GO:0007171	activation of transmembrane receptor protein tyrosine kinase activity	2	525	7	20241	0.0129329	0.170754	11.0155	1.8883
GO:1902358	sulfate transmembrane transport	2	525	7	20241	0.0129329	0.170754	11.0155	1.8883
GO:0019227	neuronal action potential propagation	2	525	7	20241	0.0129329	0.170754	11.0155	1.8883
GO:0032287	peripheral nervous system myelin maintenance	2	525	7	20241	0.0129329	0.170754	11.0155	1.8883
GO:0071599	otic vesicle development	2	525	7	20241	0.0129329	0.170754	11.0155	1.8883
GO:0006559	L-phenylalanine catabolic process	2	525	7	20241	0.0129329	0.170754	11.0155	1.8883
GO:0019441	tryptophan catabolic process to kynurenine	2	525	7	20241	0.0129329	0.170754	11.0155	1.8883
GO:0014070	response to organic cyclic compound	13	525	248	20241	0.0131101	0.170754	2.02099	1.8824
GO:0000079	regulation of cyclin-dependent protein serine/threonine kinase activity	4	525	36	20241	0.01367	0.170754	4.28381	1.86423
GO:0042310	vasoconstriction	3	525	20	20241	0.0142418	0.170754	5.78314	1.84644
GO:0007129	synapsis	3	525	20	20241	0.0142418	0.170754	5.78314	1.84644
GO:0086091	regulation of heart rate by cardiac conduction	3	525	20	20241	0.0142418	0.170754	5.78314	1.84644
GO:0034394	protein localization to cell surface	3	525	21	20241	0.0163012	0.170754	5.50776	1.78778
GO:0032332	positive regulation of chondrocyte differentiation	3	525	21	20241	0.0163012	0.170754	5.50776	1.78778
GO:0007188	adenylate cyclase-modulating G-protein coupled receptor signaling pathway	4	525	38	20241	0.0164521	0.170754	4.05835	1.78378
GO:0070555	response to interleukin-1	4	525	38	20241	0.0164521	0.170754	4.05835	1.78378
GO:0042594	response to starvation	4	525	38	20241	0.0164521	0.170754	4.05835	1.78378
GO:0010033	response to organic substance	9	525	150	20241	0.0164872	0.170754	2.31326	1.78285
GO:0072112	glomerular visceral epithelial cell differentiation	2	525	8	20241	0.0169501	0.170754	9.63857	1.77083
GO:0042308	negative regulation of protein import into nucleus	2	525	8	20241	0.0169501	0.170754	9.63857	1.77083
GO:0051385	response to mineralocorticoid	2	525	8	20241	0.0169501	0.170754	9.63857	1.77083
GO:0070837	dehydroascorbic acid transport	2	525	8	20241	0.0169501	0.170754	9.63857	1.77083
GO:0048541	Peyer's patch development	2	525	8	20241	0.0169501	0.170754	9.63857	1.77083
GO:0060396	growth hormone receptor signaling pathway	2	525	8	20241	0.0169501	0.170754	9.63857	1.77083
GO:0014894	response to denervation involved in regulation of muscle adaptation	2	525	8	20241	0.0169501	0.170754	9.63857	1.77083
GO:0006101	citrate metabolic process	2	525	8	20241	0.0169501	0.170754	9.63857	1.77083
GO:0046686	response to cadmium ion	4	525	39	20241	0.0179663	0.170754	3.95429	1.74554
GO:0001502	cartilage condensation	3	525	22	20241	0.0185187	0.170754	5.2574	1.73239
GO:0043066	negative regulation of apoptotic process	21	525	496	20241	0.0198366	0.170754	1.63234	1.70253
GO:0009755	hormone-mediated signaling pathway	3	525	23	20241	0.0208949	0.170754	5.02882	1.67996
GO:0042744	hydrogen peroxide catabolic process	3	525	23	20241	0.0208949	0.170754	5.02882	1.67996
GO:0050880	regulation of blood vessel size	3	525	23	20241	0.0208949	0.170754	5.02882	1.67996
GO:0097009	energy homeostasis	2	525	9	20241	0.0214224	0.170754	8.56762	1.66913
GO:0042737	drug catabolic process	2	525	9	20241	0.0214224	0.170754	8.56762	1.66913
GO:0035999	tetrahydrofolate interconversion	2	525	9	20241	0.0214224	0.170754	8.56762	1.66913
GO:0086002	cardiac muscle cell action potential involved in contraction	2	525	9	20241	0.0214224	0.170754	8.56762	1.66913
GO:0016098	monoterpenoid metabolic process	2	525	9	20241	0.0214224	0.170754	8.56762	1.66913
GO:0009410	response to xenobiotic stimulus	2	525	9	20241	0.0214224	0.170754	8.56762	1.66913
GO:0006972	hyperosmotic response	2	525	9	20241	0.0214224	0.170754	8.56762	1.66913
GO:0060013	righting reflex	2	525	9	20241	0.0214224	0.170754	8.56762	1.66913
GO:0050667	homocysteine metabolic process	2	525	9	20241	0.0214224	0.170754	8.56762	1.66913
GO:0006546	glycine catabolic process	2	525	9	20241	0.0214224	0.170754	8.56762	1.66913
GO:0006122	mitochondrial electron transport, ubiquinol to cytochrome c	2	525	9	20241	0.0214224	0.170754	8.56762	1.66913
GO:0006029	proteoglycan metabolic process	2	525	9	20241	0.0214224	0.170754	8.56762	1.66913
GO:0010992	ubiquitin homeostasis	2	525	9	20241	0.0214224	0.170754	8.56762	1.66913
GO:0030195	negative regulation of blood coagulation	2	525	9	20241	0.0214224	0.170754	8.56762	1.66913
GO:0007369	gastrulation	4	525	42	20241	0.0230169	0.170754	3.67184	1.63795
GO:0071805	potassium ion transmembrane transport	8	525	135	20241	0.0246125	0.170754	2.2847	1.60884
GO:0060143	positive regulation of syncytium formation by plasma membrane fusion	1	525	1	20241	0.0259375	0.170754	38.5543	1.58607
GO:0009712	catechol-containing compound metabolic process	1	525	1	20241	0.0259375	0.170754	38.5543	1.58607
GO:0036088	D-serine catabolic process	1	525	1	20241	0.0259375	0.170754	38.5543	1.58607
GO:0006690	icosanoid metabolic process	1	525	1	20241	0.0259375	0.170754	38.5543	1.58607
GO:0021813	cell-cell adhesion involved in neuronal-glial interactions involved in cerebral cortex radial glia guided migration	1	525	1	20241	0.0259375	0.170754	38.5543	1.58607
GO:0021859	pyramidal neuron differentiation	1	525	1	20241	0.0259375	0.170754	38.5543	1.58607
GO:0032978	protein insertion into membrane from inner side	1	525	1	20241	0.0259375	0.170754	38.5543	1.58607
GO:0048074	negative regulation of eye pigmentation	1	525	1	20241	0.0259375	0.170754	38.5543	1.58607
GO:0043105	negative regulation of GTP cyclohydrolase I activity	1	525	1	20241	0.0259375	0.170754	38.5543	1.58607
GO:0010651	negative regulation of cell communication by electrical coupling	1	525	1	20241	0.0259375	0.170754	38.5543	1.58607
GO:0030258	lipid modification	1	525	1	20241	0.0259375	0.170754	38.5543	1.58607
GO:0033342	negative regulation of collagen binding	1	525	1	20241	0.0259375	0.170754	38.5543	1.58607
GO:0042697	menopause	1	525	1	20241	0.0259375	0.170754	38.5543	1.58607
GO:0034633	retinol transport	1	525	1	20241	0.0259375	0.170754	38.5543	1.58607
GO:0046222	aflatoxin metabolic process	1	525	1	20241	0.0259375	0.170754	38.5543	1.58607
GO:0046223	aflatoxin catabolic process	1	525	1	20241	0.0259375	0.170754	38.5543	1.58607
GO:0060517	epithelial cell proliferation involved in prostatic bud elongation	1	525	1	20241	0.0259375	0.170754	38.5543	1.58607
GO:0031179	peptide modification	1	525	1	20241	0.0259375	0.170754	38.5543	1.58607
GO:0033345	asparagine catabolic process via L-aspartate	1	525	1	20241	0.0259375	0.170754	38.5543	1.58607
GO:0055130	D-alanine catabolic process	1	525	1	20241	0.0259375	0.170754	38.5543	1.58607
GO:0002683	negative regulation of immune system process	1	525	1	20241	0.0259375	0.170754	38.5543	1.58607
GO:0033388	putrescine biosynthetic process from arginine	1	525	1	20241	0.0259375	0.170754	38.5543	1.58607
GO:0072229	metanephric proximal convoluted tubule development	1	525	1	20241	0.0259375	0.170754	38.5543	1.58607
GO:0002347	response to tumor cell	1	525	1	20241	0.0259375	0.170754	38.5543	1.58607
GO:0006705	mineralocorticoid biosynthetic process	1	525	1	20241	0.0259375	0.170754	38.5543	1.58607
GO:0060220	camera-type eye photoreceptor cell fate commitment	1	525	1	20241	0.0259375	0.170754	38.5543	1.58607
GO:0006751	glutathione catabolic process	1	525	1	20241	0.0259375	0.170754	38.5543	1.58607
GO:0019646	aerobic electron transport chain	1	525	1	20241	0.0259375	0.170754	38.5543	1.58607
GO:0021966	corticospinal neuron axon guidance	1	525	1	20241	0.0259375	0.170754	38.5543	1.58607
GO:0018272	protein-pyridoxal-5-phosphate linkage via peptidyl-N6-pyridoxal phosphate-L-lysine	1	525	1	20241	0.0259375	0.170754	38.5543	1.58607
GO:0001834	trophectodermal cell proliferation	1	525	1	20241	0.0259375	0.170754	38.5543	1.58607
GO:0007598	blood coagulation, extrinsic pathway	1	525	1	20241	0.0259375	0.170754	38.5543	1.58607
GO:0044524	protein sulfhydration	1	525	1	20241	0.0259375	0.170754	38.5543	1.58607
GO:0035622	intrahepatic bile duct development	1	525	1	20241	0.0259375	0.170754	38.5543	1.58607
GO:0061090	positive regulation of sequestering of zinc ion	1	525	1	20241	0.0259375	0.170754	38.5543	1.58607
GO:0034767	positive regulation of ion transmembrane transport	1	525	1	20241	0.0259375	0.170754	38.5543	1.58607
GO:0034354	'de novo' NAD biosynthetic process from tryptophan	1	525	1	20241	0.0259375	0.170754	38.5543	1.58607
GO:1901991	negative regulation of mitotic cell cycle phase transition	1	525	1	20241	0.0259375	0.170754	38.5543	1.58607
GO:0035229	positive regulation of glutamate-cysteine ligase activity	1	525	1	20241	0.0259375	0.170754	38.5543	1.58607
GO:0071720	sodium-independent prostaglandin transport	1	525	1	20241	0.0259375	0.170754	38.5543	1.58607
GO:0042938	dipeptide transport	1	525	1	20241	0.0259375	0.170754	38.5543	1.58607
GO:1900128	regulation of G-protein activated inward rectifier potassium channel activity	1	525	1	20241	0.0259375	0.170754	38.5543	1.58607
GO:0002034	regulation of blood vessel size by renin-angiotensin	1	525	1	20241	0.0259375	0.170754	38.5543	1.58607
GO:0046058	cAMP metabolic process	1	525	1	20241	0.0259375	0.170754	38.5543	1.58607
GO:0008615	pyridoxine biosynthetic process	1	525	1	20241	0.0259375	0.170754	38.5543	1.58607
GO:0051494	negative regulation of cytoskeleton organization	1	525	1	20241	0.0259375	0.170754	38.5543	1.58607
GO:0043418	homocysteine catabolic process	1	525	1	20241	0.0259375	0.170754	38.5543	1.58607
GO:1901021	positive regulation of calcium ion transmembrane transporter activity	1	525	1	20241	0.0259375	0.170754	38.5543	1.58607
GO:0051445	regulation of meiotic cell cycle	1	525	1	20241	0.0259375	0.170754	38.5543	1.58607
GO:0019310	inositol catabolic process	1	525	1	20241	0.0259375	0.170754	38.5543	1.58607
GO:0001949	sebaceous gland cell differentiation	1	525	1	20241	0.0259375	0.170754	38.5543	1.58607
GO:0086066	atrial cardiac muscle cell to AV node cell communication	1	525	1	20241	0.0259375	0.170754	38.5543	1.58607
GO:0086047	membrane depolarization during Purkinje myocyte cell action potential	1	525	1	20241	0.0259375	0.170754	38.5543	1.58607
GO:0010021	amylopectin biosynthetic process	1	525	1	20241	0.0259375	0.170754	38.5543	1.58607
GO:0015706	nitrate transport	1	525	1	20241	0.0259375	0.170754	38.5543	1.58607
GO:0060784	regulation of cell proliferation involved in tissue homeostasis	1	525	1	20241	0.0259375	0.170754	38.5543	1.58607
GO:0002866	positive regulation of acute inflammatory response to antigenic stimulus	1	525	1	20241	0.0259375	0.170754	38.5543	1.58607
GO:0046439	L-cysteine metabolic process	1	525	1	20241	0.0259375	0.170754	38.5543	1.58607
GO:0002412	antigen transcytosis by M cells in mucosal-associated lymphoid tissue	1	525	1	20241	0.0259375	0.170754	38.5543	1.58607
GO:0001100	negative regulation of exit from mitosis	1	525	1	20241	0.0259375	0.170754	38.5543	1.58607
GO:0036371	protein localization to T-tubule	1	525	1	20241	0.0259375	0.170754	38.5543	1.58607
GO:0018924	mandelate metabolic process	1	525	1	20241	0.0259375	0.170754	38.5543	1.58607
GO:0003429	growth plate cartilage chondrocyte morphogenesis	1	525	1	20241	0.0259375	0.170754	38.5543	1.58607
GO:0006535	cysteine biosynthetic process from serine	1	525	1	20241	0.0259375	0.170754	38.5543	1.58607
GO:0006528	asparagine metabolic process	1	525	1	20241	0.0259375	0.170754	38.5543	1.58607
GO:0071584	negative regulation of zinc ion transmembrane import	1	525	1	20241	0.0259375	0.170754	38.5543	1.58607
GO:0050668	positive regulation of homocysteine metabolic process	1	525	1	20241	0.0259375	0.170754	38.5543	1.58607
GO:0043506	regulation of JUN kinase activity	1	525	1	20241	0.0259375	0.170754	38.5543	1.58607
GO:0021757	caudate nucleus development	1	525	1	20241	0.0259375	0.170754	38.5543	1.58607
GO:0021758	putamen development	1	525	1	20241	0.0259375	0.170754	38.5543	1.58607
GO:0019428	allantoin biosynthetic process	1	525	1	20241	0.0259375	0.170754	38.5543	1.58607
GO:0072047	proximal/distal pattern formation involved in nephron development	1	525	1	20241	0.0259375	0.170754	38.5543	1.58607
GO:0032328	alanine transport	1	525	1	20241	0.0259375	0.170754	38.5543	1.58607
GO:0035829	renal rubidium ion absorption	1	525	1	20241	0.0259375	0.170754	38.5543	1.58607
GO:0019343	cysteine biosynthetic process via cystathionine	1	525	1	20241	0.0259375	0.170754	38.5543	1.58607
GO:0044752	response to human chorionic gonadotropin	1	525	1	20241	0.0259375	0.170754	38.5543	1.58607
GO:0009124	nucleoside monophosphate biosynthetic process	1	525	1	20241	0.0259375	0.170754	38.5543	1.58607
GO:0060405	regulation of penile erection	1	525	1	20241	0.0259375	0.170754	38.5543	1.58607
GO:0009133	nucleoside diphosphate biosynthetic process	1	525	1	20241	0.0259375	0.170754	38.5543	1.58607
GO:0042182	ketone catabolic process	1	525	1	20241	0.0259375	0.170754	38.5543	1.58607
GO:0033292	T-tubule organization	1	525	1	20241	0.0259375	0.170754	38.5543	1.58607
GO:0007141	male meiosis I	3	525	25	20241	0.0261247	0.170754	4.62651	1.58295
GO:0006829	zinc ion transport	3	525	25	20241	0.0261247	0.170754	4.62651	1.58295
GO:0051246	regulation of protein metabolic process	2	525	10	20241	0.0263237	0.170754	7.71086	1.57965
GO:0007144	female meiosis I	2	525	10	20241	0.0263237	0.170754	7.71086	1.57965
GO:0030520	intracellular estrogen receptor signaling pathway	2	525	10	20241	0.0263237	0.170754	7.71086	1.57965
GO:0033598	mammary gland epithelial cell proliferation	2	525	10	20241	0.0263237	0.170754	7.71086	1.57965
GO:0009072	aromatic amino acid family metabolic process	2	525	10	20241	0.0263237	0.170754	7.71086	1.57965
GO:0006105	succinate metabolic process	2	525	10	20241	0.0263237	0.170754	7.71086	1.57965
GO:0060052	neurofilament cytoskeleton organization	2	525	10	20241	0.0263237	0.170754	7.71086	1.57965
GO:0003084	positive regulation of systemic arterial blood pressure	2	525	10	20241	0.0263237	0.170754	7.71086	1.57965
GO:0042135	neurotransmitter catabolic process	2	525	10	20241	0.0263237	0.170754	7.71086	1.57965
GO:0051932	synaptic transmission, GABAergic	2	525	10	20241	0.0263237	0.170754	7.71086	1.57965
GO:0010243	response to organonitrogen compound	5	525	65	20241	0.0266227	0.172039	2.96571	1.57475
GO:1901215	negative regulation of neuron death	3	525	26	20241	0.0289778	0.184463	4.44857	1.53793
GO:0032094	response to food	3	525	26	20241	0.0289778	0.184463	4.44857	1.53793
GO:0043392	negative regulation of DNA binding	3	525	26	20241	0.0289778	0.184463	4.44857	1.53793
GO:0019369	arachidonic acid metabolic process	3	525	26	20241	0.0289778	0.184463	4.44857	1.53793
GO:0030850	prostate gland development	2	525	11	20241	0.0316288	0.195503	7.00987	1.49992
GO:0044597	daunorubicin metabolic process	2	525	11	20241	0.0316288	0.195503	7.00987	1.49992
GO:0044598	doxorubicin metabolic process	2	525	11	20241	0.0316288	0.195503	7.00987	1.49992
GO:0022010	central nervous system myelination	2	525	11	20241	0.0316288	0.195503	7.00987	1.49992
GO:0060068	vagina development	2	525	11	20241	0.0316288	0.195503	7.00987	1.49992
GO:0060065	uterus development	2	525	11	20241	0.0316288	0.195503	7.00987	1.49992
GO:0046500	S-adenosylmethionine metabolic process	2	525	11	20241	0.0316288	0.195503	7.00987	1.49992
GO:0030193	regulation of blood coagulation	2	525	11	20241	0.0316288	0.195503	7.00987	1.49992
GO:0060135	maternal process involved in female pregnancy	3	525	27	20241	0.0319888	0.197014	4.28381	1.495
GO:0006874	cellular calcium ion homeostasis	6	525	92	20241	0.0324854	0.199353	2.51441	1.48831
GO:0048469	cell maturation	4	525	47	20241	0.0331815	0.202411	3.28122	1.4791
GO:0042542	response to hydrogen peroxide	5	525	69	20241	0.0333398	0.202411	2.79379	1.47704
GO:0043010	camera-type eye development	5	525	69	20241	0.0333398	0.202411	2.79379	1.47704
GO:0032869	cellular response to insulin stimulus	6	525	93	20241	0.0339966	0.205667	2.48737	1.46856
GO:0007173	epidermal growth factor receptor signaling pathway	3	525	28	20241	0.0351568	0.206998	4.13082	1.45399
GO:0006820	anion transport	3	525	28	20241	0.0351568	0.206998	4.13082	1.45399
GO:0045665	negative regulation of neuron differentiation	5	525	70	20241	0.035169	0.206998	2.75388	1.45384
GO:0032024	positive regulation of insulin secretion	4	525	48	20241	0.0354821	0.206998	3.21286	1.44999
GO:0042730	fibrinolysis	2	525	12	20241	0.0373136	0.206998	6.42571	1.42813
GO:0043171	peptide catabolic process	2	525	12	20241	0.0373136	0.206998	6.42571	1.42813
GO:0042416	dopamine biosynthetic process	2	525	12	20241	0.0373136	0.206998	6.42571	1.42813
GO:0070989	oxidative demethylation	2	525	12	20241	0.0373136	0.206998	6.42571	1.42813
GO:0050908	detection of light stimulus involved in visual perception	2	525	12	20241	0.0373136	0.206998	6.42571	1.42813
GO:0015701	bicarbonate transport	2	525	12	20241	0.0373136	0.206998	6.42571	1.42813
GO:0046498	S-adenosylhomocysteine metabolic process	2	525	12	20241	0.0373136	0.206998	6.42571	1.42813
GO:0045104	intermediate filament cytoskeleton organization	2	525	12	20241	0.0373136	0.206998	6.42571	1.42813
GO:0019363	pyridine nucleotide biosynthetic process	2	525	12	20241	0.0373136	0.206998	6.42571	1.42813
GO:0046688	response to copper ion	3	525	29	20241	0.0384803	0.206998	3.98837	1.41476
GO:0001937	negative regulation of endothelial cell proliferation	3	525	29	20241	0.0384803	0.206998	3.98837	1.41476
GO:0045777	positive regulation of blood pressure	3	525	30	20241	0.0419578	0.206998	3.85543	1.37719
GO:0043200	response to amino acid	4	525	51	20241	0.0429247	0.206998	3.02387	1.36729
GO:0032259	methylation	9	525	178	20241	0.0429466	0.206998	1.94937	1.36707
GO:0050771	negative regulation of axonogenesis	2	525	13	20241	0.0433548	0.206998	5.93143	1.36296
GO:0061036	positive regulation of cartilage development	2	525	13	20241	0.0433548	0.206998	5.93143	1.36296
GO:1901653	cellular response to peptide	2	525	13	20241	0.0433548	0.206998	5.93143	1.36296
GO:2000045	regulation of G1/S transition of mitotic cell cycle	2	525	13	20241	0.0433548	0.206998	5.93143	1.36296
GO:0009435	NAD biosynthetic process	2	525	13	20241	0.0433548	0.206998	5.93143	1.36296
GO:0060088	auditory receptor cell stereocilium organization	2	525	13	20241	0.0433548	0.206998	5.93143	1.36296
GO:0042574	retinal metabolic process	2	525	13	20241	0.0433548	0.206998	5.93143	1.36296
GO:0035428	hexose transmembrane transport	2	525	13	20241	0.0433548	0.206998	5.93143	1.36296
GO:0006979	response to oxidative stress	8	525	151	20241	0.0434397	0.206998	2.04261	1.36211
GO:0006633	fatty acid biosynthetic process	5	525	75	20241	0.0452341	0.206998	2.57029	1.34453
GO:0050769	positive regulation of neurogenesis	3	525	31	20241	0.0455875	0.206998	3.73106	1.34115
GO:0043278	response to morphine	3	525	31	20241	0.0455875	0.206998	3.73106	1.34115
GO:0015758	glucose transport	3	525	31	20241	0.0455875	0.206998	3.73106	1.34115
GO:0030308	negative regulation of cell growth	7	525	126	20241	0.0460413	0.206998	2.1419	1.33685
GO:0007605	sensory perception of sound	7	525	126	20241	0.0460413	0.206998	2.1419	1.33685
GO:0007565	female pregnancy	6	525	101	20241	0.0477234	0.206998	2.29035	1.32127
GO:0051260	protein homooligomerization	9	525	182	20241	0.048244	0.206998	1.90653	1.31656
GO:1902476	chloride transmembrane transport	4	525	53	20241	0.0483374	0.206998	2.90976	1.31572
GO:0045840	positive regulation of mitosis	3	525	32	20241	0.0493673	0.206998	3.61446	1.30656
GO:0051496	positive regulation of stress fiber assembly	3	525	32	20241	0.0493673	0.206998	3.61446	1.30656
GO:0034765	regulation of ion transmembrane transport	9	525	183	20241	0.049633	0.206998	1.89611	1.30423
GO:0050821	protein stabilization	5	525	77	20241	0.0496938	0.206998	2.50353	1.3037
GO:0042738	exogenous drug catabolic process	2	525	14	20241	0.0497303	0.206998	5.50776	1.30338
GO:0008340	determination of adult lifespan	2	525	14	20241	0.0497303	0.206998	5.50776	1.30338
GO:0033762	response to glucagon	2	525	14	20241	0.0497303	0.206998	5.50776	1.30338
GO:0043537	negative regulation of blood vessel endothelial cell migration	2	525	14	20241	0.0497303	0.206998	5.50776	1.30338
GO:0048715	negative regulation of oligodendrocyte differentiation	2	525	14	20241	0.0497303	0.206998	5.50776	1.30338
GO:0006601	creatine biosynthetic process	1	525	2	20241	0.0512034	0.206998	19.2771	1.2907
GO:0030704	vitelline membrane formation	1	525	2	20241	0.0512034	0.206998	19.2771	1.2907
GO:0060133	somatotropin secreting cell development	1	525	2	20241	0.0512034	0.206998	19.2771	1.2907
GO:0051608	histamine transport	1	525	2	20241	0.0512034	0.206998	19.2771	1.2907
GO:0006649	phospholipid transfer to membrane	1	525	2	20241	0.0512034	0.206998	19.2771	1.2907
GO:0003170	heart valve development	1	525	2	20241	0.0512034	0.206998	19.2771	1.2907
GO:0072190	ureter urothelium development	1	525	2	20241	0.0512034	0.206998	19.2771	1.2907
GO:0006682	galactosylceramide biosynthetic process	1	525	2	20241	0.0512034	0.206998	19.2771	1.2907
GO:0006212	uracil catabolic process	1	525	2	20241	0.0512034	0.206998	19.2771	1.2907
GO:0003188	heart valve formation	1	525	2	20241	0.0512034	0.206998	19.2771	1.2907
GO:1902177	positive regulation of oxidative stress-induced intrinsic apoptotic signaling pathway	1	525	2	20241	0.0512034	0.206998	19.2771	1.2907
GO:0051282	regulation of sequestering of calcium ion	1	525	2	20241	0.0512034	0.206998	19.2771	1.2907
GO:0006668	sphinganine-1-phosphate metabolic process	1	525	2	20241	0.0512034	0.206998	19.2771	1.2907
GO:0007576	nucleolar fragmentation	1	525	2	20241	0.0512034	0.206998	19.2771	1.2907
GO:0072170	metanephric tubule development	1	525	2	20241	0.0512034	0.206998	19.2771	1.2907
GO:0019542	propionate biosynthetic process	1	525	2	20241	0.0512034	0.206998	19.2771	1.2907
GO:0019483	beta-alanine biosynthetic process	1	525	2	20241	0.0512034	0.206998	19.2771	1.2907
GO:0031109	microtubule polymerization or depolymerization	1	525	2	20241	0.0512034	0.206998	19.2771	1.2907
GO:0051170	nuclear import	1	525	2	20241	0.0512034	0.206998	19.2771	1.2907
GO:0045761	regulation of adenylate cyclase activity	1	525	2	20241	0.0512034	0.206998	19.2771	1.2907
GO:0033306	phytol metabolic process	1	525	2	20241	0.0512034	0.206998	19.2771	1.2907
GO:0010260	organ senescence	1	525	2	20241	0.0512034	0.206998	19.2771	1.2907
GO:0009258	10-formyltetrahydrofolate catabolic process	1	525	2	20241	0.0512034	0.206998	19.2771	1.2907
GO:0002682	regulation of immune system process	1	525	2	20241	0.0512034	0.206998	19.2771	1.2907
GO:1900738	positive regulation of phospholipase C-activating G-protein coupled receptor signaling pathway	1	525	2	20241	0.0512034	0.206998	19.2771	1.2907
GO:0071600	otic vesicle morphogenesis	1	525	2	20241	0.0512034	0.206998	19.2771	1.2907
GO:0033387	putrescine biosynthetic process from ornithine	1	525	2	20241	0.0512034	0.206998	19.2771	1.2907
GO:0071379	cellular response to prostaglandin stimulus	1	525	2	20241	0.0512034	0.206998	19.2771	1.2907
GO:0061113	pancreas morphogenesis	1	525	2	20241	0.0512034	0.206998	19.2771	1.2907
GO:0072233	metanephric thick ascending limb development	1	525	2	20241	0.0512034	0.206998	19.2771	1.2907
GO:0071332	cellular response to fructose stimulus	1	525	2	20241	0.0512034	0.206998	19.2771	1.2907
GO:2000048	negative regulation of cell-cell adhesion mediated by cadherin	1	525	2	20241	0.0512034	0.206998	19.2771	1.2907
GO:0060221	retinal rod cell differentiation	1	525	2	20241	0.0512034	0.206998	19.2771	1.2907
GO:0042426	choline catabolic process	1	525	2	20241	0.0512034	0.206998	19.2771	1.2907
GO:0070904	transepithelial L-ascorbic acid transport	1	525	2	20241	0.0512034	0.206998	19.2771	1.2907
GO:0061138	morphogenesis of a branching epithelium	1	525	2	20241	0.0512034	0.206998	19.2771	1.2907
GO:0072272	proximal/distal pattern formation involved in metanephric nephron development	1	525	2	20241	0.0512034	0.206998	19.2771	1.2907
GO:0007597	blood coagulation, intrinsic pathway	1	525	2	20241	0.0512034	0.206998	19.2771	1.2907
GO:0019100	male germ-line sex determination	1	525	2	20241	0.0512034	0.206998	19.2771	1.2907
GO:0010312	detoxification of zinc ion	1	525	2	20241	0.0512034	0.206998	19.2771	1.2907
GO:2000504	positive regulation of blood vessel remodeling	1	525	2	20241	0.0512034	0.206998	19.2771	1.2907
GO:0031247	actin rod assembly	1	525	2	20241	0.0512034	0.206998	19.2771	1.2907
GO:0000105	histidine biosynthetic process	1	525	2	20241	0.0512034	0.206998	19.2771	1.2907
GO:0046373	L-arabinose metabolic process	1	525	2	20241	0.0512034	0.206998	19.2771	1.2907
GO:0050867	positive regulation of cell activation	1	525	2	20241	0.0512034	0.206998	19.2771	1.2907
GO:0006837	serotonin transport	1	525	2	20241	0.0512034	0.206998	19.2771	1.2907
GO:0070168	negative regulation of biomineral tissue development	1	525	2	20241	0.0512034	0.206998	19.2771	1.2907
GO:0060350	endochondral bone morphogenesis	1	525	2	20241	0.0512034	0.206998	19.2771	1.2907
GO:2000384	negative regulation of ectoderm development	1	525	2	20241	0.0512034	0.206998	19.2771	1.2907
GO:0009098	leucine biosynthetic process	1	525	2	20241	0.0512034	0.206998	19.2771	1.2907
GO:1901019	regulation of calcium ion transmembrane transporter activity	1	525	2	20241	0.0512034	0.206998	19.2771	1.2907
GO:0070178	D-serine metabolic process	1	525	2	20241	0.0512034	0.206998	19.2771	1.2907
GO:0046022	positive regulation of transcription from RNA polymerase II promoter during mitosis	1	525	2	20241	0.0512034	0.206998	19.2771	1.2907
GO:0043402	glucocorticoid mediated signaling pathway	1	525	2	20241	0.0512034	0.206998	19.2771	1.2907
GO:0043380	regulation of memory T cell differentiation	1	525	2	20241	0.0512034	0.206998	19.2771	1.2907
GO:0010882	regulation of cardiac muscle contraction by calcium ion signaling	1	525	2	20241	0.0512034	0.206998	19.2771	1.2907
GO:0086036	regulation of cardiac muscle cell membrane potential	1	525	2	20241	0.0512034	0.206998	19.2771	1.2907
GO:0021589	cerebellum structural organization	1	525	2	20241	0.0512034	0.206998	19.2771	1.2907
GO:0030046	parallel actin filament bundle assembly	1	525	2	20241	0.0512034	0.206998	19.2771	1.2907
GO:0014809	regulation of skeletal muscle contraction by regulation of release of sequestered calcium ion	1	525	2	20241	0.0512034	0.206998	19.2771	1.2907
GO:0019255	glucose 1-phosphate metabolic process	1	525	2	20241	0.0512034	0.206998	19.2771	1.2907
GO:0014870	response to muscle inactivity	1	525	2	20241	0.0512034	0.206998	19.2771	1.2907
GO:0015747	urate transport	1	525	2	20241	0.0512034	0.206998	19.2771	1.2907
GO:0009082	branched-chain amino acid biosynthetic process	1	525	2	20241	0.0512034	0.206998	19.2771	1.2907
GO:0009081	branched-chain amino acid metabolic process	1	525	2	20241	0.0512034	0.206998	19.2771	1.2907
GO:0015755	fructose transport	1	525	2	20241	0.0512034	0.206998	19.2771	1.2907
GO:0045117	azole transport	1	525	2	20241	0.0512034	0.206998	19.2771	1.2907
GO:0042092	type 2 immune response	1	525	2	20241	0.0512034	0.206998	19.2771	1.2907
GO:0034197	triglyceride transport	1	525	2	20241	0.0512034	0.206998	19.2771	1.2907
GO:0070278	extracellular matrix constituent secretion	1	525	2	20241	0.0512034	0.206998	19.2771	1.2907
GO:0048388	endosomal lumen acidification	1	525	2	20241	0.0512034	0.206998	19.2771	1.2907
GO:0015888	thiamine transport	1	525	2	20241	0.0512034	0.206998	19.2771	1.2907
GO:1901313	positive regulation of gene expression	1	525	2	20241	0.0512034	0.206998	19.2771	1.2907
GO:0071585	detoxification of cadmium ion	1	525	2	20241	0.0512034	0.206998	19.2771	1.2907
GO:0006570	tyrosine metabolic process	1	525	2	20241	0.0512034	0.206998	19.2771	1.2907
GO:0006550	isoleucine catabolic process	1	525	2	20241	0.0512034	0.206998	19.2771	1.2907
GO:1901387	positive regulation of voltage-gated calcium channel activity	1	525	2	20241	0.0512034	0.206998	19.2771	1.2907
GO:0009637	response to blue light	1	525	2	20241	0.0512034	0.206998	19.2771	1.2907
GO:0021740	principal sensory nucleus of trigeminal nerve development	1	525	2	20241	0.0512034	0.206998	19.2771	1.2907
GO:1902259	regulation of delayed rectifier potassium channel activity	1	525	2	20241	0.0512034	0.206998	19.2771	1.2907
GO:0042634	regulation of hair cycle	1	525	2	20241	0.0512034	0.206998	19.2771	1.2907
GO:0019413	acetate biosynthetic process	1	525	2	20241	0.0512034	0.206998	19.2771	1.2907
GO:0051050	positive regulation of transport	1	525	2	20241	0.0512034	0.206998	19.2771	1.2907
GO:0010593	negative regulation of lamellipodium assembly	1	525	2	20241	0.0512034	0.206998	19.2771	1.2907
GO:0046950	cellular ketone body metabolic process	1	525	2	20241	0.0512034	0.206998	19.2771	1.2907
GO:0060401	cytosolic calcium ion transport	1	525	2	20241	0.0512034	0.206998	19.2771	1.2907
GO:2000757	negative regulation of peptidyl-lysine acetylation	1	525	2	20241	0.0512034	0.206998	19.2771	1.2907
GO:0015820	leucine transport	1	525	2	20241	0.0512034	0.206998	19.2771	1.2907
GO:0002528	regulation of vascular permeability involved in acute inflammatory response	1	525	2	20241	0.0512034	0.206998	19.2771	1.2907
GO:0060427	lung connective tissue development	1	525	2	20241	0.0512034	0.206998	19.2771	1.2907
GO:0015882	L-ascorbic acid transport	1	525	2	20241	0.0512034	0.206998	19.2771	1.2907
GO:0003413	chondrocyte differentiation involved in endochondral bone morphogenesis	1	525	2	20241	0.0512034	0.206998	19.2771	1.2907
GO:0003415	chondrocyte hypertrophy	1	525	2	20241	0.0512034	0.206998	19.2771	1.2907
GO:0036309	protein localization to M-band	1	525	2	20241	0.0512034	0.206998	19.2771	1.2907
GO:0051917	regulation of fibrinolysis	1	525	2	20241	0.0512034	0.206998	19.2771	1.2907
GO:0045471	response to ethanol	8	525	157	20241	0.0524372	0.211484	1.96455	1.28036
GO:0001503	ossification	6	525	104	20241	0.0536382	0.215818	2.22429	1.27053
GO:0014068	positive regulation of phosphatidylinositol 3-kinase signaling	4	525	55	20241	0.0541093	0.216691	2.80395	1.26673
GO:0001558	regulation of cell growth	4	525	55	20241	0.0541093	0.216691	2.80395	1.26673
GO:0072520	seminiferous tubule development	2	525	15	20241	0.0564186	0.223838	5.14057	1.24858
GO:0015695	organic cation transport	2	525	15	20241	0.0564186	0.223838	5.14057	1.24858
GO:0071577	zinc ion transmembrane transport	2	525	15	20241	0.0564186	0.223838	5.14057	1.24858
GO:0008272	sulfate transport	2	525	15	20241	0.0564186	0.223838	5.14057	1.24858
GO:0034613	cellular protein localization	4	525	56	20241	0.057129	0.22613	2.75388	1.24314
GO:0055093	response to hyperoxia	3	525	34	20241	0.057368	0.22655	3.40185	1.24133
GO:0006821	chloride transport	5	525	81	20241	0.0593619	0.233883	2.37989	1.22649
GO:0030168	platelet activation	3	525	35	20241	0.0615838	0.241522	3.30465	1.21053
GO:0034599	cellular response to oxidative stress	3	525	35	20241	0.0615838	0.241522	3.30465	1.21053
GO:0048009	insulin-like growth factor receptor signaling pathway	2	525	16	20241	0.0633994	0.242211	4.81929	1.19791
GO:0007588	excretion	2	525	16	20241	0.0633994	0.242211	4.81929	1.19791
GO:0050730	regulation of peptidyl-tyrosine phosphorylation	2	525	16	20241	0.0633994	0.242211	4.81929	1.19791
GO:0050482	arachidonic acid secretion	2	525	16	20241	0.0633994	0.242211	4.81929	1.19791
GO:0006839	mitochondrial transport	2	525	16	20241	0.0633994	0.242211	4.81929	1.19791
GO:0006825	copper ion transport	2	525	16	20241	0.0633994	0.242211	4.81929	1.19791
GO:0040018	positive regulation of multicellular organism growth	3	525	36	20241	0.0659396	0.242211	3.21286	1.18085
GO:0030097	hemopoiesis	5	525	85	20241	0.0700259	0.242211	2.2679	1.15474
GO:0051930	regulation of sensory perception of pain	3	525	37	20241	0.0704324	0.242211	3.12602	1.15223
GO:0042417	dopamine metabolic process	2	525	17	20241	0.070653	0.242211	4.5358	1.15087
GO:0043268	positive regulation of potassium ion transport	2	525	17	20241	0.070653	0.242211	4.5358	1.15087
GO:0006833	water transport	2	525	17	20241	0.070653	0.242211	4.5358	1.15087
GO:0002063	chondrocyte development	2	525	17	20241	0.070653	0.242211	4.5358	1.15087
GO:0001539	cilium or flagellum-dependent cell motility	2	525	17	20241	0.070653	0.242211	4.5358	1.15087
GO:0048745	smooth muscle tissue development	2	525	17	20241	0.070653	0.242211	4.5358	1.15087
GO:0006631	fatty acid metabolic process	8	525	170	20241	0.0757967	0.242211	1.81432	1.12035
GO:0051649	establishment of localization in cell	1	525	3	20241	0.0758152	0.242211	12.8514	1.12024
GO:0051610	serotonin uptake	1	525	3	20241	0.0758152	0.242211	12.8514	1.12024
GO:0072537	fibroblast activation	1	525	3	20241	0.0758152	0.242211	12.8514	1.12024
GO:2001027	negative regulation of endothelial cell chemotaxis	1	525	3	20241	0.0758152	0.242211	12.8514	1.12024
GO:0051639	actin filament network formation	1	525	3	20241	0.0758152	0.242211	12.8514	1.12024
GO:0042775	mitochondrial ATP synthesis coupled electron transport	1	525	3	20241	0.0758152	0.242211	12.8514	1.12024
GO:0003179	heart valve morphogenesis	1	525	3	20241	0.0758152	0.242211	12.8514	1.12024
GO:0006210	thymine catabolic process	1	525	3	20241	0.0758152	0.242211	12.8514	1.12024
GO:0003166	bundle of His development	1	525	3	20241	0.0758152	0.242211	12.8514	1.12024
GO:0007525	somatic muscle development	1	525	3	20241	0.0758152	0.242211	12.8514	1.12024
GO:0072197	ureter morphogenesis	1	525	3	20241	0.0758152	0.242211	12.8514	1.12024
GO:0097477	lateral motor column neuron migration	1	525	3	20241	0.0758152	0.242211	12.8514	1.12024
GO:0007021	tubulin complex assembly	1	525	3	20241	0.0758152	0.242211	12.8514	1.12024
GO:0046639	negative regulation of alpha-beta T cell differentiation	1	525	3	20241	0.0758152	0.242211	12.8514	1.12024
GO:0018125	peptidyl-cysteine methylation	1	525	3	20241	0.0758152	0.242211	12.8514	1.12024
GO:0009247	glycolipid biosynthetic process	1	525	3	20241	0.0758152	0.242211	12.8514	1.12024
GO:0043567	regulation of insulin-like growth factor receptor signaling pathway	1	525	3	20241	0.0758152	0.242211	12.8514	1.12024
GO:0045759	negative regulation of action potential	1	525	3	20241	0.0758152	0.242211	12.8514	1.12024
GO:0001306	age-dependent response to oxidative stress	1	525	3	20241	0.0758152	0.242211	12.8514	1.12024
GO:0042297	vocal learning	1	525	3	20241	0.0758152	0.242211	12.8514	1.12024
GO:0042823	pyridoxal phosphate biosynthetic process	1	525	3	20241	0.0758152	0.242211	12.8514	1.12024
GO:0048133	male germ-line stem cell asymmetric division	1	525	3	20241	0.0758152	0.242211	12.8514	1.12024
GO:2000021	regulation of ion homeostasis	1	525	3	20241	0.0758152	0.242211	12.8514	1.12024
GO:0006742	NADP catabolic process	1	525	3	20241	0.0758152	0.242211	12.8514	1.12024
GO:0016539	intein-mediated protein splicing	1	525	3	20241	0.0758152	0.242211	12.8514	1.12024
GO:0042891	antibiotic transport	1	525	3	20241	0.0758152	0.242211	12.8514	1.12024
GO:0019628	urate catabolic process	1	525	3	20241	0.0758152	0.242211	12.8514	1.12024
GO:0021941	negative regulation of cerebellar granule cell precursor proliferation	1	525	3	20241	0.0758152	0.242211	12.8514	1.12024
GO:0021942	radial glia guided migration of Purkinje cell	1	525	3	20241	0.0758152	0.242211	12.8514	1.12024
GO:0042424	catecholamine catabolic process	1	525	3	20241	0.0758152	0.242211	12.8514	1.12024
GO:0001831	trophectodermal cellular morphogenesis	1	525	3	20241	0.0758152	0.242211	12.8514	1.12024
GO:0043252	sodium-independent organic anion transport	1	525	3	20241	0.0758152	0.242211	12.8514	1.12024
GO:0018242	protein O-linked glycosylation via serine	1	525	3	20241	0.0758152	0.242211	12.8514	1.12024
GO:0097052	L-kynurenine metabolic process	1	525	3	20241	0.0758152	0.242211	12.8514	1.12024
GO:0014706	striated muscle tissue development	1	525	3	20241	0.0758152	0.242211	12.8514	1.12024
GO:0070873	regulation of glycogen metabolic process	1	525	3	20241	0.0758152	0.242211	12.8514	1.12024
GO:0003331	positive regulation of extracellular matrix constituent secretion	1	525	3	20241	0.0758152	0.242211	12.8514	1.12024
GO:0071492	cellular response to UV-A	1	525	3	20241	0.0758152	0.242211	12.8514	1.12024
GO:0034059	response to anoxia	1	525	3	20241	0.0758152	0.242211	12.8514	1.12024
GO:1901018	positive regulation of potassium ion transmembrane transporter activity	1	525	3	20241	0.0758152	0.242211	12.8514	1.12024
GO:1900127	positive regulation of hyaluronan biosynthetic process	1	525	3	20241	0.0758152	0.242211	12.8514	1.12024
GO:0002036	regulation of L-glutamate transport	1	525	3	20241	0.0758152	0.242211	12.8514	1.12024
GO:0006867	asparagine transport	1	525	3	20241	0.0758152	0.242211	12.8514	1.12024
GO:0032764	negative regulation of mast cell cytokine production	1	525	3	20241	0.0758152	0.242211	12.8514	1.12024
GO:0006463	steroid hormone receptor complex assembly	1	525	3	20241	0.0758152	0.242211	12.8514	1.12024
GO:0044208	'de novo' AMP biosynthetic process	1	525	3	20241	0.0758152	0.242211	12.8514	1.12024
GO:0009890	negative regulation of biosynthetic process	1	525	3	20241	0.0758152	0.242211	12.8514	1.12024
GO:0046874	quinolinate metabolic process	1	525	3	20241	0.0758152	0.242211	12.8514	1.12024
GO:0033512	L-lysine catabolic process to acetyl-CoA via saccharopine	1	525	3	20241	0.0758152	0.242211	12.8514	1.12024
GO:0086070	SA node cell to atrial cardiac muscle cell communication	1	525	3	20241	0.0758152	0.242211	12.8514	1.12024
GO:0045963	negative regulation of dopamine metabolic process	1	525	3	20241	0.0758152	0.242211	12.8514	1.12024
GO:0086015	SA node cell action potential	1	525	3	20241	0.0758152	0.242211	12.8514	1.12024
GO:0033143	regulation of intracellular steroid hormone receptor signaling pathway	1	525	3	20241	0.0758152	0.242211	12.8514	1.12024
GO:0032286	central nervous system myelin maintenance	1	525	3	20241	0.0758152	0.242211	12.8514	1.12024
GO:0071883	activation of MAPK activity by adrenergic receptor signaling pathway	1	525	3	20241	0.0758152	0.242211	12.8514	1.12024
GO:0071404	cellular response to low-density lipoprotein particle stimulus	1	525	3	20241	0.0758152	0.242211	12.8514	1.12024
GO:0046485	ether lipid metabolic process	1	525	3	20241	0.0758152	0.242211	12.8514	1.12024
GO:0060729	intestinal epithelial structure maintenance	1	525	3	20241	0.0758152	0.242211	12.8514	1.12024
GO:0006562	proline catabolic process	1	525	3	20241	0.0758152	0.242211	12.8514	1.12024
GO:0031999	negative regulation of fatty acid beta-oxidation	1	525	3	20241	0.0758152	0.242211	12.8514	1.12024
GO:0019860	uracil metabolic process	1	525	3	20241	0.0758152	0.242211	12.8514	1.12024
GO:0006556	S-adenosylmethionine biosynthetic process	1	525	3	20241	0.0758152	0.242211	12.8514	1.12024
GO:0009642	response to light intensity	1	525	3	20241	0.0758152	0.242211	12.8514	1.12024
GO:0038171	cannabinoid signaling pathway	1	525	3	20241	0.0758152	0.242211	12.8514	1.12024
GO:0006591	ornithine metabolic process	1	525	3	20241	0.0758152	0.242211	12.8514	1.12024
GO:0038161	prolactin signaling pathway	1	525	3	20241	0.0758152	0.242211	12.8514	1.12024
GO:0072034	renal vesicle induction	1	525	3	20241	0.0758152	0.242211	12.8514	1.12024
GO:0007354	zygotic determination of anterior/posterior axis, embryo	1	525	3	20241	0.0758152	0.242211	12.8514	1.12024
GO:0032788	saturated monocarboxylic acid metabolic process	1	525	3	20241	0.0758152	0.242211	12.8514	1.12024
GO:0032789	unsaturated monocarboxylic acid metabolic process	1	525	3	20241	0.0758152	0.242211	12.8514	1.12024
GO:0042167	heme catabolic process	1	525	3	20241	0.0758152	0.242211	12.8514	1.12024
GO:0035864	response to potassium ion	1	525	3	20241	0.0758152	0.242211	12.8514	1.12024
GO:0046952	ketone body catabolic process	1	525	3	20241	0.0758152	0.242211	12.8514	1.12024
GO:0006066	alcohol metabolic process	1	525	3	20241	0.0758152	0.242211	12.8514	1.12024
GO:0048769	sarcomerogenesis	1	525	3	20241	0.0758152	0.242211	12.8514	1.12024
GO:0002521	leukocyte differentiation	1	525	3	20241	0.0758152	0.242211	12.8514	1.12024
GO:0090272	negative regulation of fibroblast growth factor production	1	525	3	20241	0.0758152	0.242211	12.8514	1.12024
GO:0000320	re-entry into mitotic cell cycle	1	525	3	20241	0.0758152	0.242211	12.8514	1.12024
GO:0032388	positive regulation of intracellular transport	1	525	3	20241	0.0758152	0.242211	12.8514	1.12024
GO:0008295	spermidine biosynthetic process	1	525	3	20241	0.0758152	0.242211	12.8514	1.12024
GO:0042180	cellular ketone metabolic process	1	525	3	20241	0.0758152	0.242211	12.8514	1.12024
GO:0070634	transepithelial ammonium transport	1	525	3	20241	0.0758152	0.242211	12.8514	1.12024
GO:0015849	organic acid transport	1	525	3	20241	0.0758152	0.242211	12.8514	1.12024
GO:0006461	protein complex assembly	4	525	62	20241	0.0770846	0.245806	2.48737	1.11303
GO:0050910	detection of mechanical stimulus involved in sensory perception of sound	2	525	18	20241	0.0781607	0.248773	4.28381	1.10701
GO:0045776	negative regulation of blood pressure	3	525	39	20241	0.0798171	0.252631	2.96571	1.0979
GO:0007200	phospholipase C-activating G-protein coupled receptor signaling pathway	3	525	39	20241	0.0798171	0.252631	2.96571	1.0979
GO:0002053	positive regulation of mesenchymal cell proliferation	3	525	39	20241	0.0798171	0.252631	2.96571	1.0979
GO:0016525	negative regulation of angiogenesis	4	525	64	20241	0.0844174	0.266204	2.40964	1.07357
GO:0008217	regulation of blood pressure	4	525	64	20241	0.0844174	0.266204	2.40964	1.07357
GO:0032868	response to insulin	5	525	90	20241	0.0847375	0.26672	2.1419	1.07192
GO:0072661	protein targeting to plasma membrane	2	525	19	20241	0.0859044	0.267639	4.05835	1.06598
GO:0002028	regulation of sodium ion transport	2	525	19	20241	0.0859044	0.267639	4.05835	1.06598
GO:0006801	superoxide metabolic process	2	525	19	20241	0.0859044	0.267639	4.05835	1.06598
GO:0007405	neuroblast proliferation	2	525	19	20241	0.0859044	0.267639	4.05835	1.06598
GO:0009790	embryo development	7	525	146	20241	0.0862186	0.267639	1.84849	1.0644
GO:0006665	sphingolipid metabolic process	3	525	41	20241	0.089712	0.267639	2.82105	1.04715
GO:0010043	response to zinc ion	3	525	41	20241	0.089712	0.267639	2.82105	1.04715
GO:0045595	regulation of cell differentiation	3	525	41	20241	0.089712	0.267639	2.82105	1.04715
GO:0006950	response to stress	8	525	177	20241	0.0906047	0.267639	1.74257	1.04285
GO:0061024	membrane organization	2	525	20	20241	0.0938669	0.267639	3.85543	1.02749
GO:0086005	ventricular cardiac muscle cell action potential	2	525	20	20241	0.0938669	0.267639	3.85543	1.02749
GO:0042446	hormone biosynthetic process	2	525	20	20241	0.0938669	0.267639	3.85543	1.02749
GO:0033197	response to vitamin E	2	525	20	20241	0.0938669	0.267639	3.85543	1.02749
GO:0046427	positive regulation of JAK-STAT cascade	2	525	20	20241	0.0938669	0.267639	3.85543	1.02749
GO:0006807	nitrogen compound metabolic process	2	525	20	20241	0.0938669	0.267639	3.85543	1.02749
GO:0060009	Sertoli cell development	2	525	20	20241	0.0938669	0.267639	3.85543	1.02749
GO:0071158	positive regulation of cell cycle arrest	2	525	20	20241	0.0938669	0.267639	3.85543	1.02749
GO:0071310	cellular response to organic substance	3	525	42	20241	0.0948424	0.267639	2.75388	1.023
GO:0048286	lung alveolus development	3	525	42	20241	0.0948424	0.267639	2.75388	1.023
GO:0022008	neurogenesis	3	525	42	20241	0.0948424	0.267639	2.75388	1.023
GO:0003333	amino acid transmembrane transport	4	525	67	20241	0.096028	0.267639	2.30175	1.0176
GO:0032902	nerve growth factor production	1	525	4	20241	0.0997898	0.267639	9.63857	1.00091
GO:0051256	mitotic spindle midzone assembly	1	525	4	20241	0.0997898	0.267639	9.63857	1.00091
GO:0061073	ciliary body morphogenesis	1	525	4	20241	0.0997898	0.267639	9.63857	1.00091
GO:0071286	cellular response to magnesium ion	1	525	4	20241	0.0997898	0.267639	9.63857	1.00091
GO:0061030	epithelial cell differentiation involved in mammary gland alveolus development	1	525	4	20241	0.0997898	0.267639	9.63857	1.00091
GO:0061031	endodermal digestive tract morphogenesis	1	525	4	20241	0.0997898	0.267639	9.63857	1.00091
GO:0006163	purine nucleotide metabolic process	1	525	4	20241	0.0997898	0.267639	9.63857	1.00091
GO:0031111	negative regulation of microtubule polymerization or depolymerization	1	525	4	20241	0.0997898	0.267639	9.63857	1.00091
GO:0048807	female genitalia morphogenesis	1	525	4	20241	0.0997898	0.267639	9.63857	1.00091
GO:0032417	positive regulation of sodium:proton antiporter activity	1	525	4	20241	0.0997898	0.267639	9.63857	1.00091
GO:0035989	tendon development	1	525	4	20241	0.0997898	0.267639	9.63857	1.00091
GO:0031133	regulation of axon diameter	1	525	4	20241	0.0997898	0.267639	9.63857	1.00091
GO:0030277	maintenance of gastrointestinal epithelium	1	525	4	20241	0.0997898	0.267639	9.63857	1.00091
GO:0060523	prostate epithelial cord elongation	1	525	4	20241	0.0997898	0.267639	9.63857	1.00091
GO:0007091	metaphase/anaphase transition of mitotic cell cycle	1	525	4	20241	0.0997898	0.267639	9.63857	1.00091
GO:0060512	prostate gland morphogenesis	1	525	4	20241	0.0997898	0.267639	9.63857	1.00091
GO:0070318	positive regulation of G0 to G1 transition	1	525	4	20241	0.0997898	0.267639	9.63857	1.00091
GO:0072513	positive regulation of secondary heart field cardioblast proliferation	1	525	4	20241	0.0997898	0.267639	9.63857	1.00091
GO:1900747	negative regulation of vascular endothelial growth factor signaling pathway	1	525	4	20241	0.0997898	0.267639	9.63857	1.00091
GO:0030823	regulation of cGMP metabolic process	1	525	4	20241	0.0997898	0.267639	9.63857	1.00091
GO:0072221	metanephric distal convoluted tubule development	1	525	4	20241	0.0997898	0.267639	9.63857	1.00091
GO:0072218	metanephric ascending thin limb development	1	525	4	20241	0.0997898	0.267639	9.63857	1.00091
GO:0070050	neuron cellular homeostasis	1	525	4	20241	0.0997898	0.267639	9.63857	1.00091
GO:0048563	post-embryonic organ morphogenesis	1	525	4	20241	0.0997898	0.267639	9.63857	1.00091
GO:0071321	cellular response to cGMP	1	525	4	20241	0.0997898	0.267639	9.63857	1.00091
GO:0042420	dopamine catabolic process	1	525	4	20241	0.0997898	0.267639	9.63857	1.00091
GO:0086009	membrane repolarization	1	525	4	20241	0.0997898	0.267639	9.63857	1.00091
GO:0072289	metanephric nephron tubule formation	1	525	4	20241	0.0997898	0.267639	9.63857	1.00091
GO:0045428	regulation of nitric oxide biosynthetic process	1	525	4	20241	0.0997898	0.267639	9.63857	1.00091
GO:0032534	regulation of microvillus assembly	1	525	4	20241	0.0997898	0.267639	9.63857	1.00091
GO:0032119	sequestering of zinc ion	1	525	4	20241	0.0997898	0.267639	9.63857	1.00091
GO:0035625	epidermal growth factor-activated receptor transactivation by G-protein coupled receptor signaling pathway	1	525	4	20241	0.0997898	0.267639	9.63857	1.00091
GO:0071774	response to fibroblast growth factor	1	525	4	20241	0.0997898	0.267639	9.63857	1.00091
GO:0000103	sulfate assimilation	1	525	4	20241	0.0997898	0.267639	9.63857	1.00091
GO:0033004	negative regulation of mast cell activation	1	525	4	20241	0.0997898	0.267639	9.63857	1.00091
GO:0043271	negative regulation of ion transport	1	525	4	20241	0.0997898	0.267639	9.63857	1.00091
GO:0070189	kynurenine metabolic process	1	525	4	20241	0.0997898	0.267639	9.63857	1.00091
GO:2001257	regulation of cation channel activity	1	525	4	20241	0.0997898	0.267639	9.63857	1.00091
GO:0051873	killing by host of symbiont cells	1	525	4	20241	0.0997898	0.267639	9.63857	1.00091
GO:0006868	glutamine transport	1	525	4	20241	0.0997898	0.267639	9.63857	1.00091
GO:0046929	negative regulation of neurotransmitter secretion	1	525	4	20241	0.0997898	0.267639	9.63857	1.00091
GO:0048294	negative regulation of isotype switching to IgE isotypes	1	525	4	20241	0.0997898	0.267639	9.63857	1.00091
GO:0033602	negative regulation of dopamine secretion	1	525	4	20241	0.0997898	0.267639	9.63857	1.00091
GO:0001504	neurotransmitter uptake	1	525	4	20241	0.0997898	0.267639	9.63857	1.00091
GO:0045980	negative regulation of nucleotide metabolic process	1	525	4	20241	0.0997898	0.267639	9.63857	1.00091
GO:0086013	membrane repolarization during cardiac muscle cell action potential	1	525	4	20241	0.0997898	0.267639	9.63857	1.00091
GO:0032227	negative regulation of synaptic transmission, dopaminergic	1	525	4	20241	0.0997898	0.267639	9.63857	1.00091
GO:0030091	protein repair	1	525	4	20241	0.0997898	0.267639	9.63857	1.00091
GO:0070574	cadmium ion transmembrane transport	1	525	4	20241	0.0997898	0.267639	9.63857	1.00091
GO:0048609	multicellular organismal reproductive process	1	525	4	20241	0.0997898	0.267639	9.63857	1.00091
GO:0060745	mammary gland branching involved in pregnancy	1	525	4	20241	0.0997898	0.267639	9.63857	1.00091
GO:0072488	ammonium transmembrane transport	1	525	4	20241	0.0997898	0.267639	9.63857	1.00091
GO:0035088	establishment or maintenance of apical/basal cell polarity	1	525	4	20241	0.0997898	0.267639	9.63857	1.00091
GO:0003056	regulation of vascular smooth muscle contraction	1	525	4	20241	0.0997898	0.267639	9.63857	1.00091
GO:0006558	L-phenylalanine metabolic process	1	525	4	20241	0.0997898	0.267639	9.63857	1.00091
GO:0006572	tyrosine catabolic process	1	525	4	20241	0.0997898	0.267639	9.63857	1.00091
GO:0006552	leucine catabolic process	1	525	4	20241	0.0997898	0.267639	9.63857	1.00091
GO:0019852	L-ascorbic acid metabolic process	1	525	4	20241	0.0997898	0.267639	9.63857	1.00091
GO:1901386	negative regulation of voltage-gated calcium channel activity	1	525	4	20241	0.0997898	0.267639	9.63857	1.00091
GO:0072498	embryonic skeletal joint development	1	525	4	20241	0.0997898	0.267639	9.63857	1.00091
GO:0072014	proximal tubule development	1	525	4	20241	0.0997898	0.267639	9.63857	1.00091
GO:0072012	glomerulus vasculature development	1	525	4	20241	0.0997898	0.267639	9.63857	1.00091
GO:0010543	regulation of platelet activation	1	525	4	20241	0.0997898	0.267639	9.63857	1.00091
GO:0033629	negative regulation of cell adhesion mediated by integrin	1	525	4	20241	0.0997898	0.267639	9.63857	1.00091
GO:0006085	acetyl-CoA biosynthetic process	1	525	4	20241	0.0997898	0.267639	9.63857	1.00091
GO:0035879	plasma membrane lactate transport	1	525	4	20241	0.0997898	0.267639	9.63857	1.00091
GO:2000741	positive regulation of mesenchymal stem cell differentiation	1	525	4	20241	0.0997898	0.267639	9.63857	1.00091
GO:0009166	nucleotide catabolic process	1	525	4	20241	0.0997898	0.267639	9.63857	1.00091
GO:0051935	L-glutamate uptake involved in synaptic transmission	1	525	4	20241	0.0997898	0.267639	9.63857	1.00091
GO:0032387	negative regulation of intracellular transport	1	525	4	20241	0.0997898	0.267639	9.63857	1.00091
GO:0015817	histidine transport	1	525	4	20241	0.0997898	0.267639	9.63857	1.00091
GO:0003406	retinal pigment epithelium development	1	525	4	20241	0.0997898	0.267639	9.63857	1.00091
GO:0071504	cellular response to heparin	1	525	4	20241	0.0997898	0.267639	9.63857	1.00091
GO:0043433	negative regulation of sequence-specific DNA binding transcription factor activity	4	525	68	20241	0.100057	0.267639	2.2679	0.999754
GO:0007628	adult walking behavior	3	525	43	20241	0.10009	0.267639	2.68983	0.999609
GO:0007601	visual perception	6	525	123	20241	0.100968	0.269565	1.8807	0.995815
GO:0010039	response to iron ion	2	525	21	20241	0.102032	0.271131	3.67184	0.991265
GO:0009060	aerobic respiration	2	525	21	20241	0.102032	0.271131	3.67184	0.991265
GO:0042149	cellular response to glucose starvation	2	525	21	20241	0.102032	0.271131	3.67184	0.991265
GO:0051291	protein heterooligomerization	5	525	96	20241	0.104356	0.276875	2.00804	0.981484
GO:0002062	chondrocyte differentiation	3	525	44	20241	0.105452	0.279348	2.6287	0.976947
GO:0048557	embryonic digestive tract morphogenesis	2	525	22	20241	0.110383	0.29017	3.50494	0.957098
GO:0030539	male genitalia development	2	525	22	20241	0.110383	0.29017	3.50494	0.957098
GO:0007259	JAK-STAT cascade	2	525	22	20241	0.110383	0.29017	3.50494	0.957098
GO:0090103	cochlea morphogenesis	2	525	22	20241	0.110383	0.29017	3.50494	0.957098
GO:0010942	positive regulation of cell death	3	525	45	20241	0.110923	0.29017	2.57029	0.954978
GO:0010977	negative regulation of neuron projection development	3	525	45	20241	0.110923	0.29017	2.57029	0.954978
GO:0050679	positive regulation of epithelial cell proliferation	4	525	72	20241	0.116928	0.29017	2.1419	0.932081
GO:0070371	ERK1 and ERK2 cascade	2	525	23	20241	0.118906	0.29017	3.35255	0.924797
GO:0001708	cell fate specification	2	525	23	20241	0.118906	0.29017	3.35255	0.924797
GO:0010001	glial cell differentiation	2	525	23	20241	0.118906	0.29017	3.35255	0.924797
GO:0006937	regulation of muscle contraction	2	525	23	20241	0.118906	0.29017	3.35255	0.924797
GO:0017157	regulation of exocytosis	2	525	23	20241	0.118906	0.29017	3.35255	0.924797
GO:0007267	cell-cell signaling	4	525	73	20241	0.121329	0.29017	2.11256	0.916037
GO:0007626	locomotory behavior	5	525	101	20241	0.122261	0.29017	1.90863	0.912711
GO:0061458	reproductive system development	1	525	5	20241	0.123144	0.29017	7.71086	0.909588
GO:0051645	Golgi localization	1	525	5	20241	0.123144	0.29017	7.71086	0.909588
GO:0048014	Tie signaling pathway	1	525	5	20241	0.123144	0.29017	7.71086	0.909588
GO:0007501	mesodermal cell fate specification	1	525	5	20241	0.123144	0.29017	7.71086	0.909588
GO:0006670	sphingosine metabolic process	1	525	5	20241	0.123144	0.29017	7.71086	0.909588
GO:0060157	urinary bladder development	1	525	5	20241	0.123144	0.29017	7.71086	0.909588
GO:0032970	regulation of actin filament-based process	1	525	5	20241	0.123144	0.29017	7.71086	0.909588
GO:0010664	negative regulation of striated muscle cell apoptotic process	1	525	5	20241	0.123144	0.29017	7.71086	0.909588
GO:0090315	negative regulation of protein targeting to membrane	1	525	5	20241	0.123144	0.29017	7.71086	0.909588
GO:0030241	skeletal muscle myosin thick filament assembly	1	525	5	20241	0.123144	0.29017	7.71086	0.909588
GO:0020027	hemoglobin metabolic process	1	525	5	20241	0.123144	0.29017	7.71086	0.909588
GO:0045329	carnitine biosynthetic process	1	525	5	20241	0.123144	0.29017	7.71086	0.909588
GO:0055129	L-proline biosynthetic process	1	525	5	20241	0.123144	0.29017	7.71086	0.909588
GO:0060501	positive regulation of epithelial cell proliferation involved in lung morphogenesis	1	525	5	20241	0.123144	0.29017	7.71086	0.909588
GO:0046684	response to pyrethroid	1	525	5	20241	0.123144	0.29017	7.71086	0.909588
GO:0071636	positive regulation of transforming growth factor beta production	1	525	5	20241	0.123144	0.29017	7.71086	0.909588
GO:2000008	regulation of protein localization to cell surface	1	525	5	20241	0.123144	0.29017	7.71086	0.909588
GO:0003219	cardiac right ventricle formation	1	525	5	20241	0.123144	0.29017	7.71086	0.909588
GO:0033085	negative regulation of T cell differentiation in thymus	1	525	5	20241	0.123144	0.29017	7.71086	0.909588
GO:0033088	negative regulation of immature T cell proliferation in thymus	1	525	5	20241	0.123144	0.29017	7.71086	0.909588
GO:0036101	leukotriene B4 catabolic process	1	525	5	20241	0.123144	0.29017	7.71086	0.909588
GO:0016576	histone dephosphorylation	1	525	5	20241	0.123144	0.29017	7.71086	0.909588
GO:0007621	negative regulation of female receptivity	1	525	5	20241	0.123144	0.29017	7.71086	0.909588
GO:0010817	regulation of hormone levels	1	525	5	20241	0.123144	0.29017	7.71086	0.909588
GO:0021940	positive regulation of cerebellar granule cell precursor proliferation	1	525	5	20241	0.123144	0.29017	7.71086	0.909588
GO:0010826	negative regulation of centrosome duplication	1	525	5	20241	0.123144	0.29017	7.71086	0.909588
GO:0003283	atrial septum development	1	525	5	20241	0.123144	0.29017	7.71086	0.909588
GO:0060298	positive regulation of sarcomere organization	1	525	5	20241	0.123144	0.29017	7.71086	0.909588
GO:0010757	negative regulation of plasminogen activation	1	525	5	20241	0.123144	0.29017	7.71086	0.909588
GO:0018243	protein O-linked glycosylation via threonine	1	525	5	20241	0.123144	0.29017	7.71086	0.909588
GO:0061088	regulation of sequestering of zinc ion	1	525	5	20241	0.123144	0.29017	7.71086	0.909588
GO:0071318	cellular response to ATP	1	525	5	20241	0.123144	0.29017	7.71086	0.909588
GO:0071493	cellular response to UV-B	1	525	5	20241	0.123144	0.29017	7.71086	0.909588
GO:0060385	axonogenesis involved in innervation	1	525	5	20241	0.123144	0.29017	7.71086	0.909588
GO:0003383	apical constriction	1	525	5	20241	0.123144	0.29017	7.71086	0.909588
GO:0070141	response to UV-A	1	525	5	20241	0.123144	0.29017	7.71086	0.909588
GO:0046040	IMP metabolic process	1	525	5	20241	0.123144	0.29017	7.71086	0.909588
GO:0014051	gamma-aminobutyric acid secretion	1	525	5	20241	0.123144	0.29017	7.71086	0.909588
GO:0009992	cellular water homeostasis	1	525	5	20241	0.123144	0.29017	7.71086	0.909588
GO:1901030	positive regulation of mitochondrial outer membrane permeabilization involved in apoptotic signaling pathway	1	525	5	20241	0.123144	0.29017	7.71086	0.909588
GO:0033601	positive regulation of mammary gland epithelial cell proliferation	1	525	5	20241	0.123144	0.29017	7.71086	0.909588
GO:0021540	corpus callosum morphogenesis	1	525	5	20241	0.123144	0.29017	7.71086	0.909588
GO:0044206	UMP salvage	1	525	5	20241	0.123144	0.29017	7.71086	0.909588
GO:0045541	negative regulation of cholesterol biosynthetic process	1	525	5	20241	0.123144	0.29017	7.71086	0.909588
GO:0019695	choline metabolic process	1	525	5	20241	0.123144	0.29017	7.71086	0.909588
GO:0021587	cerebellum morphogenesis	1	525	5	20241	0.123144	0.29017	7.71086	0.909588
GO:0086011	membrane repolarization during action potential	1	525	5	20241	0.123144	0.29017	7.71086	0.909588
GO:0086012	membrane depolarization during cardiac muscle cell action potential	1	525	5	20241	0.123144	0.29017	7.71086	0.909588
GO:0014854	response to inactivity	1	525	5	20241	0.123144	0.29017	7.71086	0.909588
GO:0090184	positive regulation of kidney development	1	525	5	20241	0.123144	0.29017	7.71086	0.909588
GO:0014842	regulation of satellite cell proliferation	1	525	5	20241	0.123144	0.29017	7.71086	0.909588
GO:0045578	negative regulation of B cell differentiation	1	525	5	20241	0.123144	0.29017	7.71086	0.909588
GO:0014878	response to electrical stimulus involved in regulation of muscle adaptation	1	525	5	20241	0.123144	0.29017	7.71086	0.909588
GO:0009063	cellular amino acid catabolic process	1	525	5	20241	0.123144	0.29017	7.71086	0.909588
GO:0047484	regulation of response to osmotic stress	1	525	5	20241	0.123144	0.29017	7.71086	0.909588
GO:0006527	arginine catabolic process	1	525	5	20241	0.123144	0.29017	7.71086	0.909588
GO:0060452	positive regulation of cardiac muscle contraction	1	525	5	20241	0.123144	0.29017	7.71086	0.909588
GO:0006569	tryptophan catabolic process	1	525	5	20241	0.123144	0.29017	7.71086	0.909588
GO:0030641	regulation of cellular pH	1	525	5	20241	0.123144	0.29017	7.71086	0.909588
GO:0006596	polyamine biosynthetic process	1	525	5	20241	0.123144	0.29017	7.71086	0.909588
GO:0006595	polyamine metabolic process	1	525	5	20241	0.123144	0.29017	7.71086	0.909588
GO:0042159	lipoprotein catabolic process	1	525	5	20241	0.123144	0.29017	7.71086	0.909588
GO:0051048	negative regulation of secretion	1	525	5	20241	0.123144	0.29017	7.71086	0.909588
GO:0035865	cellular response to potassium ion	1	525	5	20241	0.123144	0.29017	7.71086	0.909588
GO:0046533	negative regulation of photoreceptor cell differentiation	1	525	5	20241	0.123144	0.29017	7.71086	0.909588
GO:0015879	carnitine transport	1	525	5	20241	0.123144	0.29017	7.71086	0.909588
GO:0007214	gamma-aminobutyric acid signaling pathway	2	525	24	20241	0.127585	0.298984	3.21286	0.894199
GO:0007140	male meiosis	2	525	24	20241	0.127585	0.298984	3.21286	0.894199
GO:0010038	response to metal ion	2	525	24	20241	0.127585	0.298984	3.21286	0.894199
GO:0016338	calcium-independent cell-cell adhesion via plasma membrane cell-adhesion molecules	2	525	24	20241	0.127585	0.298984	3.21286	0.894199
GO:0032496	response to lipopolysaccharide	9	525	224	20241	0.129797	0.30375	1.54906	0.886736
GO:0000187	activation of MAPK activity	4	525	75	20241	0.130338	0.304181	2.05623	0.88493
GO:0051591	response to cAMP	4	525	75	20241	0.130338	0.304181	2.05623	0.88493
GO:0007584	response to nutrient	6	525	133	20241	0.132485	0.308769	1.73929	0.877834
GO:0019933	cAMP-mediated signaling	2	525	25	20241	0.136408	0.311116	3.08434	0.86516
GO:0009880	embryonic pattern specification	2	525	25	20241	0.136408	0.311116	3.08434	0.86516
GO:0016079	synaptic vesicle exocytosis	2	525	25	20241	0.136408	0.311116	3.08434	0.86516
GO:0051899	membrane depolarization	2	525	25	20241	0.136408	0.311116	3.08434	0.86516
GO:0051480	cytosolic calcium ion homeostasis	2	525	25	20241	0.136408	0.311116	3.08434	0.86516
GO:0070542	response to fatty acid	2	525	25	20241	0.136408	0.311116	3.08434	0.86516
GO:0000302	response to reactive oxygen species	2	525	25	20241	0.136408	0.311116	3.08434	0.86516
GO:0043434	response to peptide hormone	6	525	135	20241	0.139294	0.311116	1.71352	0.856068
GO:0007623	circadian rhythm	4	525	77	20241	0.139615	0.311116	2.00282	0.855069
GO:0071300	cellular response to retinoic acid	3	525	50	20241	0.139805	0.311116	2.31326	0.854479
GO:0007420	brain development	10	525	260	20241	0.140323	0.311116	1.48286	0.85287
GO:0014003	oligodendrocyte development	2	525	26	20241	0.14536	0.311116	2.96571	0.837554
GO:0031397	negative regulation of protein ubiquitination	2	525	26	20241	0.14536	0.311116	2.96571	0.837554
GO:0009636	response to toxic substance	5	525	107	20241	0.145485	0.311116	1.8016	0.837181
GO:0009058	biosynthetic process	3	525	51	20241	0.14586	0.311116	2.2679	0.836065
GO:0072584	caveolin-mediated endocytosis	1	525	6	20241	0.145893	0.311116	6.42571	0.835967
GO:0060117	auditory receptor cell development	1	525	6	20241	0.145893	0.311116	6.42571	0.835967
GO:2000138	positive regulation of cell proliferation involved in heart morphogenesis	1	525	6	20241	0.145893	0.311116	6.42571	0.835967
GO:0006642	triglyceride mobilization	1	525	6	20241	0.145893	0.311116	6.42571	0.835967
GO:0003139	secondary heart field specification	1	525	6	20241	0.145893	0.311116	6.42571	0.835967
GO:0003149	membranous septum morphogenesis	1	525	6	20241	0.145893	0.311116	6.42571	0.835967
GO:0003160	endocardium morphogenesis	1	525	6	20241	0.145893	0.311116	6.42571	0.835967
GO:0016052	carbohydrate catabolic process	1	525	6	20241	0.145893	0.311116	6.42571	0.835967
GO:0046618	drug export	1	525	6	20241	0.145893	0.311116	6.42571	0.835967
GO:0010694	positive regulation of alkaline phosphatase activity	1	525	6	20241	0.145893	0.311116	6.42571	0.835967
GO:0046654	tetrahydrofolate biosynthetic process	1	525	6	20241	0.145893	0.311116	6.42571	0.835967
GO:0090370	negative regulation of cholesterol efflux	1	525	6	20241	0.145893	0.311116	6.42571	0.835967
GO:0045332	phospholipid translocation	1	525	6	20241	0.145893	0.311116	6.42571	0.835967
GO:0006700	C21-steroid hormone biosynthetic process	1	525	6	20241	0.145893	0.311116	6.42571	0.835967
GO:0006704	glucocorticoid biosynthetic process	1	525	6	20241	0.145893	0.311116	6.42571	0.835967
GO:0015698	inorganic anion transport	1	525	6	20241	0.145893	0.311116	6.42571	0.835967
GO:0051346	negative regulation of hydrolase activity	1	525	6	20241	0.145893	0.311116	6.42571	0.835967
GO:0021960	anterior commissure morphogenesis	1	525	6	20241	0.145893	0.311116	6.42571	0.835967
GO:0008535	respiratory chain complex IV assembly	1	525	6	20241	0.145893	0.311116	6.42571	0.835967
GO:0042359	vitamin D metabolic process	1	525	6	20241	0.145893	0.311116	6.42571	0.835967
GO:0007168	receptor guanylyl cyclase signaling pathway	1	525	6	20241	0.145893	0.311116	6.42571	0.835967
GO:0008063	Toll signaling pathway	1	525	6	20241	0.145893	0.311116	6.42571	0.835967
GO:0008064	regulation of actin polymerization or depolymerization	1	525	6	20241	0.145893	0.311116	6.42571	0.835967
GO:0050819	negative regulation of coagulation	1	525	6	20241	0.145893	0.311116	6.42571	0.835967
GO:2001222	regulation of neuron migration	1	525	6	20241	0.145893	0.311116	6.42571	0.835967
GO:0033194	response to hydroperoxide	1	525	6	20241	0.145893	0.311116	6.42571	0.835967
GO:0000290	deadenylation-dependent decapping of nuclear-transcribed mRNA	1	525	6	20241	0.145893	0.311116	6.42571	0.835967
GO:0042904	9-cis-retinoic acid biosynthetic process	1	525	6	20241	0.145893	0.311116	6.42571	0.835967
GO:0071470	cellular response to osmotic stress	1	525	6	20241	0.145893	0.311116	6.42571	0.835967
GO:0007262	STAT protein import into nucleus	1	525	6	20241	0.145893	0.311116	6.42571	0.835967
GO:0043353	enucleate erythrocyte differentiation	1	525	6	20241	0.145893	0.311116	6.42571	0.835967
GO:0045540	regulation of cholesterol biosynthetic process	1	525	6	20241	0.145893	0.311116	6.42571	0.835967
GO:0060706	cell differentiation involved in embryonic placenta development	1	525	6	20241	0.145893	0.311116	6.42571	0.835967
GO:0070972	protein localization to endoplasmic reticulum	1	525	6	20241	0.145893	0.311116	6.42571	0.835967
GO:0042471	ear morphogenesis	1	525	6	20241	0.145893	0.311116	6.42571	0.835967
GO:0042473	outer ear morphogenesis	1	525	6	20241	0.145893	0.311116	6.42571	0.835967
GO:0030033	microvillus assembly	1	525	6	20241	0.145893	0.311116	6.42571	0.835967
GO:0002829	negative regulation of type 2 immune response	1	525	6	20241	0.145893	0.311116	6.42571	0.835967
GO:0048643	positive regulation of skeletal muscle tissue development	1	525	6	20241	0.145893	0.311116	6.42571	0.835967
GO:0001547	antral ovarian follicle growth	1	525	6	20241	0.145893	0.311116	6.42571	0.835967
GO:0050957	equilibrioception	1	525	6	20241	0.145893	0.311116	6.42571	0.835967
GO:0060750	epithelial cell proliferation involved in mammary gland duct elongation	1	525	6	20241	0.145893	0.311116	6.42571	0.835967
GO:0045110	intermediate filament bundle assembly	1	525	6	20241	0.145893	0.311116	6.42571	0.835967
GO:0060023	soft palate development	1	525	6	20241	0.145893	0.311116	6.42571	0.835967
GO:0048386	positive regulation of retinoic acid receptor signaling pathway	1	525	6	20241	0.145893	0.311116	6.42571	0.835967
GO:1901379	regulation of potassium ion transmembrane transport	1	525	6	20241	0.145893	0.311116	6.42571	0.835967
GO:0006531	aspartate metabolic process	1	525	6	20241	0.145893	0.311116	6.42571	0.835967
GO:0031503	protein complex localization	1	525	6	20241	0.145893	0.311116	6.42571	0.835967
GO:0000303	response to superoxide	1	525	6	20241	0.145893	0.311116	6.42571	0.835967
GO:0045629	negative regulation of T-helper 2 cell differentiation	1	525	6	20241	0.145893	0.311116	6.42571	0.835967
GO:0019373	epoxygenase P450 pathway	1	525	6	20241	0.145893	0.311116	6.42571	0.835967
GO:0070201	regulation of establishment of protein localization	1	525	6	20241	0.145893	0.311116	6.42571	0.835967
GO:0090279	regulation of calcium ion import	1	525	6	20241	0.145893	0.311116	6.42571	0.835967
GO:0006629	lipid metabolic process	16	525	462	20241	0.148956	0.316868	1.33521	0.826942
GO:0019233	sensory perception of pain	4	525	79	20241	0.149147	0.316868	1.95212	0.826386
GO:0042472	inner ear morphogenesis	4	525	79	20241	0.149147	0.316868	1.95212	0.826386
GO:0071260	cellular response to mechanical stimulus	4	525	80	20241	0.154005	0.325659	1.92771	0.812466
GO:0050808	synapse organization	2	525	27	20241	0.15443	0.325659	2.85587	0.811268
GO:0006885	regulation of pH	2	525	27	20241	0.15443	0.325659	2.85587	0.811268
GO:0030968	endoplasmic reticulum unfolded protein response	2	525	27	20241	0.15443	0.325659	2.85587	0.811268
GO:0019216	regulation of lipid metabolic process	2	525	27	20241	0.15443	0.325659	2.85587	0.811268
GO:0006094	gluconeogenesis	2	525	27	20241	0.15443	0.325659	2.85587	0.811268
GO:0010951	negative regulation of endopeptidase activity	5	525	110	20241	0.157756	0.329917	1.75247	0.802013
GO:0045765	regulation of angiogenesis	2	525	28	20241	0.163605	0.329917	2.75388	0.786203
GO:0010765	positive regulation of sodium ion transport	2	525	28	20241	0.163605	0.329917	2.75388	0.786203
GO:0035264	multicellular organism growth	4	525	82	20241	0.163895	0.329917	1.8807	0.785435
GO:0060561	apoptotic process involved in morphogenesis	1	525	7	20241	0.168053	0.329917	5.50776	0.774555
GO:0050774	negative regulation of dendrite morphogenesis	1	525	7	20241	0.168053	0.329917	5.50776	0.774555
GO:0006144	purine nucleobase metabolic process	1	525	7	20241	0.168053	0.329917	5.50776	0.774555
GO:0030239	myofibril assembly	1	525	7	20241	0.168053	0.329917	5.50776	0.774555
GO:0046661	male sex differentiation	1	525	7	20241	0.168053	0.329917	5.50776	0.774555
GO:0055123	digestive system development	1	525	7	20241	0.168053	0.329917	5.50776	0.774555
GO:0070307	lens fiber cell development	1	525	7	20241	0.168053	0.329917	5.50776	0.774555
GO:0071377	cellular response to glucagon stimulus	1	525	7	20241	0.168053	0.329917	5.50776	0.774555
GO:0006729	tetrahydrobiopterin biosynthetic process	1	525	7	20241	0.168053	0.329917	5.50776	0.774555
GO:2000020	positive regulation of male gonad development	1	525	7	20241	0.168053	0.329917	5.50776	0.774555
GO:0015696	ammonium transport	1	525	7	20241	0.168053	0.329917	5.50776	0.774555
GO:0030836	positive regulation of actin filament depolymerization	1	525	7	20241	0.168053	0.329917	5.50776	0.774555
GO:0021517	ventral spinal cord development	1	525	7	20241	0.168053	0.329917	5.50776	0.774555
GO:0051354	negative regulation of oxidoreductase activity	1	525	7	20241	0.168053	0.329917	5.50776	0.774555
GO:0009396	folic acid-containing compound biosynthetic process	1	525	7	20241	0.168053	0.329917	5.50776	0.774555
GO:0014732	skeletal muscle atrophy	1	525	7	20241	0.168053	0.329917	5.50776	0.774555
GO:0090031	positive regulation of steroid hormone biosynthetic process	1	525	7	20241	0.168053	0.329917	5.50776	0.774555
GO:0034392	negative regulation of smooth muscle cell apoptotic process	1	525	7	20241	0.168053	0.329917	5.50776	0.774555
GO:0034374	low-density lipoprotein particle remodeling	1	525	7	20241	0.168053	0.329917	5.50776	0.774555
GO:0033033	negative regulation of myeloid cell apoptotic process	1	525	7	20241	0.168053	0.329917	5.50776	0.774555
GO:0015793	glycerol transport	1	525	7	20241	0.168053	0.329917	5.50776	0.774555
GO:0030913	paranodal junction assembly	1	525	7	20241	0.168053	0.329917	5.50776	0.774555
GO:0006883	cellular sodium ion homeostasis	1	525	7	20241	0.168053	0.329917	5.50776	0.774555
GO:0042908	xenobiotic transport	1	525	7	20241	0.168053	0.329917	5.50776	0.774555
GO:2001259	positive regulation of cation channel activity	1	525	7	20241	0.168053	0.329917	5.50776	0.774555
GO:0006857	oligopeptide transport	1	525	7	20241	0.168053	0.329917	5.50776	0.774555
GO:0008635	activation of cysteine-type endopeptidase activity involved in apoptotic process by cytochrome c	1	525	7	20241	0.168053	0.329917	5.50776	0.774555
GO:0010941	regulation of cell death	1	525	7	20241	0.168053	0.329917	5.50776	0.774555
GO:0051024	positive regulation of immunoglobulin secretion	1	525	7	20241	0.168053	0.329917	5.50776	0.774555
GO:0002070	epithelial cell maturation	1	525	7	20241	0.168053	0.329917	5.50776	0.774555
GO:0030104	water homeostasis	1	525	7	20241	0.168053	0.329917	5.50776	0.774555
GO:0010898	positive regulation of triglyceride catabolic process	1	525	7	20241	0.168053	0.329917	5.50776	0.774555
GO:0001505	regulation of neurotransmitter levels	1	525	7	20241	0.168053	0.329917	5.50776	0.774555
GO:0002839	positive regulation of immune response to tumor cell	1	525	7	20241	0.168053	0.329917	5.50776	0.774555
GO:0086014	atrial cardiac muscle cell action potential	1	525	7	20241	0.168053	0.329917	5.50776	0.774555
GO:0060008	Sertoli cell differentiation	1	525	7	20241	0.168053	0.329917	5.50776	0.774555
GO:0061337	cardiac conduction	1	525	7	20241	0.168053	0.329917	5.50776	0.774555
GO:0050665	hydrogen peroxide biosynthetic process	1	525	7	20241	0.168053	0.329917	5.50776	0.774555
GO:0060087	relaxation of vascular smooth muscle	1	525	7	20241	0.168053	0.329917	5.50776	0.774555
GO:0006563	L-serine metabolic process	1	525	7	20241	0.168053	0.329917	5.50776	0.774555
GO:0060075	regulation of resting membrane potential	1	525	7	20241	0.168053	0.329917	5.50776	0.774555
GO:1901381	positive regulation of potassium ion transmembrane transport	1	525	7	20241	0.168053	0.329917	5.50776	0.774555
GO:0030210	heparin biosynthetic process	1	525	7	20241	0.168053	0.329917	5.50776	0.774555
GO:0006048	UDP-N-acetylglucosamine biosynthetic process	1	525	7	20241	0.168053	0.329917	5.50776	0.774555
GO:0000711	meiotic DNA repair synthesis	1	525	7	20241	0.168053	0.329917	5.50776	0.774555
GO:0042158	lipoprotein biosynthetic process	1	525	7	20241	0.168053	0.329917	5.50776	0.774555
GO:0035814	negative regulation of renal sodium excretion	1	525	7	20241	0.168053	0.329917	5.50776	0.774555
GO:0043496	regulation of protein homodimerization activity	1	525	7	20241	0.168053	0.329917	5.50776	0.774555
GO:0006084	acetyl-CoA metabolic process	1	525	7	20241	0.168053	0.329917	5.50776	0.774555
GO:0010564	regulation of cell cycle process	1	525	7	20241	0.168053	0.329917	5.50776	0.774555
GO:0015840	urea transport	1	525	7	20241	0.168053	0.329917	5.50776	0.774555
GO:0051938	L-glutamate import	1	525	7	20241	0.168053	0.329917	5.50776	0.774555
GO:0009168	purine ribonucleoside monophosphate biosynthetic process	1	525	7	20241	0.168053	0.329917	5.50776	0.774555
GO:0015808	L-alanine transport	1	525	7	20241	0.168053	0.329917	5.50776	0.774555
GO:0015871	choline transport	1	525	7	20241	0.168053	0.329917	5.50776	0.774555
GO:0015884	folic acid transport	1	525	7	20241	0.168053	0.329917	5.50776	0.774555
GO:0051216	cartilage development	4	525	83	20241	0.168924	0.330486	1.85804	0.772309
GO:0071456	cellular response to hypoxia	4	525	83	20241	0.168924	0.330486	1.85804	0.772309
GO:0051592	response to calcium ion	4	525	83	20241	0.168924	0.330486	1.85804	0.772309
GO:0048545	response to steroid hormone	3	525	55	20241	0.170884	0.333939	2.10296	0.767298
GO:0006164	purine nucleotide biosynthetic process	2	525	29	20241	0.172874	0.335139	2.65892	0.762271
GO:0008637	apoptotic mitochondrial changes	2	525	29	20241	0.172874	0.335139	2.65892	0.762271
GO:0008585	female gonad development	2	525	29	20241	0.172874	0.335139	2.65892	0.762271
GO:0070509	calcium ion import	2	525	29	20241	0.172874	0.335139	2.65892	0.762271
GO:0043388	positive regulation of DNA binding	2	525	29	20241	0.172874	0.335139	2.65892	0.762271
GO:0006970	response to osmotic stress	2	525	29	20241	0.172874	0.335139	2.65892	0.762271
GO:0045214	sarcomere organization	2	525	29	20241	0.172874	0.335139	2.65892	0.762271
GO:0043401	steroid hormone mediated signaling pathway	3	525	56	20241	0.177323	0.342986	2.06541	0.751234
GO:0030178	negative regulation of Wnt signaling pathway	3	525	56	20241	0.177323	0.342986	2.06541	0.751234
GO:0042391	regulation of membrane potential	4	525	85	20241	0.179142	0.343079	1.81432	0.746804
GO:0006869	lipid transport	4	525	85	20241	0.179142	0.343079	1.81432	0.746804
GO:0030301	cholesterol transport	2	525	30	20241	0.182225	0.343079	2.57029	0.739393
GO:0045494	photoreceptor cell maintenance	2	525	30	20241	0.182225	0.343079	2.57029	0.739393
GO:0042572	retinol metabolic process	2	525	30	20241	0.182225	0.343079	2.57029	0.739393
GO:0070588	calcium ion transmembrane transport	5	525	116	20241	0.183493	0.343079	1.66182	0.73638
GO:0001541	ovarian follicle development	3	525	57	20241	0.183828	0.343079	2.02917	0.735588
GO:0042713	sperm ejaculation	1	525	8	20241	0.189639	0.343079	4.81929	0.722073
GO:0051604	protein maturation	1	525	8	20241	0.189639	0.343079	4.81929	0.722073
GO:0002262	myeloid cell homeostasis	1	525	8	20241	0.189639	0.343079	4.81929	0.722073
GO:2000178	negative regulation of neural precursor cell proliferation	1	525	8	20241	0.189639	0.343079	4.81929	0.722073
GO:0060576	intestinal epithelial cell development	1	525	8	20241	0.189639	0.343079	4.81929	0.722073
GO:0071229	cellular response to acid chemical	1	525	8	20241	0.189639	0.343079	4.81929	0.722073
GO:0061053	somite development	1	525	8	20241	0.189639	0.343079	4.81929	0.722073
GO:0031639	plasminogen activation	1	525	8	20241	0.189639	0.343079	4.81929	0.722073
GO:0032963	collagen metabolic process	1	525	8	20241	0.189639	0.343079	4.81929	0.722073
GO:0006208	pyrimidine nucleobase catabolic process	1	525	8	20241	0.189639	0.343079	4.81929	0.722073
GO:0031622	positive regulation of fever generation	1	525	8	20241	0.189639	0.343079	4.81929	0.722073
GO:0051279	regulation of release of sequestered calcium ion into cytosol	1	525	8	20241	0.189639	0.343079	4.81929	0.722073
GO:0042743	hydrogen peroxide metabolic process	1	525	8	20241	0.189639	0.343079	4.81929	0.722073
GO:0006167	AMP biosynthetic process	1	525	8	20241	0.189639	0.343079	4.81929	0.722073
GO:0007019	microtubule depolymerization	1	525	8	20241	0.189639	0.343079	4.81929	0.722073
GO:0006172	ADP biosynthetic process	1	525	8	20241	0.189639	0.343079	4.81929	0.722073
GO:0009650	UV protection	1	525	8	20241	0.189639	0.343079	4.81929	0.722073
GO:0009649	entrainment of circadian clock	1	525	8	20241	0.189639	0.343079	4.81929	0.722073
GO:0043569	negative regulation of insulin-like growth factor receptor signaling pathway	1	525	8	20241	0.189639	0.343079	4.81929	0.722073
GO:0034219	carbohydrate transmembrane transport	1	525	8	20241	0.189639	0.343079	4.81929	0.722073
GO:0048562	embryonic organ morphogenesis	1	525	8	20241	0.189639	0.343079	4.81929	0.722073
GO:0016572	histone phosphorylation	1	525	8	20241	0.189639	0.343079	4.81929	0.722073
GO:0030857	negative regulation of epithelial cell differentiation	1	525	8	20241	0.189639	0.343079	4.81929	0.722073
GO:0070474	positive regulation of uterine smooth muscle contraction	1	525	8	20241	0.189639	0.343079	4.81929	0.722073
GO:0015697	quaternary ammonium group transport	1	525	8	20241	0.189639	0.343079	4.81929	0.722073
GO:0070493	thrombin receptor signaling pathway	1	525	8	20241	0.189639	0.343079	4.81929	0.722073
GO:0010863	positive regulation of phospholipase C activity	1	525	8	20241	0.189639	0.343079	4.81929	0.722073
GO:0051707	response to other organism	1	525	8	20241	0.189639	0.343079	4.81929	0.722073
GO:0090002	establishment of protein localization to plasma membrane	1	525	8	20241	0.189639	0.343079	4.81929	0.722073
GO:0051403	stress-activated MAPK cascade	1	525	8	20241	0.189639	0.343079	4.81929	0.722073
GO:0060371	regulation of atrial cardiac muscle cell membrane depolarization	1	525	8	20241	0.189639	0.343079	4.81929	0.722073
GO:0002467	germinal center formation	1	525	8	20241	0.189639	0.343079	4.81929	0.722073
GO:0060323	head morphogenesis	1	525	8	20241	0.189639	0.343079	4.81929	0.722073
GO:0051001	negative regulation of nitric-oxide synthase activity	1	525	8	20241	0.189639	0.343079	4.81929	0.722073
GO:0097202	activation of cysteine-type endopeptidase activity	1	525	8	20241	0.189639	0.343079	4.81929	0.722073
GO:0006390	transcription from mitochondrial promoter	1	525	8	20241	0.189639	0.343079	4.81929	0.722073
GO:0010881	regulation of cardiac muscle contraction by regulation of the release of sequestered calcium ion	1	525	8	20241	0.189639	0.343079	4.81929	0.722073
GO:0010884	positive regulation of lipid storage	1	525	8	20241	0.189639	0.343079	4.81929	0.722073
GO:0032228	regulation of synaptic transmission, GABAergic	1	525	8	20241	0.189639	0.343079	4.81929	0.722073
GO:0035729	cellular response to hepatocyte growth factor stimulus	1	525	8	20241	0.189639	0.343079	4.81929	0.722073
GO:0048642	negative regulation of skeletal muscle tissue development	1	525	8	20241	0.189639	0.343079	4.81929	0.722073
GO:0009062	fatty acid catabolic process	1	525	8	20241	0.189639	0.343079	4.81929	0.722073
GO:0040011	locomotion	1	525	8	20241	0.189639	0.343079	4.81929	0.722073
GO:0006120	mitochondrial electron transport, NADH to ubiquinone	1	525	8	20241	0.189639	0.343079	4.81929	0.722073
GO:0030219	megakaryocyte differentiation	1	525	8	20241	0.189639	0.343079	4.81929	0.722073
GO:0060059	embryonic retina morphogenesis in camera-type eye	1	525	8	20241	0.189639	0.343079	4.81929	0.722073
GO:0010107	potassium ion import	1	525	8	20241	0.189639	0.343079	4.81929	0.722073
GO:0006068	ethanol catabolic process	1	525	8	20241	0.189639	0.343079	4.81929	0.722073
GO:0043068	positive regulation of programmed cell death	1	525	8	20241	0.189639	0.343079	4.81929	0.722073
GO:0015824	proline transport	1	525	8	20241	0.189639	0.343079	4.81929	0.722073
GO:0055075	potassium ion homeostasis	1	525	8	20241	0.189639	0.343079	4.81929	0.722073
GO:0060426	lung vasculature development	1	525	8	20241	0.189639	0.343079	4.81929	0.722073
GO:0015816	glycine transport	1	525	8	20241	0.189639	0.343079	4.81929	0.722073
GO:0015844	monoamine transport	1	525	8	20241	0.189639	0.343079	4.81929	0.722073
GO:0032880	regulation of protein localization	3	525	58	20241	0.190395	0.344083	1.99419	0.720344
GO:0010466	negative regulation of peptidase activity	6	525	149	20241	0.191173	0.345122	1.55252	0.718574
GO:0006479	protein methylation	2	525	31	20241	0.191648	0.345615	2.48737	0.717496
GO:0071333	cellular response to glucose stimulus	3	525	59	20241	0.197021	0.354554	1.96039	0.705488
GO:0043085	positive regulation of catalytic activity	3	525	59	20241	0.197021	0.354554	1.96039	0.705488
GO:0045666	positive regulation of neuron differentiation	4	525	89	20241	0.200166	0.358688	1.73278	0.698609
GO:0042327	positive regulation of phosphorylation	2	525	32	20241	0.201133	0.358688	2.40964	0.696516
GO:0045600	positive regulation of fat cell differentiation	2	525	32	20241	0.201133	0.358688	2.40964	0.696516
GO:0010628	positive regulation of gene expression	8	525	217	20241	0.20335	0.358688	1.42136	0.691756
GO:0007566	embryo implantation	3	525	60	20241	0.203701	0.358688	1.92771	0.691006
GO:0060124	positive regulation of growth hormone secretion	1	525	9	20241	0.210666	0.358688	4.28381	0.676406
GO:0060136	embryonic process involved in female pregnancy	1	525	9	20241	0.210666	0.358688	4.28381	0.676406
GO:0045839	negative regulation of mitosis	1	525	9	20241	0.210666	0.358688	4.28381	0.676406
GO:0009750	response to fructose	1	525	9	20241	0.210666	0.358688	4.28381	0.676406
GO:0051223	regulation of protein transport	1	525	9	20241	0.210666	0.358688	4.28381	0.676406
GO:0042761	very long-chain fatty acid biosynthetic process	1	525	9	20241	0.210666	0.358688	4.28381	0.676406
GO:0030252	growth hormone secretion	1	525	9	20241	0.210666	0.358688	4.28381	0.676406
GO:0040036	regulation of fibroblast growth factor receptor signaling pathway	1	525	9	20241	0.210666	0.358688	4.28381	0.676406
GO:0045742	positive regulation of epidermal growth factor receptor signaling pathway	1	525	9	20241	0.210666	0.358688	4.28381	0.676406
GO:0034214	protein hexamerization	1	525	9	20241	0.210666	0.358688	4.28381	0.676406
GO:0001763	morphogenesis of a branching structure	1	525	9	20241	0.210666	0.358688	4.28381	0.676406
GO:0046653	tetrahydrofolate metabolic process	1	525	9	20241	0.210666	0.358688	4.28381	0.676406
GO:0050708	regulation of protein secretion	1	525	9	20241	0.210666	0.358688	4.28381	0.676406
GO:0006725	cellular aromatic compound metabolic process	1	525	9	20241	0.210666	0.358688	4.28381	0.676406
GO:0030816	positive regulation of cAMP metabolic process	1	525	9	20241	0.210666	0.358688	4.28381	0.676406
GO:0030856	regulation of epithelial cell differentiation	1	525	9	20241	0.210666	0.358688	4.28381	0.676406
GO:0016101	diterpenoid metabolic process	1	525	9	20241	0.210666	0.358688	4.28381	0.676406
GO:0019674	NAD metabolic process	1	525	9	20241	0.210666	0.358688	4.28381	0.676406
GO:0001867	complement activation, lectin pathway	1	525	9	20241	0.210666	0.358688	4.28381	0.676406
GO:0008015	blood circulation	1	525	9	20241	0.210666	0.358688	4.28381	0.676406
GO:0001886	endothelial cell morphogenesis	1	525	9	20241	0.210666	0.358688	4.28381	0.676406
GO:0008088	axon cargo transport	1	525	9	20241	0.210666	0.358688	4.28381	0.676406
GO:0008090	retrograde axon cargo transport	1	525	9	20241	0.210666	0.358688	4.28381	0.676406
GO:0030916	otic vesicle formation	1	525	9	20241	0.210666	0.358688	4.28381	0.676406
GO:0060346	bone trabecula formation	1	525	9	20241	0.210666	0.358688	4.28381	0.676406
GO:0071468	cellular response to acidic pH	1	525	9	20241	0.210666	0.358688	4.28381	0.676406
GO:0051006	positive regulation of lipoprotein lipase activity	1	525	9	20241	0.210666	0.358688	4.28381	0.676406
GO:0006000	fructose metabolic process	1	525	9	20241	0.210666	0.358688	4.28381	0.676406
GO:0010954	positive regulation of protein processing	1	525	9	20241	0.210666	0.358688	4.28381	0.676406
GO:0021554	optic nerve development	1	525	9	20241	0.210666	0.358688	4.28381	0.676406
GO:0010886	positive regulation of cholesterol storage	1	525	9	20241	0.210666	0.358688	4.28381	0.676406
GO:0001960	negative regulation of cytokine-mediated signaling pathway	1	525	9	20241	0.210666	0.358688	4.28381	0.676406
GO:0001973	adenosine receptor signaling pathway	1	525	9	20241	0.210666	0.358688	4.28381	0.676406
GO:0060770	negative regulation of epithelial cell proliferation involved in prostate gland development	1	525	9	20241	0.210666	0.358688	4.28381	0.676406
GO:0071850	mitotic cell cycle arrest	1	525	9	20241	0.210666	0.358688	4.28381	0.676406
GO:0009083	branched-chain amino acid catabolic process	1	525	9	20241	0.210666	0.358688	4.28381	0.676406
GO:0060736	prostate gland growth	1	525	9	20241	0.210666	0.358688	4.28381	0.676406
GO:0060487	lung epithelial cell differentiation	1	525	9	20241	0.210666	0.358688	4.28381	0.676406
GO:0060011	Sertoli cell proliferation	1	525	9	20241	0.210666	0.358688	4.28381	0.676406
GO:0072089	stem cell proliferation	1	525	9	20241	0.210666	0.358688	4.28381	0.676406
GO:0006108	malate metabolic process	1	525	9	20241	0.210666	0.358688	4.28381	0.676406
GO:0045654	positive regulation of megakaryocyte differentiation	1	525	9	20241	0.210666	0.358688	4.28381	0.676406
GO:0042168	heme metabolic process	1	525	9	20241	0.210666	0.358688	4.28381	0.676406
GO:0017158	regulation of calcium ion-dependent exocytosis	1	525	9	20241	0.210666	0.358688	4.28381	0.676406
GO:0031017	exocrine pancreas development	1	525	9	20241	0.210666	0.358688	4.28381	0.676406
GO:2000300	regulation of synaptic vesicle exocytosis	1	525	9	20241	0.210666	0.358688	4.28381	0.676406
GO:0048752	semicircular canal morphogenesis	1	525	9	20241	0.210666	0.358688	4.28381	0.676406
GO:0042755	eating behavior	2	525	33	20241	0.210671	0.358688	2.33662	0.676395
GO:0045859	regulation of protein kinase activity	2	525	33	20241	0.210671	0.358688	2.33662	0.676395
GO:0000082	G1/S transition of mitotic cell cycle	3	525	62	20241	0.217214	0.369091	1.86553	0.663112
GO:0008344	adult locomotory behavior	3	525	62	20241	0.217214	0.369091	1.86553	0.663112
GO:0001666	response to hypoxia	9	525	255	20241	0.218812	0.371435	1.36074	0.65993
GO:0034612	response to tumor necrosis factor	2	525	34	20241	0.220253	0.373139	2.2679	0.657079
GO:0050873	brown fat cell differentiation	2	525	34	20241	0.220253	0.373139	2.2679	0.657079
GO:0007154	cell communication	4	525	93	20241	0.221884	0.375529	1.65825	0.653875
GO:0001525	angiogenesis	8	525	223	20241	0.22381	0.378081	1.38311	0.65012
GO:0048704	embryonic skeletal system morphogenesis	3	525	63	20241	0.224039	0.378081	1.83592	0.649675
GO:0045787	positive regulation of cell cycle	2	525	35	20241	0.229869	0.378081	2.2031	0.638519
GO:0030879	mammary gland development	2	525	35	20241	0.229869	0.378081	2.2031	0.638519
GO:0032930	positive regulation of superoxide anion generation	1	525	10	20241	0.231148	0.378081	3.85543	0.63611
GO:0031659	positive regulation of cyclin-dependent protein serine/threonine kinase activity involved in G1/S transition of mitotic cell cycle	1	525	10	20241	0.231148	0.378081	3.85543	0.63611
GO:0009744	response to sucrose	1	525	10	20241	0.231148	0.378081	3.85543	0.63611
GO:0046621	negative regulation of organ growth	1	525	10	20241	0.231148	0.378081	3.85543	0.63611
GO:0046638	positive regulation of alpha-beta T cell differentiation	1	525	10	20241	0.231148	0.378081	3.85543	0.63611
GO:0090399	replicative senescence	1	525	10	20241	0.231148	0.378081	3.85543	0.63611
GO:0003203	endocardial cushion morphogenesis	1	525	10	20241	0.231148	0.378081	3.85543	0.63611
GO:0050435	beta-amyloid metabolic process	1	525	10	20241	0.231148	0.378081	3.85543	0.63611
GO:0033089	positive regulation of T cell differentiation in thymus	1	525	10	20241	0.231148	0.378081	3.85543	0.63611
GO:0060670	branching involved in labyrinthine layer morphogenesis	1	525	10	20241	0.231148	0.378081	3.85543	0.63611
GO:0007617	mating behavior	1	525	10	20241	0.231148	0.378081	3.85543	0.63611
GO:0030854	positive regulation of granulocyte differentiation	1	525	10	20241	0.231148	0.378081	3.85543	0.63611
GO:0030858	positive regulation of epithelial cell differentiation	1	525	10	20241	0.231148	0.378081	3.85543	0.63611
GO:0061180	mammary gland epithelium development	1	525	10	20241	0.231148	0.378081	3.85543	0.63611
GO:0021984	adenohypophysis development	1	525	10	20241	0.231148	0.378081	3.85543	0.63611
GO:0033962	cytoplasmic mRNA processing body assembly	1	525	10	20241	0.231148	0.378081	3.85543	0.63611
GO:0043254	regulation of protein complex assembly	1	525	10	20241	0.231148	0.378081	3.85543	0.63611
GO:0001895	retina homeostasis	1	525	10	20241	0.231148	0.378081	3.85543	0.63611
GO:0009950	dorsal/ventral axis specification	1	525	10	20241	0.231148	0.378081	3.85543	0.63611
GO:0014044	Schwann cell development	1	525	10	20241	0.231148	0.378081	3.85543	0.63611
GO:0071435	potassium ion export	1	525	10	20241	0.231148	0.378081	3.85543	0.63611
GO:0090136	epithelial cell-cell adhesion	1	525	10	20241	0.231148	0.378081	3.85543	0.63611
GO:0044262	cellular carbohydrate metabolic process	1	525	10	20241	0.231148	0.378081	3.85543	0.63611
GO:0061351	neural precursor cell proliferation	1	525	10	20241	0.231148	0.378081	3.85543	0.63611
GO:0060044	negative regulation of cardiac muscle cell proliferation	1	525	10	20241	0.231148	0.378081	3.85543	0.63611
GO:0006119	oxidative phosphorylation	1	525	10	20241	0.231148	0.378081	3.85543	0.63611
GO:0006584	catecholamine metabolic process	1	525	10	20241	0.231148	0.378081	3.85543	0.63611
GO:0032330	regulation of chondrocyte differentiation	1	525	10	20241	0.231148	0.378081	3.85543	0.63611
GO:0021670	lateral ventricle development	1	525	10	20241	0.231148	0.378081	3.85543	0.63611
GO:0033628	regulation of cell adhesion mediated by integrin	1	525	10	20241	0.231148	0.378081	3.85543	0.63611
GO:0090281	negative regulation of calcium ion import	1	525	10	20241	0.231148	0.378081	3.85543	0.63611
GO:0006641	triglyceride metabolic process	2	525	36	20241	0.239512	0.391012	2.1419	0.620673
GO:0031623	receptor internalization	2	525	36	20241	0.239512	0.391012	2.1419	0.620673
GO:0001701	in utero embryonic development	10	525	297	20241	0.244106	0.396645	1.29812	0.612421
GO:0006644	phospholipid metabolic process	2	525	37	20241	0.249174	0.396645	2.08402	0.603498
GO:0042220	response to cocaine	2	525	37	20241	0.249174	0.396645	2.08402	0.603498
GO:0032940	secretion by cell	1	525	11	20241	0.2511	0.396645	3.50494	0.600153
GO:0043651	linoleic acid metabolic process	1	525	11	20241	0.2511	0.396645	3.50494	0.600153
GO:0043653	mitochondrial fragmentation involved in apoptotic process	1	525	11	20241	0.2511	0.396645	3.50494	0.600153
GO:0021799	cerebral cortex radially oriented cell migration	1	525	11	20241	0.2511	0.396645	3.50494	0.600153
GO:0015909	long-chain fatty acid transport	1	525	11	20241	0.2511	0.396645	3.50494	0.600153
GO:0060527	prostate epithelial cord arborization involved in prostate glandular acinus morphogenesis	1	525	11	20241	0.2511	0.396645	3.50494	0.600153
GO:2000649	regulation of sodium ion transmembrane transporter activity	1	525	11	20241	0.2511	0.396645	3.50494	0.600153
GO:0002675	positive regulation of acute inflammatory response	1	525	11	20241	0.2511	0.396645	3.50494	0.600153
GO:0034260	negative regulation of GTPase activity	1	525	11	20241	0.2511	0.396645	3.50494	0.600153
GO:0060259	regulation of feeding behavior	1	525	11	20241	0.2511	0.396645	3.50494	0.600153
GO:0050878	regulation of body fluid levels	1	525	11	20241	0.2511	0.396645	3.50494	0.600153
GO:0006744	ubiquinone biosynthetic process	1	525	11	20241	0.2511	0.396645	3.50494	0.600153
GO:0006734	NADH metabolic process	1	525	11	20241	0.2511	0.396645	3.50494	0.600153
GO:0010812	negative regulation of cell-substrate adhesion	1	525	11	20241	0.2511	0.396645	3.50494	0.600153
GO:0034383	low-density lipoprotein particle clearance	1	525	11	20241	0.2511	0.396645	3.50494	0.600153
GO:2000573	positive regulation of DNA biosynthetic process	1	525	11	20241	0.2511	0.396645	3.50494	0.600153
GO:0019752	carboxylic acid metabolic process	1	525	11	20241	0.2511	0.396645	3.50494	0.600153
GO:0002064	epithelial cell development	1	525	11	20241	0.2511	0.396645	3.50494	0.600153
GO:0042554	superoxide anion generation	1	525	11	20241	0.2511	0.396645	3.50494	0.600153
GO:0022011	myelination in peripheral nervous system	1	525	11	20241	0.2511	0.396645	3.50494	0.600153
GO:0050982	detection of mechanical stimulus	1	525	11	20241	0.2511	0.396645	3.50494	0.600153
GO:0014898	cardiac muscle hypertrophy in response to stress	1	525	11	20241	0.2511	0.396645	3.50494	0.600153
GO:0046426	negative regulation of JAK-STAT cascade	1	525	11	20241	0.2511	0.396645	3.50494	0.600153
GO:0015721	bile acid and bile salt transport	1	525	11	20241	0.2511	0.396645	3.50494	0.600153
GO:0006544	glycine metabolic process	1	525	11	20241	0.2511	0.396645	3.50494	0.600153
GO:0019430	removal of superoxide radicals	1	525	11	20241	0.2511	0.396645	3.50494	0.600153
GO:0032784	regulation of DNA-templated transcription, elongation	1	525	11	20241	0.2511	0.396645	3.50494	0.600153
GO:0034587	piRNA metabolic process	1	525	11	20241	0.2511	0.396645	3.50494	0.600153
GO:0015833	peptide transport	1	525	11	20241	0.2511	0.396645	3.50494	0.600153
GO:0048711	positive regulation of astrocyte differentiation	1	525	11	20241	0.2511	0.396645	3.50494	0.600153
GO:0003407	neural retina development	1	525	11	20241	0.2511	0.396645	3.50494	0.600153
GO:0001696	gastric acid secretion	1	525	11	20241	0.2511	0.396645	3.50494	0.600153
GO:0007528	neuromuscular junction development	2	525	38	20241	0.258847	0.407373	2.02917	0.586957
GO:0051262	protein tetramerization	2	525	38	20241	0.258847	0.407373	2.02917	0.586957
GO:0001944	vasculature development	2	525	38	20241	0.258847	0.407373	2.02917	0.586957
GO:0048754	branching morphogenesis of an epithelial tube	2	525	38	20241	0.258847	0.407373	2.02917	0.586957
GO:0006457	protein folding	5	525	133	20241	0.263353	0.414083	1.44941	0.579462
GO:0009791	post-embryonic development	4	525	101	20241	0.26695	0.417677	1.5269	0.57357
GO:0007189	adenylate cyclase-activating G-protein coupled receptor signaling pathway	2	525	39	20241	0.268524	0.417677	1.97714	0.571017
GO:0001975	response to amphetamine	2	525	39	20241	0.268524	0.417677	1.97714	0.571017
GO:0030217	T cell differentiation	2	525	39	20241	0.268524	0.417677	1.97714	0.571017
GO:0051924	regulation of calcium ion transport	2	525	39	20241	0.268524	0.417677	1.97714	0.571017
GO:0071257	cellular response to electrical stimulus	1	525	12	20241	0.270535	0.417677	3.21286	0.567776
GO:0010744	positive regulation of macrophage derived foam cell differentiation	1	525	12	20241	0.270535	0.417677	3.21286	0.567776
GO:0031589	cell-substrate adhesion	1	525	12	20241	0.270535	0.417677	3.21286	0.567776
GO:0045741	positive regulation of epidermal growth factor-activated receptor activity	1	525	12	20241	0.270535	0.417677	3.21286	0.567776
GO:0007088	regulation of mitosis	1	525	12	20241	0.270535	0.417677	3.21286	0.567776
GO:0015672	monovalent inorganic cation transport	1	525	12	20241	0.270535	0.417677	3.21286	0.567776
GO:0060687	regulation of branching involved in prostate gland morphogenesis	1	525	12	20241	0.270535	0.417677	3.21286	0.567776
GO:0042448	progesterone metabolic process	1	525	12	20241	0.270535	0.417677	3.21286	0.567776
GO:0050832	defense response to fungus	1	525	12	20241	0.270535	0.417677	3.21286	0.567776
GO:0071305	cellular response to vitamin D	1	525	12	20241	0.270535	0.417677	3.21286	0.567776
GO:0042538	hyperosmotic salinity response	1	525	12	20241	0.270535	0.417677	3.21286	0.567776
GO:0050927	positive regulation of positive chemotaxis	1	525	12	20241	0.270535	0.417677	3.21286	0.567776
GO:0051966	regulation of synaptic transmission, glutamatergic	1	525	12	20241	0.270535	0.417677	3.21286	0.567776
GO:0008210	estrogen metabolic process	1	525	12	20241	0.270535	0.417677	3.21286	0.567776
GO:0035413	positive regulation of catenin import into nucleus	1	525	12	20241	0.270535	0.417677	3.21286	0.567776
GO:0009749	response to glucose	4	525	102	20241	0.272703	0.420263	1.51193	0.56431
GO:0001501	skeletal system development	4	525	102	20241	0.272703	0.420263	1.51193	0.56431
GO:0045907	positive regulation of vasoconstriction	2	525	40	20241	0.278199	0.426805	1.92771	0.555645
GO:0008643	carbohydrate transport	2	525	40	20241	0.278199	0.426805	1.92771	0.555645
GO:0045596	negative regulation of cell differentiation	2	525	40	20241	0.278199	0.426805	1.92771	0.555645
GO:0006953	acute-phase response	2	525	40	20241	0.278199	0.426805	1.92771	0.555645
GO:0030199	collagen fibril organization	2	525	40	20241	0.278199	0.426805	1.92771	0.555645
GO:0006812	cation transport	5	525	137	20241	0.283235	0.430166	1.40709	0.547853
GO:0000413	protein peptidyl-prolyl isomerization	2	525	41	20241	0.287865	0.430166	1.8807	0.540811
GO:0001569	patterning of blood vessels	2	525	41	20241	0.287865	0.430166	1.8807	0.540811
GO:0016358	dendrite development	2	525	41	20241	0.287865	0.430166	1.8807	0.540811
GO:0030155	regulation of cell adhesion	2	525	41	20241	0.287865	0.430166	1.8807	0.540811
GO:0030324	lung development	5	525	138	20241	0.288252	0.430166	1.39689	0.540228
GO:0060174	limb bud formation	1	525	13	20241	0.289467	0.430166	2.96571	0.538401
GO:0021795	cerebral cortex cell migration	1	525	13	20241	0.289467	0.430166	2.96571	0.538401
GO:0007009	plasma membrane organization	1	525	13	20241	0.289467	0.430166	2.96571	0.538401
GO:0043116	negative regulation of vascular permeability	1	525	13	20241	0.289467	0.430166	2.96571	0.538401
GO:0031571	mitotic G1 DNA damage checkpoint	1	525	13	20241	0.289467	0.430166	2.96571	0.538401
GO:0045737	positive regulation of cyclin-dependent protein serine/threonine kinase activity	1	525	13	20241	0.289467	0.430166	2.96571	0.538401
GO:0001779	natural killer cell differentiation	1	525	13	20241	0.289467	0.430166	2.96571	0.538401
GO:0035584	calcium-mediated signaling using intracellular calcium source	1	525	13	20241	0.289467	0.430166	2.96571	0.538401
GO:0048856	anatomical structure development	1	525	13	20241	0.289467	0.430166	2.96571	0.538401
GO:2000060	positive regulation of protein ubiquitination involved in ubiquitin-dependent protein catabolic process	1	525	13	20241	0.289467	0.430166	2.96571	0.538401
GO:0086004	regulation of cardiac muscle cell contraction	1	525	13	20241	0.289467	0.430166	2.96571	0.538401
GO:0060644	mammary gland epithelial cell differentiation	1	525	13	20241	0.289467	0.430166	2.96571	0.538401
GO:2000353	positive regulation of endothelial cell apoptotic process	1	525	13	20241	0.289467	0.430166	2.96571	0.538401
GO:0072358	cardiovascular system development	1	525	13	20241	0.289467	0.430166	2.96571	0.538401
GO:0022408	negative regulation of cell-cell adhesion	1	525	13	20241	0.289467	0.430166	2.96571	0.538401
GO:0031396	regulation of protein ubiquitination	1	525	13	20241	0.289467	0.430166	2.96571	0.538401
GO:0050953	sensory perception of light stimulus	1	525	13	20241	0.289467	0.430166	2.96571	0.538401
GO:0001523	retinoid metabolic process	1	525	13	20241	0.289467	0.430166	2.96571	0.538401
GO:0014850	response to muscle activity	1	525	13	20241	0.289467	0.430166	2.96571	0.538401
GO:0030903	notochord development	1	525	13	20241	0.289467	0.430166	2.96571	0.538401
GO:0019433	triglyceride catabolic process	1	525	13	20241	0.289467	0.430166	2.96571	0.538401
GO:0045651	positive regulation of macrophage differentiation	1	525	13	20241	0.289467	0.430166	2.96571	0.538401
GO:0035810	positive regulation of urine volume	1	525	13	20241	0.289467	0.430166	2.96571	0.538401
GO:0030194	positive regulation of blood coagulation	1	525	13	20241	0.289467	0.430166	2.96571	0.538401
GO:0010569	regulation of double-strand break repair via homologous recombination	1	525	13	20241	0.289467	0.430166	2.96571	0.538401
GO:0015804	neutral amino acid transport	1	525	13	20241	0.289467	0.430166	2.96571	0.538401
GO:0090280	positive regulation of calcium ion import	1	525	13	20241	0.289467	0.430166	2.96571	0.538401
GO:0055003	cardiac myofibril assembly	1	525	13	20241	0.289467	0.430166	2.96571	0.538401
GO:0043046	DNA methylation involved in gamete generation	1	525	13	20241	0.289467	0.430166	2.96571	0.538401
GO:0048747	muscle fiber development	1	525	13	20241	0.289467	0.430166	2.96571	0.538401
GO:0006694	steroid biosynthetic process	3	525	73	20241	0.294045	0.436209	1.58442	0.531587
GO:0007169	transmembrane receptor protein tyrosine kinase signaling pathway	3	525	73	20241	0.294045	0.436209	1.58442	0.531587
GO:0030317	sperm motility	2	525	42	20241	0.297516	0.439829	1.83592	0.52649
GO:2001237	negative regulation of extrinsic apoptotic signaling pathway	2	525	42	20241	0.297516	0.439829	1.83592	0.52649
GO:0048678	response to axon injury	2	525	42	20241	0.297516	0.439829	1.83592	0.52649
GO:0060048	cardiac muscle contraction	2	525	42	20241	0.297516	0.439829	1.83592	0.52649
GO:0043086	negative regulation of catalytic activity	3	525	74	20241	0.301154	0.444732	1.56301	0.521212
GO:0006470	protein dephosphorylation	5	525	141	20241	0.303393	0.444732	1.36717	0.517995
GO:0006635	fatty acid beta-oxidation	2	525	43	20241	0.307146	0.444732	1.79322	0.512654
GO:0035176	social behavior	2	525	43	20241	0.307146	0.444732	1.79322	0.512654
GO:0031018	endocrine pancreas development	2	525	43	20241	0.307146	0.444732	1.79322	0.512654
GO:0016042	lipid catabolic process	4	525	108	20241	0.307605	0.444732	1.42794	0.512007
GO:0060134	prepulse inhibition	1	525	14	20241	0.307908	0.444732	2.75388	0.511579
GO:0045744	negative regulation of G-protein coupled receptor protein signaling pathway	1	525	14	20241	0.307908	0.444732	2.75388	0.511579
GO:0071397	cellular response to cholesterol	1	525	14	20241	0.307908	0.444732	2.75388	0.511579
GO:0021953	central nervous system neuron differentiation	1	525	14	20241	0.307908	0.444732	2.75388	0.511579
GO:0010800	positive regulation of peptidyl-threonine phosphorylation	1	525	14	20241	0.307908	0.444732	2.75388	0.511579
GO:0007210	serotonin receptor signaling pathway	1	525	14	20241	0.307908	0.444732	2.75388	0.511579
GO:0051894	positive regulation of focal adhesion assembly	1	525	14	20241	0.307908	0.444732	2.75388	0.511579
GO:0030502	negative regulation of bone mineralization	1	525	14	20241	0.307908	0.444732	2.75388	0.511579
GO:0014032	neural crest cell development	1	525	14	20241	0.307908	0.444732	2.75388	0.511579
GO:0002021	response to dietary excess	1	525	14	20241	0.307908	0.444732	2.75388	0.511579
GO:0048699	generation of neurons	1	525	14	20241	0.307908	0.444732	2.75388	0.511579
GO:0010880	regulation of release of sequestered calcium ion into cytosol by sarcoplasmic reticulum	1	525	14	20241	0.307908	0.444732	2.75388	0.511579
GO:0048665	neuron fate specification	1	525	14	20241	0.307908	0.444732	2.75388	0.511579
GO:0006956	complement activation	1	525	14	20241	0.307908	0.444732	2.75388	0.511579
GO:0035024	negative regulation of Rho protein signal transduction	1	525	14	20241	0.307908	0.444732	2.75388	0.511579
GO:0006940	regulation of smooth muscle contraction	1	525	14	20241	0.307908	0.444732	2.75388	0.511579
GO:0060081	membrane hyperpolarization	1	525	14	20241	0.307908	0.444732	2.75388	0.511579
GO:1902230	negative regulation of intrinsic apoptotic signaling pathway in response to DNA damage	1	525	14	20241	0.307908	0.444732	2.75388	0.511579
GO:0030111	regulation of Wnt signaling pathway	1	525	14	20241	0.307908	0.444732	2.75388	0.511579
GO:0009116	nucleoside metabolic process	1	525	14	20241	0.307908	0.444732	2.75388	0.511579
GO:0009100	glycoprotein metabolic process	1	525	14	20241	0.307908	0.444732	2.75388	0.511579
GO:0005975	carbohydrate metabolic process	7	525	211	20241	0.308132	0.444732	1.27905	0.511264
GO:0006936	muscle contraction	2	525	44	20241	0.316751	0.4564	1.75247	0.499282
GO:0045668	negative regulation of osteoblast differentiation	2	525	44	20241	0.316751	0.4564	1.75247	0.499282
GO:0051726	regulation of cell cycle	4	525	110	20241	0.319347	0.458574	1.40197	0.495737
GO:0000070	mitotic sister chromatid segregation	1	525	15	20241	0.325872	0.458574	2.57029	0.486954
GO:0016486	peptide hormone processing	1	525	15	20241	0.325872	0.458574	2.57029	0.486954
GO:0018208	peptidyl-proline modification	1	525	15	20241	0.325872	0.458574	2.57029	0.486954
GO:0021846	cell proliferation in forebrain	1	525	15	20241	0.325872	0.458574	2.57029	0.486954
GO:0021794	thalamus development	1	525	15	20241	0.325872	0.458574	2.57029	0.486954
GO:0032465	regulation of cytokinesis	1	525	15	20241	0.325872	0.458574	2.57029	0.486954
GO:0044070	regulation of anion transport	1	525	15	20241	0.325872	0.458574	2.57029	0.486954
GO:0046689	response to mercury ion	1	525	15	20241	0.325872	0.458574	2.57029	0.486954
GO:0060979	vasculogenesis involved in coronary vascular morphogenesis	1	525	15	20241	0.325872	0.458574	2.57029	0.486954
GO:0050877	neurological system process	1	525	15	20241	0.325872	0.458574	2.57029	0.486954
GO:0061179	negative regulation of insulin secretion involved in cellular response to glucose stimulus	1	525	15	20241	0.325872	0.458574	2.57029	0.486954
GO:0006337	nucleosome disassembly	1	525	15	20241	0.325872	0.458574	2.57029	0.486954
GO:0001823	mesonephros development	1	525	15	20241	0.325872	0.458574	2.57029	0.486954
GO:0034389	lipid particle organization	1	525	15	20241	0.325872	0.458574	2.57029	0.486954
GO:0071480	cellular response to gamma radiation	1	525	15	20241	0.325872	0.458574	2.57029	0.486954
GO:0006882	cellular zinc ion homeostasis	1	525	15	20241	0.325872	0.458574	2.57029	0.486954
GO:0003382	epithelial cell morphogenesis	1	525	15	20241	0.325872	0.458574	2.57029	0.486954
GO:0060347	heart trabecula formation	1	525	15	20241	0.325872	0.458574	2.57029	0.486954
GO:0008631	intrinsic apoptotic signaling pathway in response to oxidative stress	1	525	15	20241	0.325872	0.458574	2.57029	0.486954
GO:0001953	negative regulation of cell-matrix adhesion	1	525	15	20241	0.325872	0.458574	2.57029	0.486954
GO:0046887	positive regulation of hormone secretion	1	525	15	20241	0.325872	0.458574	2.57029	0.486954
GO:0048608	reproductive structure development	1	525	15	20241	0.325872	0.458574	2.57029	0.486954
GO:0032886	regulation of microtubule-based process	1	525	15	20241	0.325872	0.458574	2.57029	0.486954
GO:0030212	hyaluronan metabolic process	1	525	15	20241	0.325872	0.458574	2.57029	0.486954
GO:0045662	negative regulation of myoblast differentiation	1	525	15	20241	0.325872	0.458574	2.57029	0.486954
GO:0032331	negative regulation of chondrocyte differentiation	1	525	15	20241	0.325872	0.458574	2.57029	0.486954
GO:0000086	G2/M transition of mitotic cell cycle	2	525	45	20241	0.326324	0.458574	1.71352	0.48635
GO:0050727	regulation of inflammatory response	2	525	45	20241	0.326324	0.458574	1.71352	0.48635
GO:0030183	B cell differentiation	2	525	45	20241	0.326324	0.458574	1.71352	0.48635
GO:0030307	positive regulation of cell growth	3	525	78	20241	0.329647	0.462863	1.48286	0.481951
GO:0006816	calcium ion transport	5	525	148	20241	0.33913	0.473939	1.30251	0.469634
GO:0001764	neuron migration	4	525	114	20241	0.34292	0.473939	1.35278	0.464807
GO:0035136	forelimb morphogenesis	1	525	16	20241	0.34337	0.473939	2.40964	0.464238
GO:0035137	hindlimb morphogenesis	1	525	16	20241	0.34337	0.473939	2.40964	0.464238
GO:0051272	positive regulation of cellular component movement	1	525	16	20241	0.34337	0.473939	2.40964	0.464238
GO:0019538	protein metabolic process	1	525	16	20241	0.34337	0.473939	2.40964	0.464238
GO:0007494	midgut development	1	525	16	20241	0.34337	0.473939	2.40964	0.464238
GO:0031103	axon regeneration	1	525	16	20241	0.34337	0.473939	2.40964	0.464238
GO:0090314	positive regulation of protein targeting to membrane	1	525	16	20241	0.34337	0.473939	2.40964	0.464238
GO:0030238	male sex determination	1	525	16	20241	0.34337	0.473939	2.40964	0.464238
GO:0031122	cytoplasmic microtubule organization	1	525	16	20241	0.34337	0.473939	2.40964	0.464238
GO:0010269	response to selenium ion	1	525	16	20241	0.34337	0.473939	2.40964	0.464238
GO:0033365	protein localization to organelle	1	525	16	20241	0.34337	0.473939	2.40964	0.464238
GO:0042445	hormone metabolic process	1	525	16	20241	0.34337	0.473939	2.40964	0.464238
GO:0021895	cerebral cortex neuron differentiation	1	525	16	20241	0.34337	0.473939	2.40964	0.464238
GO:0042953	lipoprotein transport	1	525	16	20241	0.34337	0.473939	2.40964	0.464238
GO:2000378	negative regulation of reactive oxygen species metabolic process	1	525	16	20241	0.34337	0.473939	2.40964	0.464238
GO:0051000	positive regulation of nitric-oxide synthase activity	1	525	16	20241	0.34337	0.473939	2.40964	0.464238
GO:0035909	aorta morphogenesis	1	525	16	20241	0.34337	0.473939	2.40964	0.464238
GO:0008206	bile acid metabolic process	1	525	16	20241	0.34337	0.473939	2.40964	0.464238
GO:2000311	regulation of alpha-amino-3-hydroxy-5-methyl-4-isoxazole propionate selective glutamate receptor activity	1	525	16	20241	0.34337	0.473939	2.40964	0.464238
GO:0046677	response to antibiotic	2	525	47	20241	0.345359	0.47553	1.64061	0.46173
GO:0030819	positive regulation of cAMP biosynthetic process	2	525	47	20241	0.345359	0.47553	1.64061	0.46173
GO:0008542	visual learning	2	525	47	20241	0.345359	0.47553	1.64061	0.46173
GO:0007166	cell surface receptor signaling pathway	5	525	151	20241	0.354557	0.485294	1.27663	0.450314
GO:0006486	protein glycosylation	5	525	151	20241	0.354557	0.485294	1.27663	0.450314
GO:0070374	positive regulation of ERK1 and ERK2 cascade	4	525	116	20241	0.354728	0.485294	1.32946	0.450104
GO:0050729	positive regulation of inflammatory response	2	525	48	20241	0.354811	0.485294	1.60643	0.450003
GO:0051781	positive regulation of cell division	2	525	48	20241	0.354811	0.485294	1.60643	0.450003
GO:0006656	phosphatidylcholine biosynthetic process	1	525	17	20241	0.360414	0.485294	2.2679	0.443198
GO:0055117	regulation of cardiac muscle contraction	1	525	17	20241	0.360414	0.485294	2.2679	0.443198
GO:0045333	cellular respiration	1	525	17	20241	0.360414	0.485294	2.2679	0.443198
GO:0046685	response to arsenic-containing substance	1	525	17	20241	0.360414	0.485294	2.2679	0.443198
GO:0048596	embryonic camera-type eye morphogenesis	1	525	17	20241	0.360414	0.485294	2.2679	0.443198
GO:0006790	sulfur compound metabolic process	1	525	17	20241	0.360414	0.485294	2.2679	0.443198
GO:0046716	muscle cell cellular homeostasis	1	525	17	20241	0.360414	0.485294	2.2679	0.443198
GO:0001841	neural tube formation	1	525	17	20241	0.360414	0.485294	2.2679	0.443198
GO:0030949	positive regulation of vascular endothelial growth factor receptor signaling pathway	1	525	17	20241	0.360414	0.485294	2.2679	0.443198
GO:0008610	lipid biosynthetic process	1	525	17	20241	0.360414	0.485294	2.2679	0.443198
GO:0001508	action potential	1	525	17	20241	0.360414	0.485294	2.2679	0.443198
GO:0045598	regulation of fat cell differentiation	1	525	17	20241	0.360414	0.485294	2.2679	0.443198
GO:0050673	epithelial cell proliferation	1	525	17	20241	0.360414	0.485294	2.2679	0.443198
GO:0016339	calcium-dependent cell-cell adhesion via plasma membrane cell adhesion molecules	1	525	17	20241	0.360414	0.485294	2.2679	0.443198
GO:0060037	pharyngeal system development	1	525	17	20241	0.360414	0.485294	2.2679	0.443198
GO:0051597	response to methylmercury	1	525	17	20241	0.360414	0.485294	2.2679	0.443198
GO:0006091	generation of precursor metabolites and energy	1	525	17	20241	0.360414	0.485294	2.2679	0.443198
GO:0019395	fatty acid oxidation	1	525	17	20241	0.360414	0.485294	2.2679	0.443198
GO:0035855	megakaryocyte development	1	525	17	20241	0.360414	0.485294	2.2679	0.443198
GO:0019370	leukotriene biosynthetic process	1	525	17	20241	0.360414	0.485294	2.2679	0.443198
GO:0060425	lung morphogenesis	1	525	17	20241	0.360414	0.485294	2.2679	0.443198
GO:0015807	L-amino acid transport	1	525	17	20241	0.360414	0.485294	2.2679	0.443198
GO:0010596	negative regulation of endothelial cell migration	1	525	17	20241	0.360414	0.485294	2.2679	0.443198
GO:0016485	protein processing	2	525	49	20241	0.364214	0.489248	1.57364	0.438644
GO:0009968	negative regulation of signal transduction	2	525	49	20241	0.364214	0.489248	1.57364	0.438644
GO:0032870	cellular response to hormone stimulus	2	525	49	20241	0.364214	0.489248	1.57364	0.438644
GO:0008284	positive regulation of cell proliferation	13	525	443	20241	0.364499	0.489248	1.13139	0.438304
GO:0001934	positive regulation of protein phosphorylation	5	525	153	20241	0.364859	0.489347	1.25994	0.437875
GO:0000038	very long-chain fatty acid metabolic process	1	525	18	20241	0.377018	0.499373	2.1419	0.423638
GO:0009743	response to carbohydrate	1	525	18	20241	0.377018	0.499373	2.1419	0.423638
GO:0045780	positive regulation of bone resorption	1	525	18	20241	0.377018	0.499373	2.1419	0.423638
GO:0034614	cellular response to reactive oxygen species	1	525	18	20241	0.377018	0.499373	2.1419	0.423638
GO:0009651	response to salt stress	1	525	18	20241	0.377018	0.499373	2.1419	0.423638
GO:0042698	ovulation cycle	1	525	18	20241	0.377018	0.499373	2.1419	0.423638
GO:0006182	cGMP biosynthetic process	1	525	18	20241	0.377018	0.499373	2.1419	0.423638
GO:0032467	positive regulation of cytokinesis	1	525	18	20241	0.377018	0.499373	2.1419	0.423638
GO:0070328	triglyceride homeostasis	1	525	18	20241	0.377018	0.499373	2.1419	0.423638
GO:0007130	synaptonemal complex assembly	1	525	18	20241	0.377018	0.499373	2.1419	0.423638
GO:2000352	negative regulation of endothelial cell apoptotic process	1	525	18	20241	0.377018	0.499373	2.1419	0.423638
GO:0030518	intracellular steroid hormone receptor signaling pathway	1	525	18	20241	0.377018	0.499373	2.1419	0.423638
GO:0046856	phosphatidylinositol dephosphorylation	1	525	18	20241	0.377018	0.499373	2.1419	0.423638
GO:0035774	positive regulation of insulin secretion involved in cellular response to glucose stimulus	1	525	18	20241	0.377018	0.499373	2.1419	0.423638
GO:0008209	androgen metabolic process	1	525	18	20241	0.377018	0.499373	2.1419	0.423638
GO:0055008	cardiac muscle tissue morphogenesis	1	525	18	20241	0.377018	0.499373	2.1419	0.423638
GO:0010629	negative regulation of gene expression	4	525	120	20241	0.378332	0.500725	1.28514	0.422127
GO:0033574	response to testosterone	2	525	51	20241	0.382858	0.50593	1.51193	0.416962
GO:0048666	neuron development	2	525	51	20241	0.382858	0.50593	1.51193	0.416962
GO:0048146	positive regulation of fibroblast proliferation	2	525	52	20241	0.392093	0.512439	1.48286	0.406611
GO:0021549	cerebellum development	2	525	52	20241	0.392093	0.512439	1.48286	0.406611
GO:0043113	receptor clustering	1	525	19	20241	0.393191	0.512439	2.02917	0.405397
GO:0007029	endoplasmic reticulum organization	1	525	19	20241	0.393191	0.512439	2.02917	0.405397
GO:0090398	cellular senescence	1	525	19	20241	0.393191	0.512439	2.02917	0.405397
GO:0032026	response to magnesium ion	1	525	19	20241	0.393191	0.512439	2.02917	0.405397
GO:0048854	brain morphogenesis	1	525	19	20241	0.393191	0.512439	2.02917	0.405397
GO:0006783	heme biosynthetic process	1	525	19	20241	0.393191	0.512439	2.02917	0.405397
GO:0048513	organ development	1	525	19	20241	0.393191	0.512439	2.02917	0.405397
GO:0033198	response to ATP	1	525	19	20241	0.393191	0.512439	2.02917	0.405397
GO:0014075	response to amine	1	525	19	20241	0.393191	0.512439	2.02917	0.405397
GO:0046907	intracellular transport	1	525	19	20241	0.393191	0.512439	2.02917	0.405397
GO:0019229	regulation of vasoconstriction	1	525	19	20241	0.393191	0.512439	2.02917	0.405397
GO:0046835	carbohydrate phosphorylation	1	525	19	20241	0.393191	0.512439	2.02917	0.405397
GO:0001964	startle response	1	525	19	20241	0.393191	0.512439	2.02917	0.405397
GO:0042491	auditory receptor cell differentiation	1	525	19	20241	0.393191	0.512439	2.02917	0.405397
GO:0043393	regulation of protein binding	1	525	19	20241	0.393191	0.512439	2.02917	0.405397
GO:0043536	positive regulation of blood vessel endothelial cell migration	1	525	19	20241	0.393191	0.512439	2.02917	0.405397
GO:0071347	cellular response to interleukin-1	2	525	53	20241	0.401264	0.521766	1.45488	0.39657
GO:0042552	myelination	2	525	53	20241	0.401264	0.521766	1.45488	0.39657
GO:0030162	regulation of proteolysis	2	525	53	20241	0.401264	0.521766	1.45488	0.39657
GO:0007275	multicellular organismal development	28	525	1020	20241	0.405793	0.522591	1.05835	0.391696
GO:0071285	cellular response to lithium ion	1	525	20	20241	0.408944	0.522591	1.92771	0.388336
GO:0045778	positive regulation of ossification	1	525	20	20241	0.408944	0.522591	1.92771	0.388336
GO:0010226	response to lithium ion	1	525	20	20241	0.408944	0.522591	1.92771	0.388336
GO:0009268	response to pH	1	525	20	20241	0.408944	0.522591	1.92771	0.388336
GO:0045921	positive regulation of exocytosis	1	525	20	20241	0.408944	0.522591	1.92771	0.388336
GO:1902042	negative regulation of extrinsic apoptotic signaling pathway via death domain receptors	1	525	20	20241	0.408944	0.522591	1.92771	0.388336
GO:0032148	activation of protein kinase B activity	1	525	20	20241	0.408944	0.522591	1.92771	0.388336
GO:0008089	anterograde axon cargo transport	1	525	20	20241	0.408944	0.522591	1.92771	0.388336
GO:0000132	establishment of mitotic spindle orientation	1	525	20	20241	0.408944	0.522591	1.92771	0.388336
GO:0002092	positive regulation of receptor internalization	1	525	20	20241	0.408944	0.522591	1.92771	0.388336
GO:0002076	osteoblast development	1	525	20	20241	0.408944	0.522591	1.92771	0.388336
GO:0060707	trophoblast giant cell differentiation	1	525	20	20241	0.408944	0.522591	1.92771	0.388336
GO:0019226	transmission of nerve impulse	1	525	20	20241	0.408944	0.522591	1.92771	0.388336
GO:0042462	eye photoreceptor cell development	1	525	20	20241	0.408944	0.522591	1.92771	0.388336
GO:0008156	negative regulation of DNA replication	1	525	20	20241	0.408944	0.522591	1.92771	0.388336
GO:0033137	negative regulation of peptidyl-serine phosphorylation	1	525	20	20241	0.408944	0.522591	1.92771	0.388336
GO:0071875	adrenergic receptor signaling pathway	1	525	20	20241	0.408944	0.522591	1.92771	0.388336
GO:2000273	positive regulation of receptor activity	1	525	20	20241	0.408944	0.522591	1.92771	0.388336
GO:0032319	regulation of Rho GTPase activity	1	525	20	20241	0.408944	0.522591	1.92771	0.388336
GO:0032781	positive regulation of ATPase activity	1	525	20	20241	0.408944	0.522591	1.92771	0.388336
GO:0006071	glycerol metabolic process	1	525	20	20241	0.408944	0.522591	1.92771	0.388336
GO:0045638	negative regulation of myeloid cell differentiation	1	525	20	20241	0.408944	0.522591	1.92771	0.388336
GO:0060548	negative regulation of cell death	2	525	54	20241	0.41037	0.522846	1.42794	0.386824
GO:0050909	sensory perception of taste	2	525	54	20241	0.41037	0.522846	1.42794	0.386824
GO:0019827	stem cell maintenance	2	525	54	20241	0.41037	0.522846	1.42794	0.386824
GO:0042632	cholesterol homeostasis	2	525	54	20241	0.41037	0.522846	1.42794	0.386824
GO:0007611	learning or memory	2	525	55	20241	0.419407	0.533563	1.40197	0.377364
GO:0001657	ureteric bud development	2	525	55	20241	0.419407	0.533563	1.40197	0.377364
GO:0007389	pattern specification process	3	525	91	20241	0.421328	0.535607	1.27102	0.37538
GO:0007586	digestion	1	525	21	20241	0.42429	0.537371	1.83592	0.372337
GO:0006309	apoptotic DNA fragmentation	1	525	21	20241	0.42429	0.537371	1.83592	0.372337
GO:0007190	activation of adenylate cyclase activity	1	525	21	20241	0.42429	0.537371	1.83592	0.372337
GO:0051881	regulation of mitochondrial membrane potential	1	525	21	20241	0.42429	0.537371	1.83592	0.372337
GO:0048738	cardiac muscle tissue development	1	525	21	20241	0.42429	0.537371	1.83592	0.372337
GO:0006887	exocytosis	3	525	92	20241	0.428236	0.540936	1.2572	0.368317
GO:0006302	double-strand break repair	2	525	56	20241	0.428373	0.540936	1.37694	0.368178
GO:0010923	negative regulation of phosphatase activity	2	525	56	20241	0.428373	0.540936	1.37694	0.368178
GO:0001658	branching involved in ureteric bud morphogenesis	2	525	56	20241	0.428373	0.540936	1.37694	0.368178
GO:0043065	positive regulation of apoptotic process	9	525	315	20241	0.431674	0.543788	1.10155	0.364845
GO:0050731	positive regulation of peptidyl-tyrosine phosphorylation	3	525	93	20241	0.435114	0.543788	1.24369	0.361397
GO:0007417	central nervous system development	3	525	93	20241	0.435114	0.543788	1.24369	0.361397
GO:0008203	cholesterol metabolic process	3	525	93	20241	0.435114	0.543788	1.24369	0.361397
GO:0007015	actin filament organization	2	525	57	20241	0.437266	0.543788	1.35278	0.359255
GO:0014823	response to activity	2	525	57	20241	0.437266	0.543788	1.35278	0.359255
GO:0048485	sympathetic nervous system development	1	525	22	20241	0.439238	0.543788	1.75247	0.3573
GO:0061077	chaperone-mediated protein folding	1	525	22	20241	0.439238	0.543788	1.75247	0.3573
GO:0031668	cellular response to extracellular stimulus	1	525	22	20241	0.439238	0.543788	1.75247	0.3573
GO:0061025	membrane fusion	1	525	22	20241	0.439238	0.543788	1.75247	0.3573
GO:0031648	protein destabilization	1	525	22	20241	0.439238	0.543788	1.75247	0.3573
GO:0010634	positive regulation of epithelial cell migration	1	525	22	20241	0.439238	0.543788	1.75247	0.3573
GO:0033327	Leydig cell differentiation	1	525	22	20241	0.439238	0.543788	1.75247	0.3573
GO:0046697	decidualization	1	525	22	20241	0.439238	0.543788	1.75247	0.3573
GO:0048873	homeostasis of number of cells within a tissue	1	525	22	20241	0.439238	0.543788	1.75247	0.3573
GO:0071392	cellular response to estradiol stimulus	1	525	22	20241	0.439238	0.543788	1.75247	0.3573
GO:0071391	cellular response to estrogen stimulus	1	525	22	20241	0.439238	0.543788	1.75247	0.3573
GO:0007131	reciprocal meiotic recombination	1	525	22	20241	0.439238	0.543788	1.75247	0.3573
GO:0061098	positive regulation of protein tyrosine kinase activity	1	525	22	20241	0.439238	0.543788	1.75247	0.3573
GO:0045880	positive regulation of smoothened signaling pathway	1	525	22	20241	0.439238	0.543788	1.75247	0.3573
GO:0044130	negative regulation of growth of symbiont in host	1	525	22	20241	0.439238	0.543788	1.75247	0.3573
GO:0002052	positive regulation of neuroblast proliferation	1	525	22	20241	0.439238	0.543788	1.75247	0.3573
GO:0006487	protein N-linked glycosylation	1	525	22	20241	0.439238	0.543788	1.75247	0.3573
GO:0090190	positive regulation of branching involved in ureteric bud morphogenesis	1	525	22	20241	0.439238	0.543788	1.75247	0.3573
GO:0070584	mitochondrion morphogenesis	1	525	22	20241	0.439238	0.543788	1.75247	0.3573
GO:0006541	glutamine metabolic process	1	525	22	20241	0.439238	0.543788	1.75247	0.3573
GO:0009190	cyclic nucleotide biosynthetic process	1	525	22	20241	0.439238	0.543788	1.75247	0.3573
GO:0051259	protein oligomerization	2	525	58	20241	0.446083	0.551861	1.32946	0.350585
GO:0021772	olfactory bulb development	1	525	23	20241	0.453799	0.557767	1.67627	0.343137
GO:0007031	peroxisome organization	1	525	23	20241	0.453799	0.557767	1.67627	0.343137
GO:0030279	negative regulation of ossification	1	525	23	20241	0.453799	0.557767	1.67627	0.343137
GO:0071364	cellular response to epidermal growth factor stimulus	1	525	23	20241	0.453799	0.557767	1.67627	0.343137
GO:0001819	positive regulation of cytokine production	1	525	23	20241	0.453799	0.557767	1.67627	0.343137
GO:0002040	sprouting angiogenesis	1	525	23	20241	0.453799	0.557767	1.67627	0.343137
GO:0030500	regulation of bone mineralization	1	525	23	20241	0.453799	0.557767	1.67627	0.343137
GO:0045672	positive regulation of osteoclast differentiation	1	525	23	20241	0.453799	0.557767	1.67627	0.343137
GO:0002526	acute inflammatory response	1	525	23	20241	0.453799	0.557767	1.67627	0.343137
GO:0007517	muscle organ development	2	525	59	20241	0.454822	0.558622	1.30692	0.342159
GO:0050775	positive regulation of dendrite morphogenesis	1	525	24	20241	0.467982	0.56824	1.60643	0.329771
GO:0051281	positive regulation of release of sequestered calcium ion into cytosol	1	525	24	20241	0.467982	0.56824	1.60643	0.329771
GO:0007498	mesoderm development	1	525	24	20241	0.467982	0.56824	1.60643	0.329771
GO:0009653	anatomical structure morphogenesis	1	525	24	20241	0.467982	0.56824	1.60643	0.329771
GO:0048844	artery morphogenesis	1	525	24	20241	0.467982	0.56824	1.60643	0.329771
GO:0048265	response to pain	1	525	24	20241	0.467982	0.56824	1.60643	0.329771
GO:0030521	androgen receptor signaling pathway	1	525	24	20241	0.467982	0.56824	1.60643	0.329771
GO:0046928	regulation of neurotransmitter secretion	1	525	24	20241	0.467982	0.56824	1.60643	0.329771
GO:0001958	endochondral ossification	1	525	24	20241	0.467982	0.56824	1.60643	0.329771
GO:0030001	metal ion transport	1	525	24	20241	0.467982	0.56824	1.60643	0.329771
GO:0070979	protein K11-linked ubiquitination	1	525	24	20241	0.467982	0.56824	1.60643	0.329771
GO:0042692	muscle cell differentiation	1	525	24	20241	0.467982	0.56824	1.60643	0.329771
GO:0045648	positive regulation of erythrocyte differentiation	1	525	24	20241	0.467982	0.56824	1.60643	0.329771
GO:0070207	protein homotrimerization	1	525	24	20241	0.467982	0.56824	1.60643	0.329771
GO:0010165	response to X-ray	1	525	24	20241	0.467982	0.56824	1.60643	0.329771
GO:0033280	response to vitamin D	1	525	24	20241	0.467982	0.56824	1.60643	0.329771
GO:0050680	negative regulation of epithelial cell proliferation	2	525	61	20241	0.472059	0.571975	1.26407	0.326004
GO:0003007	heart morphogenesis	2	525	61	20241	0.472059	0.571975	1.26407	0.326004
GO:0042127	regulation of cell proliferation	5	525	174	20241	0.472064	0.571975	1.10788	0.325999
GO:0000910	cytokinesis	2	525	62	20241	0.480554	0.57721	1.24369	0.318258
GO:0006338	chromatin remodeling	2	525	62	20241	0.480554	0.57721	1.24369	0.318258
GO:0000060	protein import into nucleus, translocation	1	525	25	20241	0.481797	0.57721	1.54217	0.317136
GO:0010718	positive regulation of epithelial to mesenchymal transition	1	525	25	20241	0.481797	0.57721	1.54217	0.317136
GO:0045747	positive regulation of Notch signaling pathway	1	525	25	20241	0.481797	0.57721	1.54217	0.317136
GO:0050710	negative regulation of cytokine secretion	1	525	25	20241	0.481797	0.57721	1.54217	0.317136
GO:0071375	cellular response to peptide hormone stimulus	1	525	25	20241	0.481797	0.57721	1.54217	0.317136
GO:0006284	base-excision repair	1	525	25	20241	0.481797	0.57721	1.54217	0.317136
GO:2001234	negative regulation of apoptotic signaling pathway	1	525	25	20241	0.481797	0.57721	1.54217	0.317136
GO:0051017	actin filament bundle assembly	1	525	25	20241	0.481797	0.57721	1.54217	0.317136
GO:0043408	regulation of MAPK cascade	1	525	25	20241	0.481797	0.57721	1.54217	0.317136
GO:0006493	protein O-linked glycosylation	1	525	25	20241	0.481797	0.57721	1.54217	0.317136
GO:0007346	regulation of mitotic cell cycle	1	525	25	20241	0.481797	0.57721	1.54217	0.317136
GO:0097193	intrinsic apoptotic signaling pathway	1	525	25	20241	0.481797	0.57721	1.54217	0.317136
GO:0035902	response to immobilization stress	1	525	25	20241	0.481797	0.57721	1.54217	0.317136
GO:0001676	long-chain fatty acid metabolic process	1	525	25	20241	0.481797	0.57721	1.54217	0.317136
GO:0021987	cerebral cortex development	2	525	63	20241	0.488964	0.584974	1.22395	0.310723
GO:0046330	positive regulation of JNK cascade	2	525	63	20241	0.488964	0.584974	1.22395	0.310723
GO:0007507	heart development	6	525	216	20241	0.490436	0.586324	1.07095	0.309418
GO:0010468	regulation of gene expression	5	525	178	20241	0.491937	0.587706	1.08299	0.308091
GO:0042311	vasodilation	1	525	26	20241	0.495255	0.588784	1.48286	0.305171
GO:0006259	DNA metabolic process	1	525	26	20241	0.495255	0.588784	1.48286	0.305171
GO:0033344	cholesterol efflux	1	525	26	20241	0.495255	0.588784	1.48286	0.305171
GO:0045862	positive regulation of proteolysis	1	525	26	20241	0.495255	0.588784	1.48286	0.305171
GO:0016925	protein sumoylation	1	525	26	20241	0.495255	0.588784	1.48286	0.305171
GO:0045453	bone resorption	1	525	26	20241	0.495255	0.588784	1.48286	0.305171
GO:0009416	response to light stimulus	1	525	26	20241	0.495255	0.588784	1.48286	0.305171
GO:0007224	smoothened signaling pathway	2	525	64	20241	0.497288	0.59079	1.20482	0.303392
GO:0045444	fat cell differentiation	2	525	65	20241	0.505526	0.600158	1.18629	0.296257
GO:0006637	acyl-CoA metabolic process	1	525	27	20241	0.508364	0.600601	1.42794	0.293826
GO:0045739	positive regulation of DNA repair	1	525	27	20241	0.508364	0.600601	1.42794	0.293826
GO:0071345	cellular response to cytokine stimulus	1	525	27	20241	0.508364	0.600601	1.42794	0.293826
GO:0001836	release of cytochrome c from mitochondria	1	525	27	20241	0.508364	0.600601	1.42794	0.293826
GO:0008045	motor neuron axon guidance	1	525	27	20241	0.508364	0.600601	1.42794	0.293826
GO:0042474	middle ear morphogenesis	1	525	27	20241	0.508364	0.600601	1.42794	0.293826
GO:0002931	response to ischemia	1	525	27	20241	0.508364	0.600601	1.42794	0.293826
GO:0048468	cell development	1	525	28	20241	0.521132	0.610317	1.37694	0.283052
GO:0007610	behavior	1	525	28	20241	0.521132	0.610317	1.37694	0.283052
GO:0007193	adenylate cyclase-inhibiting G-protein coupled receptor signaling pathway	1	525	28	20241	0.521132	0.610317	1.37694	0.283052
GO:0048535	lymph node development	1	525	28	20241	0.521132	0.610317	1.37694	0.283052
GO:0001892	embryonic placenta development	1	525	28	20241	0.521132	0.610317	1.37694	0.283052
GO:0051491	positive regulation of filopodium assembly	1	525	28	20241	0.521132	0.610317	1.37694	0.283052
GO:0007249	I-kappaB kinase/NF-kappaB signaling	1	525	28	20241	0.521132	0.610317	1.37694	0.283052
GO:0048709	oligodendrocyte differentiation	1	525	28	20241	0.521132	0.610317	1.37694	0.283052
GO:0016311	dephosphorylation	5	525	184	20241	0.521212	0.610317	1.04767	0.282986
GO:0043627	response to estrogen	3	525	106	20241	0.521238	0.610317	1.09116	0.282964
GO:0034097	response to cytokine	3	525	106	20241	0.521238	0.610317	1.09116	0.282964
GO:0035335	peptidyl-tyrosine dephosphorylation	3	525	106	20241	0.521238	0.610317	1.09116	0.282964
GO:0042593	glucose homeostasis	3	525	106	20241	0.521238	0.610317	1.09116	0.282964
GO:0007613	memory	2	525	67	20241	0.521735	0.61048	1.15087	0.28255
GO:0008406	gonad development	1	525	29	20241	0.53357	0.621345	1.32946	0.272808
GO:0008016	regulation of heart contraction	1	525	29	20241	0.53357	0.621345	1.32946	0.272808
GO:0002027	regulation of heart rate	1	525	29	20241	0.53357	0.621345	1.32946	0.272808
GO:0008625	extrinsic apoptotic signaling pathway via death domain receptors	1	525	29	20241	0.53357	0.621345	1.32946	0.272808
GO:0006958	complement activation, classical pathway	1	525	29	20241	0.53357	0.621345	1.32946	0.272808
GO:0009117	nucleotide metabolic process	1	525	29	20241	0.53357	0.621345	1.32946	0.272808
GO:0006099	tricarboxylic acid cycle	1	525	29	20241	0.53357	0.621345	1.32946	0.272808
GO:0007519	skeletal muscle tissue development	2	525	69	20241	0.537584	0.625593	1.11752	0.269553
GO:0045892	negative regulation of transcription, DNA-templated	13	525	503	20241	0.54494	0.631574	0.996433	0.263651
GO:0048661	positive regulation of smooth muscle cell proliferation	2	525	70	20241	0.545372	0.631574	1.10155	0.263307
GO:0050796	regulation of insulin secretion	1	525	30	20241	0.545686	0.631574	1.28514	0.263058
GO:0043124	negative regulation of I-kappaB kinase/NF-kappaB signaling	1	525	30	20241	0.545686	0.631574	1.28514	0.263058
GO:0021510	spinal cord development	1	525	30	20241	0.545686	0.631574	1.28514	0.263058
GO:0045861	negative regulation of proteolysis	1	525	30	20241	0.545686	0.631574	1.28514	0.263058
GO:0048514	blood vessel morphogenesis	1	525	30	20241	0.545686	0.631574	1.28514	0.263058
GO:0007257	activation of JUN kinase activity	1	525	30	20241	0.545686	0.631574	1.28514	0.263058
GO:0000902	cell morphogenesis	2	525	71	20241	0.553068	0.639251	1.08604	0.257221
GO:0040008	regulation of growth	2	525	71	20241	0.553068	0.639251	1.08604	0.257221
GO:0046676	negative regulation of insulin secretion	1	525	31	20241	0.557487	0.642183	1.24369	0.253765
GO:0035249	synaptic transmission, glutamatergic	1	525	31	20241	0.557487	0.642183	1.24369	0.253765
GO:0050918	positive chemotaxis	1	525	31	20241	0.557487	0.642183	1.24369	0.253765
GO:0032314	regulation of Rac GTPase activity	1	525	31	20241	0.557487	0.642183	1.24369	0.253765
GO:0051928	positive regulation of calcium ion transport	1	525	31	20241	0.557487	0.642183	1.24369	0.253765
GO:0045165	cell fate commitment	2	525	72	20241	0.560672	0.645416	1.07095	0.251291
GO:0043524	negative regulation of neuron apoptotic process	4	525	153	20241	0.56356	0.648303	1.00796	0.24906
GO:0007616	long-term memory	1	525	32	20241	0.568982	0.652341	1.20482	0.244901
GO:0001837	epithelial to mesenchymal transition	1	525	32	20241	0.568982	0.652341	1.20482	0.244901
GO:2000379	positive regulation of reactive oxygen species metabolic process	1	525	32	20241	0.568982	0.652341	1.20482	0.244901
GO:0007339	binding of sperm to zona pellucida	1	525	32	20241	0.568982	0.652341	1.20482	0.244901
GO:0048663	neuron fate commitment	1	525	32	20241	0.568982	0.652341	1.20482	0.244901
GO:0035023	regulation of Rho protein signal transduction	2	525	74	20241	0.5756	0.659485	1.04201	0.239879
GO:0051258	protein polymerization	1	525	33	20241	0.580179	0.660738	1.16831	0.236438
GO:0007569	cell aging	1	525	33	20241	0.580179	0.660738	1.16831	0.236438
GO:0071385	cellular response to glucocorticoid stimulus	1	525	33	20241	0.580179	0.660738	1.16831	0.236438
GO:0045931	positive regulation of mitotic cell cycle	1	525	33	20241	0.580179	0.660738	1.16831	0.236438
GO:0016579	protein deubiquitination	1	525	33	20241	0.580179	0.660738	1.16831	0.236438
GO:0007276	gamete generation	1	525	33	20241	0.580179	0.660738	1.16831	0.236438
GO:0034504	protein localization to nucleus	1	525	33	20241	0.580179	0.660738	1.16831	0.236438
GO:0042157	lipoprotein metabolic process	1	525	33	20241	0.580179	0.660738	1.16831	0.236438
GO:0010595	positive regulation of endothelial cell migration	1	525	33	20241	0.580179	0.660738	1.16831	0.236438
GO:0043161	proteasome-mediated ubiquitin-dependent protein catabolic process	2	525	76	20241	0.590154	0.670029	1.01459	0.229034
GO:0038032	termination of G-protein coupled receptor signaling pathway	1	525	34	20241	0.591086	0.670029	1.13395	0.228349
GO:0007269	neurotransmitter secretion	1	525	34	20241	0.591086	0.670029	1.13395	0.228349
GO:0045664	regulation of neuron differentiation	1	525	34	20241	0.591086	0.670029	1.13395	0.228349
GO:0001662	behavioral fear response	1	525	34	20241	0.591086	0.670029	1.13395	0.228349
GO:0001654	eye development	1	525	34	20241	0.591086	0.670029	1.13395	0.228349
GO:0055010	ventricular cardiac muscle tissue morphogenesis	1	525	34	20241	0.591086	0.670029	1.13395	0.228349
GO:0008104	protein localization	2	525	77	20241	0.597291	0.676613	1.00141	0.223814
GO:0050715	positive regulation of cytokine secretion	1	525	35	20241	0.60171	0.679363	1.10155	0.220613
GO:0035116	embryonic hindlimb morphogenesis	1	525	35	20241	0.60171	0.679363	1.10155	0.220613
GO:0048169	regulation of long-term neuronal synaptic plasticity	1	525	35	20241	0.60171	0.679363	1.10155	0.220613
GO:0030522	intracellular receptor signaling pathway	1	525	35	20241	0.60171	0.679363	1.10155	0.220613
GO:0045599	negative regulation of fat cell differentiation	1	525	35	20241	0.60171	0.679363	1.10155	0.220613
GO:0060041	retina development in camera-type eye	2	525	78	20241	0.604335	0.681875	0.988571	0.218723
GO:0009615	response to virus	3	525	120	20241	0.605393	0.682617	0.963857	0.217963
GO:0050852	T cell receptor signaling pathway	1	525	36	20241	0.612059	0.685602	1.07095	0.213207
GO:0051412	response to corticosterone	1	525	36	20241	0.612059	0.685602	1.07095	0.213207
GO:2001240	negative regulation of extrinsic apoptotic signaling pathway in absence of ligand	1	525	36	20241	0.612059	0.685602	1.07095	0.213207
GO:0005977	glycogen metabolic process	1	525	36	20241	0.612059	0.685602	1.07095	0.213207
GO:0002088	lens development in camera-type eye	1	525	36	20241	0.612059	0.685602	1.07095	0.213207
GO:0097192	extrinsic apoptotic signaling pathway in absence of ligand	1	525	36	20241	0.612059	0.685602	1.07095	0.213207
GO:0040007	growth	1	525	36	20241	0.612059	0.685602	1.07095	0.213207
GO:0007416	synapse assembly	1	525	36	20241	0.612059	0.685602	1.07095	0.213207
GO:0043523	regulation of neuron apoptotic process	1	525	36	20241	0.612059	0.685602	1.07095	0.213207
GO:0043491	protein kinase B signaling	1	525	36	20241	0.612059	0.685602	1.07095	0.213207
GO:0043154	negative regulation of cysteine-type endopeptidase activity involved in apoptotic process	2	525	80	20241	0.61814	0.69196	0.963857	0.208913
GO:0097194	execution phase of apoptosis	1	525	37	20241	0.622139	0.695068	1.04201	0.206113
GO:0042476	odontogenesis	1	525	37	20241	0.622139	0.695068	1.04201	0.206113
GO:0008277	regulation of G-protein coupled receptor protein signaling pathway	1	525	37	20241	0.622139	0.695068	1.04201	0.206113
GO:0035556	intracellular signal transduction	10	525	412	20241	0.629014	0.702289	0.935784	0.20134
GO:0032956	regulation of actin cytoskeleton organization	1	525	38	20241	0.631958	0.704193	1.01459	0.199312
GO:0048511	rhythmic process	1	525	38	20241	0.631958	0.704193	1.01459	0.199312
GO:0031016	pancreas development	1	525	38	20241	0.631958	0.704193	1.01459	0.199312
GO:0051091	positive regulation of sequence-specific DNA binding transcription factor activity	2	525	83	20241	0.63815	0.710629	0.929019	0.195077
GO:0030890	positive regulation of B cell proliferation	1	525	39	20241	0.641522	0.713452	0.988571	0.192789
GO:0097191	extrinsic apoptotic signaling pathway	1	525	39	20241	0.641522	0.713452	0.988571	0.192789
GO:0007018	microtubule-based movement	2	525	84	20241	0.644634	0.716447	0.917959	0.190687
GO:0007492	endoderm development	1	525	40	20241	0.650838	0.720267	0.963857	0.186527
GO:0045429	positive regulation of nitric oxide biosynthetic process	1	525	40	20241	0.650838	0.720267	0.963857	0.186527
GO:0048536	spleen development	1	525	40	20241	0.650838	0.720267	0.963857	0.186527
GO:0007265	Ras protein signal transduction	1	525	40	20241	0.650838	0.720267	0.963857	0.186527
GO:0048662	negative regulation of smooth muscle cell proliferation	1	525	40	20241	0.650838	0.720267	0.963857	0.186527
GO:0009617	response to bacterium	1	525	40	20241	0.650838	0.720267	0.963857	0.186527
GO:0060070	canonical Wnt signaling pathway	2	525	85	20241	0.651027	0.720267	0.90716	0.186401
GO:0051028	mRNA transport	2	525	86	20241	0.657327	0.726604	0.896611	0.182218
GO:0006915	apoptotic process	15	525	625	20241	0.657607	0.726604	0.925303	0.182034
GO:0030154	cell differentiation	17	525	706	20241	0.658125	0.726706	0.928361	0.181692
GO:0031175	neuron projection development	3	525	130	20241	0.659176	0.726798	0.889714	0.180999
GO:0006605	protein targeting	1	525	41	20241	0.659912	0.726798	0.940348	0.180514
GO:0050766	positive regulation of phagocytosis	1	525	41	20241	0.659912	0.726798	0.940348	0.180514
GO:0072659	protein localization to plasma membrane	1	525	41	20241	0.659912	0.726798	0.940348	0.180514
GO:0008283	cell proliferation	5	525	217	20241	0.666671	0.733769	0.888348	0.176088
GO:0051602	response to electrical stimulus	1	525	42	20241	0.668751	0.734635	0.917959	0.174736
GO:0007254	JNK cascade	1	525	42	20241	0.668751	0.734635	0.917959	0.174736
GO:0007266	Rho protein signal transduction	1	525	42	20241	0.668751	0.734635	0.917959	0.174736
GO:0045732	positive regulation of protein catabolic process	1	525	43	20241	0.67736	0.742191	0.896611	0.16918
GO:0009409	response to cold	1	525	43	20241	0.67736	0.742191	0.896611	0.16918
GO:0001974	blood vessel remodeling	1	525	43	20241	0.67736	0.742191	0.896611	0.16918
GO:0006897	endocytosis	4	525	177	20241	0.677369	0.742191	0.871283	0.169174
GO:0006357	regulation of transcription from RNA polymerase II promoter	8	525	346	20241	0.678153	0.742573	0.891429	0.168673
GO:0007411	axon guidance	3	525	134	20241	0.679152	0.74319	0.863156	0.168033
GO:0007126	meiotic nuclear division	2	525	90	20241	0.681621	0.744937	0.856762	0.166457
GO:0010976	positive regulation of neuron projection development	2	525	90	20241	0.681621	0.744937	0.856762	0.166457
GO:0045785	positive regulation of cell adhesion	1	525	44	20241	0.685747	0.748486	0.876234	0.163836
GO:0008543	fibroblast growth factor receptor signaling pathway	1	525	44	20241	0.685747	0.748486	0.876234	0.163836
GO:0006184	GTP catabolic process	5	525	224	20241	0.693519	0.755951	0.860587	0.158942
GO:0003151	outflow tract morphogenesis	1	525	45	20241	0.693915	0.755951	0.856762	0.158694
GO:0035019	somatic stem cell maintenance	1	525	45	20241	0.693915	0.755951	0.856762	0.158694
GO:0048167	regulation of synaptic plasticity	1	525	46	20241	0.701872	0.762186	0.838137	0.153742
GO:0043280	positive regulation of cysteine-type endopeptidase activity involved in apoptotic process	1	525	46	20241	0.701872	0.762186	0.838137	0.153742
GO:0001942	hair follicle development	1	525	46	20241	0.701872	0.762186	0.838137	0.153742
GO:0071560	cellular response to transforming growth factor beta stimulus	1	525	46	20241	0.701872	0.762186	0.838137	0.153742
GO:0030163	protein catabolic process	1	525	46	20241	0.701872	0.762186	0.838137	0.153742
GO:0002474	antigen processing and presentation of peptide antigen via MHC class I	1	525	47	20241	0.709622	0.768157	0.820304	0.148973
GO:0006879	cellular iron ion homeostasis	1	525	47	20241	0.709622	0.768157	0.820304	0.148973
GO:0048706	embryonic skeletal system development	1	525	47	20241	0.709622	0.768157	0.820304	0.148973
GO:0048705	skeletal system morphogenesis	1	525	47	20241	0.709622	0.768157	0.820304	0.148973
GO:0006096	glycolytic process	1	525	47	20241	0.709622	0.768157	0.820304	0.148973
GO:0008285	negative regulation of cell proliferation	8	525	358	20241	0.713998	0.772404	0.861548	0.146303
GO:0016049	cell growth	1	525	48	20241	0.717172	0.774854	0.803214	0.144377
GO:0048538	thymus development	1	525	48	20241	0.717172	0.774854	0.803214	0.144377
GO:0032436	positive regulation of proteasomal ubiquitin-dependent protein catabolic process	1	525	49	20241	0.724525	0.779344	0.786822	0.139947
GO:0007030	Golgi organization	1	525	49	20241	0.724525	0.779344	0.786822	0.139947
GO:0032092	positive regulation of protein binding	1	525	49	20241	0.724525	0.779344	0.786822	0.139947
GO:0008544	epidermis development	1	525	49	20241	0.724525	0.779344	0.786822	0.139947
GO:0006414	translational elongation	1	525	49	20241	0.724525	0.779344	0.786822	0.139947
GO:0006986	response to unfolded protein	1	525	49	20241	0.724525	0.779344	0.786822	0.139947
GO:0031047	gene silencing by RNA	1	525	49	20241	0.724525	0.779344	0.786822	0.139947
GO:0007010	cytoskeleton organization	2	525	98	20241	0.725975	0.780412	0.786822	0.139078
GO:0032570	response to progesterone	1	525	50	20241	0.731687	0.785562	0.771086	0.135674
GO:0030218	erythrocyte differentiation	1	525	50	20241	0.731687	0.785562	0.771086	0.135674
GO:0031398	positive regulation of protein ubiquitination	1	525	51	20241	0.738664	0.792056	0.755966	0.131553
GO:0035094	response to nicotine	1	525	51	20241	0.738664	0.792056	0.755966	0.131553
GO:0007268	synaptic transmission	3	525	148	20241	0.742191	0.795338	0.781506	0.129484
GO:0000186	activation of MAPKK activity	1	525	52	20241	0.745459	0.796838	0.741429	0.127576
GO:0007612	learning	1	525	52	20241	0.745459	0.796838	0.741429	0.127576
GO:0071320	cellular response to cAMP	1	525	52	20241	0.745459	0.796838	0.741429	0.127576
GO:0006464	cellular protein modification process	1	525	52	20241	0.745459	0.796838	0.741429	0.127576
GO:0042981	regulation of apoptotic process	3	525	149	20241	0.746293	0.79723	0.776261	0.127091
GO:0051092	positive regulation of NF-kappaB transcription factor activity	2	525	103	20241	0.75096	0.800903	0.748627	0.124383
GO:0035690	cellular response to drug	1	525	53	20241	0.752079	0.800903	0.727439	0.123737
GO:0043406	positive regulation of MAP kinase activity	1	525	53	20241	0.752079	0.800903	0.727439	0.123737
GO:0030216	keratinocyte differentiation	1	525	53	20241	0.752079	0.800903	0.727439	0.123737
GO:0007368	determination of left/right symmetry	1	525	53	20241	0.752079	0.800903	0.727439	0.123737
GO:0016477	cell migration	3	525	152	20241	0.758285	0.806761	0.76094	0.120167
GO:0001947	heart looping	1	525	54	20241	0.758526	0.806761	0.713968	0.12003
GO:0042787	protein ubiquitination involved in ubiquitin-dependent protein catabolic process	1	525	55	20241	0.764806	0.812934	0.700987	0.116449
GO:0006952	defense response	2	525	107	20241	0.769513	0.817428	0.720641	0.113784
GO:0035914	skeletal muscle cell differentiation	1	525	56	20241	0.770923	0.818416	0.688469	0.112989
GO:0008654	phospholipid biosynthetic process	1	525	57	20241	0.776881	0.824228	0.676391	0.109646
GO:0019221	cytokine-mediated signaling pathway	2	525	109	20241	0.778331	0.825253	0.707418	0.108836
GO:0016055	Wnt signaling pathway	4	525	205	20241	0.781886	0.827298	0.752279	0.106857
GO:0048812	neuron projection morphogenesis	1	525	58	20241	0.782684	0.827298	0.664729	0.106413
GO:0010212	response to ionizing radiation	1	525	58	20241	0.782684	0.827298	0.664729	0.106413
GO:0001916	positive regulation of T cell mediated cytotoxicity	1	525	58	20241	0.782684	0.827298	0.664729	0.106413
GO:0033138	positive regulation of peptidyl-serine phosphorylation	1	525	58	20241	0.782684	0.827298	0.664729	0.106413
GO:0007264	small GTPase mediated signal transduction	5	525	252	20241	0.785762	0.830037	0.764966	0.104709
GO:0030036	actin cytoskeleton organization	3	525	160	20241	0.788034	0.831922	0.722893	0.103455
GO:0009887	organ morphogenesis	2	525	112	20241	0.791004	0.834541	0.688469	0.101822
GO:0042733	embryonic digit morphogenesis	1	525	60	20241	0.793843	0.835986	0.642571	0.100265
GO:0045454	cell redox homeostasis	1	525	60	20241	0.793843	0.835986	0.642571	0.100265
GO:0045669	positive regulation of osteoblast differentiation	1	525	60	20241	0.793843	0.835986	0.642571	0.100265
GO:0008360	regulation of cell shape	2	525	114	20241	0.799093	0.83956	0.676391	0.0974024
GO:0050790	regulation of catalytic activity	1	525	61	20241	0.799206	0.83956	0.632037	0.097341
GO:0050830	defense response to Gram-positive bacterium	1	525	61	20241	0.799206	0.83956	0.632037	0.097341
GO:0030509	BMP signaling pathway	1	525	61	20241	0.799206	0.83956	0.632037	0.097341
GO:0000122	negative regulation of transcription from RNA polymerase II promoter	13	525	609	20241	0.800517	0.84042	0.822998	0.0966293
GO:0071356	cellular response to tumor necrosis factor	1	525	62	20241	0.80443	0.842454	0.621843	0.0945116
GO:0045860	positive regulation of protein kinase activity	1	525	62	20241	0.80443	0.842454	0.621843	0.0945116
GO:0007160	cell-matrix adhesion	1	525	62	20241	0.80443	0.842454	0.621843	0.0945116
GO:0019882	antigen processing and presentation	1	525	62	20241	0.80443	0.842454	0.621843	0.0945116
GO:0021766	hippocampus development	1	525	63	20241	0.809518	0.847263	0.611973	0.0917733
GO:0042060	wound healing	2	525	118	20241	0.814445	0.850884	0.653462	0.0891383
GO:0016337	single organismal cell-cell adhesion	2	525	118	20241	0.814445	0.850884	0.653462	0.0891383
GO:0006898	receptor-mediated endocytosis	1	525	64	20241	0.814474	0.850884	0.602411	0.0891225
GO:0045893	positive regulation of transcription, DNA-templated	12	525	574	20241	0.815	0.850912	0.806013	0.0888423
GO:0042742	defense response to bacterium	2	525	119	20241	0.818115	0.853642	0.647971	0.0871854
GO:0032088	negative regulation of NF-kappaB transcription factor activity	1	525	66	20241	0.824004	0.859261	0.584156	0.0840708
GO:0001889	liver development	2	525	123	20241	0.832156	0.867231	0.626899	0.0797954
GO:0050728	negative regulation of inflammatory response	1	525	69	20241	0.837389	0.871621	0.558758	0.0770725
GO:0048839	inner ear development	1	525	69	20241	0.837389	0.871621	0.558758	0.0770725
GO:0046777	protein autophosphorylation	3	525	178	20241	0.843954	0.877918	0.649791	0.0736811
GO:0060021	palate development	1	525	71	20241	0.845744	0.879244	0.543018	0.0727612
GO:0001570	vasculogenesis	1	525	72	20241	0.849759	0.882342	0.535476	0.0707043
GO:0001649	osteoblast differentiation	1	525	72	20241	0.849759	0.882342	0.535476	0.0707043
GO:0030326	embryonic limb morphogenesis	1	525	73	20241	0.85367	0.885864	0.528141	0.0687102
GO:0006260	DNA replication	2	525	131	20241	0.857339	0.888736	0.588615	0.0668474
GO:0007286	spermatid development	1	525	74	20241	0.857479	0.888736	0.521004	0.0667766
GO:0051301	cell division	7	525	376	20241	0.859291	0.890073	0.717766	0.0658596
GO:0007049	cell cycle	13	525	647	20241	0.861095	0.8914	0.774661	0.0649491
GO:0007399	nervous system development	7	525	378	20241	0.862834	0.89266	0.713968	0.0640725
GO:0032526	response to retinoic acid	1	525	76	20241	0.864803	0.893612	0.507293	0.0630829
GO:0009611	response to wounding	1	525	76	20241	0.864803	0.893612	0.507293	0.0630829
GO:0006006	glucose metabolic process	1	525	77	20241	0.868323	0.896164	0.500705	0.0613189
GO:0000226	microtubule cytoskeleton organization	1	525	77	20241	0.868323	0.896164	0.500705	0.0613189
GO:0007155	cell adhesion	11	525	564	20241	0.869206	0.896533	0.751945	0.0608771
GO:0007219	Notch signaling pathway	1	525	80	20241	0.878343	0.90541	0.481929	0.0563359
GO:0042254	ribosome biogenesis	1	525	81	20241	0.881511	0.907581	0.475979	0.0547723
GO:0007156	homophilic cell adhesion via plasma membrane adhesion molecules	2	525	140	20241	0.881513	0.907581	0.550776	0.0547711
GO:0051897	positive regulation of protein kinase B signaling	1	525	82	20241	0.884597	0.910206	0.470174	0.0532547
GO:0030336	negative regulation of cell migration	1	525	84	20241	0.890529	0.915758	0.45898	0.0503518
GO:2001141	regulation of RNA biosynthetic process	1	525	85	20241	0.893381	0.918137	0.45358	0.0489635
GO:0071363	cellular response to growth factor stimulus	1	525	88	20241	0.901497	0.925363	0.438117	0.0450356
GO:0018105	peptidyl-serine phosphorylation	1	525	88	20241	0.901497	0.925363	0.438117	0.0450356
GO:0007050	cell cycle arrest	1	525	90	20241	0.906563	0.930003	0.428381	0.0426022
GO:0018108	peptidyl-tyrosine phosphorylation	2	525	152	20241	0.907878	0.930793	0.507293	0.0419726
GO:0090090	negative regulation of canonical Wnt signaling pathway	1	525	92	20241	0.911368	0.93381	0.419068	0.0403062
GO:0030900	forebrain development	1	525	93	20241	0.913677	0.935614	0.414562	0.0392071
GO:0042384	cilium assembly	1	525	95	20241	0.918117	0.939034	0.405835	0.0371017
GO:0030198	extracellular matrix organization	1	525	95	20241	0.918117	0.939034	0.405835	0.0371017
GO:0006511	ubiquitin-dependent protein catabolic process	2	525	159	20241	0.920614	0.941023	0.48496	0.0359226
GO:0007229	integrin-mediated signaling pathway	1	525	97	20241	0.92233	0.942212	0.397467	0.0351138
GO:0006954	inflammatory response	4	525	276	20241	0.930041	0.94903	0.558758	0.0314979
GO:0000165	MAPK cascade	1	525	101	20241	0.930116	0.94903	0.381726	0.0314628
GO:0007067	mitotic nuclear division	4	525	282	20241	0.936935	0.955037	0.546869	0.0282906
GO:0006334	nucleosome assembly	1	525	105	20241	0.937124	0.955037	0.367184	0.0282032
GO:0007409	axonogenesis	1	525	107	20241	0.94036	0.957763	0.36032	0.0267061
GO:0007218	neuropeptide signaling pathway	1	525	110	20241	0.944905	0.961818	0.350494	0.024612
GO:0006935	chemotaxis	1	525	118	20241	0.955405	0.971495	0.326731	0.0198126
GO:0006366	transcription from RNA polymerase II promoter	6	525	408	20241	0.955551	0.971495	0.566975	0.0197463
GO:0006468	protein phosphorylation	10	525	616	20241	0.960386	0.975798	0.625881	0.0175542
GO:0009952	anterior/posterior pattern specification	1	525	123	20241	0.960927	0.975798	0.313449	0.0173096
GO:0006417	regulation of translation	1	525	124	20241	0.961947	0.976018	0.310922	0.016849
GO:0006955	immune response	3	525	254	20241	0.962288	0.976018	0.455366	0.0166951
GO:0007204	positive regulation of cytosolic calcium ion concentration	1	525	128	20241	0.965766	0.978965	0.301205	0.0151279
GO:0045087	innate immune response	2	525	203	20241	0.969684	0.982352	0.379845	0.0133696
GO:0045944	positive regulation of transcription from RNA polymerase II promoter	14	525	850	20241	0.976511	0.988681	0.635012	0.0103229
GO:0043123	positive regulation of I-kappaB kinase/NF-kappaB signaling	1	525	144	20241	0.977582	0.989179	0.267738	0.00984676
GO:0030182	neuron differentiation	1	525	155	20241	0.983246	0.99432	0.248737	0.00733761
GO:0016310	phosphorylation	11	525	741	20241	0.986018	0.996533	0.572331	0.00611497
GO:0016568	chromatin modification	2	525	264	20241	0.992471	1	0.292078	0.00328214
GO:0006974	cellular response to DNA damage stimulus	4	525	397	20241	0.992678	1	0.388456	0.00319178
GO:0008150	biological_process	144	525	6545	20241	0.994016	1	0.848253	0.00260664
GO:0043547	positive regulation of GTPase activity	1	525	197	20241	0.994498	1	0.195707	0.002396
GO:0016567	protein ubiquitination	4	525	420	20241	0.995381	1	0.367184	0.00201048
GO:0006886	intracellular protein transport	1	525	211	20241	0.996206	1	0.182722	0.00165077
GO:0016192	vesicle-mediated transport	1	525	217	20241	0.996765	1	0.17767	0.00140717
GO:0015031	protein transport	6	525	609	20241	0.998718	1	0.379845	0.000557013
GO:0006351	transcription, DNA-templated	28	525	1869	20241	0.999704	1	0.577592	0.000128783
GO:0006281	DNA repair	1	525	308	20241	0.999713	1	0.125176	0.000124538
GO:0006412	translation	3	525	506	20241	0.999844	1	0.228583	6.76298e-05
GO:0006397	mRNA processing	1	525	337	20241	0.999868	1	0.114404	5.73939e-05
GO:0006355	regulation of transcription, DNA-templated	32	525	2180	20241	0.999938	1	0.565934	2.70457e-05
GO:0007186	G-protein coupled receptor signaling pathway	18	525	2114	20241	1	1	0.328277	3.97005e-10
GO:0007165	signal transduction	25	525	2616	20241	1	1	0.368447	2.69072e-10
GO:0007608	sensory perception of smell	3	525	1405	20241	1	1	0.0823223	1.36823e-10
GO:0050896	response to stimulus	7	525	1496	20241	1	1	0.180401	1.32246e-10
GO:0050911	detection of chemical stimulus involved in sensory perception of smell	3	525	1375	20241	1	1	0.0841184	1.12733e-10

## Sheet: DownGO2Gene
GOID	GOTerm	QueryID	Symbol	Description	P-Value	FDR	Enrichment
GO:0055114	oxidation-reduction process	Etfb	Etfb	electron-transfer-flavoprotein, beta polypeptide	7.9967e-19	1.36424e-15	3.35044
GO:0055114	oxidation-reduction process	Acox2	Acox2	acyl-CoA oxidase 2, branched chain	7.9967e-19	1.36424e-15	3.35044
GO:0055114	oxidation-reduction process	Msra	Msra	methionine sulfoxide reductase A	7.9967e-19	1.36424e-15	3.35044
GO:0055114	oxidation-reduction process	Aspdh	Aspdh	aspartate dehydrogenase domain containing	7.9967e-19	1.36424e-15	3.35044
GO:0055114	oxidation-reduction process	Dao	Dao	D-amino-acid oxidase	7.9967e-19	1.36424e-15	3.35044
GO:0055114	oxidation-reduction process	Akr1c12l1	Akr1c12l1	aldo-keto reductase family 1, member C12-like 1	7.9967e-19	1.36424e-15	3.35044
GO:0055114	oxidation-reduction process	Aox2	Aox2	aldehyde oxidase 2	7.9967e-19	1.36424e-15	3.35044
GO:0055114	oxidation-reduction process	Pecr	Pecr	peroxisomal trans-2-enoyl-CoA reductase	7.9967e-19	1.36424e-15	3.35044
GO:0055114	oxidation-reduction process	Pcbd1	Pcbd1	pterin-4 alpha-carbinolamine dehydratase/dimerization cofactor of hepatocyte nuclear factor 1 alpha	7.9967e-19	1.36424e-15	3.35044
GO:0055114	oxidation-reduction process	Pyroxd2	Pyroxd2	pyridine nucleotide-disulphide oxidoreductase domain 2	7.9967e-19	1.36424e-15	3.35044
GO:0055114	oxidation-reduction process	Fa2h	Fa2h	fatty acid 2-hydroxylase	7.9967e-19	1.36424e-15	3.35044
GO:0055114	oxidation-reduction process	Hgd	Hgd	homogentisate 1, 2-dioxygenase	7.9967e-19	1.36424e-15	3.35044
GO:0055114	oxidation-reduction process	Dhrs4	Dhrs4	dehydrogenase/reductase (SDR family) member 4	7.9967e-19	1.36424e-15	3.35044
GO:0055114	oxidation-reduction process	CYTB	CYTB	cytochrome b	7.9967e-19	1.36424e-15	3.35044
GO:0055114	oxidation-reduction process	Cyp2d4	Cyp2d4	cytochrome P450, family 2, subfamily d, polypeptide 4	7.9967e-19	1.36424e-15	3.35044
GO:0055114	oxidation-reduction process	Hao2	Hao2	hydroxyacid oxidase 2 (long chain)	7.9967e-19	1.36424e-15	3.35044
GO:0055114	oxidation-reduction process	Pnpo	Pnpo	pyridoxamine 5'-phosphate oxidase	7.9967e-19	1.36424e-15	3.35044
GO:0055114	oxidation-reduction process	Ndufb3	Ndufb3	NADH dehydrogenase (ubiquinone) 1 beta subcomplex 3	7.9967e-19	1.36424e-15	3.35044
GO:0055114	oxidation-reduction process	Ndufa2	Ndufa2	NADH dehydrogenase (ubiquinone) 1 alpha subcomplex, 2	7.9967e-19	1.36424e-15	3.35044
GO:0055114	oxidation-reduction process	Hsd3b	Hsd3b	3 beta-hydroxysteroid dehydrogenase/delta-5-delta-4 isomerase type II	7.9967e-19	1.36424e-15	3.35044
GO:0055114	oxidation-reduction process	Cyp2c11	Cyp2c11	cytochrome P450, subfamily 2, polypeptide 11	7.9967e-19	1.36424e-15	3.35044
GO:0055114	oxidation-reduction process	Miox	Miox	myo-inositol oxygenase	7.9967e-19	1.36424e-15	3.35044
GO:0055114	oxidation-reduction process	Mdh1	Mdh1	malate dehydrogenase 1, NAD (soluble)	7.9967e-19	1.36424e-15	3.35044
GO:0055114	oxidation-reduction process	LOC100363502	LOC100363502	cytochrome c, somatic-like	7.9967e-19	1.36424e-15	3.35044
GO:0055114	oxidation-reduction process	Cryz	Cryz	crystallin, zeta (quinone reductase)	7.9967e-19	1.36424e-15	3.35044
GO:0055114	oxidation-reduction process	COX1	COX1	cytochrome c oxidase subunit 1	7.9967e-19	1.36424e-15	3.35044
GO:0055114	oxidation-reduction process	Ndufb10	Ndufb10	NADH dehydrogenase (ubiquinone) 1 beta subcomplex, 10	7.9967e-19	1.36424e-15	3.35044
GO:0055114	oxidation-reduction process	Dmgdh	Dmgdh	dimethylglycine dehydrogenase	7.9967e-19	1.36424e-15	3.35044
GO:0055114	oxidation-reduction process	LOC100365958	LOC100365958	Rdh2 protein-like	7.9967e-19	1.36424e-15	3.35044
GO:0055114	oxidation-reduction process	Cyp2j4	Cyp2j4	cytochrome P450, family 2, subfamily j, polypeptide 4	7.9967e-19	1.36424e-15	3.35044
GO:0055114	oxidation-reduction process	ND4L	ND4L	NADH dehydrogenase subunit 4L	7.9967e-19	1.36424e-15	3.35044
GO:0055114	oxidation-reduction process	COX2	COX2	COXII	7.9967e-19	1.36424e-15	3.35044
GO:0055114	oxidation-reduction process	Akr7a3	Akr7a3	aldo-keto reductase family 7, member A3 (aflatoxin aldehyde reductase)	7.9967e-19	1.36424e-15	3.35044
GO:0055114	oxidation-reduction process	Aldh1l1	Aldh1l1	aldehyde dehydrogenase 1 family, member L1	7.9967e-19	1.36424e-15	3.35044
GO:0055114	oxidation-reduction process	ND2	ND2	NADH dehydrogenase subunit 2	7.9967e-19	1.36424e-15	3.35044
GO:0055114	oxidation-reduction process	Cdo1	Cdo1	cysteine dioxygenase type 1	7.9967e-19	1.36424e-15	3.35044
GO:0055114	oxidation-reduction process	ND3	ND3	NADH dehydrogenase subunit 3	7.9967e-19	1.36424e-15	3.35044
GO:0055114	oxidation-reduction process	Sod1	Sod1	superoxide dismutase 1, soluble	7.9967e-19	1.36424e-15	3.35044
GO:0055114	oxidation-reduction process	Haao	Haao	3-hydroxyanthranilate 3,4-dioxygenase	7.9967e-19	1.36424e-15	3.35044
GO:0055114	oxidation-reduction process	Cyp2d1	Cyp2d1	cytochrome P450, family 2, subfamily d, polypeptide 1	7.9967e-19	1.36424e-15	3.35044
GO:0055114	oxidation-reduction process	Iyd	Iyd	iodotyrosine deiodinase	7.9967e-19	1.36424e-15	3.35044
GO:0055114	oxidation-reduction process	Akr7a2	Akr7a2	aldo-keto reductase family 7, member A2 (aflatoxin aldehyde reductase)	7.9967e-19	1.36424e-15	3.35044
GO:0055114	oxidation-reduction process	Cox8a	Cox8a	cytochrome c oxidase subunit VIIIa	7.9967e-19	1.36424e-15	3.35044
GO:0055114	oxidation-reduction process	Fads6	Fads6	fatty acid desaturase 6	7.9967e-19	1.36424e-15	3.35044
GO:0055114	oxidation-reduction process	LOC684509	LOC684509	similar to NADH-ubiquinone oxidoreductase B9 subunit (Complex I-B9) (CI-B9)	7.9967e-19	1.36424e-15	3.35044
GO:0055114	oxidation-reduction process	Fmo3	Fmo3	flavin containing monooxygenase 3	7.9967e-19	1.36424e-15	3.35044
GO:0055114	oxidation-reduction process	Cyp2c24	Cyp2c24	cytochrome P450, family 2, subfamily c, polypeptide 24	7.9967e-19	1.36424e-15	3.35044
GO:0055114	oxidation-reduction process	Cat	Cat	catalase	7.9967e-19	1.36424e-15	3.35044
GO:0055114	oxidation-reduction process	Mthfd1	Mthfd1	methylenetetrahydrofolate dehydrogenase (NADP+ dependent) 1, methenyltetrahydrofolate cyclohydrolase, formyltetrahydrofolate synthetase	7.9967e-19	1.36424e-15	3.35044
GO:0055114	oxidation-reduction process	Tmlhe	Tmlhe	trimethyllysine hydroxylase, epsilon	7.9967e-19	1.36424e-15	3.35044
GO:0055114	oxidation-reduction process	RGD1560015	RGD1560015	similar to glycoprotein, synaptic 2	7.9967e-19	1.36424e-15	3.35044
GO:0055114	oxidation-reduction process	Uqcrb	Uqcrb	ubiquinol-cytochrome c reductase binding protein	7.9967e-19	1.36424e-15	3.35044
GO:0055114	oxidation-reduction process	Aldh1b1	Aldh1b1	aldehyde dehydrogenase 1 family, member B1	7.9967e-19	1.36424e-15	3.35044
GO:0055114	oxidation-reduction process	Uqcr11	Uqcr11	ubiquinol-cytochrome c reductase, complex III subunit XI	7.9967e-19	1.36424e-15	3.35044
GO:0055114	oxidation-reduction process	Cyp4f1	Cyp4f1	cytochrome P450, family 4, subfamily f, polypeptide 1	7.9967e-19	1.36424e-15	3.35044
GO:0055114	oxidation-reduction process	Dio1	Dio1	deiodinase, iodothyronine, type I	7.9967e-19	1.36424e-15	3.35044
GO:0055114	oxidation-reduction process	Blvra	Blvra	biliverdin reductase A	7.9967e-19	1.36424e-15	3.35044
GO:0055114	oxidation-reduction process	Rdh5	Rdh5	retinol dehydrogenase 5 (11-cis/9-cis)	7.9967e-19	1.36424e-15	3.35044
GO:0055114	oxidation-reduction process	Akr1c13	Akr1c13	aldo-keto reductase family 1, member C13	7.9967e-19	1.36424e-15	3.35044
GO:0055114	oxidation-reduction process	Ldhd	Ldhd	lactate dehydrogenase D	7.9967e-19	1.36424e-15	3.35044
GO:0055114	oxidation-reduction process	Ndufa11	Ndufa11	NADH dehydrogenase (ubiquinone) 1 alpha subcomplex 11	7.9967e-19	1.36424e-15	3.35044
GO:0055114	oxidation-reduction process	Cyp21a1	Cyp21a1	cytochrome P450, family 21, subfamily a, polypeptide 1	7.9967e-19	1.36424e-15	3.35044
GO:0055114	oxidation-reduction process	Coq7	Coq7	coenzyme Q7 homolog, ubiquinone (yeast)	7.9967e-19	1.36424e-15	3.35044
GO:0055114	oxidation-reduction process	ND5	ND5	NADH dehydrogenase subunit 5	7.9967e-19	1.36424e-15	3.35044
GO:0055114	oxidation-reduction process	Akr1c12	Akr1c12	aldo-keto reductase family 1, member C12	7.9967e-19	1.36424e-15	3.35044
GO:0055114	oxidation-reduction process	ND1	ND1	NADH dehydrogenase subunit 1	7.9967e-19	1.36424e-15	3.35044
GO:0055114	oxidation-reduction process	Hpdl	Hpdl	4-hydroxyphenylpyruvate dioxygenase-like	7.9967e-19	1.36424e-15	3.35044
GO:0055114	oxidation-reduction process	Htatip2	Htatip2	HIV-1 Tat interactive protein 2	7.9967e-19	1.36424e-15	3.35044
GO:0055114	oxidation-reduction process	Dhrs7	Dhrs7	dehydrogenase/reductase (SDR family) member 7	7.9967e-19	1.36424e-15	3.35044
GO:0006810	transport	Kif5c	Kif5c	kinesin family member 5C	1.64579e-11	1.40386e-08	1.99211
GO:0006810	transport	LOC100361584	LOC100361584	anoctamin 2-like	1.64579e-11	1.40386e-08	1.99211
GO:0006810	transport	Etfb	Etfb	electron-transfer-flavoprotein, beta polypeptide	1.64579e-11	1.40386e-08	1.99211
GO:0006810	transport	Osbp2	Osbp2	oxysterol binding protein 2	1.64579e-11	1.40386e-08	1.99211
GO:0006810	transport	Hba2	Hba2	hemoglobin, alpha 2	1.64579e-11	1.40386e-08	1.99211
GO:0006810	transport	Aqp6	Aqp6	aquaporin 6, kidney specific	1.64579e-11	1.40386e-08	1.99211
GO:0006810	transport	Slc2a4	Slc2a4	solute carrier family 2 (facilitated glucose transporter), member 4	1.64579e-11	1.40386e-08	1.99211
GO:0006810	transport	Slc9a3	Slc9a3	solute carrier family 9, subfamily A (NHE3, cation proton antiporter 3), member 3	1.64579e-11	1.40386e-08	1.99211
GO:0006810	transport	Atp5l	Atp5l	ATP synthase, H+ transporting, mitochondrial Fo complex, subunit G	1.64579e-11	1.40386e-08	1.99211
GO:0006810	transport	Rbp4	Rbp4	retinol binding protein 4, plasma	1.64579e-11	1.40386e-08	1.99211
GO:0006810	transport	Abca4	Abca4	ATP-binding cassette, subfamily A (ABC1), member 4	1.64579e-11	1.40386e-08	1.99211
GO:0006810	transport	Fabp3	Fabp3	fatty acid binding protein 3, muscle and heart	1.64579e-11	1.40386e-08	1.99211
GO:0006810	transport	Abcc8	Abcc8	ATP-binding cassette, subfamily C (CFTR/MRP), member 8	1.64579e-11	1.40386e-08	1.99211
GO:0006810	transport	Cacnb4	Cacnb4	calcium channel, voltage-dependent, beta 4 subunit	1.64579e-11	1.40386e-08	1.99211
GO:0006810	transport	Slc22a22	Slc22a22	solute carrier family 22 (organic cation transporter), member 22	1.64579e-11	1.40386e-08	1.99211
GO:0006810	transport	Abcb1a	Abcb1a	ATP-binding cassette, sub-family B (MDR/TAP), member 1A	1.64579e-11	1.40386e-08	1.99211
GO:0006810	transport	Kcnt1	Kcnt1	potassium channel, subfamily T, member 1	1.64579e-11	1.40386e-08	1.99211
GO:0006810	transport	Slc25a25	Slc25a25	solute carrier family 25 (mitochondrial carrier, phosphate carrier), member 25	1.64579e-11	1.40386e-08	1.99211
GO:0006810	transport	Kcnc4	Kcnc4	potassium voltage gated channel, Shaw-related subfamily, member 4	1.64579e-11	1.40386e-08	1.99211
GO:0006810	transport	Hba1	Hba1	hemoglobin, alpha 1	1.64579e-11	1.40386e-08	1.99211
GO:0006810	transport	Kcnj10	Kcnj10	potassium inwardly-rectifying channel, subfamily J, member 10	1.64579e-11	1.40386e-08	1.99211
GO:0006810	transport	Gabra1	Gabra1	gamma-aminobutyric acid (GABA) A receptor, alpha 1	1.64579e-11	1.40386e-08	1.99211
GO:0006810	transport	Rab3b	Rab3b	RAB3B, member RAS oncogene family	1.64579e-11	1.40386e-08	1.99211
GO:0006810	transport	Fa2h	Fa2h	fatty acid 2-hydroxylase	1.64579e-11	1.40386e-08	1.99211
GO:0006810	transport	Slc22a13	Slc22a13	solute carrier family 22 (organic anion/urate transporter), member 13	1.64579e-11	1.40386e-08	1.99211
GO:0006810	transport	Kcnj1	Kcnj1	potassium inwardly-rectifying channel, subfamily J, member 1	1.64579e-11	1.40386e-08	1.99211
GO:0006810	transport	Slc26a7	Slc26a7	solute carrier family 26 (anion exchanger), member 7	1.64579e-11	1.40386e-08	1.99211
GO:0006810	transport	Slc7a13	Slc7a13	solute carrier family 7 (anionic amino acid transporter), member 13	1.64579e-11	1.40386e-08	1.99211
GO:0006810	transport	Sv2b	Sv2b	synaptic vesicle glycoprotein 2b	1.64579e-11	1.40386e-08	1.99211
GO:0006810	transport	Ndufb3	Ndufb3	NADH dehydrogenase (ubiquinone) 1 beta subcomplex 3	1.64579e-11	1.40386e-08	1.99211
GO:0006810	transport	Ndufa2	Ndufa2	NADH dehydrogenase (ubiquinone) 1 alpha subcomplex, 2	1.64579e-11	1.40386e-08	1.99211
GO:0006810	transport	Slc12a1	Slc12a1	solute carrier family 12 (sodium/potassium/chloride transporter), member 1	1.64579e-11	1.40386e-08	1.99211
GO:0006810	transport	Abcg2	Abcg2	ATP-binding cassette, subfamily G (WHITE), member 2	1.64579e-11	1.40386e-08	1.99211
GO:0006810	transport	Rhbg	Rhbg	Rh family, B glycoprotein	1.64579e-11	1.40386e-08	1.99211
GO:0006810	transport	LOC360919	LOC360919	similar to alpha-fetoprotein	1.64579e-11	1.40386e-08	1.99211
GO:0006810	transport	Rab7l1	Rab7l1	RAB7, member RAS oncogene family-like 1	1.64579e-11	1.40386e-08	1.99211
GO:0006810	transport	Slco1a6	Slco1a6	solute carrier organic anion transporter family, member 1a6	1.64579e-11	1.40386e-08	1.99211
GO:0006810	transport	Scn1b	Scn1b	sodium channel, voltage-gated, type I, beta subunit	1.64579e-11	1.40386e-08	1.99211
GO:0006810	transport	Afm	Afm	afamin	1.64579e-11	1.40386e-08	1.99211
GO:0006810	transport	Cacng5	Cacng5	calcium channel, voltage-dependent, gamma subunit 5	1.64579e-11	1.40386e-08	1.99211
GO:0006810	transport	Slc26a1	Slc26a1	solute carrier family 26 (anion exchanger), member 1	1.64579e-11	1.40386e-08	1.99211
GO:0006810	transport	Slc15a2	Slc15a2	solute carrier family 15 (oligopeptide transporter), member 2	1.64579e-11	1.40386e-08	1.99211
GO:0006810	transport	Slc5a9	Slc5a9	solute carrier family 5 (sodium/sugar cotransporter), member 9	1.64579e-11	1.40386e-08	1.99211
GO:0006810	transport	Ndufb10	Ndufb10	NADH dehydrogenase (ubiquinone) 1 beta subcomplex, 10	1.64579e-11	1.40386e-08	1.99211
GO:0006810	transport	Slc16a7	Slc16a7	solute carrier family 16 (monocarboxylate transporter), member 7	1.64579e-11	1.40386e-08	1.99211
GO:0006810	transport	Slco4c1	Slco4c1	solute carrier organic anion transporter family, member 4C1	1.64579e-11	1.40386e-08	1.99211
GO:0006810	transport	Slc22a7	Slc22a7	solute carrier family 22 (organic anion transporter), member 7	1.64579e-11	1.40386e-08	1.99211
GO:0006810	transport	Slc16a14	Slc16a14	solute carrier family 16, member 14	1.64579e-11	1.40386e-08	1.99211
GO:0006810	transport	Atp1a4	Atp1a4	ATPase, Na+/K+ transporting, alpha 4 polypeptide	1.64579e-11	1.40386e-08	1.99211
GO:0006810	transport	Atp5j	Atp5j	ATP synthase, H+ transporting, mitochondrial Fo complex, subunit F6	1.64579e-11	1.40386e-08	1.99211
GO:0006810	transport	Kcne1	Kcne1	potassium voltage-gated channel, Isk-related family, member 1	1.64579e-11	1.40386e-08	1.99211
GO:0006810	transport	Mlc1	Mlc1	megalencephalic leukoencephalopathy with subcortical cysts 1	1.64579e-11	1.40386e-08	1.99211
GO:0006810	transport	Slc6a18	Slc6a18	solute carrier family 6 (neutral amino acid transporter), member 18	1.64579e-11	1.40386e-08	1.99211
GO:0006810	transport	Mcoln2	Mcoln2	mucolipin 2	1.64579e-11	1.40386e-08	1.99211
GO:0006810	transport	Pkd2l2	Pkd2l2	polycystic kidney disease 2-like 2	1.64579e-11	1.40386e-08	1.99211
GO:0006810	transport	Slc21a4	Slc21a4	kidney specific organic anion transporter	1.64579e-11	1.40386e-08	1.99211
GO:0006810	transport	Slc23a1	Slc23a1	solute carrier family 23 (ascorbic acid transporter), member 1	1.64579e-11	1.40386e-08	1.99211
GO:0006810	transport	Atp5j2	Atp5j2	ATP synthase, H+ transporting, mitochondrial Fo complex, subunit F2	1.64579e-11	1.40386e-08	1.99211
GO:0006810	transport	Slco1a1	Slco1a1	solute carrier organic anion transporter family, member 1a1	1.64579e-11	1.40386e-08	1.99211
GO:0006810	transport	Slc38a3	Slc38a3	solute carrier family 38, member 3	1.64579e-11	1.40386e-08	1.99211
GO:0006810	transport	Igf2bp3	Igf2bp3	insulin-like growth factor 2 mRNA binding protein 3	1.64579e-11	1.40386e-08	1.99211
GO:0006810	transport	Pdzk1	Pdzk1	PDZ domain containing 1	1.64579e-11	1.40386e-08	1.99211
GO:0006810	transport	Slc25a48	Slc25a48	solute carrier family 25, member 48	1.64579e-11	1.40386e-08	1.99211
GO:0006810	transport	Atp5i	Atp5i	ATP synthase, H+ transporting, mitochondrial Fo complex, subunit E	1.64579e-11	1.40386e-08	1.99211
GO:0006810	transport	Slc6a17	Slc6a17	solute carrier family 6 (neutral amino acid transporter), member 17	1.64579e-11	1.40386e-08	1.99211
GO:0006810	transport	LOC684509	LOC684509	similar to NADH-ubiquinone oxidoreductase B9 subunit (Complex I-B9) (CI-B9)	1.64579e-11	1.40386e-08	1.99211
GO:0006810	transport	LOC685081	LOC685081	similar to solute carrier family 22 (organic cation transporter), member 13	1.64579e-11	1.40386e-08	1.99211
GO:0006810	transport	Slc23a3	Slc23a3	solute carrier family 23, member 3	1.64579e-11	1.40386e-08	1.99211
GO:0006810	transport	Slc25a30	Slc25a30	solute carrier family 25, member 30	1.64579e-11	1.40386e-08	1.99211
GO:0006810	transport	Prss30	Prss30	protease, serine, 30	1.64579e-11	1.40386e-08	1.99211
GO:0006810	transport	Slc3a1	Slc3a1	solute carrier family 3, member 1	1.64579e-11	1.40386e-08	1.99211
GO:0006810	transport	Tmem37	Tmem37	transmembrane protein 37	1.64579e-11	1.40386e-08	1.99211
GO:0006810	transport	Doc2a	Doc2a	double C2-like domains, alpha	1.64579e-11	1.40386e-08	1.99211
GO:0006810	transport	Apob	Apob	apolipoprotein B	1.64579e-11	1.40386e-08	1.99211
GO:0006810	transport	Atp5e	Atp5e	ATP synthase, H+ transporting, mitochondrial F1 complex, epsilon subunit	1.64579e-11	1.40386e-08	1.99211
GO:0006810	transport	Slc19a3	Slc19a3	solute carrier family 19 (thiamine transporter), member 3	1.64579e-11	1.40386e-08	1.99211
GO:0006810	transport	Slc10a5	Slc10a5	solute carrier family 10, member 5	1.64579e-11	1.40386e-08	1.99211
GO:0006810	transport	Uqcrb	Uqcrb	ubiquinol-cytochrome c reductase binding protein	1.64579e-11	1.40386e-08	1.99211
GO:0006810	transport	Uqcr11	Uqcr11	ubiquinol-cytochrome c reductase, complex III subunit XI	1.64579e-11	1.40386e-08	1.99211
GO:0006810	transport	Slc22a2	Slc22a2	solute carrier family 22 (organic cation transporter), member 2	1.64579e-11	1.40386e-08	1.99211
GO:0006810	transport	Sorl1	Sorl1	sortilin-related receptor, LDLR class A repeats-containing	1.64579e-11	1.40386e-08	1.99211
GO:0006810	transport	Fabp12	Fabp12	fatty acid binding protein 12	1.64579e-11	1.40386e-08	1.99211
GO:0006810	transport	Aqp11	Aqp11	aquaporin 11	1.64579e-11	1.40386e-08	1.99211
GO:0006810	transport	Fxyd2	Fxyd2	FXYD domain-containing ion transport regulator 2	1.64579e-11	1.40386e-08	1.99211
GO:0006810	transport	Slc4a10	Slc4a10	solute carrier family 4, sodium bicarbonate transporter, member 10	1.64579e-11	1.40386e-08	1.99211
GO:0006810	transport	Slc6a4	Slc6a4	solute carrier family 6 (neurotransmitter transporter), member 4	1.64579e-11	1.40386e-08	1.99211
GO:0006810	transport	Rims4	Rims4	regulating synaptic membrane exocytosis 4	1.64579e-11	1.40386e-08	1.99211
GO:0006810	transport	Slc22a12	Slc22a12	solute carrier family 22 (organic anion/urate transporter), member 12	1.64579e-11	1.40386e-08	1.99211
GO:0006810	transport	Slc35f1	Slc35f1	solute carrier family 35, member F1	1.64579e-11	1.40386e-08	1.99211
GO:0006810	transport	Ndufa11	Ndufa11	NADH dehydrogenase (ubiquinone) 1 alpha subcomplex 11	1.64579e-11	1.40386e-08	1.99211
GO:0006810	transport	Atp5h	Atp5h	ATP synthase, H+ transporting, mitochondrial Fo complex, subunit d	1.64579e-11	1.40386e-08	1.99211
GO:0006810	transport	Gc	Gc	group specific component	1.64579e-11	1.40386e-08	1.99211
GO:0006810	transport	Slc39a8	Slc39a8	solute carrier family 39 (zinc transporter), member 8	1.64579e-11	1.40386e-08	1.99211
GO:0006810	transport	Slc30a1	Slc30a1	solute carrier family 30 (zinc transporter), member 1	1.64579e-11	1.40386e-08	1.99211
GO:0006810	transport	LOC287167	LOC287167	globin, alpha	1.64579e-11	1.40386e-08	1.99211
GO:0006810	transport	Timm8b	Timm8b	translocase of inner mitochondrial membrane 8 homolog b (yeast)	1.64579e-11	1.40386e-08	1.99211
GO:0006810	transport	Slc2a5	Slc2a5	solute carrier family 2 (facilitated glucose/fructose transporter), member 5	1.64579e-11	1.40386e-08	1.99211
GO:0006810	transport	Scnn1a	Scnn1a	sodium channel, non-voltage-gated 1 alpha subunit	1.64579e-11	1.40386e-08	1.99211
GO:0006810	transport	Slc30a2	Slc30a2	solute carrier family 30 (zinc transporter), member 2	1.64579e-11	1.40386e-08	1.99211
GO:0006811	ion transport	LOC100361584	LOC100361584	anoctamin 2-like	5.78841e-10	3.29168e-07	2.79379
GO:0006811	ion transport	Aqp6	Aqp6	aquaporin 6, kidney specific	5.78841e-10	3.29168e-07	2.79379
GO:0006811	ion transport	Slc9a3	Slc9a3	solute carrier family 9, subfamily A (NHE3, cation proton antiporter 3), member 3	5.78841e-10	3.29168e-07	2.79379
GO:0006811	ion transport	Atp5l	Atp5l	ATP synthase, H+ transporting, mitochondrial Fo complex, subunit G	5.78841e-10	3.29168e-07	2.79379
GO:0006811	ion transport	Cacnb4	Cacnb4	calcium channel, voltage-dependent, beta 4 subunit	5.78841e-10	3.29168e-07	2.79379
GO:0006811	ion transport	Kcnt1	Kcnt1	potassium channel, subfamily T, member 1	5.78841e-10	3.29168e-07	2.79379
GO:0006811	ion transport	Kcnc4	Kcnc4	potassium voltage gated channel, Shaw-related subfamily, member 4	5.78841e-10	3.29168e-07	2.79379
GO:0006811	ion transport	Kcnj10	Kcnj10	potassium inwardly-rectifying channel, subfamily J, member 10	5.78841e-10	3.29168e-07	2.79379
GO:0006811	ion transport	Gabra1	Gabra1	gamma-aminobutyric acid (GABA) A receptor, alpha 1	5.78841e-10	3.29168e-07	2.79379
GO:0006811	ion transport	Kcnj1	Kcnj1	potassium inwardly-rectifying channel, subfamily J, member 1	5.78841e-10	3.29168e-07	2.79379
GO:0006811	ion transport	Slc26a7	Slc26a7	solute carrier family 26 (anion exchanger), member 7	5.78841e-10	3.29168e-07	2.79379
GO:0006811	ion transport	Slc12a1	Slc12a1	solute carrier family 12 (sodium/potassium/chloride transporter), member 1	5.78841e-10	3.29168e-07	2.79379
GO:0006811	ion transport	Slco1a6	Slco1a6	solute carrier organic anion transporter family, member 1a6	5.78841e-10	3.29168e-07	2.79379
GO:0006811	ion transport	Scn1b	Scn1b	sodium channel, voltage-gated, type I, beta subunit	5.78841e-10	3.29168e-07	2.79379
GO:0006811	ion transport	Cacng5	Cacng5	calcium channel, voltage-dependent, gamma subunit 5	5.78841e-10	3.29168e-07	2.79379
GO:0006811	ion transport	Slc26a1	Slc26a1	solute carrier family 26 (anion exchanger), member 1	5.78841e-10	3.29168e-07	2.79379
GO:0006811	ion transport	Slc5a9	Slc5a9	solute carrier family 5 (sodium/sugar cotransporter), member 9	5.78841e-10	3.29168e-07	2.79379
GO:0006811	ion transport	Slco4c1	Slco4c1	solute carrier organic anion transporter family, member 4C1	5.78841e-10	3.29168e-07	2.79379
GO:0006811	ion transport	Slc22a7	Slc22a7	solute carrier family 22 (organic anion transporter), member 7	5.78841e-10	3.29168e-07	2.79379
GO:0006811	ion transport	Atp1a4	Atp1a4	ATPase, Na+/K+ transporting, alpha 4 polypeptide	5.78841e-10	3.29168e-07	2.79379
GO:0006811	ion transport	Atp5j	Atp5j	ATP synthase, H+ transporting, mitochondrial Fo complex, subunit F6	5.78841e-10	3.29168e-07	2.79379
GO:0006811	ion transport	Kcne1	Kcne1	potassium voltage-gated channel, Isk-related family, member 1	5.78841e-10	3.29168e-07	2.79379
GO:0006811	ion transport	Mlc1	Mlc1	megalencephalic leukoencephalopathy with subcortical cysts 1	5.78841e-10	3.29168e-07	2.79379
GO:0006811	ion transport	Mcoln2	Mcoln2	mucolipin 2	5.78841e-10	3.29168e-07	2.79379
GO:0006811	ion transport	Pkd2l2	Pkd2l2	polycystic kidney disease 2-like 2	5.78841e-10	3.29168e-07	2.79379
GO:0006811	ion transport	Slc21a4	Slc21a4	kidney specific organic anion transporter	5.78841e-10	3.29168e-07	2.79379
GO:0006811	ion transport	Slc23a1	Slc23a1	solute carrier family 23 (ascorbic acid transporter), member 1	5.78841e-10	3.29168e-07	2.79379
GO:0006811	ion transport	Atp5j2	Atp5j2	ATP synthase, H+ transporting, mitochondrial Fo complex, subunit F2	5.78841e-10	3.29168e-07	2.79379
GO:0006811	ion transport	Slco1a1	Slco1a1	solute carrier organic anion transporter family, member 1a1	5.78841e-10	3.29168e-07	2.79379
GO:0006811	ion transport	Slc38a3	Slc38a3	solute carrier family 38, member 3	5.78841e-10	3.29168e-07	2.79379
GO:0006811	ion transport	Atp5i	Atp5i	ATP synthase, H+ transporting, mitochondrial Fo complex, subunit E	5.78841e-10	3.29168e-07	2.79379
GO:0006811	ion transport	Prss30	Prss30	protease, serine, 30	5.78841e-10	3.29168e-07	2.79379
GO:0006811	ion transport	Tmem37	Tmem37	transmembrane protein 37	5.78841e-10	3.29168e-07	2.79379
GO:0006811	ion transport	Atp5e	Atp5e	ATP synthase, H+ transporting, mitochondrial F1 complex, epsilon subunit	5.78841e-10	3.29168e-07	2.79379
GO:0006811	ion transport	Slc10a5	Slc10a5	solute carrier family 10, member 5	5.78841e-10	3.29168e-07	2.79379
GO:0006811	ion transport	Slc22a2	Slc22a2	solute carrier family 22 (organic cation transporter), member 2	5.78841e-10	3.29168e-07	2.79379
GO:0006811	ion transport	Aqp11	Aqp11	aquaporin 11	5.78841e-10	3.29168e-07	2.79379
GO:0006811	ion transport	Fxyd2	Fxyd2	FXYD domain-containing ion transport regulator 2	5.78841e-10	3.29168e-07	2.79379
GO:0006811	ion transport	Slc4a10	Slc4a10	solute carrier family 4, sodium bicarbonate transporter, member 10	5.78841e-10	3.29168e-07	2.79379
GO:0006811	ion transport	Slc22a12	Slc22a12	solute carrier family 22 (organic anion/urate transporter), member 12	5.78841e-10	3.29168e-07	2.79379
GO:0006811	ion transport	Atp5h	Atp5h	ATP synthase, H+ transporting, mitochondrial Fo complex, subunit d	5.78841e-10	3.29168e-07	2.79379
GO:0006811	ion transport	Slc39a8	Slc39a8	solute carrier family 39 (zinc transporter), member 8	5.78841e-10	3.29168e-07	2.79379
GO:0006811	ion transport	Slc30a1	Slc30a1	solute carrier family 30 (zinc transporter), member 1	5.78841e-10	3.29168e-07	2.79379
GO:0006811	ion transport	Scnn1a	Scnn1a	sodium channel, non-voltage-gated 1 alpha subunit	5.78841e-10	3.29168e-07	2.79379
GO:0006811	ion transport	Slc30a2	Slc30a2	solute carrier family 30 (zinc transporter), member 2	5.78841e-10	3.29168e-07	2.79379
GO:0006750	glutathione biosynthetic process	Gss	Gss	glutathione synthetase	2.39465e-07	0.000102132	19.2771
GO:0006750	glutathione biosynthetic process	Hagh	Hagh	hydroxyacyl glutathione hydrolase	2.39465e-07	0.000102132	19.2771
GO:0006750	glutathione biosynthetic process	Gclc	Gclc	glutamate-cysteine ligase, catalytic subunit	2.39465e-07	0.000102132	19.2771
GO:0006750	glutathione biosynthetic process	Gclm	Gclm	glutamate cysteine ligase, modifier subunit	2.39465e-07	0.000102132	19.2771
GO:0006750	glutathione biosynthetic process	Ggct	Ggct	gamma-glutamyl cyclotransferase	2.39465e-07	0.000102132	19.2771
GO:0006750	glutathione biosynthetic process	Ggt1	Ggt1	gamma-glutamyltransferase 1	2.39465e-07	0.000102132	19.2771
GO:0055085	transmembrane transport	Aqp6	Aqp6	aquaporin 6, kidney specific	8.05928e-07	0.000274983	2.66782
GO:0055085	transmembrane transport	Slc2a4	Slc2a4	solute carrier family 2 (facilitated glucose transporter), member 4	8.05928e-07	0.000274983	2.66782
GO:0055085	transmembrane transport	Slc9a3	Slc9a3	solute carrier family 9, subfamily A (NHE3, cation proton antiporter 3), member 3	8.05928e-07	0.000274983	2.66782
GO:0055085	transmembrane transport	Abca4	Abca4	ATP-binding cassette, subfamily A (ABC1), member 4	8.05928e-07	0.000274983	2.66782
GO:0055085	transmembrane transport	Abcc8	Abcc8	ATP-binding cassette, subfamily C (CFTR/MRP), member 8	8.05928e-07	0.000274983	2.66782
GO:0055085	transmembrane transport	Slc22a22	Slc22a22	solute carrier family 22 (organic cation transporter), member 22	8.05928e-07	0.000274983	2.66782
GO:0055085	transmembrane transport	Abcb1a	Abcb1a	ATP-binding cassette, sub-family B (MDR/TAP), member 1A	8.05928e-07	0.000274983	2.66782
GO:0055085	transmembrane transport	Slc25a25	Slc25a25	solute carrier family 25 (mitochondrial carrier, phosphate carrier), member 25	8.05928e-07	0.000274983	2.66782
GO:0055085	transmembrane transport	Kcnc4	Kcnc4	potassium voltage gated channel, Shaw-related subfamily, member 4	8.05928e-07	0.000274983	2.66782
GO:0055085	transmembrane transport	Slc22a13	Slc22a13	solute carrier family 22 (organic anion/urate transporter), member 13	8.05928e-07	0.000274983	2.66782
GO:0055085	transmembrane transport	Ust5r	Ust5r	integral membrane transport protein UST5r	8.05928e-07	0.000274983	2.66782
GO:0055085	transmembrane transport	Sv2b	Sv2b	synaptic vesicle glycoprotein 2b	8.05928e-07	0.000274983	2.66782
GO:0055085	transmembrane transport	Slc12a1	Slc12a1	solute carrier family 12 (sodium/potassium/chloride transporter), member 1	8.05928e-07	0.000274983	2.66782
GO:0055085	transmembrane transport	Rhbg	Rhbg	Rh family, B glycoprotein	8.05928e-07	0.000274983	2.66782
GO:0055085	transmembrane transport	Gjb2	Gjb2	gap junction protein, beta 2	8.05928e-07	0.000274983	2.66782
GO:0055085	transmembrane transport	Slc26a1	Slc26a1	solute carrier family 26 (anion exchanger), member 1	8.05928e-07	0.000274983	2.66782
GO:0055085	transmembrane transport	Slc5a9	Slc5a9	solute carrier family 5 (sodium/sugar cotransporter), member 9	8.05928e-07	0.000274983	2.66782
GO:0055085	transmembrane transport	Slc16a7	Slc16a7	solute carrier family 16 (monocarboxylate transporter), member 7	8.05928e-07	0.000274983	2.66782
GO:0055085	transmembrane transport	Slc22a7	Slc22a7	solute carrier family 22 (organic anion transporter), member 7	8.05928e-07	0.000274983	2.66782
GO:0055085	transmembrane transport	Slc16a14	Slc16a14	solute carrier family 16, member 14	8.05928e-07	0.000274983	2.66782
GO:0055085	transmembrane transport	Slc23a1	Slc23a1	solute carrier family 23 (ascorbic acid transporter), member 1	8.05928e-07	0.000274983	2.66782
GO:0055085	transmembrane transport	LOC685081	LOC685081	similar to solute carrier family 22 (organic cation transporter), member 13	8.05928e-07	0.000274983	2.66782
GO:0055085	transmembrane transport	Slc23a3	Slc23a3	solute carrier family 23, member 3	8.05928e-07	0.000274983	2.66782
GO:0055085	transmembrane transport	Slc25a30	Slc25a30	solute carrier family 25, member 30	8.05928e-07	0.000274983	2.66782
GO:0055085	transmembrane transport	Slc22a2	Slc22a2	solute carrier family 22 (organic cation transporter), member 2	8.05928e-07	0.000274983	2.66782
GO:0055085	transmembrane transport	Aqp11	Aqp11	aquaporin 11	8.05928e-07	0.000274983	2.66782
GO:0055085	transmembrane transport	Slc22a12	Slc22a12	solute carrier family 22 (organic anion/urate transporter), member 12	8.05928e-07	0.000274983	2.66782
GO:0055085	transmembrane transport	Slc39a8	Slc39a8	solute carrier family 39 (zinc transporter), member 8	8.05928e-07	0.000274983	2.66782
GO:0055085	transmembrane transport	Slc30a1	Slc30a1	solute carrier family 30 (zinc transporter), member 1	8.05928e-07	0.000274983	2.66782
GO:0055085	transmembrane transport	Slc2a5	Slc2a5	solute carrier family 2 (facilitated glucose/fructose transporter), member 5	8.05928e-07	0.000274983	2.66782
GO:0055085	transmembrane transport	Slc30a2	Slc30a2	solute carrier family 30 (zinc transporter), member 2	8.05928e-07	0.000274983	2.66782
GO:0051923	sulfation	RGD1562392	RGD1562392	similar to Sulfotransferase K1 (rSULT1C2)	2.60619e-06	0.000741027	19.2771
GO:0051923	sulfation	LOC100910057	LOC100910057	sulfotransferase 1C2-like	2.60619e-06	0.000741027	19.2771
GO:0051923	sulfation	Sult1c2	Sult1c2	sulfotransferase family, cytosolic, 1C, member 2	2.60619e-06	0.000741027	19.2771
GO:0051923	sulfation	RGD1559960	RGD1559960	similar to Sulfotransferase K1 (rSULT1C2)	2.60619e-06	0.000741027	19.2771
GO:0051923	sulfation	LOC100910526	LOC100910526	sulfotransferase 1C2-like	2.60619e-06	0.000741027	19.2771
GO:0006754	ATP biosynthetic process	Atp5l	Atp5l	ATP synthase, H+ transporting, mitochondrial Fo complex, subunit G	1.45415e-05	0.00328925	8.43375
GO:0006754	ATP biosynthetic process	Atp1a4	Atp1a4	ATPase, Na+/K+ transporting, alpha 4 polypeptide	1.45415e-05	0.00328925	8.43375
GO:0006754	ATP biosynthetic process	Atp5j2	Atp5j2	ATP synthase, H+ transporting, mitochondrial Fo complex, subunit F2	1.45415e-05	0.00328925	8.43375
GO:0006754	ATP biosynthetic process	Atp5i	Atp5i	ATP synthase, H+ transporting, mitochondrial Fo complex, subunit E	1.45415e-05	0.00328925	8.43375
GO:0006754	ATP biosynthetic process	Atp5e	Atp5e	ATP synthase, H+ transporting, mitochondrial F1 complex, epsilon subunit	1.45415e-05	0.00328925	8.43375
GO:0006754	ATP biosynthetic process	Ldhd	Ldhd	lactate dehydrogenase D	1.45415e-05	0.00328925	8.43375
GO:0006754	ATP biosynthetic process	Pklr	Pklr	pyruvate kinase, liver and RBC	1.45415e-05	0.00328925	8.43375
GO:0015986	ATP synthesis coupled proton transport	Atp5l	Atp5l	ATP synthase, H+ transporting, mitochondrial Fo complex, subunit G	1.54985e-05	0.00328925	10.5148
GO:0015986	ATP synthesis coupled proton transport	ATP6	ATP6	ATPase subunit 6	1.54985e-05	0.00328925	10.5148
GO:0015986	ATP synthesis coupled proton transport	Atp5j	Atp5j	ATP synthase, H+ transporting, mitochondrial Fo complex, subunit F6	1.54985e-05	0.00328925	10.5148
GO:0015986	ATP synthesis coupled proton transport	Atp5i	Atp5i	ATP synthase, H+ transporting, mitochondrial Fo complex, subunit E	1.54985e-05	0.00328925	10.5148
GO:0015986	ATP synthesis coupled proton transport	Atp5e	Atp5e	ATP synthase, H+ transporting, mitochondrial F1 complex, epsilon subunit	1.54985e-05	0.00328925	10.5148
GO:0015986	ATP synthesis coupled proton transport	Atp5h	Atp5h	ATP synthase, H+ transporting, mitochondrial Fo complex, subunit d	1.54985e-05	0.00328925	10.5148
GO:0019344	cysteine biosynthetic process	Cbs	Cbs	cystathionine beta synthase	1.73524e-05	0.00328925	38.5543
GO:0019344	cysteine biosynthetic process	Cth	Cth	cystathionine gamma-lyase	1.73524e-05	0.00328925	38.5543
GO:0019344	cysteine biosynthetic process	Ggt1	Ggt1	gamma-glutamyltransferase 1	1.73524e-05	0.00328925	38.5543
GO:0046034	ATP metabolic process	Atp5l	Atp5l	ATP synthase, H+ transporting, mitochondrial Fo complex, subunit G	2.22208e-05	0.0036322	7.93765
GO:0046034	ATP metabolic process	Slc25a25	Slc25a25	solute carrier family 25 (mitochondrial carrier, phosphate carrier), member 25	2.22208e-05	0.0036322	7.93765
GO:0046034	ATP metabolic process	Atp5j	Atp5j	ATP synthase, H+ transporting, mitochondrial Fo complex, subunit F6	2.22208e-05	0.0036322	7.93765
GO:0046034	ATP metabolic process	Atp5j2	Atp5j2	ATP synthase, H+ transporting, mitochondrial Fo complex, subunit F2	2.22208e-05	0.0036322	7.93765
GO:0046034	ATP metabolic process	Atp5i	Atp5i	ATP synthase, H+ transporting, mitochondrial Fo complex, subunit E	2.22208e-05	0.0036322	7.93765
GO:0046034	ATP metabolic process	Atp5e	Atp5e	ATP synthase, H+ transporting, mitochondrial F1 complex, epsilon subunit	2.22208e-05	0.0036322	7.93765
GO:0046034	ATP metabolic process	Atp5h	Atp5h	ATP synthase, H+ transporting, mitochondrial Fo complex, subunit d	2.22208e-05	0.0036322	7.93765
GO:0008152	metabolic process	Echdc2	Echdc2	enoyl CoA hydratase domain containing 2	2.34198e-05	0.0036322	2.03466
GO:0008152	metabolic process	Acox2	Acox2	acyl-CoA oxidase 2, branched chain	2.34198e-05	0.0036322	2.03466
GO:0008152	metabolic process	Mettl7b	Mettl7b	methyltransferase like 7B	2.34198e-05	0.0036322	2.03466
GO:0008152	metabolic process	Pecr	Pecr	peroxisomal trans-2-enoyl-CoA reductase	2.34198e-05	0.0036322	2.03466
GO:0008152	metabolic process	Oxct1	Oxct1	3-oxoacid CoA transferase 1	2.34198e-05	0.0036322	2.03466
GO:0008152	metabolic process	Dhrs4	Dhrs4	dehydrogenase/reductase (SDR family) member 4	2.34198e-05	0.0036322	2.03466
GO:0008152	metabolic process	Upb1	Upb1	ureidopropionase, beta	2.34198e-05	0.0036322	2.03466
GO:0008152	metabolic process	Cndp1	Cndp1	carnosine dipeptidase 1 (metallopeptidase M20 family)	2.34198e-05	0.0036322	2.03466
GO:0008152	metabolic process	Echdc3	Echdc3	enoyl CoA hydratase domain containing 3	2.34198e-05	0.0036322	2.03466
GO:0008152	metabolic process	Hsd3b	Hsd3b	3 beta-hydroxysteroid dehydrogenase/delta-5-delta-4 isomerase type II	2.34198e-05	0.0036322	2.03466
GO:0008152	metabolic process	Gsta5	Gsta5	glutathione S-transferase alpha 5	2.34198e-05	0.0036322	2.03466
GO:0008152	metabolic process	Pamr1	Pamr1	peptidase domain containing associated with muscle regeneration 1	2.34198e-05	0.0036322	2.03466
GO:0008152	metabolic process	Acy3	Acy3	aspartoacylase (aminocyclase) 3	2.34198e-05	0.0036322	2.03466
GO:0008152	metabolic process	LOC100365958	LOC100365958	Rdh2 protein-like	2.34198e-05	0.0036322	2.03466
GO:0008152	metabolic process	Sgpp2	Sgpp2	sphingosine-1-phosphate phosphatase 2	2.34198e-05	0.0036322	2.03466
GO:0008152	metabolic process	Aldh1l1	Aldh1l1	aldehyde dehydrogenase 1 family, member L1	2.34198e-05	0.0036322	2.03466
GO:0008152	metabolic process	Gsta2	Gsta2	glutathione S-transferase alpha 2	2.34198e-05	0.0036322	2.03466
GO:0008152	metabolic process	Dak	Dak	dihydroxyacetone kinase 2 homolog (S. cerevisiae)	2.34198e-05	0.0036322	2.03466
GO:0008152	metabolic process	Mccc1	Mccc1	methylcrotonoyl-CoA carboxylase 1 (alpha)	2.34198e-05	0.0036322	2.03466
GO:0008152	metabolic process	Acat1	Acat1	acetyl-CoA acetyltransferase 1	2.34198e-05	0.0036322	2.03466
GO:0008152	metabolic process	Acacb	Acacb	acetyl-CoA carboxylase beta	2.34198e-05	0.0036322	2.03466
GO:0008152	metabolic process	Aadac	Aadac	arylacetamide deacetylase	2.34198e-05	0.0036322	2.03466
GO:0008152	metabolic process	Oat	Oat	ornithine aminotransferase	2.34198e-05	0.0036322	2.03466
GO:0008152	metabolic process	Etnppl	Etnppl	ethanolamine-phosphate phospho-lyase	2.34198e-05	0.0036322	2.03466
GO:0008152	metabolic process	Prss30	Prss30	protease, serine, 30	2.34198e-05	0.0036322	2.03466
GO:0008152	metabolic process	Mthfd1	Mthfd1	methylenetetrahydrofolate dehydrogenase (NADP+ dependent) 1, methenyltetrahydrofolate cyclohydrolase, formyltetrahydrofolate synthetase	2.34198e-05	0.0036322	2.03466
GO:0008152	metabolic process	Acss2	Acss2	acyl-CoA synthetase short-chain family member 2	2.34198e-05	0.0036322	2.03466
GO:0008152	metabolic process	Aldh1b1	Aldh1b1	aldehyde dehydrogenase 1 family, member B1	2.34198e-05	0.0036322	2.03466
GO:0008152	metabolic process	Rdh5	Rdh5	retinol dehydrogenase 5 (11-cis/9-cis)	2.34198e-05	0.0036322	2.03466
GO:0008152	metabolic process	Afmid	Afmid	arylformamidase	2.34198e-05	0.0036322	2.03466
GO:0008152	metabolic process	Bcat2	Bcat2	branched chain amino acid transaminase 2, mitochondrial	2.34198e-05	0.0036322	2.03466
GO:0008152	metabolic process	Pm20d1	Pm20d1	peptidase M20 domain containing 1	2.34198e-05	0.0036322	2.03466
GO:0008152	metabolic process	Spata20	Spata20	spermatogenesis associated 20	2.34198e-05	0.0036322	2.03466
GO:0008152	metabolic process	Pklr	Pklr	pyruvate kinase, liver and RBC	2.34198e-05	0.0036322	2.03466
GO:0008152	metabolic process	Fah	Fah	fumarylacetoacetate hydrolase	2.34198e-05	0.0036322	2.03466
GO:0008152	metabolic process	Acy1	Acy1	aminoacylase 1	2.34198e-05	0.0036322	2.03466
GO:0008152	metabolic process	Pdxp	Pdxp	pyridoxal (pyridoxine, vitamin B6) phosphatase	2.34198e-05	0.0036322	2.03466
GO:0008152	metabolic process	Cndp2	Cndp2	CNDP dipeptidase 2 (metallopeptidase M20 family)	2.34198e-05	0.0036322	2.03466
GO:0008152	metabolic process	Dhrs7	Dhrs7	dehydrogenase/reductase (SDR family) member 7	2.34198e-05	0.0036322	2.03466
GO:0006749	glutathione metabolic process	Hagh	Hagh	hydroxyacyl glutathione hydrolase	3.99783e-05	0.00536771	6.16869
GO:0006749	glutathione metabolic process	Gclc	Gclc	glutamate-cysteine ligase, catalytic subunit	3.99783e-05	0.00536771	6.16869
GO:0006749	glutathione metabolic process	Gsta5	Gsta5	glutathione S-transferase alpha 5	3.99783e-05	0.00536771	6.16869
GO:0006749	glutathione metabolic process	Gclm	Gclm	glutamate cysteine ligase, modifier subunit	3.99783e-05	0.00536771	6.16869
GO:0006749	glutathione metabolic process	Gsta2	Gsta2	glutathione S-transferase alpha 2	3.99783e-05	0.00536771	6.16869
GO:0006749	glutathione metabolic process	Sod1	Sod1	superoxide dismutase 1, soluble	3.99783e-05	0.00536771	6.16869
GO:0006749	glutathione metabolic process	Cth	Cth	cystathionine gamma-lyase	3.99783e-05	0.00536771	6.16869
GO:0006749	glutathione metabolic process	Ggt1	Ggt1	gamma-glutamyltransferase 1	3.99783e-05	0.00536771	6.16869
GO:0015992	proton transport	Slc9a3	Slc9a3	solute carrier family 9, subfamily A (NHE3, cation proton antiporter 3), member 3	4.09028e-05	0.00536771	4.81929
GO:0015992	proton transport	Atp5l	Atp5l	ATP synthase, H+ transporting, mitochondrial Fo complex, subunit G	4.09028e-05	0.00536771	4.81929
GO:0015992	proton transport	CYTB	CYTB	cytochrome b	4.09028e-05	0.00536771	4.81929
GO:0015992	proton transport	COX1	COX1	cytochrome c oxidase subunit 1	4.09028e-05	0.00536771	4.81929
GO:0015992	proton transport	Atp5j	Atp5j	ATP synthase, H+ transporting, mitochondrial Fo complex, subunit F6	4.09028e-05	0.00536771	4.81929
GO:0015992	proton transport	Atp5j2	Atp5j2	ATP synthase, H+ transporting, mitochondrial Fo complex, subunit F2	4.09028e-05	0.00536771	4.81929
GO:0015992	proton transport	Atp5i	Atp5i	ATP synthase, H+ transporting, mitochondrial Fo complex, subunit E	4.09028e-05	0.00536771	4.81929
GO:0015992	proton transport	Atp5e	Atp5e	ATP synthase, H+ transporting, mitochondrial F1 complex, epsilon subunit	4.09028e-05	0.00536771	4.81929
GO:0015992	proton transport	Uqcr11	Uqcr11	ubiquinol-cytochrome c reductase, complex III subunit XI	4.09028e-05	0.00536771	4.81929
GO:0015992	proton transport	Atp5h	Atp5h	ATP synthase, H+ transporting, mitochondrial Fo complex, subunit d	4.09028e-05	0.00536771	4.81929
GO:0019530	taurine metabolic process	Ghr	Ghr	growth hormone receptor	5.083e-05	0.006194	17.1352
GO:0019530	taurine metabolic process	Csad	Csad	cysteine sulfinic acid decarboxylase	5.083e-05	0.006194	17.1352
GO:0019530	taurine metabolic process	Prlr	Prlr	prolactin receptor	5.083e-05	0.006194	17.1352
GO:0019530	taurine metabolic process	Cdo1	Cdo1	cysteine dioxygenase type 1	5.083e-05	0.006194	17.1352
GO:0007595	lactation	Abcb1a	Abcb1a	ATP-binding cassette, sub-family B (MDR/TAP), member 1A	8.09386e-05	0.00920542	5.6079
GO:0007595	lactation	Ghrhr	Ghrhr	growth hormone releasing hormone receptor	8.09386e-05	0.00920542	5.6079
GO:0007595	lactation	Prlr	Prlr	prolactin receptor	8.09386e-05	0.00920542	5.6079
GO:0007595	lactation	COX2	COX2	COXII	8.09386e-05	0.00920542	5.6079
GO:0007595	lactation	Ccnd1	Ccnd1	cyclin D1	8.09386e-05	0.00920542	5.6079
GO:0007595	lactation	Cdo1	Cdo1	cysteine dioxygenase type 1	8.09386e-05	0.00920542	5.6079
GO:0007595	lactation	Bcat2	Bcat2	branched chain amino acid transaminase 2, mitochondrial	8.09386e-05	0.00920542	5.6079
GO:0007595	lactation	Gc	Gc	group specific component	8.09386e-05	0.00920542	5.6079
GO:0051289	protein homotetramerization	Mbl1	Mbl1	mannose-binding lectin (protein A) 1	8.85101e-05	0.00943739	4.88716
GO:0051289	protein homotetramerization	Kcnj10	Kcnj10	potassium inwardly-rectifying channel, subfamily J, member 10	8.85101e-05	0.00943739	4.88716
GO:0051289	protein homotetramerization	Pcbd1	Pcbd1	pterin-4 alpha-carbinolamine dehydratase/dimerization cofactor of hepatocyte nuclear factor 1 alpha	8.85101e-05	0.00943739	4.88716
GO:0051289	protein homotetramerization	Atpif1	Atpif1	ATPase inhibitory factor 1	8.85101e-05	0.00943739	4.88716
GO:0051289	protein homotetramerization	Cryz	Cryz	crystallin, zeta (quinone reductase)	8.85101e-05	0.00943739	4.88716
GO:0051289	protein homotetramerization	Acacb	Acacb	acetyl-CoA carboxylase beta	8.85101e-05	0.00943739	4.88716
GO:0051289	protein homotetramerization	Cat	Cat	catalase	8.85101e-05	0.00943739	4.88716
GO:0051289	protein homotetramerization	Cth	Cth	cystathionine gamma-lyase	8.85101e-05	0.00943739	4.88716
GO:0051289	protein homotetramerization	Dpys	Dpys	dihydropyrimidinase	8.85101e-05	0.00943739	4.88716
GO:0060749	mammary gland alveolus development	Prlr	Prlr	prolactin receptor	0.000129294	0.012975	9.63857
GO:0060749	mammary gland alveolus development	Ccnd1	Ccnd1	cyclin D1	0.000129294	0.012975	9.63857
GO:0060749	mammary gland alveolus development	Esr1	Esr1	estrogen receptor 1	0.000129294	0.012975	9.63857
GO:0060749	mammary gland alveolus development	Egf	Egf	epidermal growth factor	0.000129294	0.012975	9.63857
GO:0060749	mammary gland alveolus development	Id2	Id2	inhibitor of DNA binding 2	0.000129294	0.012975	9.63857
GO:0006814	sodium ion transport	Slc9a3	Slc9a3	solute carrier family 9, subfamily A (NHE3, cation proton antiporter 3), member 3	0.000158233	0.0142349	3.53169
GO:0006814	sodium ion transport	Slc12a1	Slc12a1	solute carrier family 12 (sodium/potassium/chloride transporter), member 1	0.000158233	0.0142349	3.53169
GO:0006814	sodium ion transport	Scn1b	Scn1b	sodium channel, voltage-gated, type I, beta subunit	0.000158233	0.0142349	3.53169
GO:0006814	sodium ion transport	Slc5a9	Slc5a9	solute carrier family 5 (sodium/sugar cotransporter), member 9	0.000158233	0.0142349	3.53169
GO:0006814	sodium ion transport	Atp1a4	Atp1a4	ATPase, Na+/K+ transporting, alpha 4 polypeptide	0.000158233	0.0142349	3.53169
GO:0006814	sodium ion transport	Slc23a1	Slc23a1	solute carrier family 23 (ascorbic acid transporter), member 1	0.000158233	0.0142349	3.53169
GO:0006814	sodium ion transport	Slc38a3	Slc38a3	solute carrier family 38, member 3	0.000158233	0.0142349	3.53169
GO:0006814	sodium ion transport	Prss30	Prss30	protease, serine, 30	0.000158233	0.0142349	3.53169
GO:0006814	sodium ion transport	Slc10a5	Slc10a5	solute carrier family 10, member 5	0.000158233	0.0142349	3.53169
GO:0006814	sodium ion transport	Fxyd2	Fxyd2	FXYD domain-containing ion transport regulator 2	0.000158233	0.0142349	3.53169
GO:0006814	sodium ion transport	Slc4a10	Slc4a10	solute carrier family 4, sodium bicarbonate transporter, member 10	0.000158233	0.0142349	3.53169
GO:0006814	sodium ion transport	Scnn1a	Scnn1a	sodium channel, non-voltage-gated 1 alpha subunit	0.000158233	0.0142349	3.53169
GO:0051180	vitamin transport	Rbp4	Rbp4	retinol binding protein 4, plasma	0.00016688	0.0142349	23.1326
GO:0051180	vitamin transport	Afm	Afm	afamin	0.00016688	0.0142349	23.1326
GO:0051180	vitamin transport	Gc	Gc	group specific component	0.00016688	0.0142349	23.1326
GO:0046449	creatinine metabolic process	Ghr	Ghr	growth hormone receptor	0.00016688	0.0142349	23.1326
GO:0046449	creatinine metabolic process	Prlr	Prlr	prolactin receptor	0.00016688	0.0142349	23.1326
GO:0046449	creatinine metabolic process	Mme	Mme	membrane metallo-endopeptidase	0.00016688	0.0142349	23.1326
GO:0060612	adipose tissue development	Slc25a25	Slc25a25	solute carrier family 25 (mitochondrial carrier, phosphate carrier), member 25	0.000180574	0.0146695	7.00987
GO:0060612	adipose tissue development	Oxct1	Oxct1	3-oxoacid CoA transferase 1	0.000180574	0.0146695	7.00987
GO:0060612	adipose tissue development	LOC100360645	LOC100360645	ubiquitin B-like	0.000180574	0.0146695	7.00987
GO:0060612	adipose tissue development	Acat1	Acat1	acetyl-CoA acetyltransferase 1	0.000180574	0.0146695	7.00987
GO:0060612	adipose tissue development	Ubb	Ubb	ubiquitin B	0.000180574	0.0146695	7.00987
GO:0060612	adipose tissue development	Id2	Id2	inhibitor of DNA binding 2	0.000180574	0.0146695	7.00987
GO:0032967	positive regulation of collagen biosynthetic process	Ctgf	Ctgf	connective tissue growth factor	0.000210391	0.0163149	8.76234
GO:0032967	positive regulation of collagen biosynthetic process	Ihh	Ihh	Indian hedgehog	0.000210391	0.0163149	8.76234
GO:0032967	positive regulation of collagen biosynthetic process	F2	F2	coagulation factor II	0.000210391	0.0163149	8.76234
GO:0032967	positive regulation of collagen biosynthetic process	Serpinf2	Serpinf2	serpin peptidase inhibitor, clade F (alpha-2 antiplasmin, pigment epithelium derived factor), member 2	0.000210391	0.0163149	8.76234
GO:0032967	positive regulation of collagen biosynthetic process	Rgcc	Rgcc	regulator of cell cycle	0.000210391	0.0163149	8.76234
GO:0006549	isoleucine metabolic process	Ghr	Ghr	growth hormone receptor	0.00032732	0.0242786	19.2771
GO:0006549	isoleucine metabolic process	Prlr	Prlr	prolactin receptor	0.00032732	0.0242786	19.2771
GO:0006549	isoleucine metabolic process	Bcat2	Bcat2	branched chain amino acid transaminase 2, mitochondrial	0.00032732	0.0242786	19.2771
GO:0006536	glutamate metabolic process	Aadat	Aadat	aminoadipate aminotransferase	0.000364137	0.0248487	11.0155
GO:0006536	glutamate metabolic process	Gclc	Gclc	glutamate-cysteine ligase, catalytic subunit	0.000364137	0.0248487	11.0155
GO:0006536	glutamate metabolic process	Gclm	Gclm	glutamate cysteine ligase, modifier subunit	0.000364137	0.0248487	11.0155
GO:0006536	glutamate metabolic process	Ggt1	Ggt1	gamma-glutamyltransferase 1	0.000364137	0.0248487	11.0155
GO:0060047	heart contraction	LOC102556346	LOC102556346	angiotensin-converting enzyme-like	0.000364137	0.0248487	11.0155
GO:0060047	heart contraction	Kcne1	Kcne1	potassium voltage-gated channel, Isk-related family, member 1	0.000364137	0.0248487	11.0155
GO:0060047	heart contraction	Sod1	Sod1	superoxide dismutase 1, soluble	0.000364137	0.0248487	11.0155
GO:0060047	heart contraction	Ace	Ace	angiotensin I converting enzyme	0.000364137	0.0248487	11.0155
GO:0007162	negative regulation of cell adhesion	LOC102552055	LOC102552055	angiopoietin-related protein 7-like	0.00053677	0.0330477	5.78314
GO:0007162	negative regulation of cell adhesion	Nat8	Nat8	N-acetyltransferase 8	0.00053677	0.0330477	5.78314
GO:0007162	negative regulation of cell adhesion	Cml1	Cml1	camello-like 1	0.00053677	0.0330477	5.78314
GO:0007162	negative regulation of cell adhesion	Hrg	Hrg	histidine-rich glycoprotein	0.00053677	0.0330477	5.78314
GO:0007162	negative regulation of cell adhesion	Dab1	Dab1	Dab, reelin signal transducer, homolog 1 (Drosophila)	0.00053677	0.0330477	5.78314
GO:0007162	negative regulation of cell adhesion	Cml5	Cml5	camello-like 5	0.00053677	0.0330477	5.78314
GO:0022900	electron transport chain	CYTB	CYTB	cytochrome b	0.000561772	0.0330477	16.5233
GO:0022900	electron transport chain	Ndufb3	Ndufb3	NADH dehydrogenase (ubiquinone) 1 beta subcomplex 3	0.000561772	0.0330477	16.5233
GO:0022900	electron transport chain	COX2	COX2	COXII	0.000561772	0.0330477	16.5233
GO:0006534	cysteine metabolic process	Gclc	Gclc	glutamate-cysteine ligase, catalytic subunit	0.000561772	0.0330477	16.5233
GO:0006534	cysteine metabolic process	Gclm	Gclm	glutamate cysteine ligase, modifier subunit	0.000561772	0.0330477	16.5233
GO:0006534	cysteine metabolic process	Cdo1	Cdo1	cysteine dioxygenase type 1	0.000561772	0.0330477	16.5233
GO:0051918	negative regulation of fibrinolysis	Apoh	Apoh	apolipoprotein H (beta-2-glycoprotein I)	0.000561772	0.0330477	16.5233
GO:0051918	negative regulation of fibrinolysis	Hrg	Hrg	histidine-rich glycoprotein	0.000561772	0.0330477	16.5233
GO:0051918	negative regulation of fibrinolysis	Serpinf2	Serpinf2	serpin peptidase inhibitor, clade F (alpha-2 antiplasmin, pigment epithelium derived factor), member 2	0.000561772	0.0330477	16.5233
GO:0019482	beta-alanine metabolic process	Upb1	Upb1	ureidopropionase, beta	0.000671503	0.0336635	38.5543
GO:0019482	beta-alanine metabolic process	Dpys	Dpys	dihydropyrimidinase	0.000671503	0.0336635	38.5543
GO:0019452	L-cysteine catabolic process to taurine	Csad	Csad	cysteine sulfinic acid decarboxylase	0.000671503	0.0336635	38.5543
GO:0019452	L-cysteine catabolic process to taurine	Cdo1	Cdo1	cysteine dioxygenase type 1	0.000671503	0.0336635	38.5543
GO:0042412	taurine biosynthetic process	Csad	Csad	cysteine sulfinic acid decarboxylase	0.000671503	0.0336635	38.5543
GO:0042412	taurine biosynthetic process	Cdo1	Cdo1	cysteine dioxygenase type 1	0.000671503	0.0336635	38.5543
GO:0006579	amino-acid betaine catabolic process	Dmgdh	Dmgdh	dimethylglycine dehydrogenase	0.000671503	0.0336635	38.5543
GO:0006579	amino-acid betaine catabolic process	Bhmt	Bhmt	betaine-homocysteine S-methyltransferase	0.000671503	0.0336635	38.5543
GO:0019346	transsulfuration	Cbs	Cbs	cystathionine beta synthase	0.000671503	0.0336635	38.5543
GO:0019346	transsulfuration	Cth	Cth	cystathionine gamma-lyase	0.000671503	0.0336635	38.5543
GO:0015711	organic anion transport	Slc16a7	Slc16a7	solute carrier family 16 (monocarboxylate transporter), member 7	0.000690634	0.0336635	6.88469
GO:0015711	organic anion transport	Slco4c1	Slco4c1	solute carrier organic anion transporter family, member 4C1	0.000690634	0.0336635	6.88469
GO:0015711	organic anion transport	Slc22a7	Slc22a7	solute carrier family 22 (organic anion transporter), member 7	0.000690634	0.0336635	6.88469
GO:0015711	organic anion transport	Slc21a4	Slc21a4	kidney specific organic anion transporter	0.000690634	0.0336635	6.88469
GO:0015711	organic anion transport	Slco1a1	Slco1a1	solute carrier organic anion transporter family, member 1a1	0.000690634	0.0336635	6.88469
GO:0001822	kidney development	LOC102556346	LOC102556346	angiotensin-converting enzyme-like	0.000848174	0.0385616	3.11836
GO:0001822	kidney development	Kcnj1	Kcnj1	potassium inwardly-rectifying channel, subfamily J, member 1	0.000848174	0.0385616	3.11836
GO:0001822	kidney development	Slc12a1	Slc12a1	solute carrier family 12 (sodium/potassium/chloride transporter), member 1	0.000848174	0.0385616	3.11836
GO:0001822	kidney development	Ace	Ace	angiotensin I converting enzyme	0.000848174	0.0385616	3.11836
GO:0001822	kidney development	Irx3	Irx3	iroquois homeobox 3	0.000848174	0.0385616	3.11836
GO:0001822	kidney development	Cat	Cat	catalase	0.000848174	0.0385616	3.11836
GO:0001822	kidney development	Odc1	Odc1	ornithine decarboxylase 1	0.000848174	0.0385616	3.11836
GO:0001822	kidney development	Aqp11	Aqp11	aquaporin 11	0.000848174	0.0385616	3.11836
GO:0001822	kidney development	Gfra1	Gfra1	GDNF family receptor alpha 1	0.000848174	0.0385616	3.11836
GO:0001822	kidney development	Mme	Mme	membrane metallo-endopeptidase	0.000848174	0.0385616	3.11836
GO:0001822	kidney development	Zfp354a	Zfp354a	zinc finger protein 354A	0.000848174	0.0385616	3.11836
GO:0032355	response to estradiol	Ghr	Ghr	growth hormone receptor	0.000876182	0.0385616	2.92817
GO:0032355	response to estradiol	Ctgf	Ctgf	connective tissue growth factor	0.000876182	0.0385616	2.92817
GO:0032355	response to estradiol	Ihh	Ihh	Indian hedgehog	0.000876182	0.0385616	2.92817
GO:0032355	response to estradiol	Gjb2	Gjb2	gap junction protein, beta 2	0.000876182	0.0385616	2.92817
GO:0032355	response to estradiol	Prlr	Prlr	prolactin receptor	0.000876182	0.0385616	2.92817
GO:0032355	response to estradiol	Wfdc1	Wfdc1	WAP four-disulfide core domain 1	0.000876182	0.0385616	2.92817
GO:0032355	response to estradiol	Ccnd1	Ccnd1	cyclin D1	0.000876182	0.0385616	2.92817
GO:0032355	response to estradiol	Esr1	Esr1	estrogen receptor 1	0.000876182	0.0385616	2.92817
GO:0032355	response to estradiol	Slc6a4	Slc6a4	solute carrier family 6 (neurotransmitter transporter), member 4	0.000876182	0.0385616	2.92817
GO:0032355	response to estradiol	Ggt1	Ggt1	gamma-glutamyltransferase 1	0.000876182	0.0385616	2.92817
GO:0032355	response to estradiol	Gc	Gc	group specific component	0.000876182	0.0385616	2.92817
GO:0032355	response to estradiol	Cryab	Cryab	crystallin, alpha B	0.000876182	0.0385616	2.92817
GO:0006518	peptide metabolic process	LOC102556346	LOC102556346	angiotensin-converting enzyme-like	0.000881536	0.0385616	14.4579
GO:0006518	peptide metabolic process	Ace	Ace	angiotensin I converting enzyme	0.000881536	0.0385616	14.4579
GO:0006518	peptide metabolic process	Mme	Mme	membrane metallo-endopeptidase	0.000881536	0.0385616	14.4579
GO:0006573	valine metabolic process	Ghr	Ghr	growth hormone receptor	0.000881536	0.0385616	14.4579
GO:0006573	valine metabolic process	Prlr	Prlr	prolactin receptor	0.000881536	0.0385616	14.4579
GO:0006573	valine metabolic process	Bcat2	Bcat2	branched chain amino acid transaminase 2, mitochondrial	0.000881536	0.0385616	14.4579
GO:0006730	one-carbon metabolic process	Mat2a	Mat2a	methionine adenosyltransferase II, alpha	0.000959598	0.0409269	6.42571
GO:0006730	one-carbon metabolic process	Aldh1l1	Aldh1l1	aldehyde dehydrogenase 1 family, member L1	0.000959598	0.0409269	6.42571
GO:0006730	one-carbon metabolic process	Mthfd1	Mthfd1	methylenetetrahydrofolate dehydrogenase (NADP+ dependent) 1, methenyltetrahydrofolate cyclohydrolase, formyltetrahydrofolate synthetase	0.000959598	0.0409269	6.42571
GO:0006730	one-carbon metabolic process	Car4	Car4	carbonic anhydrase 4	0.000959598	0.0409269	6.42571
GO:0006730	one-carbon metabolic process	Car7	Car7	carbonic anhydrase 7	0.000959598	0.0409269	6.42571
GO:0007283	spermatogenesis	Tex15	Tex15	testis expressed 15	0.00114735	0.0473897	2.10844
GO:0007283	spermatogenesis	Rbp4	Rbp4	retinol binding protein 4, plasma	0.00114735	0.0473897	2.10844
GO:0007283	spermatogenesis	LOC102556346	LOC102556346	angiotensin-converting enzyme-like	0.00114735	0.0473897	2.10844
GO:0007283	spermatogenesis	Hagh	Hagh	hydroxyacyl glutathione hydrolase	0.00114735	0.0473897	2.10844
GO:0007283	spermatogenesis	Bcl6	Bcl6	B-cell CLL/lymphoma 6	0.00114735	0.0473897	2.10844
GO:0007283	spermatogenesis	Gamt	Gamt	guanidinoacetate N-methyltransferase	0.00114735	0.0473897	2.10844
GO:0007283	spermatogenesis	Cnr1	Cnr1	cannabinoid receptor 1 (brain)	0.00114735	0.0473897	2.10844
GO:0007283	spermatogenesis	Spata24	Spata24	spermatogenesis associated 24	0.00114735	0.0473897	2.10844
GO:0007283	spermatogenesis	Cit	Cit	citron rho-interacting serine/threonine kinase	0.00114735	0.0473897	2.10844
GO:0007283	spermatogenesis	Slco4c1	Slco4c1	solute carrier organic anion transporter family, member 4C1	0.00114735	0.0473897	2.10844
GO:0007283	spermatogenesis	Atp1a4	Atp1a4	ATPase, Na+/K+ transporting, alpha 4 polypeptide	0.00114735	0.0473897	2.10844
GO:0007283	spermatogenesis	Tpt1	Tpt1	tumor protein, translationally-controlled 1	0.00114735	0.0473897	2.10844
GO:0007283	spermatogenesis	Pgm3	Pgm3	phosphoglucomutase 3	0.00114735	0.0473897	2.10844
GO:0007283	spermatogenesis	Sod1	Sod1	superoxide dismutase 1, soluble	0.00114735	0.0473897	2.10844
GO:0007283	spermatogenesis	Ace	Ace	angiotensin I converting enzyme	0.00114735	0.0473897	2.10844
GO:0007283	spermatogenesis	Gal3st1	Gal3st1	galactose-3-O-sulfotransferase 1	0.00114735	0.0473897	2.10844
GO:0007283	spermatogenesis	Apob	Apob	apolipoprotein B	0.00114735	0.0473897	2.10844
GO:0007283	spermatogenesis	Tdrd9	Tdrd9	tudor domain containing 9	0.00114735	0.0473897	2.10844
GO:0007283	spermatogenesis	Spata20	Spata20	spermatogenesis associated 20	0.00114735	0.0473897	2.10844
GO:0007283	spermatogenesis	Ggt1	Ggt1	gamma-glutamyltransferase 1	0.00114735	0.0473897	2.10844
GO:0007283	spermatogenesis	Sox9	Sox9	SRY (sex determining region Y)-box 9	0.00114735	0.0473897	2.10844
GO:0009725	response to hormone	Ghr	Ghr	growth hormone receptor	0.00116669	0.0473897	3.46989
GO:0009725	response to hormone	Mat2a	Mat2a	methionine adenosyltransferase II, alpha	0.00116669	0.0473897	3.46989
GO:0009725	response to hormone	Oxct1	Oxct1	3-oxoacid CoA transferase 1	0.00116669	0.0473897	3.46989
GO:0009725	response to hormone	CYTB	CYTB	cytochrome b	0.00116669	0.0473897	3.46989
GO:0009725	response to hormone	Gclc	Gclc	glutamate-cysteine ligase, catalytic subunit	0.00116669	0.0473897	3.46989
GO:0009725	response to hormone	Cox5b	Cox5b	cytochrome c oxidase subunit Vb	0.00116669	0.0473897	3.46989
GO:0009725	response to hormone	Prlr	Prlr	prolactin receptor	0.00116669	0.0473897	3.46989
GO:0009725	response to hormone	ND3	ND3	NADH dehydrogenase subunit 3	0.00116669	0.0473897	3.46989
GO:0009725	response to hormone	Acat1	Acat1	acetyl-CoA acetyltransferase 1	0.00116669	0.0473897	3.46989
GO:0060351	cartilage development involved in endochondral bone morphogenesis	Cbs	Cbs	cystathionine beta synthase	0.00129689	0.0492639	12.8514
GO:0060351	cartilage development involved in endochondral bone morphogenesis	Ghr	Ghr	growth hormone receptor	0.00129689	0.0492639	12.8514
GO:0060351	cartilage development involved in endochondral bone morphogenesis	Prlr	Prlr	prolactin receptor	0.00129689	0.0492639	12.8514
GO:0014910	regulation of smooth muscle cell migration	LOC102556346	LOC102556346	angiotensin-converting enzyme-like	0.00129689	0.0492639	12.8514
GO:0014910	regulation of smooth muscle cell migration	Ace	Ace	angiotensin I converting enzyme	0.00129689	0.0492639	12.8514
GO:0014910	regulation of smooth muscle cell migration	Sorl1	Sorl1	sortilin-related receptor, LDLR class A repeats-containing	0.00129689	0.0492639	12.8514
GO:0006805	xenobiotic metabolic process	Akr1c12l1	Akr1c12l1	aldo-keto reductase family 1, member C12-like 1	0.00129946	0.0492639	6.02411
GO:0006805	xenobiotic metabolic process	Cyp2c11	Cyp2c11	cytochrome P450, subfamily 2, polypeptide 11	0.00129946	0.0492639	6.02411
GO:0006805	xenobiotic metabolic process	Slco1a6	Slco1a6	solute carrier organic anion transporter family, member 1a6	0.00129946	0.0492639	6.02411
GO:0006805	xenobiotic metabolic process	Akr1c13	Akr1c13	aldo-keto reductase family 1, member C13	0.00129946	0.0492639	6.02411
GO:0006805	xenobiotic metabolic process	Akr1c12	Akr1c12	aldo-keto reductase family 1, member C12	0.00129946	0.0492639	6.02411
GO:0006865	amino acid transport	Slc7a13	Slc7a13	solute carrier family 7 (anionic amino acid transporter), member 13	0.001441	0.0534424	4.81929
GO:0006865	amino acid transport	Slc7a12	Slc7a12	solute carrier family 7 (cationic amino acid transporter, y+ system), member 12	0.001441	0.0534424	4.81929
GO:0006865	amino acid transport	Slc6a18	Slc6a18	solute carrier family 6 (neutral amino acid transporter), member 18	0.001441	0.0534424	4.81929
GO:0006865	amino acid transport	LOC361914	LOC361914	similar to solute carrier family 7 (cationic amino acid transporter, y+ system), member 12	0.001441	0.0534424	4.81929
GO:0006865	amino acid transport	Slc38a3	Slc38a3	solute carrier family 38, member 3	0.001441	0.0534424	4.81929
GO:0006865	amino acid transport	Slc3a1	Slc3a1	solute carrier family 3, member 1	0.001441	0.0534424	4.81929
GO:0051384	response to glucocorticoid	Slc9a3	Slc9a3	solute carrier family 9, subfamily A (NHE3, cation proton antiporter 3), member 3	0.00178064	0.0572466	2.84629
GO:0051384	response to glucocorticoid	Ghr	Ghr	growth hormone receptor	0.00178064	0.0572466	2.84629
GO:0051384	response to glucocorticoid	Kcnj10	Kcnj10	potassium inwardly-rectifying channel, subfamily J, member 10	0.00178064	0.0572466	2.84629
GO:0051384	response to glucocorticoid	Ppargc1b	Ppargc1b	peroxisome proliferator-activated receptor gamma, coactivator 1 beta	0.00178064	0.0572466	2.84629
GO:0051384	response to glucocorticoid	Ghrhr	Ghrhr	growth hormone releasing hormone receptor	0.00178064	0.0572466	2.84629
GO:0051384	response to glucocorticoid	Abcg2	Abcg2	ATP-binding cassette, subfamily G (WHITE), member 2	0.00178064	0.0572466	2.84629
GO:0051384	response to glucocorticoid	Prlr	Prlr	prolactin receptor	0.00178064	0.0572466	2.84629
GO:0051384	response to glucocorticoid	Hnmt	Hnmt	histamine N-methyltransferase	0.00178064	0.0572466	2.84629
GO:0051384	response to glucocorticoid	Ccnd1	Ccnd1	cyclin D1	0.00178064	0.0572466	2.84629
GO:0051384	response to glucocorticoid	Cdo1	Cdo1	cysteine dioxygenase type 1	0.00178064	0.0572466	2.84629
GO:0051384	response to glucocorticoid	Trim63	Trim63	tripartite motif containing 63, E3 ubiquitin protein ligase	0.00178064	0.0572466	2.84629
GO:0007599	hemostasis	Hrg	Hrg	histidine-rich glycoprotein	0.00178645	0.0572466	4.62651
GO:0007599	hemostasis	F2	F2	coagulation factor II	0.00178645	0.0572466	4.62651
GO:0007599	hemostasis	Proc	Proc	protein C	0.00178645	0.0572466	4.62651
GO:0007599	hemostasis	Anxa13	Anxa13	annexin A13	0.00178645	0.0572466	4.62651
GO:0007599	hemostasis	Proz	Proz	protein Z, vitamin K-dependent plasma glycoprotein	0.00178645	0.0572466	4.62651
GO:0007599	hemostasis	F5	F5	coagulation factor V (proaccelerin, labile factor)	0.00178645	0.0572466	4.62651
GO:0009086	methionine biosynthetic process	Bhmt	Bhmt	betaine-homocysteine S-methyltransferase	0.00181714	0.0572466	11.5663
GO:0009086	methionine biosynthetic process	Bhmt2	Bhmt2	betaine-homocysteine S-methyltransferase 2	0.00181714	0.0572466	11.5663
GO:0009086	methionine biosynthetic process	Mthfd1	Mthfd1	methylenetetrahydrofolate dehydrogenase (NADP+ dependent) 1, methenyltetrahydrofolate cyclohydrolase, formyltetrahydrofolate synthetase	0.00181714	0.0572466	11.5663
GO:0006508	proteolysis	Pcsk6	Pcsk6	proprotein convertase subtilisin/kexin type 6	0.00190282	0.0572466	1.77125
GO:0006508	proteolysis	LOC102556346	LOC102556346	angiotensin-converting enzyme-like	0.00190282	0.0572466	1.77125
GO:0006508	proteolysis	Usp2	Usp2	ubiquitin specific peptidase 2	0.00190282	0.0572466	1.77125
GO:0006508	proteolysis	Cndp1	Cndp1	carnosine dipeptidase 1 (metallopeptidase M20 family)	0.00190282	0.0572466	1.77125
GO:0006508	proteolysis	Ihh	Ihh	Indian hedgehog	0.00190282	0.0572466	1.77125
GO:0006508	proteolysis	Prss53	Prss53	protease, serine, 53	0.00190282	0.0572466	1.77125
GO:0006508	proteolysis	Anpep	Anpep	alanyl (membrane) aminopeptidase	0.00190282	0.0572466	1.77125
GO:0006508	proteolysis	Klk1	Klk1c7	kallikrein 1-related peptidase C7	0.00190282	0.0572466	1.77125
GO:0006508	proteolysis	Scrn2	Scrn2	secernin 2	0.00190282	0.0572466	1.77125
GO:0006508	proteolysis	Mep1a	Mep1a	meprin 1 alpha	0.00190282	0.0572466	1.77125
GO:0006508	proteolysis	Pamr1	Pamr1	peptidase domain containing associated with muscle regeneration 1	0.00190282	0.0572466	1.77125
GO:0006508	proteolysis	Cela1	Cela1	chymotrypsin-like elastase family, member 1	0.00190282	0.0572466	1.77125
GO:0006508	proteolysis	Mep1b	Mep1b	meprin 1 beta	0.00190282	0.0572466	1.77125
GO:0006508	proteolysis	Ace	Ace	angiotensin I converting enzyme	0.00190282	0.0572466	1.77125
GO:0006508	proteolysis	F2	F2	coagulation factor II	0.00190282	0.0572466	1.77125
GO:0006508	proteolysis	Asrgl1	Asrgl1	asparaginase like 1	0.00190282	0.0572466	1.77125
GO:0006508	proteolysis	Prss30	Prss30	protease, serine, 30	0.00190282	0.0572466	1.77125
GO:0006508	proteolysis	Proc	Proc	protein C	0.00190282	0.0572466	1.77125
GO:0006508	proteolysis	Klk1c9	Klk1c9	kallikrein 1-related peptidase C9	0.00190282	0.0572466	1.77125
GO:0006508	proteolysis	Proz	Proz	protein Z, vitamin K-dependent plasma glycoprotein	0.00190282	0.0572466	1.77125
GO:0006508	proteolysis	Prep	Prep	prolyl endopeptidase	0.00190282	0.0572466	1.77125
GO:0006508	proteolysis	Pm20d1	Pm20d1	peptidase M20 domain containing 1	0.00190282	0.0572466	1.77125
GO:0006508	proteolysis	Pgc	Pgc	progastricsin (pepsinogen C)	0.00190282	0.0572466	1.77125
GO:0006508	proteolysis	Mme	Mme	membrane metallo-endopeptidase	0.00190282	0.0572466	1.77125
GO:0006508	proteolysis	Ggt1	Ggt1	gamma-glutamyltransferase 1	0.00190282	0.0572466	1.77125
GO:0006508	proteolysis	Acy1	Acy1	aminoacylase 1	0.00190282	0.0572466	1.77125
GO:0006508	proteolysis	Klk1c6	Klk1c6	kallikrein 1-related peptidase C6	0.00190282	0.0572466	1.77125
GO:0006508	proteolysis	Tinagl1	Tinagl1	tubulointerstitial nephritis antigen-like 1	0.00190282	0.0572466	1.77125
GO:0006508	proteolysis	Cpxm2	Cpxm2	carboxypeptidase X (M14 family), member 2	0.00190282	0.0572466	1.77125
GO:0006508	proteolysis	Cndp2	Cndp2	CNDP dipeptidase 2 (metallopeptidase M20 family)	0.00190282	0.0572466	1.77125
GO:0043603	cellular amide metabolic process	Cyp2c11	Cyp2c11	cytochrome P450, subfamily 2, polypeptide 11	0.0019798	0.0572466	25.7029
GO:0043603	cellular amide metabolic process	Cyp2c24	Cyp2c24	cytochrome P450, family 2, subfamily c, polypeptide 24	0.0019798	0.0572466	25.7029
GO:0048878	chemical homeostasis	Slc12a1	Slc12a1	solute carrier family 12 (sodium/potassium/chloride transporter), member 1	0.0019798	0.0572466	25.7029
GO:0048878	chemical homeostasis	Umod	Umod	uromodulin	0.0019798	0.0572466	25.7029
GO:0019627	urea metabolic process	Cyp2c11	Cyp2c11	cytochrome P450, subfamily 2, polypeptide 11	0.0019798	0.0572466	25.7029
GO:0019627	urea metabolic process	Cyp2c24	Cyp2c24	cytochrome P450, family 2, subfamily c, polypeptide 24	0.0019798	0.0572466	25.7029
GO:0070814	hydrogen sulfide biosynthetic process	Cbs	Cbs	cystathionine beta synthase	0.0019798	0.0572466	25.7029
GO:0070814	hydrogen sulfide biosynthetic process	Cth	Cth	cystathionine gamma-lyase	0.0019798	0.0572466	25.7029
GO:0042977	activation of JAK2 kinase activity	Ghr	Ghr	growth hormone receptor	0.0019798	0.0572466	25.7029
GO:0042977	activation of JAK2 kinase activity	Prlr	Prlr	prolactin receptor	0.0019798	0.0572466	25.7029
GO:0006565	L-serine catabolic process	Cbs	Cbs	cystathionine beta synthase	0.0019798	0.0572466	25.7029
GO:0006565	L-serine catabolic process	Sds	Sds	serine dehydratase	0.0019798	0.0572466	25.7029
GO:1901385	regulation of voltage-gated calcium channel activity	Cacnb4	Cacnb4	calcium channel, voltage-dependent, beta 4 subunit	0.0019798	0.0572466	25.7029
GO:1901385	regulation of voltage-gated calcium channel activity	Cabp1	Cabp1	calcium binding protein 1	0.0019798	0.0572466	25.7029
GO:0019448	L-cysteine catabolic process	Cbs	Cbs	cystathionine beta synthase	0.0019798	0.0572466	25.7029
GO:0019448	L-cysteine catabolic process	Cdo1	Cdo1	cysteine dioxygenase type 1	0.0019798	0.0572466	25.7029
GO:0034502	protein localization to chromosome	Tex15	Tex15	testis expressed 15	0.0019798	0.0572466	25.7029
GO:0034502	protein localization to chromosome	Spo11	Spo11	SPO11 meiotic protein covalently bound to DSB	0.0019798	0.0572466	25.7029
GO:0034220	ion transmembrane transport	Aqp6	Aqp6	aquaporin 6, kidney specific	0.00210164	0.0597565	2.64372
GO:0034220	ion transmembrane transport	Slc26a7	Slc26a7	solute carrier family 26 (anion exchanger), member 7	0.00210164	0.0597565	2.64372
GO:0034220	ion transmembrane transport	Slc12a1	Slc12a1	solute carrier family 12 (sodium/potassium/chloride transporter), member 1	0.00210164	0.0597565	2.64372
GO:0034220	ion transmembrane transport	COX1	COX1	cytochrome c oxidase subunit 1	0.00210164	0.0597565	2.64372
GO:0034220	ion transmembrane transport	Slco4c1	Slco4c1	solute carrier organic anion transporter family, member 4C1	0.00210164	0.0597565	2.64372
GO:0034220	ion transmembrane transport	Slc22a7	Slc22a7	solute carrier family 22 (organic anion transporter), member 7	0.00210164	0.0597565	2.64372
GO:0034220	ion transmembrane transport	Mlc1	Mlc1	megalencephalic leukoencephalopathy with subcortical cysts 1	0.00210164	0.0597565	2.64372
GO:0034220	ion transmembrane transport	Slc21a4	Slc21a4	kidney specific organic anion transporter	0.00210164	0.0597565	2.64372
GO:0034220	ion transmembrane transport	Slco1a1	Slco1a1	solute carrier organic anion transporter family, member 1a1	0.00210164	0.0597565	2.64372
GO:0034220	ion transmembrane transport	Uqcr11	Uqcr11	ubiquinol-cytochrome c reductase, complex III subunit XI	0.00210164	0.0597565	2.64372
GO:0034220	ion transmembrane transport	Slc22a2	Slc22a2	solute carrier family 22 (organic cation transporter), member 2	0.00210164	0.0597565	2.64372
GO:0034220	ion transmembrane transport	Slc4a10	Slc4a10	solute carrier family 4, sodium bicarbonate transporter, member 10	0.00210164	0.0597565	2.64372
GO:0035634	response to stilbenoid	Gsta5	Gsta5	glutathione S-transferase alpha 5	0.0022573	0.0631305	7.00987
GO:0035634	response to stilbenoid	Slc22a7	Slc22a7	solute carrier family 22 (organic anion transporter), member 7	0.0022573	0.0631305	7.00987
GO:0035634	response to stilbenoid	Gsta2	Gsta2	glutathione S-transferase alpha 2	0.0022573	0.0631305	7.00987
GO:0035634	response to stilbenoid	Slco1a1	Slco1a1	solute carrier organic anion transporter family, member 1a1	0.0022573	0.0631305	7.00987
GO:0046415	urate metabolic process	Abcg2	Abcg2	ATP-binding cassette, subfamily G (WHITE), member 2	0.00245067	0.0663625	10.5148
GO:0046415	urate metabolic process	Slc22a12	Slc22a12	solute carrier family 22 (organic anion/urate transporter), member 12	0.00245067	0.0663625	10.5148
GO:0046415	urate metabolic process	Slc2a5	Slc2a5	solute carrier family 2 (facilitated glucose/fructose transporter), member 5	0.00245067	0.0663625	10.5148
GO:0015893	drug transport	Abcb1a	Abcb1a	ATP-binding cassette, sub-family B (MDR/TAP), member 1A	0.00245067	0.0663625	10.5148
GO:0015893	drug transport	Abcg2	Abcg2	ATP-binding cassette, subfamily G (WHITE), member 2	0.00245067	0.0663625	10.5148
GO:0015893	drug transport	Slc21a4	Slc21a4	kidney specific organic anion transporter	0.00245067	0.0663625	10.5148
GO:0040014	regulation of multicellular organism growth	Ghr	Ghr	growth hormone receptor	0.00252926	0.0674206	5.21004
GO:0040014	regulation of multicellular organism growth	Gamt	Gamt	guanidinoacetate N-methyltransferase	0.00252926	0.0674206	5.21004
GO:0040014	regulation of multicellular organism growth	Prlr	Prlr	prolactin receptor	0.00252926	0.0674206	5.21004
GO:0040014	regulation of multicellular organism growth	Sod1	Sod1	superoxide dismutase 1, soluble	0.00252926	0.0674206	5.21004
GO:0040014	regulation of multicellular organism growth	Azgp1	Azgp1	alpha-2-glycoprotein 1, zinc-binding	0.00252926	0.0674206	5.21004
GO:0031667	response to nutrient levels	Cbs	Cbs	cystathionine beta synthase	0.00260927	0.0684833	3.74833
GO:0031667	response to nutrient levels	Gss	Gss	glutathione synthetase	0.00260927	0.0684833	3.74833
GO:0031667	response to nutrient levels	Sds	Sds	serine dehydratase	0.00260927	0.0684833	3.74833
GO:0031667	response to nutrient levels	Gsta2	Gsta2	glutathione S-transferase alpha 2	0.00260927	0.0684833	3.74833
GO:0031667	response to nutrient levels	Sod1	Sod1	superoxide dismutase 1, soluble	0.00260927	0.0684833	3.74833
GO:0031667	response to nutrient levels	Ace	Ace	angiotensin I converting enzyme	0.00260927	0.0684833	3.74833
GO:0031667	response to nutrient levels	Gc	Gc	group specific component	0.00260927	0.0684833	3.74833
GO:0006855	drug transmembrane transport	Abcb1a	Abcb1a	ATP-binding cassette, sub-family B (MDR/TAP), member 1A	0.00314749	0.0792425	6.42571
GO:0006855	drug transmembrane transport	Abcg2	Abcg2	ATP-binding cassette, subfamily G (WHITE), member 2	0.00314749	0.0792425	6.42571
GO:0006855	drug transmembrane transport	Slc38a3	Slc38a3	solute carrier family 38, member 3	0.00314749	0.0792425	6.42571
GO:0006855	drug transmembrane transport	Slc19a3	Slc19a3	solute carrier family 19 (thiamine transporter), member 3	0.00314749	0.0792425	6.42571
GO:0060613	fat pad development	LOC100360645	LOC100360645	ubiquitin B-like	0.003205	0.0792425	9.63857
GO:0060613	fat pad development	Casr	Casr	calcium-sensing receptor	0.003205	0.0792425	9.63857
GO:0060613	fat pad development	Ubb	Ubb	ubiquitin B	0.003205	0.0792425	9.63857
GO:0022904	respiratory electron transport chain	CYTB	CYTB	cytochrome b	0.003205	0.0792425	9.63857
GO:0022904	respiratory electron transport chain	COX3	COX3	cytochrome c oxidase subunit 3	0.003205	0.0792425	9.63857
GO:0022904	respiratory electron transport chain	Coq7	Coq7	coenzyme Q7 homolog, ubiquinone (yeast)	0.003205	0.0792425	9.63857
GO:0006107	oxaloacetate metabolic process	Ghr	Ghr	growth hormone receptor	0.003205	0.0792425	9.63857
GO:0006107	oxaloacetate metabolic process	Mdh1	Mdh1	malate dehydrogenase 1, NAD (soluble)	0.003205	0.0792425	9.63857
GO:0006107	oxaloacetate metabolic process	Prlr	Prlr	prolactin receptor	0.003205	0.0792425	9.63857
GO:0007568	aging	Msra	Msra	methionine sulfoxide reductase A	0.00328547	0.0799876	2.39811
GO:0007568	aging	Gss	Gss	glutathione synthetase	0.00328547	0.0799876	2.39811
GO:0007568	aging	ATP6	ATP6	ATPase subunit 6	0.00328547	0.0799876	2.39811
GO:0007568	aging	Cnr1	Cnr1	cannabinoid receptor 1 (brain)	0.00328547	0.0799876	2.39811
GO:0007568	aging	Gsta5	Gsta5	glutathione S-transferase alpha 5	0.00328547	0.0799876	2.39811
GO:0007568	aging	COX1	COX1	cytochrome c oxidase subunit 1	0.00328547	0.0799876	2.39811
GO:0007568	aging	Gsta2	Gsta2	glutathione S-transferase alpha 2	0.00328547	0.0799876	2.39811
GO:0007568	aging	Sod1	Sod1	superoxide dismutase 1, soluble	0.00328547	0.0799876	2.39811
GO:0007568	aging	Ace	Ace	angiotensin I converting enzyme	0.00328547	0.0799876	2.39811
GO:0007568	aging	Cat	Cat	catalase	0.00328547	0.0799876	2.39811
GO:0007568	aging	Gfra1	Gfra1	GDNF family receptor alpha 1	0.00328547	0.0799876	2.39811
GO:0007568	aging	Ggt1	Ggt1	gamma-glutamyltransferase 1	0.00328547	0.0799876	2.39811
GO:0007568	aging	Cryab	Cryab	crystallin, alpha B	0.00328547	0.0799876	2.39811
GO:0006520	cellular amino acid metabolic process	Hgd	Hgd	homogentisate 1, 2-dioxygenase	0.00367118	0.0799876	6.16869
GO:0006520	cellular amino acid metabolic process	Aspg	Aspg	asparaginase	0.00367118	0.0799876	6.16869
GO:0006520	cellular amino acid metabolic process	Sds	Sds	serine dehydratase	0.00367118	0.0799876	6.16869
GO:0006520	cellular amino acid metabolic process	Acy1	Acy1	aminoacylase 1	0.00367118	0.0799876	6.16869
GO:0006600	creatine metabolic process	Ghr	Ghr	growth hormone receptor	0.00389154	0.0799876	19.2771
GO:0006600	creatine metabolic process	Prlr	Prlr	prolactin receptor	0.00389154	0.0799876	19.2771
GO:0060978	angiogenesis involved in coronary vascular morphogenesis	LOC102556346	LOC102556346	angiotensin-converting enzyme-like	0.00389154	0.0799876	19.2771
GO:0060978	angiogenesis involved in coronary vascular morphogenesis	Ace	Ace	angiotensin I converting enzyme	0.00389154	0.0799876	19.2771
GO:0042447	hormone catabolic process	LOC102556346	LOC102556346	angiotensin-converting enzyme-like	0.00389154	0.0799876	19.2771
GO:0042447	hormone catabolic process	Ace	Ace	angiotensin I converting enzyme	0.00389154	0.0799876	19.2771
GO:0009446	putrescine biosynthetic process	Agmat	Agmat	agmatine ureohydrolase (agmatinase)	0.00389154	0.0799876	19.2771
GO:0009446	putrescine biosynthetic process	Odc1	Odc1	ornithine decarboxylase 1	0.00389154	0.0799876	19.2771
GO:0030497	fatty acid elongation	Pecr	Pecr	peroxisomal trans-2-enoyl-CoA reductase	0.00389154	0.0799876	19.2771
GO:0030497	fatty acid elongation	RGD1560015	RGD1560015	similar to glycoprotein, synaptic 2	0.00389154	0.0799876	19.2771
GO:0046898	response to cycloheximide	Ghr	Ghr	growth hormone receptor	0.00389154	0.0799876	19.2771
GO:0046898	response to cycloheximide	Prlr	Prlr	prolactin receptor	0.00389154	0.0799876	19.2771
GO:0044236	multicellular organismal metabolic process	Ghr	Ghr	growth hormone receptor	0.00389154	0.0799876	19.2771
GO:0044236	multicellular organismal metabolic process	Prlr	Prlr	prolactin receptor	0.00389154	0.0799876	19.2771
GO:0060018	astrocyte fate commitment	Gcm1	Gcm1	glial cells missing homolog 1 (Drosophila)	0.00389154	0.0799876	19.2771
GO:0060018	astrocyte fate commitment	Sox9	Sox9	SRY (sex determining region Y)-box 9	0.00389154	0.0799876	19.2771
GO:0072086	specification of loop of Henle identity	Irx1	Irx1	iroquois homeobox 1	0.00389154	0.0799876	19.2771
GO:0072086	specification of loop of Henle identity	Irx3	Irx3	iroquois homeobox 3	0.00389154	0.0799876	19.2771
GO:0006551	leucine metabolic process	Dao	Dao	D-amino-acid oxidase	0.00389154	0.0799876	19.2771
GO:0006551	leucine metabolic process	Bcat2	Bcat2	branched chain amino acid transaminase 2, mitochondrial	0.00389154	0.0799876	19.2771
GO:0035461	vitamin transmembrane transport	Slc23a1	Slc23a1	solute carrier family 23 (ascorbic acid transporter), member 1	0.00389154	0.0799876	19.2771
GO:0035461	vitamin transmembrane transport	Slc19a3	Slc19a3	solute carrier family 19 (thiamine transporter), member 3	0.00389154	0.0799876	19.2771
GO:0051900	regulation of mitochondrial depolarization	Gclc	Gclc	glutamate-cysteine ligase, catalytic subunit	0.00389154	0.0799876	19.2771
GO:0051900	regulation of mitochondrial depolarization	Gclm	Gclm	glutamate cysteine ligase, modifier subunit	0.00389154	0.0799876	19.2771
GO:0060307	regulation of ventricular cardiac muscle cell membrane repolarization	Scn1b	Scn1b	sodium channel, voltage-gated, type I, beta subunit	0.00408684	0.0820254	8.89714
GO:0060307	regulation of ventricular cardiac muscle cell membrane repolarization	Kcne1	Kcne1	potassium voltage-gated channel, Isk-related family, member 1	0.00408684	0.0820254	8.89714
GO:0060307	regulation of ventricular cardiac muscle cell membrane repolarization	Ank2	Ank2	ankyrin 2, neuronal	0.00408684	0.0820254	8.89714
GO:0042178	xenobiotic catabolic process	Gsta5	Gsta5	glutathione S-transferase alpha 5	0.00408684	0.0820254	8.89714
GO:0042178	xenobiotic catabolic process	Cryz	Cryz	crystallin, zeta (quinone reductase)	0.00408684	0.0820254	8.89714
GO:0042178	xenobiotic catabolic process	Gsta2	Gsta2	glutathione S-transferase alpha 2	0.00408684	0.0820254	8.89714
GO:0048821	erythrocyte development	Hba2	Hba2	hemoglobin, alpha 2	0.00425096	0.0833579	5.93143
GO:0048821	erythrocyte development	Hba1	Hba1	hemoglobin, alpha 1	0.00425096	0.0833579	5.93143
GO:0048821	erythrocyte development	Bcl6	Bcl6	B-cell CLL/lymphoma 6	0.00425096	0.0833579	5.93143
GO:0048821	erythrocyte development	LOC287167	LOC287167	globin, alpha	0.00425096	0.0833579	5.93143
GO:0008652	cellular amino acid biosynthetic process	Cbs	Cbs	cystathionine beta synthase	0.00425096	0.0833579	5.93143
GO:0008652	cellular amino acid biosynthetic process	Mthfd1	Mthfd1	methylenetetrahydrofolate dehydrogenase (NADP+ dependent) 1, methenyltetrahydrofolate cyclohydrolase, formyltetrahydrofolate synthetase	0.00425096	0.0833579	5.93143
GO:0008652	cellular amino acid biosynthetic process	Cth	Cth	cystathionine gamma-lyase	0.00425096	0.0833579	5.93143
GO:0008652	cellular amino acid biosynthetic process	Bcat2	Bcat2	branched chain amino acid transaminase 2, mitochondrial	0.00425096	0.0833579	5.93143
GO:0045597	positive regulation of cell differentiation	Ghr	Ghr	growth hormone receptor	0.00444003	0.086076	4.5898
GO:0045597	positive regulation of cell differentiation	Btc	Btc	betacellulin	0.00444003	0.086076	4.5898
GO:0045597	positive regulation of cell differentiation	Ctgf	Ctgf	connective tissue growth factor	0.00444003	0.086076	4.5898
GO:0045597	positive regulation of cell differentiation	Prlr	Prlr	prolactin receptor	0.00444003	0.086076	4.5898
GO:0045597	positive regulation of cell differentiation	Serpinf2	Serpinf2	serpin peptidase inhibitor, clade F (alpha-2 antiplasmin, pigment epithelium derived factor), member 2	0.00444003	0.086076	4.5898
GO:0007596	blood coagulation	Apoh	Apoh	apolipoprotein H (beta-2-glycoprotein I)	0.00471628	0.0904043	3.3735
GO:0007596	blood coagulation	Otog	Otog	otogelin	0.00471628	0.0904043	3.3735
GO:0007596	blood coagulation	Hrg	Hrg	histidine-rich glycoprotein	0.00471628	0.0904043	3.3735
GO:0007596	blood coagulation	F2	F2	coagulation factor II	0.00471628	0.0904043	3.3735
GO:0007596	blood coagulation	Proc	Proc	protein C	0.00471628	0.0904043	3.3735
GO:0007596	blood coagulation	Proz	Proz	protein Z, vitamin K-dependent plasma glycoprotein	0.00471628	0.0904043	3.3735
GO:0007596	blood coagulation	F5	F5	coagulation factor V (proaccelerin, labile factor)	0.00471628	0.0904043	3.3735
GO:0001656	metanephros development	Irx1	Irx1	iroquois homeobox 1	0.00491919	0.093246	4.48306
GO:0001656	metanephros development	Eya1	Eya1	EYA transcriptional coactivator and phosphatase 1	0.00491919	0.093246	4.48306
GO:0001656	metanephros development	Irx3	Irx3	iroquois homeobox 3	0.00491919	0.093246	4.48306
GO:0001656	metanephros development	Aph1b	Aph1b	APH1B gamma secretase subunit	0.00491919	0.093246	4.48306
GO:0001656	metanephros development	Id2	Id2	inhibitor of DNA binding 2	0.00491919	0.093246	4.48306
GO:0048712	negative regulation of astrocyte differentiation	Id4	Id4	inhibitor of DNA binding 4	0.00510213	0.0956509	8.26163
GO:0048712	negative regulation of astrocyte differentiation	F2	F2	coagulation factor II	0.00510213	0.0956509	8.26163
GO:0048712	negative regulation of astrocyte differentiation	Dab1	Dab1	Dab, reelin signal transducer, homolog 1 (Drosophila)	0.00510213	0.0956509	8.26163
GO:0008202	steroid metabolic process	Dhrs4	Dhrs4	dehydrogenase/reductase (SDR family) member 4	0.00568734	0.105463	2.96571
GO:0008202	steroid metabolic process	Cyp2c11	Cyp2c11	cytochrome P450, subfamily 2, polypeptide 11	0.00568734	0.105463	2.96571
GO:0008202	steroid metabolic process	Sult2b1	Sult2b1	sulfotransferase family, cytosolic, 2B, member 1	0.00568734	0.105463	2.96571
GO:0008202	steroid metabolic process	Sult4a1	Sult4a1	sulfotransferase family 4A, member 1	0.00568734	0.105463	2.96571
GO:0008202	steroid metabolic process	Cyp2c24	Cyp2c24	cytochrome P450, family 2, subfamily c, polypeptide 24	0.00568734	0.105463	2.96571
GO:0008202	steroid metabolic process	Apob	Apob	apolipoprotein B	0.00568734	0.105463	2.96571
GO:0008202	steroid metabolic process	Sorl1	Sorl1	sortilin-related receptor, LDLR class A repeats-containing	0.00568734	0.105463	2.96571
GO:0008202	steroid metabolic process	Cyp21a1	Cyp21a1	cytochrome P450, family 21, subfamily a, polypeptide 1	0.00568734	0.105463	2.96571
GO:0019532	oxalate transport	Slc26a7	Slc26a7	solute carrier family 26 (anion exchanger), member 7	0.00637465	0.110971	15.4217
GO:0019532	oxalate transport	Slc26a1	Slc26a1	solute carrier family 26 (anion exchanger), member 1	0.00637465	0.110971	15.4217
GO:0051409	response to nitrosative stress	Gclc	Gclc	glutamate-cysteine ligase, catalytic subunit	0.00637465	0.110971	15.4217
GO:0051409	response to nitrosative stress	Gclm	Gclm	glutamate cysteine ligase, modifier subunit	0.00637465	0.110971	15.4217
GO:0042976	activation of Janus kinase activity	Ghr	Ghr	growth hormone receptor	0.00637465	0.110971	15.4217
GO:0042976	activation of Janus kinase activity	Prlr	Prlr	prolactin receptor	0.00637465	0.110971	15.4217
GO:0033590	response to cobalamin	CYTB	CYTB	cytochrome b	0.00637465	0.110971	15.4217
GO:0033590	response to cobalamin	Sds	Sds	serine dehydratase	0.00637465	0.110971	15.4217
GO:0000255	allantoin metabolic process	Ghr	Ghr	growth hormone receptor	0.00637465	0.110971	15.4217
GO:0000255	allantoin metabolic process	Prlr	Prlr	prolactin receptor	0.00637465	0.110971	15.4217
GO:0070294	renal sodium ion absorption	Kcnj1	Kcnj1	potassium inwardly-rectifying channel, subfamily J, member 1	0.00637465	0.110971	15.4217
GO:0070294	renal sodium ion absorption	Slc12a1	Slc12a1	solute carrier family 12 (sodium/potassium/chloride transporter), member 1	0.00637465	0.110971	15.4217
GO:0031115	negative regulation of microtubule polymerization	Inpp5j	Inpp5j	inositol polyphosphate-5-phosphatase J	0.00755315	0.128857	7.22893
GO:0031115	negative regulation of microtubule polymerization	Sgk1	Sgk1	serum/glucocorticoid regulated kinase 1	0.00755315	0.128857	7.22893
GO:0031115	negative regulation of microtubule polymerization	Fkbp5	Fkbp5	FK506 binding protein 5	0.00755315	0.128857	7.22893
GO:0001894	tissue homeostasis	Col11a2	Col11a2	collagen, type XI, alpha 2	0.00755315	0.128857	7.22893
GO:0001894	tissue homeostasis	Kcnj1	Kcnj1	potassium inwardly-rectifying channel, subfamily J, member 1	0.00755315	0.128857	7.22893
GO:0001894	tissue homeostasis	Sox9	Sox9	SRY (sex determining region Y)-box 9	0.00755315	0.128857	7.22893
GO:0006200	ATP catabolic process	Atp5l	Atp5l	ATP synthase, H+ transporting, mitochondrial Fo complex, subunit G	0.00834101	0.140889	2.1419
GO:0006200	ATP catabolic process	Abca4	Abca4	ATP-binding cassette, subfamily A (ABC1), member 4	0.00834101	0.140889	2.1419
GO:0006200	ATP catabolic process	Abcc8	Abcc8	ATP-binding cassette, subfamily C (CFTR/MRP), member 8	0.00834101	0.140889	2.1419
GO:0006200	ATP catabolic process	ATP6	ATP6	ATPase subunit 6	0.00834101	0.140889	2.1419
GO:0006200	ATP catabolic process	Abcb1a	Abcb1a	ATP-binding cassette, sub-family B (MDR/TAP), member 1A	0.00834101	0.140889	2.1419
GO:0006200	ATP catabolic process	Abcg2	Abcg2	ATP-binding cassette, subfamily G (WHITE), member 2	0.00834101	0.140889	2.1419
GO:0006200	ATP catabolic process	Atp1a4	Atp1a4	ATPase, Na+/K+ transporting, alpha 4 polypeptide	0.00834101	0.140889	2.1419
GO:0006200	ATP catabolic process	Atp5j	Atp5j	ATP synthase, H+ transporting, mitochondrial Fo complex, subunit F6	0.00834101	0.140889	2.1419
GO:0006200	ATP catabolic process	Atp5j2	Atp5j2	ATP synthase, H+ transporting, mitochondrial Fo complex, subunit F2	0.00834101	0.140889	2.1419
GO:0006200	ATP catabolic process	Atp5i	Atp5i	ATP synthase, H+ transporting, mitochondrial Fo complex, subunit E	0.00834101	0.140889	2.1419
GO:0006200	ATP catabolic process	Atp5e	Atp5e	ATP synthase, H+ transporting, mitochondrial F1 complex, epsilon subunit	0.00834101	0.140889	2.1419
GO:0006200	ATP catabolic process	Fxyd2	Fxyd2	FXYD domain-containing ion transport regulator 2	0.00834101	0.140889	2.1419
GO:0006200	ATP catabolic process	Atp5h	Atp5h	ATP synthase, H+ transporting, mitochondrial Fo complex, subunit d	0.00834101	0.140889	2.1419
GO:0009566	fertilization	Tex15	Tex15	testis expressed 15	0.00858717	0.143156	3.93411
GO:0009566	fertilization	Spata22	Spata22	spermatogenesis associated 22	0.00858717	0.143156	3.93411
GO:0009566	fertilization	Atp1a4	Atp1a4	ATPase, Na+/K+ transporting, alpha 4 polypeptide	0.00858717	0.143156	3.93411
GO:0009566	fertilization	Apob	Apob	apolipoprotein B	0.00858717	0.143156	3.93411
GO:0009566	fertilization	Tdrd9	Tdrd9	tudor domain containing 9	0.00858717	0.143156	3.93411
GO:0009408	response to heat	Hspb2	Hspb2	heat shock protein B2	0.00893101	0.143156	3.35255
GO:0009408	response to heat	CYTB	CYTB	cytochrome b	0.00893101	0.143156	3.35255
GO:0009408	response to heat	Gclc	Gclc	glutamate-cysteine ligase, catalytic subunit	0.00893101	0.143156	3.35255
GO:0009408	response to heat	Sod1	Sod1	superoxide dismutase 1, soluble	0.00893101	0.143156	3.35255
GO:0009408	response to heat	Casq1	Casq1	calsequestrin 1 (fast-twitch, skeletal muscle)	0.00893101	0.143156	3.35255
GO:0009408	response to heat	Pklr	Pklr	pyruvate kinase, liver and RBC	0.00893101	0.143156	3.35255
GO:0015671	oxygen transport	Hba2	Hba2	hemoglobin, alpha 2	0.00899729	0.143156	6.8037
GO:0015671	oxygen transport	Hba1	Hba1	hemoglobin, alpha 1	0.00899729	0.143156	6.8037
GO:0015671	oxygen transport	LOC287167	LOC287167	globin, alpha	0.00899729	0.143156	6.8037
GO:0051593	response to folic acid	Cbs	Cbs	cystathionine beta synthase	0.00899729	0.143156	6.8037
GO:0051593	response to folic acid	Abcg2	Abcg2	ATP-binding cassette, subfamily G (WHITE), member 2	0.00899729	0.143156	6.8037
GO:0051593	response to folic acid	Zfp354a	Zfp354a	zinc finger protein 354A	0.00899729	0.143156	6.8037
GO:0072593	reactive oxygen species metabolic process	Atpif1	Atpif1	ATPase inhibitory factor 1	0.00904949	0.143156	4.81929
GO:0072593	reactive oxygen species metabolic process	Ctgf	Ctgf	connective tissue growth factor	0.00904949	0.143156	4.81929
GO:0072593	reactive oxygen species metabolic process	ND2	ND2	NADH dehydrogenase subunit 2	0.00904949	0.143156	4.81929
GO:0072593	reactive oxygen species metabolic process	Sod1	Sod1	superoxide dismutase 1, soluble	0.00904949	0.143156	4.81929
GO:0008584	male gonad development	Rbp4	Rbp4	retinol binding protein 4, plasma	0.00924824	0.143156	2.72951
GO:0008584	male gonad development	LOC100360645	LOC100360645	ubiquitin B-like	0.00924824	0.143156	2.72951
GO:0008584	male gonad development	Kcne1	Kcne1	potassium voltage-gated channel, Isk-related family, member 1	0.00924824	0.143156	2.72951
GO:0008584	male gonad development	Esr1	Esr1	estrogen receptor 1	0.00924824	0.143156	2.72951
GO:0008584	male gonad development	Tesc	Tesc	tescalcin	0.00924824	0.143156	2.72951
GO:0008584	male gonad development	Ubb	Ubb	ubiquitin B	0.00924824	0.143156	2.72951
GO:0008584	male gonad development	Gfra1	Gfra1	GDNF family receptor alpha 1	0.00924824	0.143156	2.72951
GO:0008584	male gonad development	Sox9	Sox9	SRY (sex determining region Y)-box 9	0.00924824	0.143156	2.72951
GO:0042773	ATP synthesis coupled electron transport	ND4L	ND4L	NADH dehydrogenase subunit 4L	0.00939832	0.143156	12.8514
GO:0042773	ATP synthesis coupled electron transport	ND5	ND5	NADH dehydrogenase subunit 5	0.00939832	0.143156	12.8514
GO:0035988	chondrocyte proliferation	Ctgf	Ctgf	connective tissue growth factor	0.00939832	0.143156	12.8514
GO:0035988	chondrocyte proliferation	Ihh	Ihh	Indian hedgehog	0.00939832	0.143156	12.8514
GO:0021888	hypothalamus gonadotrophin-releasing hormone neuron development	LOC100360645	LOC100360645	ubiquitin B-like	0.00939832	0.143156	12.8514
GO:0021888	hypothalamus gonadotrophin-releasing hormone neuron development	Ubb	Ubb	ubiquitin B	0.00939832	0.143156	12.8514
GO:0002446	neutrophil mediated immunity	LOC102556346	LOC102556346	angiotensin-converting enzyme-like	0.00939832	0.143156	12.8514
GO:0002446	neutrophil mediated immunity	Ace	Ace	angiotensin I converting enzyme	0.00939832	0.143156	12.8514
GO:0032787	monocarboxylic acid metabolic process	Cyp2c11	Cyp2c11	cytochrome P450, subfamily 2, polypeptide 11	0.00939832	0.143156	12.8514
GO:0032787	monocarboxylic acid metabolic process	Cyp2c24	Cyp2c24	cytochrome P450, family 2, subfamily c, polypeptide 24	0.00939832	0.143156	12.8514
GO:0042493	response to drug	Fabp3	Fabp3	fatty acid binding protein 3, muscle and heart	0.0100116	0.151149	1.72048
GO:0042493	response to drug	Abcc8	Abcc8	ATP-binding cassette, subfamily C (CFTR/MRP), member 8	0.0100116	0.151149	1.72048
GO:0042493	response to drug	Abcb1a	Abcb1a	ATP-binding cassette, sub-family B (MDR/TAP), member 1A	0.0100116	0.151149	1.72048
GO:0042493	response to drug	Mat2a	Mat2a	methionine adenosyltransferase II, alpha	0.0100116	0.151149	1.72048
GO:0042493	response to drug	Oxct1	Oxct1	3-oxoacid CoA transferase 1	0.0100116	0.151149	1.72048
GO:0042493	response to drug	CYTB	CYTB	cytochrome b	0.0100116	0.151149	1.72048
GO:0042493	response to drug	Slco1a6	Slco1a6	solute carrier organic anion transporter family, member 1a6	0.0100116	0.151149	1.72048
GO:0042493	response to drug	Gclm	Gclm	glutamate cysteine ligase, modifier subunit	0.0100116	0.151149	1.72048
GO:0042493	response to drug	Wfdc1	Wfdc1	WAP four-disulfide core domain 1	0.0100116	0.151149	1.72048
GO:0042493	response to drug	Ccnd1	Ccnd1	cyclin D1	0.0100116	0.151149	1.72048
GO:0042493	response to drug	Gsta2	Gsta2	glutathione S-transferase alpha 2	0.0100116	0.151149	1.72048
GO:0042493	response to drug	Sod1	Sod1	superoxide dismutase 1, soluble	0.0100116	0.151149	1.72048
GO:0042493	response to drug	Cyp2d1	Cyp2d1	cytochrome P450, family 2, subfamily d, polypeptide 1	0.0100116	0.151149	1.72048
GO:0042493	response to drug	Acacb	Acacb	acetyl-CoA carboxylase beta	0.0100116	0.151149	1.72048
GO:0042493	response to drug	Dab1	Dab1	Dab, reelin signal transducer, homolog 1 (Drosophila)	0.0100116	0.151149	1.72048
GO:0042493	response to drug	Comt	Comt	catechol-O-methyltransferase	0.0100116	0.151149	1.72048
GO:0042493	response to drug	Car4	Car4	carbonic anhydrase 4	0.0100116	0.151149	1.72048
GO:0042493	response to drug	Slc6a4	Slc6a4	solute carrier family 6 (neurotransmitter transporter), member 4	0.0100116	0.151149	1.72048
GO:0042493	response to drug	Slc22a12	Slc22a12	solute carrier family 22 (organic anion/urate transporter), member 12	0.0100116	0.151149	1.72048
GO:0042493	response to drug	Ccno	Ccno	cyclin O	0.0100116	0.151149	1.72048
GO:0042493	response to drug	Coq7	Coq7	coenzyme Q7 homolog, ubiquinone (yeast)	0.0100116	0.151149	1.72048
GO:0042493	response to drug	ND1	ND1	NADH dehydrogenase subunit 1	0.0100116	0.151149	1.72048
GO:0035725	sodium ion transmembrane transport	Slc9a3	Slc9a3	solute carrier family 9, subfamily A (NHE3, cation proton antiporter 3), member 3	0.0105723	0.158214	2.90194
GO:0035725	sodium ion transmembrane transport	Scn1b	Scn1b	sodium channel, voltage-gated, type I, beta subunit	0.0105723	0.158214	2.90194
GO:0035725	sodium ion transmembrane transport	Atp1a4	Atp1a4	ATPase, Na+/K+ transporting, alpha 4 polypeptide	0.0105723	0.158214	2.90194
GO:0035725	sodium ion transmembrane transport	Slc23a1	Slc23a1	solute carrier family 23 (ascorbic acid transporter), member 1	0.0105723	0.158214	2.90194
GO:0035725	sodium ion transmembrane transport	Fxyd2	Fxyd2	FXYD domain-containing ion transport regulator 2	0.0105723	0.158214	2.90194
GO:0035725	sodium ion transmembrane transport	Slc6a4	Slc6a4	solute carrier family 6 (neurotransmitter transporter), member 4	0.0105723	0.158214	2.90194
GO:0035725	sodium ion transmembrane transport	Scnn1a	Scnn1a	sodium channel, non-voltage-gated 1 alpha subunit	0.0105723	0.158214	2.90194
GO:0006836	neurotransmitter transport	Sv2b	Sv2b	synaptic vesicle glycoprotein 2b	0.0109889	0.163018	3.70714
GO:0006836	neurotransmitter transport	Slc6a18	Slc6a18	solute carrier family 6 (neutral amino acid transporter), member 18	0.0109889	0.163018	3.70714
GO:0006836	neurotransmitter transport	Slc6a17	Slc6a17	solute carrier family 6 (neutral amino acid transporter), member 17	0.0109889	0.163018	3.70714
GO:0006836	neurotransmitter transport	Slc6a4	Slc6a4	solute carrier family 6 (neurotransmitter transporter), member 4	0.0109889	0.163018	3.70714
GO:0006836	neurotransmitter transport	Rims4	Rims4	regulating synaptic membrane exocytosis 4	0.0109889	0.163018	3.70714
GO:0001702	gastrulation with mouth forming second	Nat8	Nat8	N-acetyltransferase 8	0.0112069	0.164819	4.5358
GO:0001702	gastrulation with mouth forming second	Cml1	Cml1	camello-like 1	0.0112069	0.164819	4.5358
GO:0001702	gastrulation with mouth forming second	Cml3	Cml3	camello-like 3	0.0112069	0.164819	4.5358
GO:0001702	gastrulation with mouth forming second	Cml5	Cml5	camello-like 5	0.0112069	0.164819	4.5358
GO:0006813	potassium ion transport	Abcc8	Abcc8	ATP-binding cassette, subfamily C (CFTR/MRP), member 8	0.011372	0.165817	2.46091
GO:0006813	potassium ion transport	Kcnt1	Kcnt1	potassium channel, subfamily T, member 1	0.011372	0.165817	2.46091
GO:0006813	potassium ion transport	Kcnc4	Kcnc4	potassium voltage gated channel, Shaw-related subfamily, member 4	0.011372	0.165817	2.46091
GO:0006813	potassium ion transport	Kcnj10	Kcnj10	potassium inwardly-rectifying channel, subfamily J, member 10	0.011372	0.165817	2.46091
GO:0006813	potassium ion transport	Kcnj1	Kcnj1	potassium inwardly-rectifying channel, subfamily J, member 1	0.011372	0.165817	2.46091
GO:0006813	potassium ion transport	Slc12a1	Slc12a1	solute carrier family 12 (sodium/potassium/chloride transporter), member 1	0.011372	0.165817	2.46091
GO:0006813	potassium ion transport	Atp1a4	Atp1a4	ATPase, Na+/K+ transporting, alpha 4 polypeptide	0.011372	0.165817	2.46091
GO:0006813	potassium ion transport	Kcne1	Kcne1	potassium voltage-gated channel, Isk-related family, member 1	0.011372	0.165817	2.46091
GO:0006813	potassium ion transport	Fxyd2	Fxyd2	FXYD domain-containing ion transport regulator 2	0.011372	0.165817	2.46091
GO:0006103	2-oxoglutarate metabolic process	Ghr	Ghr	growth hormone receptor	0.0123392	0.170754	6.08752
GO:0006103	2-oxoglutarate metabolic process	Aadat	Aadat	aminoadipate aminotransferase	0.0123392	0.170754	6.08752
GO:0006103	2-oxoglutarate metabolic process	Prlr	Prlr	prolactin receptor	0.0123392	0.170754	6.08752
GO:0017144	drug metabolic process	Cyp2d4	Cyp2d4	cytochrome P450, family 2, subfamily d, polypeptide 4	0.0123994	0.170754	4.4062
GO:0017144	drug metabolic process	Cyp2c11	Cyp2c11	cytochrome P450, subfamily 2, polypeptide 11	0.0123994	0.170754	4.4062
GO:0017144	drug metabolic process	Fmo3	Fmo3	flavin containing monooxygenase 3	0.0123994	0.170754	4.4062
GO:0017144	drug metabolic process	Cyp2c24	Cyp2c24	cytochrome P450, family 2, subfamily c, polypeptide 24	0.0123994	0.170754	4.4062
GO:0031100	organ regeneration	LOC102556346	LOC102556346	angiotensin-converting enzyme-like	0.0124568	0.170754	2.81125
GO:0031100	organ regeneration	CYTB	CYTB	cytochrome b	0.0124568	0.170754	2.81125
GO:0031100	organ regeneration	Apoh	Apoh	apolipoprotein H (beta-2-glycoprotein I)	0.0124568	0.170754	2.81125
GO:0031100	organ regeneration	Slco1a6	Slco1a6	solute carrier organic anion transporter family, member 1a6	0.0124568	0.170754	2.81125
GO:0031100	organ regeneration	Nr0b2	Nr0b2	nuclear receptor subfamily 0, group B, member 2	0.0124568	0.170754	2.81125
GO:0031100	organ regeneration	Ccnd1	Ccnd1	cyclin D1	0.0124568	0.170754	2.81125
GO:0031100	organ regeneration	Ace	Ace	angiotensin I converting enzyme	0.0124568	0.170754	2.81125
GO:0010815	bradykinin catabolic process	LOC102556346	LOC102556346	angiotensin-converting enzyme-like	0.0129329	0.170754	11.0155
GO:0010815	bradykinin catabolic process	Ace	Ace	angiotensin I converting enzyme	0.0129329	0.170754	11.0155
GO:0042866	pyruvate biosynthetic process	Sds	Sds	serine dehydratase	0.0129329	0.170754	11.0155
GO:0042866	pyruvate biosynthetic process	Pklr	Pklr	pyruvate kinase, liver and RBC	0.0129329	0.170754	11.0155
GO:0007171	activation of transmembrane receptor protein tyrosine kinase activity	LOC102552055	LOC102552055	angiopoietin-related protein 7-like	0.0129329	0.170754	11.0155
GO:0007171	activation of transmembrane receptor protein tyrosine kinase activity	Prlr	Prlr	prolactin receptor	0.0129329	0.170754	11.0155
GO:1902358	sulfate transmembrane transport	Slc26a7	Slc26a7	solute carrier family 26 (anion exchanger), member 7	0.0129329	0.170754	11.0155
GO:1902358	sulfate transmembrane transport	Slc26a1	Slc26a1	solute carrier family 26 (anion exchanger), member 1	0.0129329	0.170754	11.0155
GO:0019227	neuronal action potential propagation	Cacnb4	Cacnb4	calcium channel, voltage-dependent, beta 4 subunit	0.0129329	0.170754	11.0155
GO:0019227	neuronal action potential propagation	Scn1b	Scn1b	sodium channel, voltage-gated, type I, beta subunit	0.0129329	0.170754	11.0155
GO:0032287	peripheral nervous system myelin maintenance	Fa2h	Fa2h	fatty acid 2-hydroxylase	0.0129329	0.170754	11.0155
GO:0032287	peripheral nervous system myelin maintenance	Sod1	Sod1	superoxide dismutase 1, soluble	0.0129329	0.170754	11.0155
GO:0071599	otic vesicle development	Eya1	Eya1	EYA transcriptional coactivator and phosphatase 1	0.0129329	0.170754	11.0155
GO:0071599	otic vesicle development	Sox9	Sox9	SRY (sex determining region Y)-box 9	0.0129329	0.170754	11.0155
GO:0006559	L-phenylalanine catabolic process	Hgd	Hgd	homogentisate 1, 2-dioxygenase	0.0129329	0.170754	11.0155
GO:0006559	L-phenylalanine catabolic process	Fah	Fah	fumarylacetoacetate hydrolase	0.0129329	0.170754	11.0155
GO:0019441	tryptophan catabolic process to kynurenine	Aadat	Aadat	aminoadipate aminotransferase	0.0129329	0.170754	11.0155
GO:0019441	tryptophan catabolic process to kynurenine	Afmid	Afmid	arylformamidase	0.0129329	0.170754	11.0155
GO:0014070	response to organic cyclic compound	Abcb1a	Abcb1a	ATP-binding cassette, sub-family B (MDR/TAP), member 1A	0.0131101	0.170754	2.02099
GO:0014070	response to organic cyclic compound	CYTB	CYTB	cytochrome b	0.0131101	0.170754	2.02099
GO:0014070	response to organic cyclic compound	Ctgf	Ctgf	connective tissue growth factor	0.0131101	0.170754	2.02099
GO:0014070	response to organic cyclic compound	Casr	Casr	calcium-sensing receptor	0.0131101	0.170754	2.02099
GO:0014070	response to organic cyclic compound	Cyp2j4	Cyp2j4	cytochrome P450, family 2, subfamily j, polypeptide 4	0.0131101	0.170754	2.02099
GO:0014070	response to organic cyclic compound	Ccnd1	Ccnd1	cyclin D1	0.0131101	0.170754	2.02099
GO:0014070	response to organic cyclic compound	Acat1	Acat1	acetyl-CoA acetyltransferase 1	0.0131101	0.170754	2.02099
GO:0014070	response to organic cyclic compound	Cyp2d1	Cyp2d1	cytochrome P450, family 2, subfamily d, polypeptide 1	0.0131101	0.170754	2.02099
GO:0014070	response to organic cyclic compound	Acacb	Acacb	acetyl-CoA carboxylase beta	0.0131101	0.170754	2.02099
GO:0014070	response to organic cyclic compound	Comt	Comt	catechol-O-methyltransferase	0.0131101	0.170754	2.02099
GO:0014070	response to organic cyclic compound	Anxa13	Anxa13	annexin A13	0.0131101	0.170754	2.02099
GO:0014070	response to organic cyclic compound	Pklr	Pklr	pyruvate kinase, liver and RBC	0.0131101	0.170754	2.02099
GO:0014070	response to organic cyclic compound	ND1	ND1	NADH dehydrogenase subunit 1	0.0131101	0.170754	2.02099
GO:0000079	regulation of cyclin-dependent protein serine/threonine kinase activity	Ccnd1	Ccnd1	cyclin D1	0.01367	0.170754	4.28381
GO:0000079	regulation of cyclin-dependent protein serine/threonine kinase activity	Ccno	Ccno	cyclin O	0.01367	0.170754	4.28381
GO:0000079	regulation of cyclin-dependent protein serine/threonine kinase activity	Gtpbp4	Gtpbp4	GTP binding protein 4	0.01367	0.170754	4.28381
GO:0000079	regulation of cyclin-dependent protein serine/threonine kinase activity	Rgcc	Rgcc	regulator of cell cycle	0.01367	0.170754	4.28381
GO:0042310	vasoconstriction	LOC102556346	LOC102556346	angiotensin-converting enzyme-like	0.0142418	0.170754	5.78314
GO:0042310	vasoconstriction	Ace	Ace	angiotensin I converting enzyme	0.0142418	0.170754	5.78314
GO:0042310	vasoconstriction	Slc6a4	Slc6a4	solute carrier family 6 (neurotransmitter transporter), member 4	0.0142418	0.170754	5.78314
GO:0007129	synapsis	Tex15	Tex15	testis expressed 15	0.0142418	0.170754	5.78314
GO:0007129	synapsis	Spata22	Spata22	spermatogenesis associated 22	0.0142418	0.170754	5.78314
GO:0007129	synapsis	Spo11	Spo11	SPO11 meiotic protein covalently bound to DSB	0.0142418	0.170754	5.78314
GO:0086091	regulation of heart rate by cardiac conduction	Scn1b	Scn1b	sodium channel, voltage-gated, type I, beta subunit	0.0142418	0.170754	5.78314
GO:0086091	regulation of heart rate by cardiac conduction	Kcne1	Kcne1	potassium voltage-gated channel, Isk-related family, member 1	0.0142418	0.170754	5.78314
GO:0086091	regulation of heart rate by cardiac conduction	Ank2	Ank2	ankyrin 2, neuronal	0.0142418	0.170754	5.78314
GO:0034394	protein localization to cell surface	LOC102552055	LOC102552055	angiopoietin-related protein 7-like	0.0163012	0.170754	5.50776
GO:0034394	protein localization to cell surface	Ank2	Ank2	ankyrin 2, neuronal	0.0163012	0.170754	5.50776
GO:0034394	protein localization to cell surface	Mrap	Mrap	melanocortin 2 receptor accessory protein	0.0163012	0.170754	5.50776
GO:0032332	positive regulation of chondrocyte differentiation	Ihh	Ihh	Indian hedgehog	0.0163012	0.170754	5.50776
GO:0032332	positive regulation of chondrocyte differentiation	Zbtb16	Zbtb16	zinc finger and BTB domain containing 16	0.0163012	0.170754	5.50776
GO:0032332	positive regulation of chondrocyte differentiation	Sox9	Sox9	SRY (sex determining region Y)-box 9	0.0163012	0.170754	5.50776
GO:0007188	adenylate cyclase-modulating G-protein coupled receptor signaling pathway	Cnr1	Cnr1	cannabinoid receptor 1 (brain)	0.0164521	0.170754	4.05835
GO:0007188	adenylate cyclase-modulating G-protein coupled receptor signaling pathway	Ghrhr	Ghrhr	growth hormone releasing hormone receptor	0.0164521	0.170754	4.05835
GO:0007188	adenylate cyclase-modulating G-protein coupled receptor signaling pathway	Oxgr1	Oxgr1	oxoglutarate (alpha-ketoglutarate) receptor 1	0.0164521	0.170754	4.05835
GO:0007188	adenylate cyclase-modulating G-protein coupled receptor signaling pathway	Gcgr	Gcgr	glucagon receptor	0.0164521	0.170754	4.05835
GO:0070555	response to interleukin-1	Ghr	Ghr	growth hormone receptor	0.0164521	0.170754	4.05835
GO:0070555	response to interleukin-1	Prlr	Prlr	prolactin receptor	0.0164521	0.170754	4.05835
GO:0070555	response to interleukin-1	Hnmt	Hnmt	histamine N-methyltransferase	0.0164521	0.170754	4.05835
GO:0070555	response to interleukin-1	Trim63	Trim63	tripartite motif containing 63, E3 ubiquitin protein ligase	0.0164521	0.170754	4.05835
GO:0042594	response to starvation	Oxct1	Oxct1	3-oxoacid CoA transferase 1	0.0164521	0.170754	4.05835
GO:0042594	response to starvation	Acat1	Acat1	acetyl-CoA acetyltransferase 1	0.0164521	0.170754	4.05835
GO:0042594	response to starvation	Adssl1	Adssl1	adenylosuccinate synthase like 1	0.0164521	0.170754	4.05835
GO:0042594	response to starvation	Gcgr	Gcgr	glucagon receptor	0.0164521	0.170754	4.05835
GO:0010033	response to organic substance	Cyp2d4	Cyp2d4	cytochrome P450, family 2, subfamily d, polypeptide 4	0.0164872	0.170754	2.31326
GO:0010033	response to organic substance	Ccnd1	Ccnd1	cyclin D1	0.0164872	0.170754	2.31326
GO:0010033	response to organic substance	Sod1	Sod1	superoxide dismutase 1, soluble	0.0164872	0.170754	2.31326
GO:0010033	response to organic substance	Cyp2d1	Cyp2d1	cytochrome P450, family 2, subfamily d, polypeptide 1	0.0164872	0.170754	2.31326
GO:0010033	response to organic substance	Apob	Apob	apolipoprotein B	0.0164872	0.170754	2.31326
GO:0010033	response to organic substance	Umod	Umod	uromodulin	0.0164872	0.170754	2.31326
GO:0010033	response to organic substance	Casq1	Casq1	calsequestrin 1 (fast-twitch, skeletal muscle)	0.0164872	0.170754	2.31326
GO:0010033	response to organic substance	Slc6a4	Slc6a4	solute carrier family 6 (neurotransmitter transporter), member 4	0.0164872	0.170754	2.31326
GO:0010033	response to organic substance	Serpinf2	Serpinf2	serpin peptidase inhibitor, clade F (alpha-2 antiplasmin, pigment epithelium derived factor), member 2	0.0164872	0.170754	2.31326
GO:0072112	glomerular visceral epithelial cell differentiation	Klf15	Klf15	Kruppel-like factor 15	0.0169501	0.170754	9.63857
GO:0072112	glomerular visceral epithelial cell differentiation	Basp1	Basp1	brain abundant, membrane attached signal protein 1	0.0169501	0.170754	9.63857
GO:0042308	negative regulation of protein import into nucleus	Cabp2	Cabp2	calcium binding protein 2	0.0169501	0.170754	9.63857
GO:0042308	negative regulation of protein import into nucleus	Cabp1	Cabp1	calcium binding protein 1	0.0169501	0.170754	9.63857
GO:0051385	response to mineralocorticoid	Kcnj10	Kcnj10	potassium inwardly-rectifying channel, subfamily J, member 10	0.0169501	0.170754	9.63857
GO:0051385	response to mineralocorticoid	Ctgf	Ctgf	connective tissue growth factor	0.0169501	0.170754	9.63857
GO:0070837	dehydroascorbic acid transport	Slc2a4	Slc2a4	solute carrier family 2 (facilitated glucose transporter), member 4	0.0169501	0.170754	9.63857
GO:0070837	dehydroascorbic acid transport	Slc23a1	Slc23a1	solute carrier family 23 (ascorbic acid transporter), member 1	0.0169501	0.170754	9.63857
GO:0048541	Peyer's patch development	Cacnb4	Cacnb4	calcium channel, voltage-dependent, beta 4 subunit	0.0169501	0.170754	9.63857
GO:0048541	Peyer's patch development	Id2	Id2	inhibitor of DNA binding 2	0.0169501	0.170754	9.63857
GO:0060396	growth hormone receptor signaling pathway	Ghr	Ghr	growth hormone receptor	0.0169501	0.170754	9.63857
GO:0060396	growth hormone receptor signaling pathway	Prlr	Prlr	prolactin receptor	0.0169501	0.170754	9.63857
GO:0014894	response to denervation involved in regulation of muscle adaptation	Trim63	Trim63	tripartite motif containing 63, E3 ubiquitin protein ligase	0.0169501	0.170754	9.63857
GO:0014894	response to denervation involved in regulation of muscle adaptation	Casq1	Casq1	calsequestrin 1 (fast-twitch, skeletal muscle)	0.0169501	0.170754	9.63857
GO:0006101	citrate metabolic process	Ghr	Ghr	growth hormone receptor	0.0169501	0.170754	9.63857
GO:0006101	citrate metabolic process	Prlr	Prlr	prolactin receptor	0.0169501	0.170754	9.63857
GO:0046686	response to cadmium ion	Gss	Gss	glutathione synthetase	0.0179663	0.170754	3.95429
GO:0046686	response to cadmium ion	Abcb1a	Abcb1a	ATP-binding cassette, sub-family B (MDR/TAP), member 1A	0.0179663	0.170754	3.95429
GO:0046686	response to cadmium ion	CYTB	CYTB	cytochrome b	0.0179663	0.170754	3.95429
GO:0046686	response to cadmium ion	Haao	Haao	3-hydroxyanthranilate 3,4-dioxygenase	0.0179663	0.170754	3.95429
GO:0001502	cartilage condensation	Col11a2	Col11a2	collagen, type XI, alpha 2	0.0185187	0.170754	5.2574
GO:0001502	cartilage condensation	Ctgf	Ctgf	connective tissue growth factor	0.0185187	0.170754	5.2574
GO:0001502	cartilage condensation	Sox9	Sox9	SRY (sex determining region Y)-box 9	0.0185187	0.170754	5.2574
GO:0043066	negative regulation of apoptotic process	Cbs	Cbs	cystathionine beta synthase	0.0198366	0.170754	1.63234
GO:0043066	negative regulation of apoptotic process	LOC102552055	LOC102552055	angiopoietin-related protein 7-like	0.0198366	0.170754	1.63234
GO:0043066	negative regulation of apoptotic process	Pim3	Pim3	Pim-3 proto-oncogene, serine/threonine kinase	0.0198366	0.170754	1.63234
GO:0043066	negative regulation of apoptotic process	Bcl6	Bcl6	B-cell CLL/lymphoma 6	0.0198366	0.170754	1.63234
GO:0043066	negative regulation of apoptotic process	Id1	Id1	inhibitor of DNA binding 1	0.0198366	0.170754	1.63234
GO:0043066	negative regulation of apoptotic process	Kcnj1	Kcnj1	potassium inwardly-rectifying channel, subfamily J, member 1	0.0198366	0.170754	1.63234
GO:0043066	negative regulation of apoptotic process	Gclc	Gclc	glutamate-cysteine ligase, catalytic subunit	0.0198366	0.170754	1.63234
GO:0043066	negative regulation of apoptotic process	Btc	Btc	betacellulin	0.0198366	0.170754	1.63234
GO:0043066	negative regulation of apoptotic process	Ihh	Ihh	Indian hedgehog	0.0198366	0.170754	1.63234
GO:0043066	negative regulation of apoptotic process	Bag3	Bag3	Bcl2-associated athanogene 3	0.0198366	0.170754	1.63234
GO:0043066	negative regulation of apoptotic process	Gclm	Gclm	glutamate cysteine ligase, modifier subunit	0.0198366	0.170754	1.63234
GO:0043066	negative regulation of apoptotic process	Sgk1	Sgk1	serum/glucocorticoid regulated kinase 1	0.0198366	0.170754	1.63234
GO:0043066	negative regulation of apoptotic process	Sod1	Sod1	superoxide dismutase 1, soluble	0.0198366	0.170754	1.63234
GO:0043066	negative regulation of apoptotic process	Ptgfr	Ptgfr	prostaglandin F receptor	0.0198366	0.170754	1.63234
GO:0043066	negative regulation of apoptotic process	Cat	Cat	catalase	0.0198366	0.170754	1.63234
GO:0043066	negative regulation of apoptotic process	Proc	Proc	protein C	0.0198366	0.170754	1.63234
GO:0043066	negative regulation of apoptotic process	LOC100362113	LOC100362113	Fas apoptotic inhibitory molecule	0.0198366	0.170754	1.63234
GO:0043066	negative regulation of apoptotic process	Cth	Cth	cystathionine gamma-lyase	0.0198366	0.170754	1.63234
GO:0043066	negative regulation of apoptotic process	Cryab	Cryab	crystallin, alpha B	0.0198366	0.170754	1.63234
GO:0043066	negative regulation of apoptotic process	Sox9	Sox9	SRY (sex determining region Y)-box 9	0.0198366	0.170754	1.63234
GO:0043066	negative regulation of apoptotic process	Nuak2	Nuak2	NUAK family, SNF1-like kinase, 2	0.0198366	0.170754	1.63234
GO:0009755	hormone-mediated signaling pathway	Ghr	Ghr	growth hormone receptor	0.0208949	0.170754	5.02882
GO:0009755	hormone-mediated signaling pathway	Prlr	Prlr	prolactin receptor	0.0208949	0.170754	5.02882
GO:0009755	hormone-mediated signaling pathway	Gcgr	Gcgr	glucagon receptor	0.0208949	0.170754	5.02882
GO:0042744	hydrogen peroxide catabolic process	Hba2	Hba2	hemoglobin, alpha 2	0.0208949	0.170754	5.02882
GO:0042744	hydrogen peroxide catabolic process	Hba1	Hba1	hemoglobin, alpha 1	0.0208949	0.170754	5.02882
GO:0042744	hydrogen peroxide catabolic process	Cat	Cat	catalase	0.0208949	0.170754	5.02882
GO:0050880	regulation of blood vessel size	Cbs	Cbs	cystathionine beta synthase	0.0208949	0.170754	5.02882
GO:0050880	regulation of blood vessel size	Gclc	Gclc	glutamate-cysteine ligase, catalytic subunit	0.0208949	0.170754	5.02882
GO:0050880	regulation of blood vessel size	Gclm	Gclm	glutamate cysteine ligase, modifier subunit	0.0208949	0.170754	5.02882
GO:0097009	energy homeostasis	LOC100360645	LOC100360645	ubiquitin B-like	0.0214224	0.170754	8.56762
GO:0097009	energy homeostasis	Ubb	Ubb	ubiquitin B	0.0214224	0.170754	8.56762
GO:0042737	drug catabolic process	Cyp2c11	Cyp2c11	cytochrome P450, subfamily 2, polypeptide 11	0.0214224	0.170754	8.56762
GO:0042737	drug catabolic process	Cyp2c24	Cyp2c24	cytochrome P450, family 2, subfamily c, polypeptide 24	0.0214224	0.170754	8.56762
GO:0035999	tetrahydrofolate interconversion	Dmgdh	Dmgdh	dimethylglycine dehydrogenase	0.0214224	0.170754	8.56762
GO:0035999	tetrahydrofolate interconversion	Mthfd1	Mthfd1	methylenetetrahydrofolate dehydrogenase (NADP+ dependent) 1, methenyltetrahydrofolate cyclohydrolase, formyltetrahydrofolate synthetase	0.0214224	0.170754	8.56762
GO:0086002	cardiac muscle cell action potential involved in contraction	Scn1b	Scn1b	sodium channel, voltage-gated, type I, beta subunit	0.0214224	0.170754	8.56762
GO:0086002	cardiac muscle cell action potential involved in contraction	Kcne1	Kcne1	potassium voltage-gated channel, Isk-related family, member 1	0.0214224	0.170754	8.56762
GO:0016098	monoterpenoid metabolic process	Cyp2c11	Cyp2c11	cytochrome P450, subfamily 2, polypeptide 11	0.0214224	0.170754	8.56762
GO:0016098	monoterpenoid metabolic process	Cyp2c24	Cyp2c24	cytochrome P450, family 2, subfamily c, polypeptide 24	0.0214224	0.170754	8.56762
GO:0009410	response to xenobiotic stimulus	Gss	Gss	glutathione synthetase	0.0214224	0.170754	8.56762
GO:0009410	response to xenobiotic stimulus	Gclc	Gclc	glutamate-cysteine ligase, catalytic subunit	0.0214224	0.170754	8.56762
GO:0006972	hyperosmotic response	Hnmt	Hnmt	histamine N-methyltransferase	0.0214224	0.170754	8.56762
GO:0006972	hyperosmotic response	Slc6a18	Slc6a18	solute carrier family 6 (neutral amino acid transporter), member 18	0.0214224	0.170754	8.56762
GO:0060013	righting reflex	Cdh23	Cdh23	cadherin-related 23	0.0214224	0.170754	8.56762
GO:0060013	righting reflex	Foxp2	Foxp2	forkhead box P2	0.0214224	0.170754	8.56762
GO:0050667	homocysteine metabolic process	Cbs	Cbs	cystathionine beta synthase	0.0214224	0.170754	8.56762
GO:0050667	homocysteine metabolic process	Cth	Cth	cystathionine gamma-lyase	0.0214224	0.170754	8.56762
GO:0006546	glycine catabolic process	Amt	Amt	aminomethyltransferase	0.0214224	0.170754	8.56762
GO:0006546	glycine catabolic process	Dmgdh	Dmgdh	dimethylglycine dehydrogenase	0.0214224	0.170754	8.56762
GO:0006122	mitochondrial electron transport, ubiquinol to cytochrome c	Uqcr10	Uqcr10	ubiquinol-cytochrome c reductase, complex III subunit X	0.0214224	0.170754	8.56762
GO:0006122	mitochondrial electron transport, ubiquinol to cytochrome c	Uqcrb	Uqcrb	ubiquinol-cytochrome c reductase binding protein	0.0214224	0.170754	8.56762
GO:0006029	proteoglycan metabolic process	Col11a2	Col11a2	collagen, type XI, alpha 2	0.0214224	0.170754	8.56762
GO:0006029	proteoglycan metabolic process	Ihh	Ihh	Indian hedgehog	0.0214224	0.170754	8.56762
GO:0010992	ubiquitin homeostasis	LOC100360645	LOC100360645	ubiquitin B-like	0.0214224	0.170754	8.56762
GO:0010992	ubiquitin homeostasis	Ubb	Ubb	ubiquitin B	0.0214224	0.170754	8.56762
GO:0030195	negative regulation of blood coagulation	Apoh	Apoh	apolipoprotein H (beta-2-glycoprotein I)	0.0214224	0.170754	8.56762
GO:0030195	negative regulation of blood coagulation	Proc	Proc	protein C	0.0214224	0.170754	8.56762
GO:0007369	gastrulation	Nat8	Nat8	N-acetyltransferase 8	0.0230169	0.170754	3.67184
GO:0007369	gastrulation	Cml1	Cml1	camello-like 1	0.0230169	0.170754	3.67184
GO:0007369	gastrulation	Cml3	Cml3	camello-like 3	0.0230169	0.170754	3.67184
GO:0007369	gastrulation	Cml5	Cml5	camello-like 5	0.0230169	0.170754	3.67184
GO:0071805	potassium ion transmembrane transport	Abcc8	Abcc8	ATP-binding cassette, subfamily C (CFTR/MRP), member 8	0.0246125	0.170754	2.2847
GO:0071805	potassium ion transmembrane transport	Kcnt1	Kcnt1	potassium channel, subfamily T, member 1	0.0246125	0.170754	2.2847
GO:0071805	potassium ion transmembrane transport	Kcnc4	Kcnc4	potassium voltage gated channel, Shaw-related subfamily, member 4	0.0246125	0.170754	2.2847
GO:0071805	potassium ion transmembrane transport	Kcnj10	Kcnj10	potassium inwardly-rectifying channel, subfamily J, member 10	0.0246125	0.170754	2.2847
GO:0071805	potassium ion transmembrane transport	Kcnj1	Kcnj1	potassium inwardly-rectifying channel, subfamily J, member 1	0.0246125	0.170754	2.2847
GO:0071805	potassium ion transmembrane transport	Atp1a4	Atp1a4	ATPase, Na+/K+ transporting, alpha 4 polypeptide	0.0246125	0.170754	2.2847
GO:0071805	potassium ion transmembrane transport	Kcne1	Kcne1	potassium voltage-gated channel, Isk-related family, member 1	0.0246125	0.170754	2.2847
GO:0071805	potassium ion transmembrane transport	Fxyd2	Fxyd2	FXYD domain-containing ion transport regulator 2	0.0246125	0.170754	2.2847
GO:0060143	positive regulation of syncytium formation by plasma membrane fusion	Gcm1	Gcm1	glial cells missing homolog 1 (Drosophila)	0.0259375	0.170754	38.5543
GO:0009712	catechol-containing compound metabolic process	Comt	Comt	catechol-O-methyltransferase	0.0259375	0.170754	38.5543
GO:0036088	D-serine catabolic process	Dao	Dao	D-amino-acid oxidase	0.0259375	0.170754	38.5543
GO:0006690	icosanoid metabolic process	Cyp4f1	Cyp4f1	cytochrome P450, family 4, subfamily f, polypeptide 1	0.0259375	0.170754	38.5543
GO:0021813	cell-cell adhesion involved in neuronal-glial interactions involved in cerebral cortex radial glia guided migration	Dab1	Dab1	Dab, reelin signal transducer, homolog 1 (Drosophila)	0.0259375	0.170754	38.5543
GO:0021859	pyramidal neuron differentiation	Unc5d	Unc5d	unc-5 homolog D (C. elegans)	0.0259375	0.170754	38.5543
GO:0032978	protein insertion into membrane from inner side	Slc12a1	Slc12a1	solute carrier family 12 (sodium/potassium/chloride transporter), member 1	0.0259375	0.170754	38.5543
GO:0048074	negative regulation of eye pigmentation	Ihh	Ihh	Indian hedgehog	0.0259375	0.170754	38.5543
GO:0043105	negative regulation of GTP cyclohydrolase I activity	Gchfr	Gchfr	GTP cyclohydrolase I feedback regulator	0.0259375	0.170754	38.5543
GO:0010651	negative regulation of cell communication by electrical coupling	Cabp1	Cabp1	calcium binding protein 1	0.0259375	0.170754	38.5543
GO:0030258	lipid modification	Fa2h	Fa2h	fatty acid 2-hydroxylase	0.0259375	0.170754	38.5543
GO:0033342	negative regulation of collagen binding	Gtpbp4	Gtpbp4	GTP binding protein 4	0.0259375	0.170754	38.5543
GO:0042697	menopause	Cat	Cat	catalase	0.0259375	0.170754	38.5543
GO:0034633	retinol transport	Rbp4	Rbp4	retinol binding protein 4, plasma	0.0259375	0.170754	38.5543
GO:0046222	aflatoxin metabolic process	Akr7a3	Akr7a3	aldo-keto reductase family 7, member A3 (aflatoxin aldehyde reductase)	0.0259375	0.170754	38.5543
GO:0046223	aflatoxin catabolic process	Akr7a3	Akr7a3	aldo-keto reductase family 7, member A3 (aflatoxin aldehyde reductase)	0.0259375	0.170754	38.5543
GO:0060517	epithelial cell proliferation involved in prostatic bud elongation	Sox9	Sox9	SRY (sex determining region Y)-box 9	0.0259375	0.170754	38.5543
GO:0031179	peptide modification	Ggt1	Ggt1	gamma-glutamyltransferase 1	0.0259375	0.170754	38.5543
GO:0033345	asparagine catabolic process via L-aspartate	Asrgl1	Asrgl1	asparaginase like 1	0.0259375	0.170754	38.5543
GO:0055130	D-alanine catabolic process	Dao	Dao	D-amino-acid oxidase	0.0259375	0.170754	38.5543
GO:0002683	negative regulation of immune system process	Sox9	Sox9	SRY (sex determining region Y)-box 9	0.0259375	0.170754	38.5543
GO:0033388	putrescine biosynthetic process from arginine	Agmat	Agmat	agmatine ureohydrolase (agmatinase)	0.0259375	0.170754	38.5543
GO:0072229	metanephric proximal convoluted tubule development	Acat1	Acat1	acetyl-CoA acetyltransferase 1	0.0259375	0.170754	38.5543
GO:0002347	response to tumor cell	Hnmt	Hnmt	histamine N-methyltransferase	0.0259375	0.170754	38.5543
GO:0006705	mineralocorticoid biosynthetic process	Cyp21a1	Cyp21a1	cytochrome P450, family 21, subfamily a, polypeptide 1	0.0259375	0.170754	38.5543
GO:0060220	camera-type eye photoreceptor cell fate commitment	Ihh	Ihh	Indian hedgehog	0.0259375	0.170754	38.5543
GO:0006751	glutathione catabolic process	Ggt1	Ggt1	gamma-glutamyltransferase 1	0.0259375	0.170754	38.5543
GO:0019646	aerobic electron transport chain	COX3	COX3	cytochrome c oxidase subunit 3	0.0259375	0.170754	38.5543
GO:0021966	corticospinal neuron axon guidance	Scn1b	Scn1b	sodium channel, voltage-gated, type I, beta subunit	0.0259375	0.170754	38.5543
GO:0018272	protein-pyridoxal-5-phosphate linkage via peptidyl-N6-pyridoxal phosphate-L-lysine	Cth	Cth	cystathionine gamma-lyase	0.0259375	0.170754	38.5543
GO:0001834	trophectodermal cell proliferation	Esrrb	Esrrb	estrogen-related receptor beta	0.0259375	0.170754	38.5543
GO:0007598	blood coagulation, extrinsic pathway	F5	F5	coagulation factor V (proaccelerin, labile factor)	0.0259375	0.170754	38.5543
GO:0044524	protein sulfhydration	Cth	Cth	cystathionine gamma-lyase	0.0259375	0.170754	38.5543
GO:0035622	intrahepatic bile duct development	Sox9	Sox9	SRY (sex determining region Y)-box 9	0.0259375	0.170754	38.5543
GO:0061090	positive regulation of sequestering of zinc ion	Slc30a2	Slc30a2	solute carrier family 30 (zinc transporter), member 2	0.0259375	0.170754	38.5543
GO:0034767	positive regulation of ion transmembrane transport	Pdzk1	Pdzk1	PDZ domain containing 1	0.0259375	0.170754	38.5543
GO:0034354	'de novo' NAD biosynthetic process from tryptophan	Afmid	Afmid	arylformamidase	0.0259375	0.170754	38.5543
GO:1901991	negative regulation of mitotic cell cycle phase transition	Rgcc	Rgcc	regulator of cell cycle	0.0259375	0.170754	38.5543
GO:0035229	positive regulation of glutamate-cysteine ligase activity	Gclm	Gclm	glutamate cysteine ligase, modifier subunit	0.0259375	0.170754	38.5543
GO:0071720	sodium-independent prostaglandin transport	Slc22a22	Slc22a22	solute carrier family 22 (organic cation transporter), member 22	0.0259375	0.170754	38.5543
GO:0042938	dipeptide transport	Slc15a2	Slc15a2	solute carrier family 15 (oligopeptide transporter), member 2	0.0259375	0.170754	38.5543
GO:1900128	regulation of G-protein activated inward rectifier potassium channel activity	Kcnj1	Kcnj1	potassium inwardly-rectifying channel, subfamily J, member 1	0.0259375	0.170754	38.5543
GO:0002034	regulation of blood vessel size by renin-angiotensin	Serpinf2	Serpinf2	serpin peptidase inhibitor, clade F (alpha-2 antiplasmin, pigment epithelium derived factor), member 2	0.0259375	0.170754	38.5543
GO:0046058	cAMP metabolic process	Cacnb4	Cacnb4	calcium channel, voltage-dependent, beta 4 subunit	0.0259375	0.170754	38.5543
GO:0008615	pyridoxine biosynthetic process	Pnpo	Pnpo	pyridoxamine 5'-phosphate oxidase	0.0259375	0.170754	38.5543
GO:0051494	negative regulation of cytoskeleton organization	Espn	Espn	espin	0.0259375	0.170754	38.5543
GO:0043418	homocysteine catabolic process	Cbs	Cbs	cystathionine beta synthase	0.0259375	0.170754	38.5543
GO:1901021	positive regulation of calcium ion transmembrane transporter activity	Ank2	Ank2	ankyrin 2, neuronal	0.0259375	0.170754	38.5543
GO:0051445	regulation of meiotic cell cycle	Spata22	Spata22	spermatogenesis associated 22	0.0259375	0.170754	38.5543
GO:0019310	inositol catabolic process	Miox	Miox	myo-inositol oxygenase	0.0259375	0.170754	38.5543
GO:0001949	sebaceous gland cell differentiation	Fa2h	Fa2h	fatty acid 2-hydroxylase	0.0259375	0.170754	38.5543
GO:0086066	atrial cardiac muscle cell to AV node cell communication	Ank2	Ank2	ankyrin 2, neuronal	0.0259375	0.170754	38.5543
GO:0086047	membrane depolarization during Purkinje myocyte cell action potential	Scn1b	Scn1b	sodium channel, voltage-gated, type I, beta subunit	0.0259375	0.170754	38.5543
GO:0010021	amylopectin biosynthetic process	Slc2a4	Slc2a4	solute carrier family 2 (facilitated glucose transporter), member 4	0.0259375	0.170754	38.5543
GO:0015706	nitrate transport	Aqp6	Aqp6	aquaporin 6, kidney specific	0.0259375	0.170754	38.5543
GO:0060784	regulation of cell proliferation involved in tissue homeostasis	Sox9	Sox9	SRY (sex determining region Y)-box 9	0.0259375	0.170754	38.5543
GO:0002866	positive regulation of acute inflammatory response to antigenic stimulus	Cnr1	Cnr1	cannabinoid receptor 1 (brain)	0.0259375	0.170754	38.5543
GO:0046439	L-cysteine metabolic process	Cdo1	Cdo1	cysteine dioxygenase type 1	0.0259375	0.170754	38.5543
GO:0002412	antigen transcytosis by M cells in mucosal-associated lymphoid tissue	Gp2	Gp2	glycoprotein 2 (zymogen granule membrane)	0.0259375	0.170754	38.5543
GO:0001100	negative regulation of exit from mitosis	Rgcc	Rgcc	regulator of cell cycle	0.0259375	0.170754	38.5543
GO:0036371	protein localization to T-tubule	Ank2	Ank2	ankyrin 2, neuronal	0.0259375	0.170754	38.5543
GO:0018924	mandelate metabolic process	Hao2	Hao2	hydroxyacid oxidase 2 (long chain)	0.0259375	0.170754	38.5543
GO:0003429	growth plate cartilage chondrocyte morphogenesis	Matn1	Matn1	matrilin 1, cartilage matrix protein	0.0259375	0.170754	38.5543
GO:0006535	cysteine biosynthetic process from serine	Cbs	Cbs	cystathionine beta synthase	0.0259375	0.170754	38.5543
GO:0006528	asparagine metabolic process	Aspg	Aspg	asparaginase	0.0259375	0.170754	38.5543
GO:0071584	negative regulation of zinc ion transmembrane import	Slc30a1	Slc30a1	solute carrier family 30 (zinc transporter), member 1	0.0259375	0.170754	38.5543
GO:0050668	positive regulation of homocysteine metabolic process	Comt	Comt	catechol-O-methyltransferase	0.0259375	0.170754	38.5543
GO:0043506	regulation of JUN kinase activity	Cbs	Cbs	cystathionine beta synthase	0.0259375	0.170754	38.5543
GO:0021757	caudate nucleus development	Foxp2	Foxp2	forkhead box P2	0.0259375	0.170754	38.5543
GO:0021758	putamen development	Foxp2	Foxp2	forkhead box P2	0.0259375	0.170754	38.5543
GO:0019428	allantoin biosynthetic process	Urad	Urad	ureidoimidazoline (2-oxo-4-hydroxy-4-carboxy-5-) decarboxylase	0.0259375	0.170754	38.5543
GO:0072047	proximal/distal pattern formation involved in nephron development	Irx3	Irx3	iroquois homeobox 3	0.0259375	0.170754	38.5543
GO:0032328	alanine transport	Slc6a17	Slc6a17	solute carrier family 6 (neutral amino acid transporter), member 17	0.0259375	0.170754	38.5543
GO:0035829	renal rubidium ion absorption	Slc12a1	Slc12a1	solute carrier family 12 (sodium/potassium/chloride transporter), member 1	0.0259375	0.170754	38.5543
GO:0019343	cysteine biosynthetic process via cystathionine	Cbs	Cbs	cystathionine beta synthase	0.0259375	0.170754	38.5543
GO:0044752	response to human chorionic gonadotropin	Gjb2	Gjb2	gap junction protein, beta 2	0.0259375	0.170754	38.5543
GO:0009124	nucleoside monophosphate biosynthetic process	Entpd8	Entpd8	ectonucleoside triphosphate diphosphohydrolase 8	0.0259375	0.170754	38.5543
GO:0060405	regulation of penile erection	Cnr1	Cnr1	cannabinoid receptor 1 (brain)	0.0259375	0.170754	38.5543
GO:0009133	nucleoside diphosphate biosynthetic process	Entpd8	Entpd8	ectonucleoside triphosphate diphosphohydrolase 8	0.0259375	0.170754	38.5543
GO:0042182	ketone catabolic process	Oxct1	Oxct1	3-oxoacid CoA transferase 1	0.0259375	0.170754	38.5543
GO:0033292	T-tubule organization	Ank2	Ank2	ankyrin 2, neuronal	0.0259375	0.170754	38.5543
GO:0007141	male meiosis I	LOC100360645	LOC100360645	ubiquitin B-like	0.0261247	0.170754	4.62651
GO:0007141	male meiosis I	Spo11	Spo11	SPO11 meiotic protein covalently bound to DSB	0.0261247	0.170754	4.62651
GO:0007141	male meiosis I	Ubb	Ubb	ubiquitin B	0.0261247	0.170754	4.62651
GO:0006829	zinc ion transport	Slc39a8	Slc39a8	solute carrier family 39 (zinc transporter), member 8	0.0261247	0.170754	4.62651
GO:0006829	zinc ion transport	Slc30a1	Slc30a1	solute carrier family 30 (zinc transporter), member 1	0.0261247	0.170754	4.62651
GO:0006829	zinc ion transport	Slc30a2	Slc30a2	solute carrier family 30 (zinc transporter), member 2	0.0261247	0.170754	4.62651
GO:0051246	regulation of protein metabolic process	Sv2b	Sv2b	synaptic vesicle glycoprotein 2b	0.0263237	0.170754	7.71086
GO:0051246	regulation of protein metabolic process	Ghrhr	Ghrhr	growth hormone releasing hormone receptor	0.0263237	0.170754	7.71086
GO:0007144	female meiosis I	LOC100360645	LOC100360645	ubiquitin B-like	0.0263237	0.170754	7.71086
GO:0007144	female meiosis I	Ubb	Ubb	ubiquitin B	0.0263237	0.170754	7.71086
GO:0030520	intracellular estrogen receptor signaling pathway	Ppargc1b	Ppargc1b	peroxisome proliferator-activated receptor gamma, coactivator 1 beta	0.0263237	0.170754	7.71086
GO:0030520	intracellular estrogen receptor signaling pathway	Esr1	Esr1	estrogen receptor 1	0.0263237	0.170754	7.71086
GO:0033598	mammary gland epithelial cell proliferation	Ccnd1	Ccnd1	cyclin D1	0.0263237	0.170754	7.71086
GO:0033598	mammary gland epithelial cell proliferation	Id2	Id2	inhibitor of DNA binding 2	0.0263237	0.170754	7.71086
GO:0009072	aromatic amino acid family metabolic process	Fah	Fah	fumarylacetoacetate hydrolase	0.0263237	0.170754	7.71086
GO:0009072	aromatic amino acid family metabolic process	Hpdl	Hpdl	4-hydroxyphenylpyruvate dioxygenase-like	0.0263237	0.170754	7.71086
GO:0006105	succinate metabolic process	Ghr	Ghr	growth hormone receptor	0.0263237	0.170754	7.71086
GO:0006105	succinate metabolic process	Prlr	Prlr	prolactin receptor	0.0263237	0.170754	7.71086
GO:0060052	neurofilament cytoskeleton organization	Nefm	Nefm	neurofilament, medium polypeptide	0.0263237	0.170754	7.71086
GO:0060052	neurofilament cytoskeleton organization	Sod1	Sod1	superoxide dismutase 1, soluble	0.0263237	0.170754	7.71086
GO:0003084	positive regulation of systemic arterial blood pressure	LOC102556346	LOC102556346	angiotensin-converting enzyme-like	0.0263237	0.170754	7.71086
GO:0003084	positive regulation of systemic arterial blood pressure	Ace	Ace	angiotensin I converting enzyme	0.0263237	0.170754	7.71086
GO:0042135	neurotransmitter catabolic process	Prima1	Prima1	proline rich membrane anchor 1	0.0263237	0.170754	7.71086
GO:0042135	neurotransmitter catabolic process	Comt	Comt	catechol-O-methyltransferase	0.0263237	0.170754	7.71086
GO:0051932	synaptic transmission, GABAergic	Cacnb4	Cacnb4	calcium channel, voltage-dependent, beta 4 subunit	0.0263237	0.170754	7.71086
GO:0051932	synaptic transmission, GABAergic	Gabra1	Gabra1	gamma-aminobutyric acid (GABA) A receptor, alpha 1	0.0263237	0.170754	7.71086
GO:0010243	response to organonitrogen compound	CYTB	CYTB	cytochrome b	0.0266227	0.172039	2.96571
GO:0010243	response to organonitrogen compound	Ccnd1	Ccnd1	cyclin D1	0.0266227	0.172039	2.96571
GO:0010243	response to organonitrogen compound	Bhmt	Bhmt	betaine-homocysteine S-methyltransferase	0.0266227	0.172039	2.96571
GO:0010243	response to organonitrogen compound	Cdo1	Cdo1	cysteine dioxygenase type 1	0.0266227	0.172039	2.96571
GO:0010243	response to organonitrogen compound	ND5	ND5	NADH dehydrogenase subunit 5	0.0266227	0.172039	2.96571
GO:1901215	negative regulation of neuron death	Ghr	Ghr	growth hormone receptor	0.0289778	0.184463	4.44857
GO:1901215	negative regulation of neuron death	Prlr	Prlr	prolactin receptor	0.0289778	0.184463	4.44857
GO:1901215	negative regulation of neuron death	Esr1	Esr1	estrogen receptor 1	0.0289778	0.184463	4.44857
GO:0032094	response to food	Ghr	Ghr	growth hormone receptor	0.0289778	0.184463	4.44857
GO:0032094	response to food	Slc25a25	Slc25a25	solute carrier family 25 (mitochondrial carrier, phosphate carrier), member 25	0.0289778	0.184463	4.44857
GO:0032094	response to food	Prlr	Prlr	prolactin receptor	0.0289778	0.184463	4.44857
GO:0043392	negative regulation of DNA binding	Id1	Id1	inhibitor of DNA binding 1	0.0289778	0.184463	4.44857
GO:0043392	negative regulation of DNA binding	Mdfi	Mdfi	MyoD family inhibitor	0.0289778	0.184463	4.44857
GO:0043392	negative regulation of DNA binding	Id2	Id2	inhibitor of DNA binding 2	0.0289778	0.184463	4.44857
GO:0019369	arachidonic acid metabolic process	Cyp2d4	Cyp2d4	cytochrome P450, family 2, subfamily d, polypeptide 4	0.0289778	0.184463	4.44857
GO:0019369	arachidonic acid metabolic process	Cyp2j4	Cyp2j4	cytochrome P450, family 2, subfamily j, polypeptide 4	0.0289778	0.184463	4.44857
GO:0019369	arachidonic acid metabolic process	Cyp4f1	Cyp4f1	cytochrome P450, family 4, subfamily f, polypeptide 1	0.0289778	0.184463	4.44857
GO:0030850	prostate gland development	Fkbp5	Fkbp5	FK506 binding protein 5	0.0316288	0.195503	7.00987
GO:0030850	prostate gland development	Sox9	Sox9	SRY (sex determining region Y)-box 9	0.0316288	0.195503	7.00987
GO:0044597	daunorubicin metabolic process	Akr7a3	Akr7a3	aldo-keto reductase family 7, member A3 (aflatoxin aldehyde reductase)	0.0316288	0.195503	7.00987
GO:0044597	daunorubicin metabolic process	Akr7a2	Akr7a2	aldo-keto reductase family 7, member A2 (aflatoxin aldehyde reductase)	0.0316288	0.195503	7.00987
GO:0044598	doxorubicin metabolic process	Akr7a3	Akr7a3	aldo-keto reductase family 7, member A3 (aflatoxin aldehyde reductase)	0.0316288	0.195503	7.00987
GO:0044598	doxorubicin metabolic process	Akr7a2	Akr7a2	aldo-keto reductase family 7, member A2 (aflatoxin aldehyde reductase)	0.0316288	0.195503	7.00987
GO:0022010	central nervous system myelination	Kcnj10	Kcnj10	potassium inwardly-rectifying channel, subfamily J, member 10	0.0316288	0.195503	7.00987
GO:0022010	central nervous system myelination	Id4	Id4	inhibitor of DNA binding 4	0.0316288	0.195503	7.00987
GO:0060068	vagina development	Rbp4	Rbp4	retinol binding protein 4, plasma	0.0316288	0.195503	7.00987
GO:0060068	vagina development	Esr1	Esr1	estrogen receptor 1	0.0316288	0.195503	7.00987
GO:0060065	uterus development	Rbp4	Rbp4	retinol binding protein 4, plasma	0.0316288	0.195503	7.00987
GO:0060065	uterus development	Esr1	Esr1	estrogen receptor 1	0.0316288	0.195503	7.00987
GO:0046500	S-adenosylmethionine metabolic process	Gamt	Gamt	guanidinoacetate N-methyltransferase	0.0316288	0.195503	7.00987
GO:0046500	S-adenosylmethionine metabolic process	Comt	Comt	catechol-O-methyltransferase	0.0316288	0.195503	7.00987
GO:0030193	regulation of blood coagulation	Apoh	Apoh	apolipoprotein H (beta-2-glycoprotein I)	0.0316288	0.195503	7.00987
GO:0030193	regulation of blood coagulation	Hrg	Hrg	histidine-rich glycoprotein	0.0316288	0.195503	7.00987
GO:0060135	maternal process involved in female pregnancy	Cbs	Cbs	cystathionine beta synthase	0.0319888	0.197014	4.28381
GO:0060135	maternal process involved in female pregnancy	Cnr1	Cnr1	cannabinoid receptor 1 (brain)	0.0319888	0.197014	4.28381
GO:0060135	maternal process involved in female pregnancy	Ihh	Ihh	Indian hedgehog	0.0319888	0.197014	4.28381
GO:0006874	cellular calcium ion homeostasis	Cacnb4	Cacnb4	calcium channel, voltage-dependent, beta 4 subunit	0.0324854	0.199353	2.51441
GO:0006874	cellular calcium ion homeostasis	Casr	Casr	calcium-sensing receptor	0.0324854	0.199353	2.51441
GO:0006874	cellular calcium ion homeostasis	Herpud1	Herpud1	homocysteine-inducible, endoplasmic reticulum stress-inducible, ubiquitin-like domain member 1	0.0324854	0.199353	2.51441
GO:0006874	cellular calcium ion homeostasis	Ank2	Ank2	ankyrin 2, neuronal	0.0324854	0.199353	2.51441
GO:0006874	cellular calcium ion homeostasis	Anxa13	Anxa13	annexin A13	0.0324854	0.199353	2.51441
GO:0006874	cellular calcium ion homeostasis	Slc30a1	Slc30a1	solute carrier family 30 (zinc transporter), member 1	0.0324854	0.199353	2.51441
GO:0048469	cell maturation	Ghrhr	Ghrhr	growth hormone releasing hormone receptor	0.0331815	0.202411	3.28122
GO:0048469	cell maturation	Ihh	Ihh	Indian hedgehog	0.0331815	0.202411	3.28122
GO:0048469	cell maturation	Bfsp2	Bfsp2	beaded filament structural protein 2, phakinin	0.0331815	0.202411	3.28122
GO:0048469	cell maturation	Id2	Id2	inhibitor of DNA binding 2	0.0331815	0.202411	3.28122
GO:0042542	response to hydrogen peroxide	Hba2	Hba2	hemoglobin, alpha 2	0.0333398	0.202411	2.79379
GO:0042542	response to hydrogen peroxide	Hba1	Hba1	hemoglobin, alpha 1	0.0333398	0.202411	2.79379
GO:0042542	response to hydrogen peroxide	Sod1	Sod1	superoxide dismutase 1, soluble	0.0333398	0.202411	2.79379
GO:0042542	response to hydrogen peroxide	Cryab	Cryab	crystallin, alpha B	0.0333398	0.202411	2.79379
GO:0042542	response to hydrogen peroxide	ND5	ND5	NADH dehydrogenase subunit 5	0.0333398	0.202411	2.79379
GO:0043010	camera-type eye development	Tsku	Tsku	tsukushi, small leucine rich proteoglycan	0.0333398	0.202411	2.79379
GO:0043010	camera-type eye development	Slc25a25	Slc25a25	solute carrier family 25 (mitochondrial carrier, phosphate carrier), member 25	0.0333398	0.202411	2.79379
GO:0043010	camera-type eye development	Ihh	Ihh	Indian hedgehog	0.0333398	0.202411	2.79379
GO:0043010	camera-type eye development	Cryab	Cryab	crystallin, alpha B	0.0333398	0.202411	2.79379
GO:0043010	camera-type eye development	Foxp2	Foxp2	forkhead box P2	0.0333398	0.202411	2.79379
GO:0032869	cellular response to insulin stimulus	Slc2a4	Slc2a4	solute carrier family 2 (facilitated glucose transporter), member 4	0.0339966	0.205667	2.48737
GO:0032869	cellular response to insulin stimulus	Ghr	Ghr	growth hormone receptor	0.0339966	0.205667	2.48737
GO:0032869	cellular response to insulin stimulus	Ghrhr	Ghrhr	growth hormone releasing hormone receptor	0.0339966	0.205667	2.48737
GO:0032869	cellular response to insulin stimulus	Prlr	Prlr	prolactin receptor	0.0339966	0.205667	2.48737
GO:0032869	cellular response to insulin stimulus	Sgk1	Sgk1	serum/glucocorticoid regulated kinase 1	0.0339966	0.205667	2.48737
GO:0032869	cellular response to insulin stimulus	Pklr	Pklr	pyruvate kinase, liver and RBC	0.0339966	0.205667	2.48737
GO:0007173	epidermal growth factor receptor signaling pathway	Btc	Btc	betacellulin	0.0351568	0.206998	4.13082
GO:0007173	epidermal growth factor receptor signaling pathway	Egf	Egf	epidermal growth factor	0.0351568	0.206998	4.13082
GO:0007173	epidermal growth factor receptor signaling pathway	Sox9	Sox9	SRY (sex determining region Y)-box 9	0.0351568	0.206998	4.13082
GO:0006820	anion transport	Slc26a7	Slc26a7	solute carrier family 26 (anion exchanger), member 7	0.0351568	0.206998	4.13082
GO:0006820	anion transport	Slc21a4	Slc21a4	kidney specific organic anion transporter	0.0351568	0.206998	4.13082
GO:0006820	anion transport	Slc4a10	Slc4a10	solute carrier family 4, sodium bicarbonate transporter, member 10	0.0351568	0.206998	4.13082
GO:0045665	negative regulation of neuron differentiation	Cit	Cit	citron rho-interacting serine/threonine kinase	0.035169	0.206998	2.75388
GO:0045665	negative regulation of neuron differentiation	Id4	Id4	inhibitor of DNA binding 4	0.035169	0.206998	2.75388
GO:0045665	negative regulation of neuron differentiation	Irx3	Irx3	iroquois homeobox 3	0.035169	0.206998	2.75388
GO:0045665	negative regulation of neuron differentiation	Slc6a4	Slc6a4	solute carrier family 6 (neurotransmitter transporter), member 4	0.035169	0.206998	2.75388
GO:0045665	negative regulation of neuron differentiation	Id2	Id2	inhibitor of DNA binding 2	0.035169	0.206998	2.75388
GO:0032024	positive regulation of insulin secretion	Rbp4	Rbp4	retinol binding protein 4, plasma	0.0354821	0.206998	3.21286
GO:0032024	positive regulation of insulin secretion	Oxct1	Oxct1	3-oxoacid CoA transferase 1	0.0354821	0.206998	3.21286
GO:0032024	positive regulation of insulin secretion	Nr0b2	Nr0b2	nuclear receptor subfamily 0, group B, member 2	0.0354821	0.206998	3.21286
GO:0032024	positive regulation of insulin secretion	Casr	Casr	calcium-sensing receptor	0.0354821	0.206998	3.21286
GO:0042730	fibrinolysis	Hrg	Hrg	histidine-rich glycoprotein	0.0373136	0.206998	6.42571
GO:0042730	fibrinolysis	F2	F2	coagulation factor II	0.0373136	0.206998	6.42571
GO:0043171	peptide catabolic process	LOC102556346	LOC102556346	angiotensin-converting enzyme-like	0.0373136	0.206998	6.42571
GO:0043171	peptide catabolic process	Ace	Ace	angiotensin I converting enzyme	0.0373136	0.206998	6.42571
GO:0042416	dopamine biosynthetic process	Dao	Dao	D-amino-acid oxidase	0.0373136	0.206998	6.42571
GO:0042416	dopamine biosynthetic process	Cyp2d4	Cyp2d4	cytochrome P450, family 2, subfamily d, polypeptide 4	0.0373136	0.206998	6.42571
GO:0070989	oxidative demethylation	Cyp2c11	Cyp2c11	cytochrome P450, subfamily 2, polypeptide 11	0.0373136	0.206998	6.42571
GO:0070989	oxidative demethylation	Cyp2c24	Cyp2c24	cytochrome P450, family 2, subfamily c, polypeptide 24	0.0373136	0.206998	6.42571
GO:0050908	detection of light stimulus involved in visual perception	Rbp4	Rbp4	retinol binding protein 4, plasma	0.0373136	0.206998	6.42571
GO:0050908	detection of light stimulus involved in visual perception	Cacnb4	Cacnb4	calcium channel, voltage-dependent, beta 4 subunit	0.0373136	0.206998	6.42571
GO:0015701	bicarbonate transport	Slc26a7	Slc26a7	solute carrier family 26 (anion exchanger), member 7	0.0373136	0.206998	6.42571
GO:0015701	bicarbonate transport	Car4	Car4	carbonic anhydrase 4	0.0373136	0.206998	6.42571
GO:0046498	S-adenosylhomocysteine metabolic process	Gamt	Gamt	guanidinoacetate N-methyltransferase	0.0373136	0.206998	6.42571
GO:0046498	S-adenosylhomocysteine metabolic process	Comt	Comt	catechol-O-methyltransferase	0.0373136	0.206998	6.42571
GO:0045104	intermediate filament cytoskeleton organization	Nefm	Nefm	neurofilament, medium polypeptide	0.0373136	0.206998	6.42571
GO:0045104	intermediate filament cytoskeleton organization	Bfsp2	Bfsp2	beaded filament structural protein 2, phakinin	0.0373136	0.206998	6.42571
GO:0019363	pyridine nucleotide biosynthetic process	Aspdh	Aspdh	aspartate dehydrogenase domain containing	0.0373136	0.206998	6.42571
GO:0019363	pyridine nucleotide biosynthetic process	Haao	Haao	3-hydroxyanthranilate 3,4-dioxygenase	0.0373136	0.206998	6.42571
GO:0046688	response to copper ion	CYTB	CYTB	cytochrome b	0.0384803	0.206998	3.98837
GO:0046688	response to copper ion	COX1	COX1	cytochrome c oxidase subunit 1	0.0384803	0.206998	3.98837
GO:0046688	response to copper ion	Sod1	Sod1	superoxide dismutase 1, soluble	0.0384803	0.206998	3.98837
GO:0001937	negative regulation of endothelial cell proliferation	Atpif1	Atpif1	ATPase inhibitory factor 1	0.0384803	0.206998	3.98837
GO:0001937	negative regulation of endothelial cell proliferation	Apoh	Apoh	apolipoprotein H (beta-2-glycoprotein I)	0.0384803	0.206998	3.98837
GO:0001937	negative regulation of endothelial cell proliferation	Rgcc	Rgcc	regulator of cell cycle	0.0384803	0.206998	3.98837
GO:0045777	positive regulation of blood pressure	Cnr1	Cnr1	cannabinoid receptor 1 (brain)	0.0419578	0.206998	3.85543
GO:0045777	positive regulation of blood pressure	Adra2b	Adra2b	adrenoceptor alpha 2B	0.0419578	0.206998	3.85543
GO:0045777	positive regulation of blood pressure	Id2	Id2	inhibitor of DNA binding 2	0.0419578	0.206998	3.85543
GO:0043200	response to amino acid	Gss	Gss	glutathione synthetase	0.0429247	0.206998	3.02387
GO:0043200	response to amino acid	Ctgf	Ctgf	connective tissue growth factor	0.0429247	0.206998	3.02387
GO:0043200	response to amino acid	Sds	Sds	serine dehydratase	0.0429247	0.206998	3.02387
GO:0043200	response to amino acid	Cdo1	Cdo1	cysteine dioxygenase type 1	0.0429247	0.206998	3.02387
GO:0032259	methylation	Mettl7b	Mettl7b	methyltransferase like 7B	0.0429466	0.206998	1.94937
GO:0032259	methylation	Amt	Amt	aminomethyltransferase	0.0429466	0.206998	1.94937
GO:0032259	methylation	Gamt	Gamt	guanidinoacetate N-methyltransferase	0.0429466	0.206998	1.94937
GO:0032259	methylation	Hnmt	Hnmt	histamine N-methyltransferase	0.0429466	0.206998	1.94937
GO:0032259	methylation	Aldh1l1	Aldh1l1	aldehyde dehydrogenase 1 family, member L1	0.0429466	0.206998	1.94937
GO:0032259	methylation	Bhmt	Bhmt	betaine-homocysteine S-methyltransferase	0.0429466	0.206998	1.94937
GO:0032259	methylation	Bhmt2	Bhmt2	betaine-homocysteine S-methyltransferase 2	0.0429466	0.206998	1.94937
GO:0032259	methylation	Comt	Comt	catechol-O-methyltransferase	0.0429466	0.206998	1.94937
GO:0032259	methylation	N6amt1	N6amt1	N-6 adenine-specific DNA methyltransferase 1 (putative)	0.0429466	0.206998	1.94937
GO:0050771	negative regulation of axonogenesis	Dab1	Dab1	Dab, reelin signal transducer, homolog 1 (Drosophila)	0.0433548	0.206998	5.93143
GO:0050771	negative regulation of axonogenesis	Rtn4r	Rtn4r	reticulon 4 receptor	0.0433548	0.206998	5.93143
GO:0061036	positive regulation of cartilage development	Zbtb16	Zbtb16	zinc finger and BTB domain containing 16	0.0433548	0.206998	5.93143
GO:0061036	positive regulation of cartilage development	Sox9	Sox9	SRY (sex determining region Y)-box 9	0.0433548	0.206998	5.93143
GO:1901653	cellular response to peptide	Klf15	Klf15	Kruppel-like factor 15	0.0433548	0.206998	5.93143
GO:1901653	cellular response to peptide	Casr	Casr	calcium-sensing receptor	0.0433548	0.206998	5.93143
GO:2000045	regulation of G1/S transition of mitotic cell cycle	Ccnd1	Ccnd1	cyclin D1	0.0433548	0.206998	5.93143
GO:2000045	regulation of G1/S transition of mitotic cell cycle	Id2	Id2	inhibitor of DNA binding 2	0.0433548	0.206998	5.93143
GO:0009435	NAD biosynthetic process	Aspdh	Aspdh	aspartate dehydrogenase domain containing	0.0433548	0.206998	5.93143
GO:0009435	NAD biosynthetic process	Haao	Haao	3-hydroxyanthranilate 3,4-dioxygenase	0.0433548	0.206998	5.93143
GO:0060088	auditory receptor cell stereocilium organization	Cdh23	Cdh23	cadherin-related 23	0.0433548	0.206998	5.93143
GO:0060088	auditory receptor cell stereocilium organization	Sod1	Sod1	superoxide dismutase 1, soluble	0.0433548	0.206998	5.93143
GO:0042574	retinal metabolic process	Rbp4	Rbp4	retinol binding protein 4, plasma	0.0433548	0.206998	5.93143
GO:0042574	retinal metabolic process	Dhrs4	Dhrs4	dehydrogenase/reductase (SDR family) member 4	0.0433548	0.206998	5.93143
GO:0035428	hexose transmembrane transport	Slc2a4	Slc2a4	solute carrier family 2 (facilitated glucose transporter), member 4	0.0433548	0.206998	5.93143
GO:0035428	hexose transmembrane transport	Slc2a5	Slc2a5	solute carrier family 2 (facilitated glucose/fructose transporter), member 5	0.0433548	0.206998	5.93143
GO:0006979	response to oxidative stress	Msra	Msra	methionine sulfoxide reductase A	0.0434397	0.206998	2.04261
GO:0006979	response to oxidative stress	Gclc	Gclc	glutamate-cysteine ligase, catalytic subunit	0.0434397	0.206998	2.04261
GO:0006979	response to oxidative stress	Gclm	Gclm	glutamate cysteine ligase, modifier subunit	0.0434397	0.206998	2.04261
GO:0006979	response to oxidative stress	COX1	COX1	cytochrome c oxidase subunit 1	0.0434397	0.206998	2.04261
GO:0006979	response to oxidative stress	ND3	ND3	NADH dehydrogenase subunit 3	0.0434397	0.206998	2.04261
GO:0006979	response to oxidative stress	Sod1	Sod1	superoxide dismutase 1, soluble	0.0434397	0.206998	2.04261
GO:0006979	response to oxidative stress	Cat	Cat	catalase	0.0434397	0.206998	2.04261
GO:0006979	response to oxidative stress	Coq7	Coq7	coenzyme Q7 homolog, ubiquinone (yeast)	0.0434397	0.206998	2.04261
GO:0006633	fatty acid biosynthetic process	Pecr	Pecr	peroxisomal trans-2-enoyl-CoA reductase	0.0452341	0.206998	2.57029
GO:0006633	fatty acid biosynthetic process	Fa2h	Fa2h	fatty acid 2-hydroxylase	0.0452341	0.206998	2.57029
GO:0006633	fatty acid biosynthetic process	Acacb	Acacb	acetyl-CoA carboxylase beta	0.0452341	0.206998	2.57029
GO:0006633	fatty acid biosynthetic process	Fads6	Fads6	fatty acid desaturase 6	0.0452341	0.206998	2.57029
GO:0006633	fatty acid biosynthetic process	Pccb	Pccb	propionyl CoA carboxylase, beta polypeptide	0.0452341	0.206998	2.57029
GO:0050769	positive regulation of neurogenesis	LOC102556346	LOC102556346	angiotensin-converting enzyme-like	0.0455875	0.206998	3.73106
GO:0050769	positive regulation of neurogenesis	Ace	Ace	angiotensin I converting enzyme	0.0455875	0.206998	3.73106
GO:0050769	positive regulation of neurogenesis	LOC100362113	LOC100362113	Fas apoptotic inhibitory molecule	0.0455875	0.206998	3.73106
GO:0043278	response to morphine	Ghr	Ghr	growth hormone receptor	0.0455875	0.206998	3.73106
GO:0043278	response to morphine	Cnr1	Cnr1	cannabinoid receptor 1 (brain)	0.0455875	0.206998	3.73106
GO:0043278	response to morphine	Prlr	Prlr	prolactin receptor	0.0455875	0.206998	3.73106
GO:0015758	glucose transport	Slc2a4	Slc2a4	solute carrier family 2 (facilitated glucose transporter), member 4	0.0455875	0.206998	3.73106
GO:0015758	glucose transport	Klf15	Klf15	Kruppel-like factor 15	0.0455875	0.206998	3.73106
GO:0015758	glucose transport	Slc2a5	Slc2a5	solute carrier family 2 (facilitated glucose/fructose transporter), member 5	0.0455875	0.206998	3.73106
GO:0030308	negative regulation of cell growth	Eaf2	Eaf2	ELL associated factor 2	0.0460413	0.206998	2.1419
GO:0030308	negative regulation of cell growth	Bcl6	Bcl6	B-cell CLL/lymphoma 6	0.0460413	0.206998	2.1419
GO:0030308	negative regulation of cell growth	Osgin1	Osgin1	oxidative stress induced growth inhibitor 1	0.0460413	0.206998	2.1419
GO:0030308	negative regulation of cell growth	Hrg	Hrg	histidine-rich glycoprotein	0.0460413	0.206998	2.1419
GO:0030308	negative regulation of cell growth	Cgref1	Cgref1	cell growth regulator with EF hand domain 1	0.0460413	0.206998	2.1419
GO:0030308	negative regulation of cell growth	Cth	Cth	cystathionine gamma-lyase	0.0460413	0.206998	2.1419
GO:0030308	negative regulation of cell growth	Cryab	Cryab	crystallin, alpha B	0.0460413	0.206998	2.1419
GO:0007605	sensory perception of sound	Col11a2	Col11a2	collagen, type XI, alpha 2	0.0460413	0.206998	2.1419
GO:0007605	sensory perception of sound	Gjb2	Gjb2	gap junction protein, beta 2	0.0460413	0.206998	2.1419
GO:0007605	sensory perception of sound	Cdh23	Cdh23	cadherin-related 23	0.0460413	0.206998	2.1419
GO:0007605	sensory perception of sound	Espn	Espn	espin	0.0460413	0.206998	2.1419
GO:0007605	sensory perception of sound	Otog	Otog	otogelin	0.0460413	0.206998	2.1419
GO:0007605	sensory perception of sound	Sod1	Sod1	superoxide dismutase 1, soluble	0.0460413	0.206998	2.1419
GO:0007605	sensory perception of sound	Comt	Comt	catechol-O-methyltransferase	0.0460413	0.206998	2.1419
GO:0007565	female pregnancy	Cyp2d4	Cyp2d4	cytochrome P450, family 2, subfamily d, polypeptide 4	0.0477234	0.206998	2.29035
GO:0007565	female pregnancy	Gjb2	Gjb2	gap junction protein, beta 2	0.0477234	0.206998	2.29035
GO:0007565	female pregnancy	Cyp2j4	Cyp2j4	cytochrome P450, family 2, subfamily j, polypeptide 4	0.0477234	0.206998	2.29035
GO:0007565	female pregnancy	Adra2b	Adra2b	adrenoceptor alpha 2B	0.0477234	0.206998	2.29035
GO:0007565	female pregnancy	Comt	Comt	catechol-O-methyltransferase	0.0477234	0.206998	2.29035
GO:0007565	female pregnancy	Gc	Gc	group specific component	0.0477234	0.206998	2.29035
GO:0051260	protein homooligomerization	LOC102552055	LOC102552055	angiopoietin-related protein 7-like	0.048244	0.206998	1.90653
GO:0051260	protein homooligomerization	Kcnc4	Kcnc4	potassium voltage gated channel, Shaw-related subfamily, member 4	0.048244	0.206998	1.90653
GO:0051260	protein homooligomerization	Atpif1	Atpif1	ATPase inhibitory factor 1	0.048244	0.206998	1.90653
GO:0051260	protein homooligomerization	Hao2	Hao2	hydroxyacid oxidase 2 (long chain)	0.048244	0.206998	1.90653
GO:0051260	protein homooligomerization	Acat1	Acat1	acetyl-CoA acetyltransferase 1	0.048244	0.206998	1.90653
GO:0051260	protein homooligomerization	Aqp11	Aqp11	aquaporin 11	0.048244	0.206998	1.90653
GO:0051260	protein homooligomerization	Slc6a4	Slc6a4	solute carrier family 6 (neurotransmitter transporter), member 4	0.048244	0.206998	1.90653
GO:0051260	protein homooligomerization	Cryab	Cryab	crystallin, alpha B	0.048244	0.206998	1.90653
GO:0051260	protein homooligomerization	Dpys	Dpys	dihydropyrimidinase	0.048244	0.206998	1.90653
GO:1902476	chloride transmembrane transport	LOC100361584	LOC100361584	anoctamin 2-like	0.0483374	0.206998	2.90976
GO:1902476	chloride transmembrane transport	Slc26a7	Slc26a7	solute carrier family 26 (anion exchanger), member 7	0.0483374	0.206998	2.90976
GO:1902476	chloride transmembrane transport	Slc12a1	Slc12a1	solute carrier family 12 (sodium/potassium/chloride transporter), member 1	0.0483374	0.206998	2.90976
GO:1902476	chloride transmembrane transport	Slc26a1	Slc26a1	solute carrier family 26 (anion exchanger), member 1	0.0483374	0.206998	2.90976
GO:0045840	positive regulation of mitosis	Btc	Btc	betacellulin	0.0493673	0.206998	3.61446
GO:0045840	positive regulation of mitosis	Egf	Egf	epidermal growth factor	0.0493673	0.206998	3.61446
GO:0045840	positive regulation of mitosis	Rgcc	Rgcc	regulator of cell cycle	0.0493673	0.206998	3.61446
GO:0051496	positive regulation of stress fiber assembly	Ctgf	Ctgf	connective tissue growth factor	0.0493673	0.206998	3.61446
GO:0051496	positive regulation of stress fiber assembly	Serpinf2	Serpinf2	serpin peptidase inhibitor, clade F (alpha-2 antiplasmin, pigment epithelium derived factor), member 2	0.0493673	0.206998	3.61446
GO:0051496	positive regulation of stress fiber assembly	Rgcc	Rgcc	regulator of cell cycle	0.0493673	0.206998	3.61446
GO:0034765	regulation of ion transmembrane transport	Cacnb4	Cacnb4	calcium channel, voltage-dependent, beta 4 subunit	0.049633	0.206998	1.89611
GO:0034765	regulation of ion transmembrane transport	Kcnt1	Kcnt1	potassium channel, subfamily T, member 1	0.049633	0.206998	1.89611
GO:0034765	regulation of ion transmembrane transport	Kcnc4	Kcnc4	potassium voltage gated channel, Shaw-related subfamily, member 4	0.049633	0.206998	1.89611
GO:0034765	regulation of ion transmembrane transport	Kcnj10	Kcnj10	potassium inwardly-rectifying channel, subfamily J, member 10	0.049633	0.206998	1.89611
GO:0034765	regulation of ion transmembrane transport	Kcnj1	Kcnj1	potassium inwardly-rectifying channel, subfamily J, member 1	0.049633	0.206998	1.89611
GO:0034765	regulation of ion transmembrane transport	Scn1b	Scn1b	sodium channel, voltage-gated, type I, beta subunit	0.049633	0.206998	1.89611
GO:0034765	regulation of ion transmembrane transport	Cacng5	Cacng5	calcium channel, voltage-dependent, gamma subunit 5	0.049633	0.206998	1.89611
GO:0034765	regulation of ion transmembrane transport	Kcne1	Kcne1	potassium voltage-gated channel, Isk-related family, member 1	0.049633	0.206998	1.89611
GO:0034765	regulation of ion transmembrane transport	Tmem37	Tmem37	transmembrane protein 37	0.049633	0.206998	1.89611
GO:0050821	protein stabilization	Usp2	Usp2	ubiquitin specific peptidase 2	0.0496938	0.206998	2.50353
GO:0050821	protein stabilization	Bag3	Bag3	Bcl2-associated athanogene 3	0.0496938	0.206998	2.50353
GO:0050821	protein stabilization	Ank2	Ank2	ankyrin 2, neuronal	0.0496938	0.206998	2.50353
GO:0050821	protein stabilization	Tesc	Tesc	tescalcin	0.0496938	0.206998	2.50353
GO:0050821	protein stabilization	Gtpbp4	Gtpbp4	GTP binding protein 4	0.0496938	0.206998	2.50353
GO:0042738	exogenous drug catabolic process	Cyp2c11	Cyp2c11	cytochrome P450, subfamily 2, polypeptide 11	0.0497303	0.206998	5.50776
GO:0042738	exogenous drug catabolic process	Cyp2c24	Cyp2c24	cytochrome P450, family 2, subfamily c, polypeptide 24	0.0497303	0.206998	5.50776
GO:0008340	determination of adult lifespan	Ghrhr	Ghrhr	growth hormone releasing hormone receptor	0.0497303	0.206998	5.50776
GO:0008340	determination of adult lifespan	Coq7	Coq7	coenzyme Q7 homolog, ubiquinone (yeast)	0.0497303	0.206998	5.50776
GO:0033762	response to glucagon	CYTB	CYTB	cytochrome b	0.0497303	0.206998	5.50776
GO:0033762	response to glucagon	Cdo1	Cdo1	cysteine dioxygenase type 1	0.0497303	0.206998	5.50776
GO:0043537	negative regulation of blood vessel endothelial cell migration	Hrg	Hrg	histidine-rich glycoprotein	0.0497303	0.206998	5.50776
GO:0043537	negative regulation of blood vessel endothelial cell migration	Rgcc	Rgcc	regulator of cell cycle	0.0497303	0.206998	5.50776
GO:0048715	negative regulation of oligodendrocyte differentiation	Id4	Id4	inhibitor of DNA binding 4	0.0497303	0.206998	5.50776
GO:0048715	negative regulation of oligodendrocyte differentiation	Id2	Id2	inhibitor of DNA binding 2	0.0497303	0.206998	5.50776
GO:0006601	creatine biosynthetic process	Gamt	Gamt	guanidinoacetate N-methyltransferase	0.0512034	0.206998	19.2771
GO:0030704	vitelline membrane formation	Ihh	Ihh	Indian hedgehog	0.0512034	0.206998	19.2771
GO:0060133	somatotropin secreting cell development	Ghrhr	Ghrhr	growth hormone releasing hormone receptor	0.0512034	0.206998	19.2771
GO:0051608	histamine transport	Slc22a2	Slc22a2	solute carrier family 22 (organic cation transporter), member 2	0.0512034	0.206998	19.2771
GO:0006649	phospholipid transfer to membrane	Abca4	Abca4	ATP-binding cassette, subfamily A (ABC1), member 4	0.0512034	0.206998	19.2771
GO:0003170	heart valve development	Sox9	Sox9	SRY (sex determining region Y)-box 9	0.0512034	0.206998	19.2771
GO:0072190	ureter urothelium development	Sox9	Sox9	SRY (sex determining region Y)-box 9	0.0512034	0.206998	19.2771
GO:0006682	galactosylceramide biosynthetic process	Gal3st1	Gal3st1	galactose-3-O-sulfotransferase 1	0.0512034	0.206998	19.2771
GO:0006212	uracil catabolic process	Dpys	Dpys	dihydropyrimidinase	0.0512034	0.206998	19.2771
GO:0003188	heart valve formation	Sox9	Sox9	SRY (sex determining region Y)-box 9	0.0512034	0.206998	19.2771
GO:1902177	positive regulation of oxidative stress-induced intrinsic apoptotic signaling pathway	Sod1	Sod1	superoxide dismutase 1, soluble	0.0512034	0.206998	19.2771
GO:0051282	regulation of sequestering of calcium ion	Casq1	Casq1	calsequestrin 1 (fast-twitch, skeletal muscle)	0.0512034	0.206998	19.2771
GO:0006668	sphinganine-1-phosphate metabolic process	Sgpp2	Sgpp2	sphingosine-1-phosphate phosphatase 2	0.0512034	0.206998	19.2771
GO:0007576	nucleolar fragmentation	Zfp354a	Zfp354a	zinc finger protein 354A	0.0512034	0.206998	19.2771
GO:0072170	metanephric tubule development	Sox9	Sox9	SRY (sex determining region Y)-box 9	0.0512034	0.206998	19.2771
GO:0019542	propionate biosynthetic process	Acss2	Acss2	acyl-CoA synthetase short-chain family member 2	0.0512034	0.206998	19.2771
GO:0019483	beta-alanine biosynthetic process	Upb1	Upb1	ureidopropionase, beta	0.0512034	0.206998	19.2771
GO:0031109	microtubule polymerization or depolymerization	Cryab	Cryab	crystallin, alpha B	0.0512034	0.206998	19.2771
GO:0051170	nuclear import	Htatip2	Htatip2	HIV-1 Tat interactive protein 2	0.0512034	0.206998	19.2771
GO:0045761	regulation of adenylate cyclase activity	Gng7	Gng7	guanine nucleotide binding protein (G protein), gamma 7	0.0512034	0.206998	19.2771
GO:0033306	phytol metabolic process	Pecr	Pecr	peroxisomal trans-2-enoyl-CoA reductase	0.0512034	0.206998	19.2771
GO:0010260	organ senescence	Ctgf	Ctgf	connective tissue growth factor	0.0512034	0.206998	19.2771
GO:0009258	10-formyltetrahydrofolate catabolic process	Aldh1l1	Aldh1l1	aldehyde dehydrogenase 1 family, member L1	0.0512034	0.206998	19.2771
GO:0002682	regulation of immune system process	Ggt1	Ggt1	gamma-glutamyltransferase 1	0.0512034	0.206998	19.2771
GO:1900738	positive regulation of phospholipase C-activating G-protein coupled receptor signaling pathway	F2	F2	coagulation factor II	0.0512034	0.206998	19.2771
GO:0071600	otic vesicle morphogenesis	Eya1	Eya1	EYA transcriptional coactivator and phosphatase 1	0.0512034	0.206998	19.2771
GO:0033387	putrescine biosynthetic process from ornithine	Odc1	Odc1	ornithine decarboxylase 1	0.0512034	0.206998	19.2771
GO:0071379	cellular response to prostaglandin stimulus	Apob	Apob	apolipoprotein B	0.0512034	0.206998	19.2771
GO:0061113	pancreas morphogenesis	Cela1	Cela1	chymotrypsin-like elastase family, member 1	0.0512034	0.206998	19.2771
GO:0072233	metanephric thick ascending limb development	Umod	Umod	uromodulin	0.0512034	0.206998	19.2771
GO:0071332	cellular response to fructose stimulus	Slc2a5	Slc2a5	solute carrier family 2 (facilitated glucose/fructose transporter), member 5	0.0512034	0.206998	19.2771
GO:2000048	negative regulation of cell-cell adhesion mediated by cadherin	Rgcc	Rgcc	regulator of cell cycle	0.0512034	0.206998	19.2771
GO:0060221	retinal rod cell differentiation	Sox9	Sox9	SRY (sex determining region Y)-box 9	0.0512034	0.206998	19.2771
GO:0042426	choline catabolic process	Dmgdh	Dmgdh	dimethylglycine dehydrogenase	0.0512034	0.206998	19.2771
GO:0070904	transepithelial L-ascorbic acid transport	Slc23a1	Slc23a1	solute carrier family 23 (ascorbic acid transporter), member 1	0.0512034	0.206998	19.2771
GO:0061138	morphogenesis of a branching epithelium	Sox9	Sox9	SRY (sex determining region Y)-box 9	0.0512034	0.206998	19.2771
GO:0072272	proximal/distal pattern formation involved in metanephric nephron development	Irx1	Irx1	iroquois homeobox 1	0.0512034	0.206998	19.2771
GO:0007597	blood coagulation, intrinsic pathway	Apoh	Apoh	apolipoprotein H (beta-2-glycoprotein I)	0.0512034	0.206998	19.2771
GO:0019100	male germ-line sex determination	Sox9	Sox9	SRY (sex determining region Y)-box 9	0.0512034	0.206998	19.2771
GO:0010312	detoxification of zinc ion	Slc30a2	Slc30a2	solute carrier family 30 (zinc transporter), member 2	0.0512034	0.206998	19.2771
GO:2000504	positive regulation of blood vessel remodeling	Hrg	Hrg	histidine-rich glycoprotein	0.0512034	0.206998	19.2771
GO:0031247	actin rod assembly	Pdxp	Pdxp	pyridoxal (pyridoxine, vitamin B6) phosphatase	0.0512034	0.206998	19.2771
GO:0000105	histidine biosynthetic process	Mthfd1	Mthfd1	methylenetetrahydrofolate dehydrogenase (NADP+ dependent) 1, methenyltetrahydrofolate cyclohydrolase, formyltetrahydrofolate synthetase	0.0512034	0.206998	19.2771
GO:0046373	L-arabinose metabolic process	Otog	Otog	otogelin	0.0512034	0.206998	19.2771
GO:0050867	positive regulation of cell activation	Ctgf	Ctgf	connective tissue growth factor	0.0512034	0.206998	19.2771
GO:0006837	serotonin transport	Slc6a4	Slc6a4	solute carrier family 6 (neurotransmitter transporter), member 4	0.0512034	0.206998	19.2771
GO:0070168	negative regulation of biomineral tissue development	Sox9	Sox9	SRY (sex determining region Y)-box 9	0.0512034	0.206998	19.2771
GO:0060350	endochondral bone morphogenesis	Sox9	Sox9	SRY (sex determining region Y)-box 9	0.0512034	0.206998	19.2771
GO:2000384	negative regulation of ectoderm development	Tpt1	Tpt1	tumor protein, translationally-controlled 1	0.0512034	0.206998	19.2771
GO:0009098	leucine biosynthetic process	Bcat2	Bcat2	branched chain amino acid transaminase 2, mitochondrial	0.0512034	0.206998	19.2771
GO:1901019	regulation of calcium ion transmembrane transporter activity	Ank2	Ank2	ankyrin 2, neuronal	0.0512034	0.206998	19.2771
GO:0070178	D-serine metabolic process	Dao	Dao	D-amino-acid oxidase	0.0512034	0.206998	19.2771
GO:0046022	positive regulation of transcription from RNA polymerase II promoter during mitosis	Htatip2	Htatip2	HIV-1 Tat interactive protein 2	0.0512034	0.206998	19.2771
GO:0043402	glucocorticoid mediated signaling pathway	Sgk1	Sgk1	serum/glucocorticoid regulated kinase 1	0.0512034	0.206998	19.2771
GO:0043380	regulation of memory T cell differentiation	Bcl6	Bcl6	B-cell CLL/lymphoma 6	0.0512034	0.206998	19.2771
GO:0010882	regulation of cardiac muscle contraction by calcium ion signaling	Ank2	Ank2	ankyrin 2, neuronal	0.0512034	0.206998	19.2771
GO:0086036	regulation of cardiac muscle cell membrane potential	Ank2	Ank2	ankyrin 2, neuronal	0.0512034	0.206998	19.2771
GO:0021589	cerebellum structural organization	Dab1	Dab1	Dab, reelin signal transducer, homolog 1 (Drosophila)	0.0512034	0.206998	19.2771
GO:0030046	parallel actin filament bundle assembly	Espn	Espn	espin	0.0512034	0.206998	19.2771
GO:0014809	regulation of skeletal muscle contraction by regulation of release of sequestered calcium ion	Casq1	Casq1	calsequestrin 1 (fast-twitch, skeletal muscle)	0.0512034	0.206998	19.2771
GO:0019255	glucose 1-phosphate metabolic process	Pgm3	Pgm3	phosphoglucomutase 3	0.0512034	0.206998	19.2771
GO:0014870	response to muscle inactivity	Casq1	Casq1	calsequestrin 1 (fast-twitch, skeletal muscle)	0.0512034	0.206998	19.2771
GO:0015747	urate transport	Slc22a12	Slc22a12	solute carrier family 22 (organic anion/urate transporter), member 12	0.0512034	0.206998	19.2771
GO:0009082	branched-chain amino acid biosynthetic process	Bcat2	Bcat2	branched chain amino acid transaminase 2, mitochondrial	0.0512034	0.206998	19.2771
GO:0009081	branched-chain amino acid metabolic process	Bcat2	Bcat2	branched chain amino acid transaminase 2, mitochondrial	0.0512034	0.206998	19.2771
GO:0015755	fructose transport	Slc2a5	Slc2a5	solute carrier family 2 (facilitated glucose/fructose transporter), member 5	0.0512034	0.206998	19.2771
GO:0045117	azole transport	Slc19a3	Slc19a3	solute carrier family 19 (thiamine transporter), member 3	0.0512034	0.206998	19.2771
GO:0042092	type 2 immune response	Bcl6	Bcl6	B-cell CLL/lymphoma 6	0.0512034	0.206998	19.2771
GO:0034197	triglyceride transport	Apoh	Apoh	apolipoprotein H (beta-2-glycoprotein I)	0.0512034	0.206998	19.2771
GO:0070278	extracellular matrix constituent secretion	Ctgf	Ctgf	connective tissue growth factor	0.0512034	0.206998	19.2771
GO:0048388	endosomal lumen acidification	Aqp11	Aqp11	aquaporin 11	0.0512034	0.206998	19.2771
GO:0015888	thiamine transport	Slc19a3	Slc19a3	solute carrier family 19 (thiamine transporter), member 3	0.0512034	0.206998	19.2771
GO:1901313	positive regulation of gene expression	Rgcc	Rgcc	regulator of cell cycle	0.0512034	0.206998	19.2771
GO:0071585	detoxification of cadmium ion	Slc30a1	Slc30a1	solute carrier family 30 (zinc transporter), member 1	0.0512034	0.206998	19.2771
GO:0006570	tyrosine metabolic process	Hgd	Hgd	homogentisate 1, 2-dioxygenase	0.0512034	0.206998	19.2771
GO:0006550	isoleucine catabolic process	Bcat2	Bcat2	branched chain amino acid transaminase 2, mitochondrial	0.0512034	0.206998	19.2771
GO:1901387	positive regulation of voltage-gated calcium channel activity	S100a1	S100a1	S100 calcium binding protein A1	0.0512034	0.206998	19.2771
GO:0009637	response to blue light	Kcnj10	Kcnj10	potassium inwardly-rectifying channel, subfamily J, member 10	0.0512034	0.206998	19.2771
GO:0021740	principal sensory nucleus of trigeminal nerve development	Kirrel3	Kirrel3	kin of IRRE like 3 (Drosophila)	0.0512034	0.206998	19.2771
GO:1902259	regulation of delayed rectifier potassium channel activity	Kcne1	Kcne1	potassium voltage-gated channel, Isk-related family, member 1	0.0512034	0.206998	19.2771
GO:0042634	regulation of hair cycle	Fa2h	Fa2h	fatty acid 2-hydroxylase	0.0512034	0.206998	19.2771
GO:0019413	acetate biosynthetic process	Acss2	Acss2	acyl-CoA synthetase short-chain family member 2	0.0512034	0.206998	19.2771
GO:0051050	positive regulation of transport	Slc30a2	Slc30a2	solute carrier family 30 (zinc transporter), member 2	0.0512034	0.206998	19.2771
GO:0010593	negative regulation of lamellipodium assembly	Hrg	Hrg	histidine-rich glycoprotein	0.0512034	0.206998	19.2771
GO:0046950	cellular ketone body metabolic process	Oxct1	Oxct1	3-oxoacid CoA transferase 1	0.0512034	0.206998	19.2771
GO:0060401	cytosolic calcium ion transport	Ctgf	Ctgf	connective tissue growth factor	0.0512034	0.206998	19.2771
GO:2000757	negative regulation of peptidyl-lysine acetylation	Klf15	Klf15	Kruppel-like factor 15	0.0512034	0.206998	19.2771
GO:0015820	leucine transport	Slc6a17	Slc6a17	solute carrier family 6 (neutral amino acid transporter), member 17	0.0512034	0.206998	19.2771
GO:0002528	regulation of vascular permeability involved in acute inflammatory response	Mylk3	Mylk3	myosin light chain kinase 3	0.0512034	0.206998	19.2771
GO:0060427	lung connective tissue development	Ggt1	Ggt1	gamma-glutamyltransferase 1	0.0512034	0.206998	19.2771
GO:0015882	L-ascorbic acid transport	Slc23a1	Slc23a1	solute carrier family 23 (ascorbic acid transporter), member 1	0.0512034	0.206998	19.2771
GO:0003413	chondrocyte differentiation involved in endochondral bone morphogenesis	Sox9	Sox9	SRY (sex determining region Y)-box 9	0.0512034	0.206998	19.2771
GO:0003415	chondrocyte hypertrophy	Sox9	Sox9	SRY (sex determining region Y)-box 9	0.0512034	0.206998	19.2771
GO:0036309	protein localization to M-band	Ank2	Ank2	ankyrin 2, neuronal	0.0512034	0.206998	19.2771
GO:0051917	regulation of fibrinolysis	Apoh	Apoh	apolipoprotein H (beta-2-glycoprotein I)	0.0512034	0.206998	19.2771
GO:0045471	response to ethanol	Slc2a4	Slc2a4	solute carrier family 2 (facilitated glucose transporter), member 4	0.0524372	0.211484	1.96455
GO:0045471	response to ethanol	Rbp4	Rbp4	retinol binding protein 4, plasma	0.0524372	0.211484	1.96455
GO:0045471	response to ethanol	Oxct1	Oxct1	3-oxoacid CoA transferase 1	0.0524372	0.211484	1.96455
GO:0045471	response to ethanol	Cnr1	Cnr1	cannabinoid receptor 1 (brain)	0.0524372	0.211484	1.96455
GO:0045471	response to ethanol	CYTB	CYTB	cytochrome b	0.0524372	0.211484	1.96455
GO:0045471	response to ethanol	Ccnd1	Ccnd1	cyclin D1	0.0524372	0.211484	1.96455
GO:0045471	response to ethanol	Cdo1	Cdo1	cysteine dioxygenase type 1	0.0524372	0.211484	1.96455
GO:0045471	response to ethanol	Sod1	Sod1	superoxide dismutase 1, soluble	0.0524372	0.211484	1.96455
GO:0001503	ossification	Col11a2	Col11a2	collagen, type XI, alpha 2	0.0536382	0.215818	2.22429
GO:0001503	ossification	Ppargc1b	Ppargc1b	peroxisome proliferator-activated receptor gamma, coactivator 1 beta	0.0536382	0.215818	2.22429
GO:0001503	ossification	Ctgf	Ctgf	connective tissue growth factor	0.0536382	0.215818	2.22429
GO:0001503	ossification	Ihh	Ihh	Indian hedgehog	0.0536382	0.215818	2.22429
GO:0001503	ossification	Casr	Casr	calcium-sensing receptor	0.0536382	0.215818	2.22429
GO:0001503	ossification	Sox9	Sox9	SRY (sex determining region Y)-box 9	0.0536382	0.215818	2.22429
GO:0014068	positive regulation of phosphatidylinositol 3-kinase signaling	LOC102552055	LOC102552055	angiopoietin-related protein 7-like	0.0541093	0.216691	2.80395
GO:0014068	positive regulation of phosphatidylinositol 3-kinase signaling	F2	F2	coagulation factor II	0.0541093	0.216691	2.80395
GO:0014068	positive regulation of phosphatidylinositol 3-kinase signaling	Cat	Cat	catalase	0.0541093	0.216691	2.80395
GO:0014068	positive regulation of phosphatidylinositol 3-kinase signaling	Sox9	Sox9	SRY (sex determining region Y)-box 9	0.0541093	0.216691	2.80395
GO:0001558	regulation of cell growth	Ctgf	Ctgf	connective tissue growth factor	0.0541093	0.216691	2.80395
GO:0001558	regulation of cell growth	Wfdc1	Wfdc1	WAP four-disulfide core domain 1	0.0541093	0.216691	2.80395
GO:0001558	regulation of cell growth	Hrasls	Hrasls	HRAS-like suppressor	0.0541093	0.216691	2.80395
GO:0001558	regulation of cell growth	Fxyd2	Fxyd2	FXYD domain-containing ion transport regulator 2	0.0541093	0.216691	2.80395
GO:0072520	seminiferous tubule development	LOC100360645	LOC100360645	ubiquitin B-like	0.0564186	0.223838	5.14057
GO:0072520	seminiferous tubule development	Ubb	Ubb	ubiquitin B	0.0564186	0.223838	5.14057
GO:0015695	organic cation transport	Rhbg	Rhbg	Rh family, B glycoprotein	0.0564186	0.223838	5.14057
GO:0015695	organic cation transport	Slc22a2	Slc22a2	solute carrier family 22 (organic cation transporter), member 2	0.0564186	0.223838	5.14057
GO:0071577	zinc ion transmembrane transport	Slc30a1	Slc30a1	solute carrier family 30 (zinc transporter), member 1	0.0564186	0.223838	5.14057
GO:0071577	zinc ion transmembrane transport	Slc30a2	Slc30a2	solute carrier family 30 (zinc transporter), member 2	0.0564186	0.223838	5.14057
GO:0008272	sulfate transport	Slc26a7	Slc26a7	solute carrier family 26 (anion exchanger), member 7	0.0564186	0.223838	5.14057
GO:0008272	sulfate transport	Slc26a1	Slc26a1	solute carrier family 26 (anion exchanger), member 1	0.0564186	0.223838	5.14057
GO:0034613	cellular protein localization	Frmd1	Frmd1	FERM domain containing 1	0.057129	0.22613	2.75388
GO:0034613	cellular protein localization	Id4	Id4	inhibitor of DNA binding 4	0.057129	0.22613	2.75388
GO:0034613	cellular protein localization	Eya1	Eya1	EYA transcriptional coactivator and phosphatase 1	0.057129	0.22613	2.75388
GO:0034613	cellular protein localization	Ank2	Ank2	ankyrin 2, neuronal	0.057129	0.22613	2.75388
GO:0055093	response to hyperoxia	ATP6	ATP6	ATPase subunit 6	0.057368	0.22655	3.40185
GO:0055093	response to hyperoxia	CYTB	CYTB	cytochrome b	0.057368	0.22655	3.40185
GO:0055093	response to hyperoxia	Cat	Cat	catalase	0.057368	0.22655	3.40185
GO:0006821	chloride transport	LOC100361584	LOC100361584	anoctamin 2-like	0.0593619	0.233883	2.37989
GO:0006821	chloride transport	Gabra1	Gabra1	gamma-aminobutyric acid (GABA) A receptor, alpha 1	0.0593619	0.233883	2.37989
GO:0006821	chloride transport	Slc26a7	Slc26a7	solute carrier family 26 (anion exchanger), member 7	0.0593619	0.233883	2.37989
GO:0006821	chloride transport	Slc12a1	Slc12a1	solute carrier family 12 (sodium/potassium/chloride transporter), member 1	0.0593619	0.233883	2.37989
GO:0006821	chloride transport	Slc26a1	Slc26a1	solute carrier family 26 (anion exchanger), member 1	0.0593619	0.233883	2.37989
GO:0030168	platelet activation	Hrg	Hrg	histidine-rich glycoprotein	0.0615838	0.241522	3.30465
GO:0030168	platelet activation	F2	F2	coagulation factor II	0.0615838	0.241522	3.30465
GO:0030168	platelet activation	Adra2b	Adra2b	adrenoceptor alpha 2B	0.0615838	0.241522	3.30465
GO:0034599	cellular response to oxidative stress	Gjb2	Gjb2	gap junction protein, beta 2	0.0615838	0.241522	3.30465
GO:0034599	cellular response to oxidative stress	Ggt1	Ggt1	gamma-glutamyltransferase 1	0.0615838	0.241522	3.30465
GO:0034599	cellular response to oxidative stress	Coq7	Coq7	coenzyme Q7 homolog, ubiquinone (yeast)	0.0615838	0.241522	3.30465
GO:0048009	insulin-like growth factor receptor signaling pathway	Ghr	Ghr	growth hormone receptor	0.0633994	0.242211	4.81929
GO:0048009	insulin-like growth factor receptor signaling pathway	Prlr	Prlr	prolactin receptor	0.0633994	0.242211	4.81929
GO:0007588	excretion	Slc12a1	Slc12a1	solute carrier family 12 (sodium/potassium/chloride transporter), member 1	0.0633994	0.242211	4.81929
GO:0007588	excretion	Umod	Umod	uromodulin	0.0633994	0.242211	4.81929
GO:0050730	regulation of peptidyl-tyrosine phosphorylation	Hrg	Hrg	histidine-rich glycoprotein	0.0633994	0.242211	4.81929
GO:0050730	regulation of peptidyl-tyrosine phosphorylation	Egf	Egf	epidermal growth factor	0.0633994	0.242211	4.81929
GO:0050482	arachidonic acid secretion	LOC102556346	LOC102556346	angiotensin-converting enzyme-like	0.0633994	0.242211	4.81929
GO:0050482	arachidonic acid secretion	Ace	Ace	angiotensin I converting enzyme	0.0633994	0.242211	4.81929
GO:0006839	mitochondrial transport	Nptx1	Nptx1	neuronal pentraxin I	0.0633994	0.242211	4.81929
GO:0006839	mitochondrial transport	Slc25a30	Slc25a30	solute carrier family 25, member 30	0.0633994	0.242211	4.81929
GO:0006825	copper ion transport	Cox17	Cox17	COX17 cytochrome c oxidase copper chaperone	0.0633994	0.242211	4.81929
GO:0006825	copper ion transport	Fkbp5	Fkbp5	FK506 binding protein 5	0.0633994	0.242211	4.81929
GO:0040018	positive regulation of multicellular organism growth	Ghr	Ghr	growth hormone receptor	0.0659396	0.242211	3.21286
GO:0040018	positive regulation of multicellular organism growth	Ghrhr	Ghrhr	growth hormone releasing hormone receptor	0.0659396	0.242211	3.21286
GO:0040018	positive regulation of multicellular organism growth	Prlr	Prlr	prolactin receptor	0.0659396	0.242211	3.21286
GO:0030097	hemopoiesis	LOC102552055	LOC102552055	angiopoietin-related protein 7-like	0.0700259	0.242211	2.2679
GO:0030097	hemopoiesis	Melk	Melk	maternal embryonic leucine zipper kinase	0.0700259	0.242211	2.2679
GO:0030097	hemopoiesis	Pgm3	Pgm3	phosphoglucomutase 3	0.0700259	0.242211	2.2679
GO:0030097	hemopoiesis	Kirrel3	Kirrel3	kin of IRRE like 3 (Drosophila)	0.0700259	0.242211	2.2679
GO:0030097	hemopoiesis	Zbtb16	Zbtb16	zinc finger and BTB domain containing 16	0.0700259	0.242211	2.2679
GO:0051930	regulation of sensory perception of pain	Hba2	Hba2	hemoglobin, alpha 2	0.0704324	0.242211	3.12602
GO:0051930	regulation of sensory perception of pain	Hba1	Hba1	hemoglobin, alpha 1	0.0704324	0.242211	3.12602
GO:0051930	regulation of sensory perception of pain	Kcnj10	Kcnj10	potassium inwardly-rectifying channel, subfamily J, member 10	0.0704324	0.242211	3.12602
GO:0042417	dopamine metabolic process	Cyp2d4	Cyp2d4	cytochrome P450, family 2, subfamily d, polypeptide 4	0.070653	0.242211	4.5358
GO:0042417	dopamine metabolic process	Comt	Comt	catechol-O-methyltransferase	0.070653	0.242211	4.5358
GO:0043268	positive regulation of potassium ion transport	Abcc8	Abcc8	ATP-binding cassette, subfamily C (CFTR/MRP), member 8	0.070653	0.242211	4.5358
GO:0043268	positive regulation of potassium ion transport	Ank2	Ank2	ankyrin 2, neuronal	0.070653	0.242211	4.5358
GO:0006833	water transport	Aqp6	Aqp6	aquaporin 6, kidney specific	0.070653	0.242211	4.5358
GO:0006833	water transport	Aqp11	Aqp11	aquaporin 11	0.070653	0.242211	4.5358
GO:0002063	chondrocyte development	Col11a2	Col11a2	collagen, type XI, alpha 2	0.070653	0.242211	4.5358
GO:0002063	chondrocyte development	Sox9	Sox9	SRY (sex determining region Y)-box 9	0.070653	0.242211	4.5358
GO:0001539	cilium or flagellum-dependent cell motility	Spa17	Spa17	sperm autoantigenic protein 17	0.070653	0.242211	4.5358
GO:0001539	cilium or flagellum-dependent cell motility	Ropn1l	Ropn1l	rhophilin associated tail protein 1-like	0.070653	0.242211	4.5358
GO:0048745	smooth muscle tissue development	Ihh	Ihh	Indian hedgehog	0.070653	0.242211	4.5358
GO:0048745	smooth muscle tissue development	Foxp2	Foxp2	forkhead box P2	0.070653	0.242211	4.5358
GO:0006631	fatty acid metabolic process	Echdc2	Echdc2	enoyl CoA hydratase domain containing 2	0.0757967	0.242211	1.81432
GO:0006631	fatty acid metabolic process	Acox2	Acox2	acyl-CoA oxidase 2, branched chain	0.0757967	0.242211	1.81432
GO:0006631	fatty acid metabolic process	Ghr	Ghr	growth hormone receptor	0.0757967	0.242211	1.81432
GO:0006631	fatty acid metabolic process	Fabp3	Fabp3	fatty acid binding protein 3, muscle and heart	0.0757967	0.242211	1.81432
GO:0006631	fatty acid metabolic process	Pecr	Pecr	peroxisomal trans-2-enoyl-CoA reductase	0.0757967	0.242211	1.81432
GO:0006631	fatty acid metabolic process	Fa2h	Fa2h	fatty acid 2-hydroxylase	0.0757967	0.242211	1.81432
GO:0006631	fatty acid metabolic process	Prlr	Prlr	prolactin receptor	0.0757967	0.242211	1.81432
GO:0006631	fatty acid metabolic process	Fads6	Fads6	fatty acid desaturase 6	0.0757967	0.242211	1.81432
GO:0051649	establishment of localization in cell	Prima1	Prima1	proline rich membrane anchor 1	0.0758152	0.242211	12.8514
GO:0051610	serotonin uptake	Slc6a4	Slc6a4	solute carrier family 6 (neurotransmitter transporter), member 4	0.0758152	0.242211	12.8514
GO:0072537	fibroblast activation	Rgcc	Rgcc	regulator of cell cycle	0.0758152	0.242211	12.8514
GO:2001027	negative regulation of endothelial cell chemotaxis	Hrg	Hrg	histidine-rich glycoprotein	0.0758152	0.242211	12.8514
GO:0051639	actin filament network formation	Espn	Espn	espin	0.0758152	0.242211	12.8514
GO:0042775	mitochondrial ATP synthesis coupled electron transport	Coq7	Coq7	coenzyme Q7 homolog, ubiquinone (yeast)	0.0758152	0.242211	12.8514
GO:0003179	heart valve morphogenesis	Sox9	Sox9	SRY (sex determining region Y)-box 9	0.0758152	0.242211	12.8514
GO:0006210	thymine catabolic process	Dpys	Dpys	dihydropyrimidinase	0.0758152	0.242211	12.8514
GO:0003166	bundle of His development	Id2	Id2	inhibitor of DNA binding 2	0.0758152	0.242211	12.8514
GO:0007525	somatic muscle development	Hspb2	Hspb2	heat shock protein B2	0.0758152	0.242211	12.8514
GO:0072197	ureter morphogenesis	Sox9	Sox9	SRY (sex determining region Y)-box 9	0.0758152	0.242211	12.8514
GO:0097477	lateral motor column neuron migration	Dab1	Dab1	Dab, reelin signal transducer, homolog 1 (Drosophila)	0.0758152	0.242211	12.8514
GO:0007021	tubulin complex assembly	Cryab	Cryab	crystallin, alpha B	0.0758152	0.242211	12.8514
GO:0046639	negative regulation of alpha-beta T cell differentiation	Ihh	Ihh	Indian hedgehog	0.0758152	0.242211	12.8514
GO:0018125	peptidyl-cysteine methylation	Rab3b	Rab3b	RAB3B, member RAS oncogene family	0.0758152	0.242211	12.8514
GO:0009247	glycolipid biosynthetic process	Gal3st1	Gal3st1	galactose-3-O-sulfotransferase 1	0.0758152	0.242211	12.8514
GO:0043567	regulation of insulin-like growth factor receptor signaling pathway	Ghrhr	Ghrhr	growth hormone releasing hormone receptor	0.0758152	0.242211	12.8514
GO:0045759	negative regulation of action potential	Cnr1	Cnr1	cannabinoid receptor 1 (brain)	0.0758152	0.242211	12.8514
GO:0001306	age-dependent response to oxidative stress	Coq7	Coq7	coenzyme Q7 homolog, ubiquinone (yeast)	0.0758152	0.242211	12.8514
GO:0042297	vocal learning	Foxp2	Foxp2	forkhead box P2	0.0758152	0.242211	12.8514
GO:0042823	pyridoxal phosphate biosynthetic process	Pnpo	Pnpo	pyridoxamine 5'-phosphate oxidase	0.0758152	0.242211	12.8514
GO:0048133	male germ-line stem cell asymmetric division	Zbtb16	Zbtb16	zinc finger and BTB domain containing 16	0.0758152	0.242211	12.8514
GO:2000021	regulation of ion homeostasis	Umod	Umod	uromodulin	0.0758152	0.242211	12.8514
GO:0006742	NADP catabolic process	Aspdh	Aspdh	aspartate dehydrogenase domain containing	0.0758152	0.242211	12.8514
GO:0016539	intein-mediated protein splicing	Ihh	Ihh	Indian hedgehog	0.0758152	0.242211	12.8514
GO:0042891	antibiotic transport	Slc15a2	Slc15a2	solute carrier family 15 (oligopeptide transporter), member 2	0.0758152	0.242211	12.8514
GO:0019628	urate catabolic process	Urad	Urad	ureidoimidazoline (2-oxo-4-hydroxy-4-carboxy-5-) decarboxylase	0.0758152	0.242211	12.8514
GO:0021941	negative regulation of cerebellar granule cell precursor proliferation	Slc6a4	Slc6a4	solute carrier family 6 (neurotransmitter transporter), member 4	0.0758152	0.242211	12.8514
GO:0021942	radial glia guided migration of Purkinje cell	Dab1	Dab1	Dab, reelin signal transducer, homolog 1 (Drosophila)	0.0758152	0.242211	12.8514
GO:0042424	catecholamine catabolic process	Comt	Comt	catechol-O-methyltransferase	0.0758152	0.242211	12.8514
GO:0001831	trophectodermal cellular morphogenesis	Esrrb	Esrrb	estrogen-related receptor beta	0.0758152	0.242211	12.8514
GO:0043252	sodium-independent organic anion transport	Slc21a4	Slc21a4	kidney specific organic anion transporter	0.0758152	0.242211	12.8514
GO:0018242	protein O-linked glycosylation via serine	Galnt3	Galnt3	polypeptide N-acetylgalactosaminyltransferase 3	0.0758152	0.242211	12.8514
GO:0097052	L-kynurenine metabolic process	Aadat	Aadat	aminoadipate aminotransferase	0.0758152	0.242211	12.8514
GO:0014706	striated muscle tissue development	Eya1	Eya1	EYA transcriptional coactivator and phosphatase 1	0.0758152	0.242211	12.8514
GO:0070873	regulation of glycogen metabolic process	Gcgr	Gcgr	glucagon receptor	0.0758152	0.242211	12.8514
GO:0003331	positive regulation of extracellular matrix constituent secretion	Rgcc	Rgcc	regulator of cell cycle	0.0758152	0.242211	12.8514
GO:0071492	cellular response to UV-A	Mme	Mme	membrane metallo-endopeptidase	0.0758152	0.242211	12.8514
GO:0034059	response to anoxia	Ctgf	Ctgf	connective tissue growth factor	0.0758152	0.242211	12.8514
GO:1901018	positive regulation of potassium ion transmembrane transporter activity	Ank2	Ank2	ankyrin 2, neuronal	0.0758152	0.242211	12.8514
GO:1900127	positive regulation of hyaluronan biosynthetic process	Egf	Egf	epidermal growth factor	0.0758152	0.242211	12.8514
GO:0002036	regulation of L-glutamate transport	Sept5	Sept5	septin 5	0.0758152	0.242211	12.8514
GO:0006867	asparagine transport	Slc38a3	Slc38a3	solute carrier family 38, member 3	0.0758152	0.242211	12.8514
GO:0032764	negative regulation of mast cell cytokine production	Bcl6	Bcl6	B-cell CLL/lymphoma 6	0.0758152	0.242211	12.8514
GO:0006463	steroid hormone receptor complex assembly	Fkbp5	Fkbp5	FK506 binding protein 5	0.0758152	0.242211	12.8514
GO:0044208	'de novo' AMP biosynthetic process	Adssl1	Adssl1	adenylosuccinate synthase like 1	0.0758152	0.242211	12.8514
GO:0009890	negative regulation of biosynthetic process	Gchfr	Gchfr	GTP cyclohydrolase I feedback regulator	0.0758152	0.242211	12.8514
GO:0046874	quinolinate metabolic process	Haao	Haao	3-hydroxyanthranilate 3,4-dioxygenase	0.0758152	0.242211	12.8514
GO:0033512	L-lysine catabolic process to acetyl-CoA via saccharopine	Aadat	Aadat	aminoadipate aminotransferase	0.0758152	0.242211	12.8514
GO:0086070	SA node cell to atrial cardiac muscle cell communication	Ank2	Ank2	ankyrin 2, neuronal	0.0758152	0.242211	12.8514
GO:0045963	negative regulation of dopamine metabolic process	Comt	Comt	catechol-O-methyltransferase	0.0758152	0.242211	12.8514
GO:0086015	SA node cell action potential	Ank2	Ank2	ankyrin 2, neuronal	0.0758152	0.242211	12.8514
GO:0033143	regulation of intracellular steroid hormone receptor signaling pathway	Ghrhr	Ghrhr	growth hormone releasing hormone receptor	0.0758152	0.242211	12.8514
GO:0032286	central nervous system myelin maintenance	Fa2h	Fa2h	fatty acid 2-hydroxylase	0.0758152	0.242211	12.8514
GO:0071883	activation of MAPK activity by adrenergic receptor signaling pathway	Adra2b	Adra2b	adrenoceptor alpha 2B	0.0758152	0.242211	12.8514
GO:0071404	cellular response to low-density lipoprotein particle stimulus	Casr	Casr	calcium-sensing receptor	0.0758152	0.242211	12.8514
GO:0046485	ether lipid metabolic process	Hrasls	Hrasls	HRAS-like suppressor	0.0758152	0.242211	12.8514
GO:0060729	intestinal epithelial structure maintenance	Sox9	Sox9	SRY (sex determining region Y)-box 9	0.0758152	0.242211	12.8514
GO:0006562	proline catabolic process	Dao	Dao	D-amino-acid oxidase	0.0758152	0.242211	12.8514
GO:0031999	negative regulation of fatty acid beta-oxidation	Cnr1	Cnr1	cannabinoid receptor 1 (brain)	0.0758152	0.242211	12.8514
GO:0019860	uracil metabolic process	Dpys	Dpys	dihydropyrimidinase	0.0758152	0.242211	12.8514
GO:0006556	S-adenosylmethionine biosynthetic process	Mat2a	Mat2a	methionine adenosyltransferase II, alpha	0.0758152	0.242211	12.8514
GO:0009642	response to light intensity	ND3	ND3	NADH dehydrogenase subunit 3	0.0758152	0.242211	12.8514
GO:0038171	cannabinoid signaling pathway	Cnr1	Cnr1	cannabinoid receptor 1 (brain)	0.0758152	0.242211	12.8514
GO:0006591	ornithine metabolic process	Oat	Oat	ornithine aminotransferase	0.0758152	0.242211	12.8514
GO:0038161	prolactin signaling pathway	Prlr	Prlr	prolactin receptor	0.0758152	0.242211	12.8514
GO:0072034	renal vesicle induction	Sox9	Sox9	SRY (sex determining region Y)-box 9	0.0758152	0.242211	12.8514
GO:0007354	zygotic determination of anterior/posterior axis, embryo	Pcsk6	Pcsk6	proprotein convertase subtilisin/kexin type 6	0.0758152	0.242211	12.8514
GO:0032788	saturated monocarboxylic acid metabolic process	Acot5	Acot5	acyl-CoA thioesterase 5	0.0758152	0.242211	12.8514
GO:0032789	unsaturated monocarboxylic acid metabolic process	Acot5	Acot5	acyl-CoA thioesterase 5	0.0758152	0.242211	12.8514
GO:0042167	heme catabolic process	Blvra	Blvra	biliverdin reductase A	0.0758152	0.242211	12.8514
GO:0035864	response to potassium ion	Kcnj1	Kcnj1	potassium inwardly-rectifying channel, subfamily J, member 1	0.0758152	0.242211	12.8514
GO:0046952	ketone body catabolic process	Oxct1	Oxct1	3-oxoacid CoA transferase 1	0.0758152	0.242211	12.8514
GO:0006066	alcohol metabolic process	Dhrs4	Dhrs4	dehydrogenase/reductase (SDR family) member 4	0.0758152	0.242211	12.8514
GO:0048769	sarcomerogenesis	Mylk3	Mylk3	myosin light chain kinase 3	0.0758152	0.242211	12.8514
GO:0002521	leukocyte differentiation	Id2	Id2	inhibitor of DNA binding 2	0.0758152	0.242211	12.8514
GO:0090272	negative regulation of fibroblast growth factor production	Rgcc	Rgcc	regulator of cell cycle	0.0758152	0.242211	12.8514
GO:0000320	re-entry into mitotic cell cycle	Ccnd1	Ccnd1	cyclin D1	0.0758152	0.242211	12.8514
GO:0032388	positive regulation of intracellular transport	Mlc1	Mlc1	megalencephalic leukoencephalopathy with subcortical cysts 1	0.0758152	0.242211	12.8514
GO:0008295	spermidine biosynthetic process	Agmat	Agmat	agmatine ureohydrolase (agmatinase)	0.0758152	0.242211	12.8514
GO:0042180	cellular ketone metabolic process	Dhrs4	Dhrs4	dehydrogenase/reductase (SDR family) member 4	0.0758152	0.242211	12.8514
GO:0070634	transepithelial ammonium transport	Rhbg	Rhbg	Rh family, B glycoprotein	0.0758152	0.242211	12.8514
GO:0015849	organic acid transport	Slc22a12	Slc22a12	solute carrier family 22 (organic anion/urate transporter), member 12	0.0758152	0.242211	12.8514
GO:0006461	protein complex assembly	Gchfr	Gchfr	GTP cyclohydrolase I feedback regulator	0.0770846	0.245806	2.48737
GO:0006461	protein complex assembly	Slc2a4	Slc2a4	solute carrier family 2 (facilitated glucose transporter), member 4	0.0770846	0.245806	2.48737
GO:0006461	protein complex assembly	Dlgap3	Dlgap3	discs, large (Drosophila) homolog-associated protein 3	0.0770846	0.245806	2.48737
GO:0006461	protein complex assembly	Sox9	Sox9	SRY (sex determining region Y)-box 9	0.0770846	0.245806	2.48737
GO:0050910	detection of mechanical stimulus involved in sensory perception of sound	Col11a2	Col11a2	collagen, type XI, alpha 2	0.0781607	0.248773	4.28381
GO:0050910	detection of mechanical stimulus involved in sensory perception of sound	Cdh23	Cdh23	cadherin-related 23	0.0781607	0.248773	4.28381
GO:0045776	negative regulation of blood pressure	Hba2	Hba2	hemoglobin, alpha 2	0.0798171	0.252631	2.96571
GO:0045776	negative regulation of blood pressure	Hba1	Hba1	hemoglobin, alpha 1	0.0798171	0.252631	2.96571
GO:0045776	negative regulation of blood pressure	Cnr1	Cnr1	cannabinoid receptor 1 (brain)	0.0798171	0.252631	2.96571
GO:0007200	phospholipase C-activating G-protein coupled receptor signaling pathway	Gng13	Gng13	guanine nucleotide binding protein (G protein), gamma 13	0.0798171	0.252631	2.96571
GO:0007200	phospholipase C-activating G-protein coupled receptor signaling pathway	Casr	Casr	calcium-sensing receptor	0.0798171	0.252631	2.96571
GO:0007200	phospholipase C-activating G-protein coupled receptor signaling pathway	Esr1	Esr1	estrogen receptor 1	0.0798171	0.252631	2.96571
GO:0002053	positive regulation of mesenchymal cell proliferation	Ihh	Ihh	Indian hedgehog	0.0798171	0.252631	2.96571
GO:0002053	positive regulation of mesenchymal cell proliferation	Foxp2	Foxp2	forkhead box P2	0.0798171	0.252631	2.96571
GO:0002053	positive regulation of mesenchymal cell proliferation	Sox9	Sox9	SRY (sex determining region Y)-box 9	0.0798171	0.252631	2.96571
GO:0016525	negative regulation of angiogenesis	Apoh	Apoh	apolipoprotein H (beta-2-glycoprotein I)	0.0844174	0.266204	2.40964
GO:0016525	negative regulation of angiogenesis	Bai1	Bai1	brain-specific angiogenesis inhibitor 1	0.0844174	0.266204	2.40964
GO:0016525	negative regulation of angiogenesis	Hrg	Hrg	histidine-rich glycoprotein	0.0844174	0.266204	2.40964
GO:0016525	negative regulation of angiogenesis	Rgcc	Rgcc	regulator of cell cycle	0.0844174	0.266204	2.40964
GO:0008217	regulation of blood pressure	LOC102556346	LOC102556346	angiotensin-converting enzyme-like	0.0844174	0.266204	2.40964
GO:0008217	regulation of blood pressure	Sod1	Sod1	superoxide dismutase 1, soluble	0.0844174	0.266204	2.40964
GO:0008217	regulation of blood pressure	Ace	Ace	angiotensin I converting enzyme	0.0844174	0.266204	2.40964
GO:0008217	regulation of blood pressure	Scnn1a	Scnn1a	sodium channel, non-voltage-gated 1 alpha subunit	0.0844174	0.266204	2.40964
GO:0032868	response to insulin	Rbp4	Rbp4	retinol binding protein 4, plasma	0.0847375	0.26672	2.1419
GO:0032868	response to insulin	Khk	Khk	ketohexokinase	0.0847375	0.26672	2.1419
GO:0032868	response to insulin	Fabp3	Fabp3	fatty acid binding protein 3, muscle and heart	0.0847375	0.26672	2.1419
GO:0032868	response to insulin	Abcc8	Abcc8	ATP-binding cassette, subfamily C (CFTR/MRP), member 8	0.0847375	0.26672	2.1419
GO:0032868	response to insulin	Ghrhr	Ghrhr	growth hormone releasing hormone receptor	0.0847375	0.26672	2.1419
GO:0072661	protein targeting to plasma membrane	Ank2	Ank2	ankyrin 2, neuronal	0.0859044	0.267639	4.05835
GO:0072661	protein targeting to plasma membrane	Tesc	Tesc	tescalcin	0.0859044	0.267639	4.05835
GO:0002028	regulation of sodium ion transport	Slc9a3	Slc9a3	solute carrier family 9, subfamily A (NHE3, cation proton antiporter 3), member 3	0.0859044	0.267639	4.05835
GO:0002028	regulation of sodium ion transport	Scn1b	Scn1b	sodium channel, voltage-gated, type I, beta subunit	0.0859044	0.267639	4.05835
GO:0006801	superoxide metabolic process	Cbs	Cbs	cystathionine beta synthase	0.0859044	0.267639	4.05835
GO:0006801	superoxide metabolic process	Sod1	Sod1	superoxide dismutase 1, soluble	0.0859044	0.267639	4.05835
GO:0007405	neuroblast proliferation	Fzd9	Fzd9	frizzled class receptor 9	0.0859044	0.267639	4.05835
GO:0007405	neuroblast proliferation	Id4	Id4	inhibitor of DNA binding 4	0.0859044	0.267639	4.05835
GO:0009790	embryo development	Rbp4	Rbp4	retinol binding protein 4, plasma	0.0862186	0.267639	1.84849
GO:0009790	embryo development	Upb1	Upb1	ureidopropionase, beta	0.0862186	0.267639	1.84849
GO:0009790	embryo development	Ihh	Ihh	Indian hedgehog	0.0862186	0.267639	1.84849
GO:0009790	embryo development	Fzd9	Fzd9	frizzled class receptor 9	0.0862186	0.267639	1.84849
GO:0009790	embryo development	Pgm3	Pgm3	phosphoglucomutase 3	0.0862186	0.267639	1.84849
GO:0009790	embryo development	Ccno	Ccno	cyclin O	0.0862186	0.267639	1.84849
GO:0009790	embryo development	Foxp2	Foxp2	forkhead box P2	0.0862186	0.267639	1.84849
GO:0006665	sphingolipid metabolic process	Fa2h	Fa2h	fatty acid 2-hydroxylase	0.089712	0.267639	2.82105
GO:0006665	sphingolipid metabolic process	Sgpp2	Sgpp2	sphingosine-1-phosphate phosphatase 2	0.089712	0.267639	2.82105
GO:0006665	sphingolipid metabolic process	Gal3st1	Gal3st1	galactose-3-O-sulfotransferase 1	0.089712	0.267639	2.82105
GO:0010043	response to zinc ion	Khk	Khk	ketohexokinase	0.089712	0.267639	2.82105
GO:0010043	response to zinc ion	Abcc8	Abcc8	ATP-binding cassette, subfamily C (CFTR/MRP), member 8	0.089712	0.267639	2.82105
GO:0010043	response to zinc ion	Haao	Haao	3-hydroxyanthranilate 3,4-dioxygenase	0.089712	0.267639	2.82105
GO:0045595	regulation of cell differentiation	Ihh	Ihh	Indian hedgehog	0.089712	0.267639	2.82105
GO:0045595	regulation of cell differentiation	Cela1	Cela1	chymotrypsin-like elastase family, member 1	0.089712	0.267639	2.82105
GO:0045595	regulation of cell differentiation	Sox9	Sox9	SRY (sex determining region Y)-box 9	0.089712	0.267639	2.82105
GO:0006950	response to stress	Hspb2	Hspb2	heat shock protein B2	0.0906047	0.267639	1.74257
GO:0006950	response to stress	Hsf2bp	Hsf2bp	heat shock transcription factor 2 binding protein	0.0906047	0.267639	1.74257
GO:0006950	response to stress	Cnr1	Cnr1	cannabinoid receptor 1 (brain)	0.0906047	0.267639	1.74257
GO:0006950	response to stress	Hspb6	Hspb6	heat shock protein, alpha-crystallin-related, B6	0.0906047	0.267639	1.74257
GO:0006950	response to stress	Hnmt	Hnmt	histamine N-methyltransferase	0.0906047	0.267639	1.74257
GO:0006950	response to stress	Hspe1	Hspe1	heat shock protein 1 (chaperonin 10)	0.0906047	0.267639	1.74257
GO:0006950	response to stress	Sgk1	Sgk1	serum/glucocorticoid regulated kinase 1	0.0906047	0.267639	1.74257
GO:0006950	response to stress	Herpud1	Herpud1	homocysteine-inducible, endoplasmic reticulum stress-inducible, ubiquitin-like domain member 1	0.0906047	0.267639	1.74257
GO:0061024	membrane organization	Sgca	Sgca	sarcoglycan, alpha (dystrophin-associated glycoprotein)	0.0938669	0.267639	3.85543
GO:0061024	membrane organization	Crb1	Crb1	crumbs family member 1, photoreceptor morphogenesis associated	0.0938669	0.267639	3.85543
GO:0086005	ventricular cardiac muscle cell action potential	Kcne1	Kcne1	potassium voltage-gated channel, Isk-related family, member 1	0.0938669	0.267639	3.85543
GO:0086005	ventricular cardiac muscle cell action potential	Ank2	Ank2	ankyrin 2, neuronal	0.0938669	0.267639	3.85543
GO:0042446	hormone biosynthetic process	Dio1	Dio1	deiodinase, iodothyronine, type I	0.0938669	0.267639	3.85543
GO:0042446	hormone biosynthetic process	Cyp21a1	Cyp21a1	cytochrome P450, family 21, subfamily a, polypeptide 1	0.0938669	0.267639	3.85543
GO:0033197	response to vitamin E	Ccnd1	Ccnd1	cyclin D1	0.0938669	0.267639	3.85543
GO:0033197	response to vitamin E	Cat	Cat	catalase	0.0938669	0.267639	3.85543
GO:0046427	positive regulation of JAK-STAT cascade	Ghr	Ghr	growth hormone receptor	0.0938669	0.267639	3.85543
GO:0046427	positive regulation of JAK-STAT cascade	Prlr	Prlr	prolactin receptor	0.0938669	0.267639	3.85543
GO:0006807	nitrogen compound metabolic process	Upb1	Upb1	ureidopropionase, beta	0.0938669	0.267639	3.85543
GO:0006807	nitrogen compound metabolic process	Nit1	Nit1	nitrilase 1	0.0938669	0.267639	3.85543
GO:0060009	Sertoli cell development	Esr1	Esr1	estrogen receptor 1	0.0938669	0.267639	3.85543
GO:0060009	Sertoli cell development	Sox9	Sox9	SRY (sex determining region Y)-box 9	0.0938669	0.267639	3.85543
GO:0071158	positive regulation of cell cycle arrest	Id2	Id2	inhibitor of DNA binding 2	0.0938669	0.267639	3.85543
GO:0071158	positive regulation of cell cycle arrest	Rgcc	Rgcc	regulator of cell cycle	0.0938669	0.267639	3.85543
GO:0071310	cellular response to organic substance	Abcc8	Abcc8	ATP-binding cassette, subfamily C (CFTR/MRP), member 8	0.0948424	0.267639	2.75388
GO:0071310	cellular response to organic substance	Ccnd1	Ccnd1	cyclin D1	0.0948424	0.267639	2.75388
GO:0071310	cellular response to organic substance	Slc6a4	Slc6a4	solute carrier family 6 (neurotransmitter transporter), member 4	0.0948424	0.267639	2.75388
GO:0048286	lung alveolus development	LOC102556346	LOC102556346	angiotensin-converting enzyme-like	0.0948424	0.267639	2.75388
GO:0048286	lung alveolus development	Ace	Ace	angiotensin I converting enzyme	0.0948424	0.267639	2.75388
GO:0048286	lung alveolus development	Foxp2	Foxp2	forkhead box P2	0.0948424	0.267639	2.75388
GO:0022008	neurogenesis	Fabp3	Fabp3	fatty acid binding protein 3, muscle and heart	0.0948424	0.267639	2.75388
GO:0022008	neurogenesis	Spock1	Spock1	sparc/osteonectin, cwcv and kazal-like domains proteoglycan (testican) 1	0.0948424	0.267639	2.75388
GO:0022008	neurogenesis	Coq7	Coq7	coenzyme Q7 homolog, ubiquinone (yeast)	0.0948424	0.267639	2.75388
GO:0003333	amino acid transmembrane transport	Slc7a13	Slc7a13	solute carrier family 7 (anionic amino acid transporter), member 13	0.096028	0.267639	2.30175
GO:0003333	amino acid transmembrane transport	Slc7a12	Slc7a12	solute carrier family 7 (cationic amino acid transporter, y+ system), member 12	0.096028	0.267639	2.30175
GO:0003333	amino acid transmembrane transport	LOC361914	LOC361914	similar to solute carrier family 7 (cationic amino acid transporter, y+ system), member 12	0.096028	0.267639	2.30175
GO:0003333	amino acid transmembrane transport	Slc38a3	Slc38a3	solute carrier family 38, member 3	0.096028	0.267639	2.30175
GO:0032902	nerve growth factor production	Pcsk6	Pcsk6	proprotein convertase subtilisin/kexin type 6	0.0997898	0.267639	9.63857
GO:0051256	mitotic spindle midzone assembly	Map10	Map10	microtubule-associated protein 10	0.0997898	0.267639	9.63857
GO:0061073	ciliary body morphogenesis	Tsku	Tsku	tsukushi, small leucine rich proteoglycan	0.0997898	0.267639	9.63857
GO:0071286	cellular response to magnesium ion	Kcnj1	Kcnj1	potassium inwardly-rectifying channel, subfamily J, member 1	0.0997898	0.267639	9.63857
GO:0061030	epithelial cell differentiation involved in mammary gland alveolus development	Id2	Id2	inhibitor of DNA binding 2	0.0997898	0.267639	9.63857
GO:0061031	endodermal digestive tract morphogenesis	Id2	Id2	inhibitor of DNA binding 2	0.0997898	0.267639	9.63857
GO:0006163	purine nucleotide metabolic process	Adssl1	Adssl1	adenylosuccinate synthase like 1	0.0997898	0.267639	9.63857
GO:0031111	negative regulation of microtubule polymerization or depolymerization	Fkbp5	Fkbp5	FK506 binding protein 5	0.0997898	0.267639	9.63857
GO:0048807	female genitalia morphogenesis	Rbp4	Rbp4	retinol binding protein 4, plasma	0.0997898	0.267639	9.63857
GO:0032417	positive regulation of sodium:proton antiporter activity	Tesc	Tesc	tescalcin	0.0997898	0.267639	9.63857
GO:0035989	tendon development	Col11a2	Col11a2	collagen, type XI, alpha 2	0.0997898	0.267639	9.63857
GO:0031133	regulation of axon diameter	Nefm	Nefm	neurofilament, medium polypeptide	0.0997898	0.267639	9.63857
GO:0030277	maintenance of gastrointestinal epithelium	Rbp4	Rbp4	retinol binding protein 4, plasma	0.0997898	0.267639	9.63857
GO:0060523	prostate epithelial cord elongation	Esr1	Esr1	estrogen receptor 1	0.0997898	0.267639	9.63857
GO:0007091	metaphase/anaphase transition of mitotic cell cycle	Cit	Cit	citron rho-interacting serine/threonine kinase	0.0997898	0.267639	9.63857
GO:0060512	prostate gland morphogenesis	Sox9	Sox9	SRY (sex determining region Y)-box 9	0.0997898	0.267639	9.63857
GO:0070318	positive regulation of G0 to G1 transition	Ctgf	Ctgf	connective tissue growth factor	0.0997898	0.267639	9.63857
GO:0072513	positive regulation of secondary heart field cardioblast proliferation	Eya1	Eya1	EYA transcriptional coactivator and phosphatase 1	0.0997898	0.267639	9.63857
GO:1900747	negative regulation of vascular endothelial growth factor signaling pathway	Hrg	Hrg	histidine-rich glycoprotein	0.0997898	0.267639	9.63857
GO:0030823	regulation of cGMP metabolic process	Cbs	Cbs	cystathionine beta synthase	0.0997898	0.267639	9.63857
GO:0072221	metanephric distal convoluted tubule development	Umod	Umod	uromodulin	0.0997898	0.267639	9.63857
GO:0072218	metanephric ascending thin limb development	Umod	Umod	uromodulin	0.0997898	0.267639	9.63857
GO:0070050	neuron cellular homeostasis	Haao	Haao	3-hydroxyanthranilate 3,4-dioxygenase	0.0997898	0.267639	9.63857
GO:0048563	post-embryonic organ morphogenesis	Cdh23	Cdh23	cadherin-related 23	0.0997898	0.267639	9.63857
GO:0071321	cellular response to cGMP	Slc6a4	Slc6a4	solute carrier family 6 (neurotransmitter transporter), member 4	0.0997898	0.267639	9.63857
GO:0042420	dopamine catabolic process	Comt	Comt	catechol-O-methyltransferase	0.0997898	0.267639	9.63857
GO:0086009	membrane repolarization	Kcne1	Kcne1	potassium voltage-gated channel, Isk-related family, member 1	0.0997898	0.267639	9.63857
GO:0072289	metanephric nephron tubule formation	Sox9	Sox9	SRY (sex determining region Y)-box 9	0.0997898	0.267639	9.63857
GO:0045428	regulation of nitric oxide biosynthetic process	Gchfr	Gchfr	GTP cyclohydrolase I feedback regulator	0.0997898	0.267639	9.63857
GO:0032534	regulation of microvillus assembly	Klf15	Klf15	Kruppel-like factor 15	0.0997898	0.267639	9.63857
GO:0032119	sequestering of zinc ion	Slc30a2	Slc30a2	solute carrier family 30 (zinc transporter), member 2	0.0997898	0.267639	9.63857
GO:0035625	epidermal growth factor-activated receptor transactivation by G-protein coupled receptor signaling pathway	Adra2b	Adra2b	adrenoceptor alpha 2B	0.0997898	0.267639	9.63857
GO:0071774	response to fibroblast growth factor	Casr	Casr	calcium-sensing receptor	0.0997898	0.267639	9.63857
GO:0000103	sulfate assimilation	Sult2b1	Sult2b1	sulfotransferase family, cytosolic, 2B, member 1	0.0997898	0.267639	9.63857
GO:0033004	negative regulation of mast cell activation	Cnr1	Cnr1	cannabinoid receptor 1 (brain)	0.0997898	0.267639	9.63857
GO:0043271	negative regulation of ion transport	Cnr1	Cnr1	cannabinoid receptor 1 (brain)	0.0997898	0.267639	9.63857
GO:0070189	kynurenine metabolic process	Aadat	Aadat	aminoadipate aminotransferase	0.0997898	0.267639	9.63857
GO:2001257	regulation of cation channel activity	Ank2	Ank2	ankyrin 2, neuronal	0.0997898	0.267639	9.63857
GO:0051873	killing by host of symbiont cells	Mbl1	Mbl1	mannose-binding lectin (protein A) 1	0.0997898	0.267639	9.63857
GO:0006868	glutamine transport	Slc38a3	Slc38a3	solute carrier family 38, member 3	0.0997898	0.267639	9.63857
GO:0046929	negative regulation of neurotransmitter secretion	Slc30a1	Slc30a1	solute carrier family 30 (zinc transporter), member 1	0.0997898	0.267639	9.63857
GO:0048294	negative regulation of isotype switching to IgE isotypes	Bcl6	Bcl6	B-cell CLL/lymphoma 6	0.0997898	0.267639	9.63857
GO:0033602	negative regulation of dopamine secretion	Cnr1	Cnr1	cannabinoid receptor 1 (brain)	0.0997898	0.267639	9.63857
GO:0001504	neurotransmitter uptake	Sv2b	Sv2b	synaptic vesicle glycoprotein 2b	0.0997898	0.267639	9.63857
GO:0045980	negative regulation of nucleotide metabolic process	Atpif1	Atpif1	ATPase inhibitory factor 1	0.0997898	0.267639	9.63857
GO:0086013	membrane repolarization during cardiac muscle cell action potential	Kcne1	Kcne1	potassium voltage-gated channel, Isk-related family, member 1	0.0997898	0.267639	9.63857
GO:0032227	negative regulation of synaptic transmission, dopaminergic	Slc6a4	Slc6a4	solute carrier family 6 (neurotransmitter transporter), member 4	0.0997898	0.267639	9.63857
GO:0030091	protein repair	Msra	Msra	methionine sulfoxide reductase A	0.0997898	0.267639	9.63857
GO:0070574	cadmium ion transmembrane transport	Slc30a1	Slc30a1	solute carrier family 30 (zinc transporter), member 1	0.0997898	0.267639	9.63857
GO:0048609	multicellular organismal reproductive process	Comt	Comt	catechol-O-methyltransferase	0.0997898	0.267639	9.63857
GO:0060745	mammary gland branching involved in pregnancy	Esr1	Esr1	estrogen receptor 1	0.0997898	0.267639	9.63857
GO:0072488	ammonium transmembrane transport	Rhbg	Rhbg	Rh family, B glycoprotein	0.0997898	0.267639	9.63857
GO:0035088	establishment or maintenance of apical/basal cell polarity	Eya1	Eya1	EYA transcriptional coactivator and phosphatase 1	0.0997898	0.267639	9.63857
GO:0003056	regulation of vascular smooth muscle contraction	Adra2b	Adra2b	adrenoceptor alpha 2B	0.0997898	0.267639	9.63857
GO:0006558	L-phenylalanine metabolic process	Pcbd1	Pcbd1	pterin-4 alpha-carbinolamine dehydratase/dimerization cofactor of hepatocyte nuclear factor 1 alpha	0.0997898	0.267639	9.63857
GO:0006572	tyrosine catabolic process	Fah	Fah	fumarylacetoacetate hydrolase	0.0997898	0.267639	9.63857
GO:0006552	leucine catabolic process	Mccc1	Mccc1	methylcrotonoyl-CoA carboxylase 1 (alpha)	0.0997898	0.267639	9.63857
GO:0019852	L-ascorbic acid metabolic process	Gclc	Gclc	glutamate-cysteine ligase, catalytic subunit	0.0997898	0.267639	9.63857
GO:1901386	negative regulation of voltage-gated calcium channel activity	Cabp1	Cabp1	calcium binding protein 1	0.0997898	0.267639	9.63857
GO:0072498	embryonic skeletal joint development	Ihh	Ihh	Indian hedgehog	0.0997898	0.267639	9.63857
GO:0072014	proximal tubule development	Aqp11	Aqp11	aquaporin 11	0.0997898	0.267639	9.63857
GO:0072012	glomerulus vasculature development	LOC102552055	LOC102552055	angiopoietin-related protein 7-like	0.0997898	0.267639	9.63857
GO:0010543	regulation of platelet activation	Hrg	Hrg	histidine-rich glycoprotein	0.0997898	0.267639	9.63857
GO:0033629	negative regulation of cell adhesion mediated by integrin	Hrg	Hrg	histidine-rich glycoprotein	0.0997898	0.267639	9.63857
GO:0006085	acetyl-CoA biosynthetic process	Acss2	Acss2	acyl-CoA synthetase short-chain family member 2	0.0997898	0.267639	9.63857
GO:0035879	plasma membrane lactate transport	Slc16a7	Slc16a7	solute carrier family 16 (monocarboxylate transporter), member 7	0.0997898	0.267639	9.63857
GO:2000741	positive regulation of mesenchymal stem cell differentiation	Sox9	Sox9	SRY (sex determining region Y)-box 9	0.0997898	0.267639	9.63857
GO:0009166	nucleotide catabolic process	Upp2	Upp2	uridine phosphorylase 2	0.0997898	0.267639	9.63857
GO:0051935	L-glutamate uptake involved in synaptic transmission	Kcnj10	Kcnj10	potassium inwardly-rectifying channel, subfamily J, member 10	0.0997898	0.267639	9.63857
GO:0032387	negative regulation of intracellular transport	Cryab	Cryab	crystallin, alpha B	0.0997898	0.267639	9.63857
GO:0015817	histidine transport	Slc38a3	Slc38a3	solute carrier family 38, member 3	0.0997898	0.267639	9.63857
GO:0003406	retinal pigment epithelium development	Ihh	Ihh	Indian hedgehog	0.0997898	0.267639	9.63857
GO:0071504	cellular response to heparin	Sox9	Sox9	SRY (sex determining region Y)-box 9	0.0997898	0.267639	9.63857
GO:0043433	negative regulation of sequence-specific DNA binding transcription factor activity	Id1	Id1	inhibitor of DNA binding 1	0.100057	0.267639	2.2679
GO:0043433	negative regulation of sequence-specific DNA binding transcription factor activity	Nr0b2	Nr0b2	nuclear receptor subfamily 0, group B, member 2	0.100057	0.267639	2.2679
GO:0043433	negative regulation of sequence-specific DNA binding transcription factor activity	Esr1	Esr1	estrogen receptor 1	0.100057	0.267639	2.2679
GO:0043433	negative regulation of sequence-specific DNA binding transcription factor activity	Id2	Id2	inhibitor of DNA binding 2	0.100057	0.267639	2.2679
GO:0007628	adult walking behavior	Cacnb4	Cacnb4	calcium channel, voltage-dependent, beta 4 subunit	0.10009	0.267639	2.68983
GO:0007628	adult walking behavior	Kcnj10	Kcnj10	potassium inwardly-rectifying channel, subfamily J, member 10	0.10009	0.267639	2.68983
GO:0007628	adult walking behavior	Dab1	Dab1	Dab, reelin signal transducer, homolog 1 (Drosophila)	0.10009	0.267639	2.68983
GO:0007601	visual perception	Abca4	Abca4	ATP-binding cassette, subfamily A (ABC1), member 4	0.100968	0.269565	1.8807
GO:0007601	visual perception	Col11a2	Col11a2	collagen, type XI, alpha 2	0.100968	0.269565	1.8807
GO:0007601	visual perception	Kcnj10	Kcnj10	potassium inwardly-rectifying channel, subfamily J, member 10	0.100968	0.269565	1.8807
GO:0007601	visual perception	Gjd2	Gjd2	gap junction protein, delta 2	0.100968	0.269565	1.8807
GO:0007601	visual perception	Rdh5	Rdh5	retinol dehydrogenase 5 (11-cis/9-cis)	0.100968	0.269565	1.8807
GO:0007601	visual perception	Bfsp2	Bfsp2	beaded filament structural protein 2, phakinin	0.100968	0.269565	1.8807
GO:0010039	response to iron ion	Abcg2	Abcg2	ATP-binding cassette, subfamily G (WHITE), member 2	0.102032	0.271131	3.67184
GO:0010039	response to iron ion	Ccnd1	Ccnd1	cyclin D1	0.102032	0.271131	3.67184
GO:0009060	aerobic respiration	COX1	COX1	cytochrome c oxidase subunit 1	0.102032	0.271131	3.67184
GO:0009060	aerobic respiration	Cat	Cat	catalase	0.102032	0.271131	3.67184
GO:0042149	cellular response to glucose starvation	Slc2a4	Slc2a4	solute carrier family 2 (facilitated glucose transporter), member 4	0.102032	0.271131	3.67184
GO:0042149	cellular response to glucose starvation	Nuak2	Nuak2	NUAK family, SNF1-like kinase, 2	0.102032	0.271131	3.67184
GO:0051291	protein heterooligomerization	Gchfr	Gchfr	GTP cyclohydrolase I feedback regulator	0.104356	0.276875	2.00804
GO:0051291	protein heterooligomerization	Hba2	Hba2	hemoglobin, alpha 2	0.104356	0.276875	2.00804
GO:0051291	protein heterooligomerization	Hba1	Hba1	hemoglobin, alpha 1	0.104356	0.276875	2.00804
GO:0051291	protein heterooligomerization	Pcbd1	Pcbd1	pterin-4 alpha-carbinolamine dehydratase/dimerization cofactor of hepatocyte nuclear factor 1 alpha	0.104356	0.276875	2.00804
GO:0051291	protein heterooligomerization	Uqcrb	Uqcrb	ubiquinol-cytochrome c reductase binding protein	0.104356	0.276875	2.00804
GO:0002062	chondrocyte differentiation	Col11a2	Col11a2	collagen, type XI, alpha 2	0.105452	0.279348	2.6287
GO:0002062	chondrocyte differentiation	Matn1	Matn1	matrilin 1, cartilage matrix protein	0.105452	0.279348	2.6287
GO:0002062	chondrocyte differentiation	Sox9	Sox9	SRY (sex determining region Y)-box 9	0.105452	0.279348	2.6287
GO:0048557	embryonic digestive tract morphogenesis	Ihh	Ihh	Indian hedgehog	0.110383	0.29017	3.50494
GO:0048557	embryonic digestive tract morphogenesis	Id2	Id2	inhibitor of DNA binding 2	0.110383	0.29017	3.50494
GO:0030539	male genitalia development	Tex15	Tex15	testis expressed 15	0.110383	0.29017	3.50494
GO:0030539	male genitalia development	Gjb2	Gjb2	gap junction protein, beta 2	0.110383	0.29017	3.50494
GO:0007259	JAK-STAT cascade	Ghr	Ghr	growth hormone receptor	0.110383	0.29017	3.50494
GO:0007259	JAK-STAT cascade	Prlr	Prlr	prolactin receptor	0.110383	0.29017	3.50494
GO:0090103	cochlea morphogenesis	Eya1	Eya1	EYA transcriptional coactivator and phosphatase 1	0.110383	0.29017	3.50494
GO:0090103	cochlea morphogenesis	Sox9	Sox9	SRY (sex determining region Y)-box 9	0.110383	0.29017	3.50494
GO:0010942	positive regulation of cell death	Hba2	Hba2	hemoglobin, alpha 2	0.110923	0.29017	2.57029
GO:0010942	positive regulation of cell death	Hba1	Hba1	hemoglobin, alpha 1	0.110923	0.29017	2.57029
GO:0010942	positive regulation of cell death	Ctgf	Ctgf	connective tissue growth factor	0.110923	0.29017	2.57029
GO:0010977	negative regulation of neuron projection development	Inpp5j	Inpp5j	inositol polyphosphate-5-phosphatase J	0.110923	0.29017	2.57029
GO:0010977	negative regulation of neuron projection development	Spock1	Spock1	sparc/osteonectin, cwcv and kazal-like domains proteoglycan (testican) 1	0.110923	0.29017	2.57029
GO:0010977	negative regulation of neuron projection development	Fkbp5	Fkbp5	FK506 binding protein 5	0.110923	0.29017	2.57029
GO:0050679	positive regulation of epithelial cell proliferation	Ihh	Ihh	Indian hedgehog	0.116928	0.29017	2.1419
GO:0050679	positive regulation of epithelial cell proliferation	Eya1	Eya1	EYA transcriptional coactivator and phosphatase 1	0.116928	0.29017	2.1419
GO:0050679	positive regulation of epithelial cell proliferation	Foxp2	Foxp2	forkhead box P2	0.116928	0.29017	2.1419
GO:0050679	positive regulation of epithelial cell proliferation	Sox9	Sox9	SRY (sex determining region Y)-box 9	0.116928	0.29017	2.1419
GO:0070371	ERK1 and ERK2 cascade	Egf	Egf	epidermal growth factor	0.118906	0.29017	3.35255
GO:0070371	ERK1 and ERK2 cascade	Sox9	Sox9	SRY (sex determining region Y)-box 9	0.118906	0.29017	3.35255
GO:0001708	cell fate specification	Ihh	Ihh	Indian hedgehog	0.118906	0.29017	3.35255
GO:0001708	cell fate specification	Sox9	Sox9	SRY (sex determining region Y)-box 9	0.118906	0.29017	3.35255
GO:0010001	glial cell differentiation	Klf15	Klf15	Kruppel-like factor 15	0.118906	0.29017	3.35255
GO:0010001	glial cell differentiation	Pou3f1	Pou3f1	POU class 3 homeobox 1	0.118906	0.29017	3.35255
GO:0006937	regulation of muscle contraction	Hspb6	Hspb6	heat shock protein, alpha-crystallin-related, B6	0.118906	0.29017	3.35255
GO:0006937	regulation of muscle contraction	Casq1	Casq1	calsequestrin 1 (fast-twitch, skeletal muscle)	0.118906	0.29017	3.35255
GO:0017157	regulation of exocytosis	Rab3b	Rab3b	RAB3B, member RAS oncogene family	0.118906	0.29017	3.35255
GO:0017157	regulation of exocytosis	Sept5	Sept5	septin 5	0.118906	0.29017	3.35255
GO:0007267	cell-cell signaling	Ihh	Ihh	Indian hedgehog	0.121329	0.29017	2.11256
GO:0007267	cell-cell signaling	Gjb2	Gjb2	gap junction protein, beta 2	0.121329	0.29017	2.11256
GO:0007267	cell-cell signaling	Dlgap3	Dlgap3	discs, large (Drosophila) homolog-associated protein 3	0.121329	0.29017	2.11256
GO:0007267	cell-cell signaling	Gjd2	Gjd2	gap junction protein, delta 2	0.121329	0.29017	2.11256
GO:0007626	locomotory behavior	Cdh23	Cdh23	cadherin-related 23	0.122261	0.29017	1.90863
GO:0007626	locomotory behavior	Espn	Espn	espin	0.122261	0.29017	1.90863
GO:0007626	locomotory behavior	Sod1	Sod1	superoxide dismutase 1, soluble	0.122261	0.29017	1.90863
GO:0007626	locomotory behavior	Gng7	Gng7	guanine nucleotide binding protein (G protein), gamma 7	0.122261	0.29017	1.90863
GO:0007626	locomotory behavior	Slc6a4	Slc6a4	solute carrier family 6 (neurotransmitter transporter), member 4	0.122261	0.29017	1.90863
GO:0061458	reproductive system development	Spata22	Spata22	spermatogenesis associated 22	0.123144	0.29017	7.71086
GO:0051645	Golgi localization	Dab1	Dab1	Dab, reelin signal transducer, homolog 1 (Drosophila)	0.123144	0.29017	7.71086
GO:0048014	Tie signaling pathway	LOC102552055	LOC102552055	angiopoietin-related protein 7-like	0.123144	0.29017	7.71086
GO:0007501	mesodermal cell fate specification	Eya1	Eya1	EYA transcriptional coactivator and phosphatase 1	0.123144	0.29017	7.71086
GO:0006670	sphingosine metabolic process	Sgpp2	Sgpp2	sphingosine-1-phosphate phosphatase 2	0.123144	0.29017	7.71086
GO:0060157	urinary bladder development	Rbp4	Rbp4	retinol binding protein 4, plasma	0.123144	0.29017	7.71086
GO:0032970	regulation of actin filament-based process	Frmd1	Frmd1	FERM domain containing 1	0.123144	0.29017	7.71086
GO:0010664	negative regulation of striated muscle cell apoptotic process	Bag3	Bag3	Bcl2-associated athanogene 3	0.123144	0.29017	7.71086
GO:0090315	negative regulation of protein targeting to membrane	Kcne1	Kcne1	potassium voltage-gated channel, Isk-related family, member 1	0.123144	0.29017	7.71086
GO:0030241	skeletal muscle myosin thick filament assembly	Tmod1	Tmod1	tropomodulin 1	0.123144	0.29017	7.71086
GO:0020027	hemoglobin metabolic process	Cat	Cat	catalase	0.123144	0.29017	7.71086
GO:0045329	carnitine biosynthetic process	Tmlhe	Tmlhe	trimethyllysine hydroxylase, epsilon	0.123144	0.29017	7.71086
GO:0055129	L-proline biosynthetic process	Oat	Oat	ornithine aminotransferase	0.123144	0.29017	7.71086
GO:0060501	positive regulation of epithelial cell proliferation involved in lung morphogenesis	Foxp2	Foxp2	forkhead box P2	0.123144	0.29017	7.71086
GO:0046684	response to pyrethroid	Scn1b	Scn1b	sodium channel, voltage-gated, type I, beta subunit	0.123144	0.29017	7.71086
GO:0071636	positive regulation of transforming growth factor beta production	Serpinf2	Serpinf2	serpin peptidase inhibitor, clade F (alpha-2 antiplasmin, pigment epithelium derived factor), member 2	0.123144	0.29017	7.71086
GO:2000008	regulation of protein localization to cell surface	Egf	Egf	epidermal growth factor	0.123144	0.29017	7.71086
GO:0003219	cardiac right ventricle formation	Smarcd3	Smarcd3	SWI/SNF related, matrix associated, actin dependent regulator of chromatin, subfamily d, member 3	0.123144	0.29017	7.71086
GO:0033085	negative regulation of T cell differentiation in thymus	Ihh	Ihh	Indian hedgehog	0.123144	0.29017	7.71086
GO:0033088	negative regulation of immature T cell proliferation in thymus	Ihh	Ihh	Indian hedgehog	0.123144	0.29017	7.71086
GO:0036101	leukotriene B4 catabolic process	Cyp4f1	Cyp4f1	cytochrome P450, family 4, subfamily f, polypeptide 1	0.123144	0.29017	7.71086
GO:0016576	histone dephosphorylation	Eya1	Eya1	EYA transcriptional coactivator and phosphatase 1	0.123144	0.29017	7.71086
GO:0007621	negative regulation of female receptivity	Ppp1r1b	Ppp1r1b	protein phosphatase 1, regulatory (inhibitor) subunit 1B	0.123144	0.29017	7.71086
GO:0010817	regulation of hormone levels	Bcat2	Bcat2	branched chain amino acid transaminase 2, mitochondrial	0.123144	0.29017	7.71086
GO:0021940	positive regulation of cerebellar granule cell precursor proliferation	Egf	Egf	epidermal growth factor	0.123144	0.29017	7.71086
GO:0010826	negative regulation of centrosome duplication	Kifc1	Kifc1	kinesin family member C1	0.123144	0.29017	7.71086
GO:0003283	atrial septum development	Ank2	Ank2	ankyrin 2, neuronal	0.123144	0.29017	7.71086
GO:0060298	positive regulation of sarcomere organization	Mylk3	Mylk3	myosin light chain kinase 3	0.123144	0.29017	7.71086
GO:0010757	negative regulation of plasminogen activation	Serpinf2	Serpinf2	serpin peptidase inhibitor, clade F (alpha-2 antiplasmin, pigment epithelium derived factor), member 2	0.123144	0.29017	7.71086
GO:0018243	protein O-linked glycosylation via threonine	Galnt3	Galnt3	polypeptide N-acetylgalactosaminyltransferase 3	0.123144	0.29017	7.71086
GO:0061088	regulation of sequestering of zinc ion	Slc30a2	Slc30a2	solute carrier family 30 (zinc transporter), member 2	0.123144	0.29017	7.71086
GO:0071318	cellular response to ATP	Pdxp	Pdxp	pyridoxal (pyridoxine, vitamin B6) phosphatase	0.123144	0.29017	7.71086
GO:0071493	cellular response to UV-B	Mme	Mme	membrane metallo-endopeptidase	0.123144	0.29017	7.71086
GO:0060385	axonogenesis involved in innervation	Nptx1	Nptx1	neuronal pentraxin I	0.123144	0.29017	7.71086
GO:0003383	apical constriction	Frmd1	Frmd1	FERM domain containing 1	0.123144	0.29017	7.71086
GO:0070141	response to UV-A	Ccnd1	Ccnd1	cyclin D1	0.123144	0.29017	7.71086
GO:0046040	IMP metabolic process	Adssl1	Adssl1	adenylosuccinate synthase like 1	0.123144	0.29017	7.71086
GO:0014051	gamma-aminobutyric acid secretion	Cacnb4	Cacnb4	calcium channel, voltage-dependent, beta 4 subunit	0.123144	0.29017	7.71086
GO:0009992	cellular water homeostasis	Anxa13	Anxa13	annexin A13	0.123144	0.29017	7.71086
GO:1901030	positive regulation of mitochondrial outer membrane permeabilization involved in apoptotic signaling pathway	Atpif1	Atpif1	ATPase inhibitory factor 1	0.123144	0.29017	7.71086
GO:0033601	positive regulation of mammary gland epithelial cell proliferation	Ccnd1	Ccnd1	cyclin D1	0.123144	0.29017	7.71086
GO:0021540	corpus callosum morphogenesis	Tsku	Tsku	tsukushi, small leucine rich proteoglycan	0.123144	0.29017	7.71086
GO:0044206	UMP salvage	Upp2	Upp2	uridine phosphorylase 2	0.123144	0.29017	7.71086
GO:0045541	negative regulation of cholesterol biosynthetic process	Sod1	Sod1	superoxide dismutase 1, soluble	0.123144	0.29017	7.71086
GO:0019695	choline metabolic process	Dmgdh	Dmgdh	dimethylglycine dehydrogenase	0.123144	0.29017	7.71086
GO:0021587	cerebellum morphogenesis	Cbs	Cbs	cystathionine beta synthase	0.123144	0.29017	7.71086
GO:0086011	membrane repolarization during action potential	Kcne1	Kcne1	potassium voltage-gated channel, Isk-related family, member 1	0.123144	0.29017	7.71086
GO:0086012	membrane depolarization during cardiac muscle cell action potential	Scn1b	Scn1b	sodium channel, voltage-gated, type I, beta subunit	0.123144	0.29017	7.71086
GO:0014854	response to inactivity	F2	F2	coagulation factor II	0.123144	0.29017	7.71086
GO:0090184	positive regulation of kidney development	Sox9	Sox9	SRY (sex determining region Y)-box 9	0.123144	0.29017	7.71086
GO:0014842	regulation of satellite cell proliferation	LOC102552055	LOC102552055	angiopoietin-related protein 7-like	0.123144	0.29017	7.71086
GO:0045578	negative regulation of B cell differentiation	Id2	Id2	inhibitor of DNA binding 2	0.123144	0.29017	7.71086
GO:0014878	response to electrical stimulus involved in regulation of muscle adaptation	Trim63	Trim63	tripartite motif containing 63, E3 ubiquitin protein ligase	0.123144	0.29017	7.71086
GO:0009063	cellular amino acid catabolic process	Pccb	Pccb	propionyl CoA carboxylase, beta polypeptide	0.123144	0.29017	7.71086
GO:0047484	regulation of response to osmotic stress	Mlc1	Mlc1	megalencephalic leukoencephalopathy with subcortical cysts 1	0.123144	0.29017	7.71086
GO:0006527	arginine catabolic process	Fah	Fah	fumarylacetoacetate hydrolase	0.123144	0.29017	7.71086
GO:0060452	positive regulation of cardiac muscle contraction	Ctgf	Ctgf	connective tissue growth factor	0.123144	0.29017	7.71086
GO:0006569	tryptophan catabolic process	Afmid	Afmid	arylformamidase	0.123144	0.29017	7.71086
GO:0030641	regulation of cellular pH	Atp1a4	Atp1a4	ATPase, Na+/K+ transporting, alpha 4 polypeptide	0.123144	0.29017	7.71086
GO:0006596	polyamine biosynthetic process	Odc1	Odc1	ornithine decarboxylase 1	0.123144	0.29017	7.71086
GO:0006595	polyamine metabolic process	Odc1	Odc1	ornithine decarboxylase 1	0.123144	0.29017	7.71086
GO:0042159	lipoprotein catabolic process	Apob	Apob	apolipoprotein B	0.123144	0.29017	7.71086
GO:0051048	negative regulation of secretion	Egf	Egf	epidermal growth factor	0.123144	0.29017	7.71086
GO:0035865	cellular response to potassium ion	Nptx1	Nptx1	neuronal pentraxin I	0.123144	0.29017	7.71086
GO:0046533	negative regulation of photoreceptor cell differentiation	Sox9	Sox9	SRY (sex determining region Y)-box 9	0.123144	0.29017	7.71086
GO:0015879	carnitine transport	Pdzk1	Pdzk1	PDZ domain containing 1	0.123144	0.29017	7.71086
GO:0007214	gamma-aminobutyric acid signaling pathway	Cacnb4	Cacnb4	calcium channel, voltage-dependent, beta 4 subunit	0.127585	0.298984	3.21286
GO:0007214	gamma-aminobutyric acid signaling pathway	Gabra1	Gabra1	gamma-aminobutyric acid (GABA) A receptor, alpha 1	0.127585	0.298984	3.21286
GO:0007140	male meiosis	Tex15	Tex15	testis expressed 15	0.127585	0.298984	3.21286
GO:0007140	male meiosis	Tdrd9	Tdrd9	tudor domain containing 9	0.127585	0.298984	3.21286
GO:0010038	response to metal ion	Casr	Casr	calcium-sensing receptor	0.127585	0.298984	3.21286
GO:0010038	response to metal ion	Pklr	Pklr	pyruvate kinase, liver and RBC	0.127585	0.298984	3.21286
GO:0016338	calcium-independent cell-cell adhesion via plasma membrane cell-adhesion molecules	Cldn23	Cldn23	claudin 23	0.127585	0.298984	3.21286
GO:0016338	calcium-independent cell-cell adhesion via plasma membrane cell-adhesion molecules	Cldn10	Cldn10	claudin 10	0.127585	0.298984	3.21286
GO:0032496	response to lipopolysaccharide	LOC102556346	LOC102556346	angiotensin-converting enzyme-like	0.129797	0.30375	1.54906
GO:0032496	response to lipopolysaccharide	Abcc8	Abcc8	ATP-binding cassette, subfamily C (CFTR/MRP), member 8	0.129797	0.30375	1.54906
GO:0032496	response to lipopolysaccharide	Cnr1	Cnr1	cannabinoid receptor 1 (brain)	0.129797	0.30375	1.54906
GO:0032496	response to lipopolysaccharide	Palm3	Palm3	paralemmin 3	0.129797	0.30375	1.54906
GO:0032496	response to lipopolysaccharide	Ptgfr	Ptgfr	prostaglandin F receptor	0.129797	0.30375	1.54906
GO:0032496	response to lipopolysaccharide	Ace	Ace	angiotensin I converting enzyme	0.129797	0.30375	1.54906
GO:0032496	response to lipopolysaccharide	Apob	Apob	apolipoprotein B	0.129797	0.30375	1.54906
GO:0032496	response to lipopolysaccharide	Comt	Comt	catechol-O-methyltransferase	0.129797	0.30375	1.54906
GO:0032496	response to lipopolysaccharide	Ggt1	Ggt1	gamma-glutamyltransferase 1	0.129797	0.30375	1.54906
GO:0000187	activation of MAPK activity	Ghr	Ghr	growth hormone receptor	0.130338	0.304181	2.05623
GO:0000187	activation of MAPK activity	Prlr	Prlr	prolactin receptor	0.130338	0.304181	2.05623
GO:0000187	activation of MAPK activity	Sod1	Sod1	superoxide dismutase 1, soluble	0.130338	0.304181	2.05623
GO:0000187	activation of MAPK activity	Adra2b	Adra2b	adrenoceptor alpha 2B	0.130338	0.304181	2.05623
GO:0051591	response to cAMP	Mat2a	Mat2a	methionine adenosyltransferase II, alpha	0.130338	0.304181	2.05623
GO:0051591	response to cAMP	Ppargc1b	Ppargc1b	peroxisome proliferator-activated receptor gamma, coactivator 1 beta	0.130338	0.304181	2.05623
GO:0051591	response to cAMP	Cdo1	Cdo1	cysteine dioxygenase type 1	0.130338	0.304181	2.05623
GO:0051591	response to cAMP	Pklr	Pklr	pyruvate kinase, liver and RBC	0.130338	0.304181	2.05623
GO:0007584	response to nutrient	Oxct1	Oxct1	3-oxoacid CoA transferase 1	0.132485	0.308769	1.73929
GO:0007584	response to nutrient	Cnr1	Cnr1	cannabinoid receptor 1 (brain)	0.132485	0.308769	1.73929
GO:0007584	response to nutrient	CYTB	CYTB	cytochrome b	0.132485	0.308769	1.73929
GO:0007584	response to nutrient	Klk1	Klk1c7	kallikrein 1-related peptidase C7	0.132485	0.308769	1.73929
GO:0007584	response to nutrient	Slc6a4	Slc6a4	solute carrier family 6 (neurotransmitter transporter), member 4	0.132485	0.308769	1.73929
GO:0007584	response to nutrient	Pklr	Pklr	pyruvate kinase, liver and RBC	0.132485	0.308769	1.73929
GO:0019933	cAMP-mediated signaling	Ghrhr	Ghrhr	growth hormone releasing hormone receptor	0.136408	0.311116	3.08434
GO:0019933	cAMP-mediated signaling	Sox9	Sox9	SRY (sex determining region Y)-box 9	0.136408	0.311116	3.08434
GO:0009880	embryonic pattern specification	Ihh	Ihh	Indian hedgehog	0.136408	0.311116	3.08434
GO:0009880	embryonic pattern specification	Zbtb16	Zbtb16	zinc finger and BTB domain containing 16	0.136408	0.311116	3.08434
GO:0016079	synaptic vesicle exocytosis	Sv2b	Sv2b	synaptic vesicle glycoprotein 2b	0.136408	0.311116	3.08434
GO:0016079	synaptic vesicle exocytosis	Doc2a	Doc2a	double C2-like domains, alpha	0.136408	0.311116	3.08434
GO:0051899	membrane depolarization	Scn1b	Scn1b	sodium channel, voltage-gated, type I, beta subunit	0.136408	0.311116	3.08434
GO:0051899	membrane depolarization	Kcne1	Kcne1	potassium voltage-gated channel, Isk-related family, member 1	0.136408	0.311116	3.08434
GO:0051480	cytosolic calcium ion homeostasis	Cdh23	Cdh23	cadherin-related 23	0.136408	0.311116	3.08434
GO:0051480	cytosolic calcium ion homeostasis	F2	F2	coagulation factor II	0.136408	0.311116	3.08434
GO:0070542	response to fatty acid	Fabp3	Fabp3	fatty acid binding protein 3, muscle and heart	0.136408	0.311116	3.08434
GO:0070542	response to fatty acid	Ctgf	Ctgf	connective tissue growth factor	0.136408	0.311116	3.08434
GO:0000302	response to reactive oxygen species	Sod1	Sod1	superoxide dismutase 1, soluble	0.136408	0.311116	3.08434
GO:0000302	response to reactive oxygen species	Cat	Cat	catalase	0.136408	0.311116	3.08434
GO:0043434	response to peptide hormone	Ghr	Ghr	growth hormone receptor	0.139294	0.311116	1.71352
GO:0043434	response to peptide hormone	Tff3	Tff3	trefoil factor 3, intestinal	0.139294	0.311116	1.71352
GO:0043434	response to peptide hormone	Ctgf	Ctgf	connective tissue growth factor	0.139294	0.311116	1.71352
GO:0043434	response to peptide hormone	Cox5b	Cox5b	cytochrome c oxidase subunit Vb	0.139294	0.311116	1.71352
GO:0043434	response to peptide hormone	Prlr	Prlr	prolactin receptor	0.139294	0.311116	1.71352
GO:0043434	response to peptide hormone	Serpina3m	Serpina3m	serine (or cysteine) proteinase inhibitor, clade A, member 3M	0.139294	0.311116	1.71352
GO:0007623	circadian rhythm	Slc9a3	Slc9a3	solute carrier family 9, subfamily A (NHE3, cation proton antiporter 3), member 3	0.139615	0.311116	2.00282
GO:0007623	circadian rhythm	Abcb1a	Abcb1a	ATP-binding cassette, sub-family B (MDR/TAP), member 1A	0.139615	0.311116	2.00282
GO:0007623	circadian rhythm	Mat2a	Mat2a	methionine adenosyltransferase II, alpha	0.139615	0.311116	2.00282
GO:0007623	circadian rhythm	Slc6a4	Slc6a4	solute carrier family 6 (neurotransmitter transporter), member 4	0.139615	0.311116	2.00282
GO:0071300	cellular response to retinoic acid	Tesc	Tesc	tescalcin	0.139805	0.311116	2.31326
GO:0071300	cellular response to retinoic acid	Slc6a4	Slc6a4	solute carrier family 6 (neurotransmitter transporter), member 4	0.139805	0.311116	2.31326
GO:0071300	cellular response to retinoic acid	Sox9	Sox9	SRY (sex determining region Y)-box 9	0.139805	0.311116	2.31326
GO:0007420	brain development	Oxct1	Oxct1	3-oxoacid CoA transferase 1	0.140323	0.311116	1.48286
GO:0007420	brain development	Fzd9	Fzd9	frizzled class receptor 9	0.140323	0.311116	1.48286
GO:0007420	brain development	Bag3	Bag3	Bcl2-associated athanogene 3	0.140323	0.311116	1.48286
GO:0007420	brain development	Id4	Id4	inhibitor of DNA binding 4	0.140323	0.311116	1.48286
GO:0007420	brain development	Hnmt	Hnmt	histamine N-methyltransferase	0.140323	0.311116	1.48286
GO:0007420	brain development	Slc23a1	Slc23a1	solute carrier family 23 (ascorbic acid transporter), member 1	0.140323	0.311116	1.48286
GO:0007420	brain development	Acat1	Acat1	acetyl-CoA acetyltransferase 1	0.140323	0.311116	1.48286
GO:0007420	brain development	Cox17	Cox17	COX17 cytochrome c oxidase copper chaperone	0.140323	0.311116	1.48286
GO:0007420	brain development	Dab1	Dab1	Dab, reelin signal transducer, homolog 1 (Drosophila)	0.140323	0.311116	1.48286
GO:0007420	brain development	Slc6a4	Slc6a4	solute carrier family 6 (neurotransmitter transporter), member 4	0.140323	0.311116	1.48286
GO:0014003	oligodendrocyte development	Kcnj10	Kcnj10	potassium inwardly-rectifying channel, subfamily J, member 10	0.14536	0.311116	2.96571
GO:0014003	oligodendrocyte development	Id2	Id2	inhibitor of DNA binding 2	0.14536	0.311116	2.96571
[truncated: 1,832 more rows]

## Sheet: DownGene2GO
QueryID	QuerySymbol	Description	E-Value	SubjectSymbol	Description	GOID	GOTerm	P-Value	Enrichment
[truncated: 3,705 more rows]

[truncated: 3 more sheets: UpGO_Result, UpGO2Gene, UpGene2GO]
