# Supplementary material for: Whole transcriptome expression profiles in kidney samples from rats with hyperuricaemic nephropathy
Source: PLoS One. 2022 Dec 19;17(12):e0276591. doi: 10.1371/journal.pone.0276591 (PMC9762607; doi:10.1371/journal.pone.0276591)
Supplement: S4 Table — (XLSX) [file pone.0276591.s004.xlsx]

## Sheet: DownPathway_Result
PathwayID	PathwayTerm	DifGene	AllDifGene	GeneInPathway	AllGene	P-Value	FDR	Enrichment	(-log10P)
PATH:01100	Metabolic pathways	97	240	1289	8074	2.34591e-20	4.8795e-18	2.53161	19.6297
PATH:00190	Oxidative phosphorylation	29	240	159	8074	1.70047e-15	1.76849e-13	6.1359	14.7694
PATH:05012	Parkinson's disease	29	240	180	8074	5.03376e-14	3.49008e-12	5.42005	13.2981
PATH:04260	Cardiac muscle contraction	15	240	85	8074	2.27533e-08	1.18317e-06	5.93676	7.64296
PATH:05010	Alzheimer's disease	23	240	208	8074	4.58805e-08	1.90863e-06	3.71999	7.33837
PATH:05016	Huntington's disease	22	240	224	8074	7.3459e-07	2.54658e-05	3.30409	6.13395
PATH:00260	Glycine, serine and threonine metabolism	9	240	40	8074	1.9066e-06	5.66532e-05	7.56937	5.71974
PATH:04976	Bile secretion	11	240	77	8074	1.50416e-05	0.000391082	4.80595	4.82271
PATH:00270	Cysteine and methionine metabolism	8	240	42	8074	2.66895e-05	0.000616824	6.40794	4.57366
PATH:00630	Glyoxylate and dicarboxylate metabolism	7	240	32	8074	3.34878e-05	0.000696546	7.35911	4.47511
PATH:04964	Proximal tubule bicarbonate reclamation	6	240	24	8074	5.56119e-05	0.00105157	8.41042	4.25483
PATH:00330	Arginine and proline metabolism	9	240	61	8074	7.01613e-05	0.00121613	4.96352	4.1539
PATH:00480	Glutathione metabolism	9	240	63	8074	9.09292e-05	0.00145487	4.80595	4.0413
PATH:00620	Pyruvate metabolism	8	240	51	8074	0.000114303	0.00169821	5.27712	3.94194
PATH:04932	Non-alcoholic fatty liver disease (NAFLD)	13	240	156	8074	0.000732096	0.0101517	2.80347	3.13543
PATH:01230	Biosynthesis of amino acids	9	240	86	8074	0.000976559	0.0123608	3.52064	3.0103
PATH:00380	Tryptophan metabolism	7	240	54	8074	0.00101026	0.0123608	4.36096	2.99557
PATH:00340	Histidine metabolism	5	240	29	8074	0.00147366	0.0170289	5.80029	2.8316
PATH:00280	Valine, leucine and isoleucine degradation	7	240	59	8074	0.00171614	0.0187872	3.99138	2.76545
PATH:00410	beta-Alanine metabolism	5	240	32	8074	0.00232419	0.0241715	5.25651	2.63373
PATH:04974	Protein digestion and absorption	9	240	99	8074	0.0026336	0.0252054	3.05833	2.57945
PATH:00430	Taurine and hypotaurine metabolism	3	240	10	8074	0.00266596	0.0252054	10.0925	2.57415
PATH:00750	Vitamin B6 metabolism	3	240	11	8074	0.00358577	0.0324278	9.175	2.44542
PATH:00140	Steroid hormone biosynthesis	8	240	87	8074	0.00419275	0.0345532	3.09349	2.3775
PATH:00910	Nitrogen metabolism	4	240	23	8074	0.00431915	0.0345532	5.85072	2.3646
PATH:04614	Renin-angiotensin system	4	240	23	8074	0.00431915	0.0345532	5.85072	2.3646
PATH:00640	Propanoate metabolism	5	240	38	8074	0.00501375	0.0386244	4.42654	2.29984
PATH:00290	Valine, leucine and isoleucine biosynthesis	3	240	13	8074	0.00594784	0.044184	7.76346	2.22564
PATH:04961	Endocrine and other factor-regulated calcium reabsorption	6	240	60	8074	0.00848873	0.0608847	3.36417	2.07116
PATH:00770	Pantothenate and CoA biosynthesis	3	240	16	8074	0.0109052	0.0741666	6.30781	1.96237
PATH:04960	Aldosterone-regulated sodium reabsorption	5	240	46	8074	0.0113043	0.0741666	3.6567	1.94676
PATH:01200	Carbon metabolism	9	240	124	8074	0.0114102	0.0741666	2.44173	1.9427
PATH:01210	2-Oxocarboxylic acid metabolism	3	240	18	8074	0.0152116	0.0958794	5.60694	1.81782
PATH:04146	Peroxisome	7	240	89	8074	0.0163995	0.0978608	2.64597	1.78517
PATH:00982	Drug metabolism - cytochrome P450	8	240	110	8074	0.016467	0.0978608	2.44667	1.78339
PATH:00980	Metabolism of xenobiotics by cytochrome P450	8	240	111	8074	0.0173066	0.0986086	2.42462	1.76179
PATH:00450	Selenocompound metabolism	4	240	34	8074	0.017541	0.0986086	3.95784	1.75595
PATH:00670	One carbon pool by folate	3	240	20	8074	0.0203465	0.111371	5.04625	1.69151
PATH:04726	Serotonergic synapse	9	240	140	8074	0.0234819	0.125237	2.16268	1.62927
PATH:00472	D-Arginine and D-ornithine metabolism	1	240	1	8074	0.029725	0.15457	33.6417	1.52688
PATH:04977	Vitamin digestion and absorption	3	240	26	8074	0.0407589	0.206777	3.88173	1.38978
PATH:00350	Tyrosine metabolism	4	240	46	8074	0.0469333	0.230868	2.92536	1.32852
PATH:00072	Synthesis and degradation of ketone bodies	2	240	12	8074	0.0477276	0.230868	5.60694	1.32123
PATH:01040	Biosynthesis of unsaturated fatty acids	3	240	29	8074	0.0537102	0.253903	3.48017	1.26994
PATH:02010	ABC transporters	4	240	51	8074	0.0641944	0.296721	2.63856	1.1925
PATH:04978	Mineral absorption	4	240	52	8074	0.0679957	0.307459	2.58782	1.16752
PATH:04971	Gastric acid secretion	5	240	76	8074	0.0751188	0.33244	2.21327	1.12425
PATH:04610	Complement and coagulation cascades	5	240	78	8074	0.0819417	0.355081	2.15652	1.0865
PATH:00300	Lysine biosynthesis	1	240	3	8074	0.0865611	0.367443	11.2139	1.06268
PATH:00310	Lysine degradation	4	240	57	8074	0.0886864	0.368935	2.36082	1.05214
PATH:01212	Fatty acid metabolism	4	240	59	8074	0.0977206	0.398547	2.28079	1.01001
PATH:00830	Retinol metabolism	5	240	90	8074	0.129348	0.512433	1.86898	0.888239
PATH:05410	Hypertrophic cardiomyopathy (HCM)	5	240	91	8074	0.133769	0.512433	1.84844	0.873644
PATH:05143	African trypanosomiasis	3	240	43	8074	0.134914	0.512433	2.34709	0.869942
PATH:05014	Amyotrophic lateral sclerosis (ALS)	4	240	67	8074	0.137813	0.512433	2.00846	0.86071
PATH:00920	Sulfur metabolism	2	240	22	8074	0.137963	0.512433	3.05833	0.860238
PATH:04973	Carbohydrate digestion and absorption	3	240	47	8074	0.163111	0.587036	2.14734	0.787518
PATH:00061	Fatty acid biosynthesis	1	240	6	8074	0.165658	0.587036	5.60694	0.780788
PATH:04261	Adrenergic signaling in cardiomyocytes	7	240	152	8074	0.166515	0.587036	1.54929	0.778547
PATH:04919	Thyroid hormone signaling pathway	6	240	126	8074	0.172188	0.59692	1.60198	0.763996
PATH:00590	Arachidonic acid metabolism	5	240	100	8074	0.176419	0.601559	1.68208	0.753455
PATH:00591	Linoleic acid metabolism	3	240	50	8074	0.185308	0.621678	2.0185	0.732106
PATH:00460	Cyanoamino acid metabolism	1	240	7	8074	0.190477	0.628877	4.80595	0.720157
PATH:04390	Hippo signaling pathway	7	240	160	8074	0.198672	0.635914	1.47182	0.701863
PATH:00600	Sphingolipid metabolism	3	240	52	8074	0.200523	0.635914	1.94087	0.697835
PATH:00062	Fatty acid elongation	2	240	28	8074	0.20178	0.635914	2.40298	0.695121
PATH:00053	Ascorbate and aldarate metabolism	2	240	30	8074	0.223772	0.684764	2.24278	0.650194
PATH:04930	Type II diabetes mellitus	3	240	55	8074	0.223865	0.684764	1.835	0.650013
PATH:04728	Dopaminergic synapse	6	240	139	8074	0.232374	0.70049	1.45216	0.633812
PATH:00601	Glycosphingolipid biosynthesis - lacto and neolacto series	2	240	32	8074	0.245936	0.730781	2.1026	0.609178
PATH:04911	Insulin secretion	4	240	87	8074	0.259056	0.752871	1.54674	0.586606
PATH:00130	Ubiquinone and other terpenoid-quinone biosynthesis	1	240	10	8074	0.260609	0.752871	3.36417	0.58401
PATH:04913	Ovarian steroidogenesis	3	240	61	8074	0.271915	0.756483	1.65451	0.565567
PATH:00561	Glycerolipid metabolism	3	240	61	8074	0.271915	0.756483	1.65451	0.565567
PATH:04350	TGF-beta signaling pathway	4	240	90	8074	0.27891	0.756483	1.49519	0.554536
PATH:00650	Butanoate metabolism	2	240	35	8074	0.279298	0.756483	1.92238	0.553933
PATH:05144	Malaria	3	240	62	8074	0.280044	0.756483	1.62782	0.552774
PATH:04727	GABAergic synapse	4	240	93	8074	0.298997	0.793815	1.44695	0.524333
PATH:00250	Alanine, aspartate and glutamate metabolism	2	240	37	8074	0.301497	0.793815	1.81847	0.520717
PATH:00983	Drug metabolism - other enzymes	3	240	68	8074	0.329145	0.855778	1.48419	0.482612
PATH:04918	Thyroid hormone synthesis	3	240	69	8074	0.337346	0.866271	1.46268	0.471925
PATH:00603	Glycosphingolipid biosynthesis - globo series	1	240	14	8074	0.344795	0.874601	2.40298	0.462439
PATH:04080	Neuroactive ligand-receptor interaction	10	240	289	8074	0.356908	0.894419	1.16407	0.447444
PATH:00120	Primary bile acid biosynthesis	1	240	16	8074	0.383236	0.925717	2.1026	0.416534
PATH:04115	p53 signaling pathway	3	240	75	8074	0.386319	0.925717	1.34567	0.413054
PATH:04723	Retrograde endocannabinoid signaling	4	240	106	8074	0.387199	0.925717	1.2695	0.412066
PATH:05204	Chemical carcinogenesis	4	240	106	8074	0.387199	0.925717	1.2695	0.412066
PATH:04068	FoxO signaling pathway	5	240	139	8074	0.397438	0.92608	1.21013	0.40073
PATH:05219	Bladder cancer	2	240	46	8074	0.39911	0.92608	1.46268	0.398908
PATH:00240	Pyrimidine metabolism	4	240	108	8074	0.400742	0.92608	1.24599	0.397136
PATH:04917	Prolactin signaling pathway	3	240	78	8074	0.410514	0.92608	1.29391	0.386672
PATH:05412	Arrhythmogenic right ventricular cardiomyopathy (ARVC)	3	240	78	8074	0.410514	0.92608	1.29391	0.386672
PATH:00010	Glycolysis / Gluconeogenesis	3	240	79	8074	0.418517	0.92608	1.27753	0.378287
PATH:04970	Salivary secretion	3	240	79	8074	0.418517	0.92608	1.27753	0.378287
PATH:00071	Fatty acid degradation	2	240	53	8074	0.47052	1	1.2695	0.327422
PATH:00532	Glycosaminoglycan biosynthesis - chondroitin sulfate / dermatan sulfate	1	240	23	8074	0.500928	1	1.46268	0.300225
PATH:05213	Endometrial cancer	2	240	58	8074	0.518329	1	1.16006	0.285394
PATH:04540	Gap junction	3	240	94	8074	0.533101	1	1.07367	0.273191
PATH:05221	Acute myeloid leukemia	2	240	60	8074	0.536637	1	1.12139	0.270319
PATH:04713	Circadian entrainment	3	240	95	8074	0.540295	1	1.06237	0.267369
PATH:05414	Dilated cardiomyopathy	3	240	95	8074	0.540295	1	1.06237	0.267369
PATH:04921	Oxytocin signaling pathway	5	240	164	8074	0.541248	1	1.02566	0.266603
PATH:00900	Terpenoid backbone biosynthesis	1	240	26	8074	0.544248	1	1.29391	0.264203
PATH:05416	Viral myocarditis	3	240	96	8074	0.547425	1	1.0513	0.261675
PATH:05032	Morphine addiction	3	240	97	8074	0.554491	1	1.04046	0.256106
PATH:05223	Non-small cell lung cancer	2	240	63	8074	0.563193	1	1.06799	0.249343
PATH:00534	Glycosaminoglycan biosynthesis - heparan sulfate / heparin	1	240	28	8074	0.571026	1	1.20149	0.243344
PATH:04742	Taste transduction	2	240	64	8074	0.5718	1	1.0513	0.242756
PATH:04022	cGMP-PKG signaling pathway	5	240	171	8074	0.578744	1	0.983674	0.237514
PATH:00512	Mucin type O-Glycan biosynthesis	1	240	29	8074	0.583822	1	1.16006	0.23372
PATH:00562	Inositol phosphate metabolism	2	240	66	8074	0.588645	1	1.01944	0.230146
PATH:04950	Maturity onset diabetes of the young	1	240	30	8074	0.596237	1	1.12139	0.224581
PATH:00760	Nicotinate and nicotinamide metabolism	1	240	30	8074	0.596237	1	1.12139	0.224581
PATH:05216	Thyroid cancer	1	240	31	8074	0.608284	1	1.08522	0.215894
PATH:00020	Citrate cycle (TCA cycle)	1	240	32	8074	0.619973	1	1.0513	0.207627
PATH:05214	Glioma	2	240	70	8074	0.620851	1	0.96119	0.207013
PATH:05142	Chagas disease (American trypanosomiasis)	3	240	110	8074	0.64011	1	0.9175	0.193745
PATH:00230	Purine metabolism	5	240	184	8074	0.643828	1	0.914176	0.19123
PATH:04530	Tight junction	4	240	148	8074	0.646355	1	0.909234	0.189529
PATH:05210	Colorectal cancer	2	240	74	8074	0.651086	1	0.909234	0.186362
PATH:05218	Melanoma	2	240	75	8074	0.65834	1	0.897111	0.18155
PATH:04750	Inflammatory mediator regulation of TRP channels	3	240	114	8074	0.664024	1	0.885307	0.177816
PATH:05160	Hepatitis C	4	240	152	8074	0.667013	1	0.885307	0.175866
PATH:04920	Adipocytokine signaling pathway	2	240	77	8074	0.672486	1	0.87381	0.172317
PATH:04066	HIF-1 signaling pathway	3	240	116	8074	0.675542	1	0.870043	0.170347
PATH:05020	Prion diseases	1	240	38	8074	0.683159	1	0.885307	0.165478
PATH:00040	Pentose and glucuronate interconversions	1	240	38	8074	0.683159	1	0.885307	0.165478
PATH:05212	Pancreatic cancer	2	240	80	8074	0.692814	1	0.841042	0.159383
PATH:05033	Nicotine addiction	1	240	42	8074	0.719354	1	0.800992	0.143057
PATH:03320	PPAR signaling pathway	2	240	85	8074	0.724379	1	0.791569	0.140034
PATH:00051	Fructose and mannose metabolism	1	240	45	8074	0.74377	1	0.747593	0.128561
PATH:04151	PI3K-Akt signaling pathway	9	240	358	8074	0.744347	1	0.84574	0.128224
PATH:04640	Hematopoietic cell lineage	2	240	89	8074	0.747627	1	0.755993	0.126315
PATH:00860	Porphyrin and chlorophyll metabolism	1	240	46	8074	0.751429	1	0.731341	0.124112
PATH:04724	Glutamatergic synapse	3	240	134	8074	0.766259	1	0.753172	0.115624
PATH:04611	Platelet activation	3	240	134	8074	0.766259	1	0.753172	0.115624
PATH:04012	ErbB signaling pathway	2	240	94	8074	0.774309	1	0.71578	0.111085
PATH:04512	ECM-receptor interaction	2	240	95	8074	0.779342	1	0.708246	0.108272
PATH:05030	Cocaine addiction	1	240	50	8074	0.779852	1	0.672833	0.107988
PATH:00514	Other types of O-glycan biosynthesis	1	240	50	8074	0.779852	1	0.672833	0.107988
PATH:00564	Glycerophospholipid metabolism	2	240	96	8074	0.784276	1	0.700868	0.105531
PATH:05215	Prostate cancer	2	240	97	8074	0.789114	1	0.693643	0.10286
PATH:04330	Notch signaling pathway	1	240	52	8074	0.792826	1	0.646955	0.100822
PATH:00520	Amino sugar and nucleotide sugar metabolism	1	240	52	8074	0.792826	1	0.646955	0.100822
PATH:04975	Fat digestion and absorption	1	240	53	8074	0.799024	1	0.634748	0.0974403
PATH:04340	Hedgehog signaling pathway	1	240	53	8074	0.799024	1	0.634748	0.0974403
PATH:04915	Estrogen signaling pathway	2	240	101	8074	0.807524	1	0.666172	0.0928447
PATH:05150	Staphylococcus aureus infection	1	240	56	8074	0.816532	1	0.600744	0.0880268
PATH:05217	Basal cell carcinoma	1	240	56	8074	0.816532	1	0.600744	0.0880268
PATH:05222	Small cell lung cancer	2	240	104	8074	0.820382	1	0.646955	0.0859841
PATH:05202	Transcriptional misregulation in cancer	4	240	190	8074	0.822001	1	0.708246	0.0851278
PATH:04910	Insulin signaling pathway	3	240	150	8074	0.828597	1	0.672833	0.0816566
PATH:04940	Type I diabetes mellitus	1	240	60	8074	0.837536	1	0.560694	0.0769967
PATH:04972	Pancreatic secretion	2	240	109	8074	0.840113	1	0.617278	0.0756622
PATH:04630	Jak-STAT signaling pathway	3	240	160	8074	0.859894	1	0.630781	0.0655553
PATH:00970	Aminoacyl-tRNA biosynthesis	1	240	65	8074	0.860454	1	0.517564	0.0652723
PATH:04725	Cholinergic synapse	2	240	116	8074	0.864453	1	0.580029	0.0632585
PATH:04310	Wnt signaling pathway	3	240	165	8074	0.873586	1	0.611667	0.0586944
PATH:05134	Legionellosis	1	240	69	8074	0.876447	1	0.48756	0.0572745
PATH:05031	Amphetamine addiction	1	240	73	8074	0.890613	1	0.460845	0.0503109
PATH:04110	Cell cycle	2	240	126	8074	0.893381	1	0.533995	0.0489633
PATH:04730	Long-term depression	1	240	74	8074	0.893894	1	0.454617	0.0487138
PATH:04720	Long-term potentiation	1	240	74	8074	0.893894	1	0.454617	0.0487138
PATH:04622	RIG-I-like receptor signaling pathway	1	240	74	8074	0.893894	1	0.454617	0.0487138
PATH:04670	Leukocyte transendothelial migration	2	240	129	8074	0.900876	1	0.521576	0.045335
PATH:05211	Renal cell carcinoma	1	240	77	8074	0.903161	1	0.436905	0.0442346
PATH:04270	Vascular smooth muscle contraction	2	240	130	8074	0.903263	1	0.517564	0.0441855
PATH:04510	Focal adhesion	4	240	227	8074	0.910582	1	0.592805	0.0406808
PATH:05034	Alcoholism	3	240	182	8074	0.911707	1	0.554533	0.0401448
PATH:04015	Rap1 signaling pathway	4	240	229	8074	0.914008	1	0.587627	0.0390501
PATH:05220	Chronic myeloid leukemia	1	240	82	8074	0.916849	1	0.410264	0.037702
PATH:05205	Proteoglycans in cancer	4	240	232	8074	0.918928	1	0.580029	0.0367184
PATH:04070	Phosphatidylinositol signaling system	1	240	84	8074	0.921769	1	0.400496	0.035378
PATH:05323	Rheumatoid arthritis	1	240	86	8074	0.926398	1	0.391182	0.0332023
PATH:03008	Ribosome biogenesis in eukaryotes	1	240	86	8074	0.926398	1	0.391182	0.0332023
PATH:04810	Regulation of actin cytoskeleton	4	240	238	8074	0.928023	1	0.565406	0.0324414
PATH:04914	Progesterone-mediated oocyte maturation	1	240	87	8074	0.92861	1	0.386686	0.0321668
PATH:04120	Ubiquitin mediated proteolysis	2	240	143	8074	0.929796	1	0.470513	0.0316122
PATH:05100	Bacterial invasion of epithelial cells	1	240	88	8074	0.930755	1	0.382292	0.0311647
PATH:04014	Ras signaling pathway	4	240	243	8074	0.934891	1	0.553772	0.0292391
PATH:04020	Calcium signaling pathway	3	240	197	8074	0.93636	1	0.51231	0.0285571
PATH:05206	MicroRNAs in cancer	2	240	148	8074	0.938044	1	0.454617	0.0277766
PATH:05161	Hepatitis B	2	240	151	8074	0.942544	1	0.445585	0.0256981
PATH:04210	Apoptosis	1	240	96	8074	0.945759	1	0.350434	0.0242195
PATH:04916	Melanogenesis	1	240	100	8074	0.951998	1	0.336417	0.0213638
PATH:03015	mRNA surveillance pathway	1	240	101	8074	0.953443	1	0.333086	0.0207052
PATH:05200	Pathways in cancer	6	240	352	8074	0.954412	1	0.573438	0.0202639
PATH:04514	Cell adhesion molecules (CAMs)	2	240	161	8074	0.95541	1	0.417909	0.0198104
PATH:04141	Protein processing in endoplasmic reticulum	2	240	173	8074	0.967236	1	0.388921	0.0144673
PATH:04114	Oocyte meiosis	1	240	116	8074	0.970576	1	0.290014	0.0129704
PATH:05146	Amoebiasis	1	240	119	8074	0.973159	1	0.282703	0.0118162
PATH:04062	Chemokine signaling pathway	2	240	185	8074	0.976022	1	0.363694	0.0105404
PATH:05166	HTLV-I infection	4	240	296	8074	0.978741	1	0.454617	0.0093321
PATH:04060	Cytokine-cytokine receptor interaction	3	240	248	8074	0.980346	1	0.406956	0.00862042
PATH:04360	Axon guidance	1	240	140	8074	0.985905	1	0.240298	0.00616473
PATH:05145	Toxoplasmosis	1	240	147	8074	0.988633	1	0.228855	0.00496478
PATH:05162	Measles	1	240	155	8074	0.991113	1	0.217043	0.00387697
PATH:05169	Epstein-Barr virus infection	2	240	225	8074	0.991734	1	0.299037	0.00360464
PATH:04144	Endocytosis	2	240	235	8074	0.993699	1	0.286312	0.00274528
PATH:04010	MAPK signaling pathway	3	240	295	8074	0.993774	1	0.342119	0.00271226
PATH:03013	RNA transport	1	240	176	8074	0.995347	1	0.191146	0.00202548
PATH:04145	Phagosome	1	240	192	8074	0.997161	1	0.175217	0.00123452
PATH:05164	Influenza A	1	240	197	8074	0.997568	1	0.17077	0.00105741
PATH:05152	Tuberculosis	1	240	206	8074	0.99816	1	0.163309	0.00080004
PATH:05168	Herpes simplex infection	1	240	219	8074	0.99877	1	0.153615	0.000534497
PATH:05203	Viral carcinogenesis	1	240	228	8074	0.99907	1	0.147551	0.000404139
PATH:03010	Ribosome	1	240	231	8074	0.999153	1	0.145635	0.000368156
PATH:04740	Olfactory transduction	3	240	1350	8074	1	1	0.0747593	0

## Sheet: DownPathway2Gene
PathwayID	PathwayTerm	QueryID	Symbol	Description	P-Value	FDR	Enrichment
PATH:01100	Metabolic pathways	Acox2	Acox2	acyl-CoA oxidase 2, branched chain	2.34591e-20	4.8795e-18	2.53161
PATH:01100	Metabolic pathways	Cox6a1	Cox6a1	cytochrome c oxidase, subunit VIa, polypeptide 1	2.34591e-20	4.8795e-18	2.53161
PATH:01100	Metabolic pathways	Cbs	Cbs	cystathionine beta synthase	2.34591e-20	4.8795e-18	2.53161
PATH:01100	Metabolic pathways	Inpp5j	Inpp5j	inositol polyphosphate-5-phosphatase J	2.34591e-20	4.8795e-18	2.53161
PATH:01100	Metabolic pathways	Gss	Gss	glutathione synthetase	2.34591e-20	4.8795e-18	2.53161
PATH:01100	Metabolic pathways	Dao	Dao	D-amino-acid oxidase	2.34591e-20	4.8795e-18	2.53161
PATH:01100	Metabolic pathways	Atp5l	Atp5l	ATP synthase, H+ transporting, mitochondrial Fo complex, subunit G	2.34591e-20	4.8795e-18	2.53161
PATH:01100	Metabolic pathways	Khk	Khk	ketohexokinase	2.34591e-20	4.8795e-18	2.53161
PATH:01100	Metabolic pathways	Aox2	Aox2	aldehyde oxidase 2	2.34591e-20	4.8795e-18	2.53161
PATH:01100	Metabolic pathways	Amt	Amt	aminomethyltransferase	2.34591e-20	4.8795e-18	2.53161
PATH:01100	Metabolic pathways	ATP6	ATP6	ATPase subunit 6	2.34591e-20	4.8795e-18	2.53161
PATH:01100	Metabolic pathways	Urad	Urad	ureidoimidazoline (2-oxo-4-hydroxy-4-carboxy-5-) decarboxylase	2.34591e-20	4.8795e-18	2.53161
PATH:01100	Metabolic pathways	Mat2a	Mat2a	methionine adenosyltransferase II, alpha	2.34591e-20	4.8795e-18	2.53161
PATH:01100	Metabolic pathways	Spatc1	Spatc1	spermatogenesis and centriole associated 1	2.34591e-20	4.8795e-18	2.53161
PATH:01100	Metabolic pathways	Cmbl	Cmbl	carboxymethylenebutenolidase homolog (Pseudomonas)	2.34591e-20	4.8795e-18	2.53161
PATH:01100	Metabolic pathways	Aadat	Aadat	aminoadipate aminotransferase	2.34591e-20	4.8795e-18	2.53161
PATH:01100	Metabolic pathways	Gamt	Gamt	guanidinoacetate N-methyltransferase	2.34591e-20	4.8795e-18	2.53161
PATH:01100	Metabolic pathways	Hgd	Hgd	homogentisate 1, 2-dioxygenase	2.34591e-20	4.8795e-18	2.53161
PATH:01100	Metabolic pathways	Dhrs4	Dhrs4	dehydrogenase/reductase (SDR family) member 4	2.34591e-20	4.8795e-18	2.53161
PATH:01100	Metabolic pathways	Upb1	Upb1	ureidopropionase, beta	2.34591e-20	4.8795e-18	2.53161
PATH:01100	Metabolic pathways	Galnt3	Galnt3	polypeptide N-acetylgalactosaminyltransferase 3	2.34591e-20	4.8795e-18	2.53161
PATH:01100	Metabolic pathways	Cndp1	Cndp1	carnosine dipeptidase 1 (metallopeptidase M20 family)	2.34591e-20	4.8795e-18	2.53161
PATH:01100	Metabolic pathways	B3galt5	B3galt5	UDP-Gal:betaGlcNAc beta 1,3-galactosyltransferase, polypeptide 5	2.34591e-20	4.8795e-18	2.53161
PATH:01100	Metabolic pathways	CYTB	CYTB	cytochrome b	2.34591e-20	4.8795e-18	2.53161
PATH:01100	Metabolic pathways	Gclc	Gclc	glutamate-cysteine ligase, catalytic subunit	2.34591e-20	4.8795e-18	2.53161
PATH:01100	Metabolic pathways	Hao2	Hao2	hydroxyacid oxidase 2 (long chain)	2.34591e-20	4.8795e-18	2.53161
PATH:01100	Metabolic pathways	Agmat	Agmat	agmatine ureohydrolase (agmatinase)	2.34591e-20	4.8795e-18	2.53161
PATH:01100	Metabolic pathways	Pnpo	Pnpo	pyridoxamine 5'-phosphate oxidase	2.34591e-20	4.8795e-18	2.53161
PATH:01100	Metabolic pathways	Ndufb3	Ndufb3	NADH dehydrogenase (ubiquinone) 1 beta subcomplex 3	2.34591e-20	4.8795e-18	2.53161
PATH:01100	Metabolic pathways	Ndufa2	Ndufa2	NADH dehydrogenase (ubiquinone) 1 alpha subcomplex, 2	2.34591e-20	4.8795e-18	2.53161
PATH:01100	Metabolic pathways	Hsd3b	Hsd3b	3 beta-hydroxysteroid dehydrogenase/delta-5-delta-4 isomerase type II	2.34591e-20	4.8795e-18	2.53161
PATH:01100	Metabolic pathways	Cyp2c11	Cyp2c11	cytochrome P450, subfamily 2, polypeptide 11	2.34591e-20	4.8795e-18	2.53161
PATH:01100	Metabolic pathways	Csad	Csad	cysteine sulfinic acid decarboxylase	2.34591e-20	4.8795e-18	2.53161
PATH:01100	Metabolic pathways	Mdh1	Mdh1	malate dehydrogenase 1, NAD (soluble)	2.34591e-20	4.8795e-18	2.53161
PATH:01100	Metabolic pathways	Anpep	Anpep	alanyl (membrane) aminopeptidase	2.34591e-20	4.8795e-18	2.53161
PATH:01100	Metabolic pathways	Gclm	Gclm	glutamate cysteine ligase, modifier subunit	2.34591e-20	4.8795e-18	2.53161
PATH:01100	Metabolic pathways	Cox5b	Cox5b	cytochrome c oxidase subunit Vb	2.34591e-20	4.8795e-18	2.53161
PATH:01100	Metabolic pathways	COX1	COX1	cytochrome c oxidase subunit 1	2.34591e-20	4.8795e-18	2.53161
PATH:01100	Metabolic pathways	Ndufb10	Ndufb10	NADH dehydrogenase (ubiquinone) 1 beta subcomplex, 10	2.34591e-20	4.8795e-18	2.53161
PATH:01100	Metabolic pathways	B3gnt4	B3gnt4	UDP-GlcNAc:betaGal beta-1,3-N-acetylglucosaminyltransferase 4	2.34591e-20	4.8795e-18	2.53161
PATH:01100	Metabolic pathways	Dmgdh	Dmgdh	dimethylglycine dehydrogenase	2.34591e-20	4.8795e-18	2.53161
PATH:01100	Metabolic pathways	Mboat2	Mboat2	membrane bound O-acyltransferase domain containing 2	2.34591e-20	4.8795e-18	2.53161
PATH:01100	Metabolic pathways	Sds	Sds	serine dehydratase	2.34591e-20	4.8795e-18	2.53161
PATH:01100	Metabolic pathways	Atp5j	Atp5j	ATP synthase, H+ transporting, mitochondrial Fo complex, subunit F6	2.34591e-20	4.8795e-18	2.53161
PATH:01100	Metabolic pathways	B3gat1	B3gat1	beta-1,3-glucuronyltransferase 1	2.34591e-20	4.8795e-18	2.53161
PATH:01100	Metabolic pathways	Cyp2j4	Cyp2j4	cytochrome P450, family 2, subfamily j, polypeptide 4	2.34591e-20	4.8795e-18	2.53161
PATH:01100	Metabolic pathways	ND4L	ND4L	NADH dehydrogenase subunit 4L	2.34591e-20	4.8795e-18	2.53161
PATH:01100	Metabolic pathways	COX2	COX2	COXII	2.34591e-20	4.8795e-18	2.53161
PATH:01100	Metabolic pathways	LOC688869	LOC688869	similar to cytochrome c oxidase, subunit VIb polypeptide 1	2.34591e-20	4.8795e-18	2.53161
PATH:01100	Metabolic pathways	ND2	ND2	NADH dehydrogenase subunit 2	2.34591e-20	4.8795e-18	2.53161
PATH:01100	Metabolic pathways	Dak	Dak	dihydroxyacetone kinase 2 homolog (S. cerevisiae)	2.34591e-20	4.8795e-18	2.53161
PATH:01100	Metabolic pathways	COX3	COX3	cytochrome c oxidase subunit 3	2.34591e-20	4.8795e-18	2.53161
PATH:01100	Metabolic pathways	Bhmt	Bhmt	betaine-homocysteine S-methyltransferase	2.34591e-20	4.8795e-18	2.53161
PATH:01100	Metabolic pathways	Cdo1	Cdo1	cysteine dioxygenase type 1	2.34591e-20	4.8795e-18	2.53161
PATH:01100	Metabolic pathways	ND3	ND3	NADH dehydrogenase subunit 3	2.34591e-20	4.8795e-18	2.53161
PATH:01100	Metabolic pathways	Mccc1	Mccc1	methylcrotonoyl-CoA carboxylase 1 (alpha)	2.34591e-20	4.8795e-18	2.53161
PATH:01100	Metabolic pathways	Acat1	Acat1	acetyl-CoA acetyltransferase 1	2.34591e-20	4.8795e-18	2.53161
PATH:01100	Metabolic pathways	Haao	Haao	3-hydroxyanthranilate 3,4-dioxygenase	2.34591e-20	4.8795e-18	2.53161
PATH:01100	Metabolic pathways	Acacb	Acacb	acetyl-CoA carboxylase beta	2.34591e-20	4.8795e-18	2.53161
PATH:01100	Metabolic pathways	Atp5j2	Atp5j2	ATP synthase, H+ transporting, mitochondrial Fo complex, subunit F2	2.34591e-20	4.8795e-18	2.53161
PATH:01100	Metabolic pathways	Cox17	Cox17	COX17 cytochrome c oxidase copper chaperone	2.34591e-20	4.8795e-18	2.53161
PATH:01100	Metabolic pathways	Upp2	Upp2	uridine phosphorylase 2	2.34591e-20	4.8795e-18	2.53161
PATH:01100	Metabolic pathways	Cox8a	Cox8a	cytochrome c oxidase subunit VIIIa	2.34591e-20	4.8795e-18	2.53161
PATH:01100	Metabolic pathways	Atp5i	Atp5i	ATP synthase, H+ transporting, mitochondrial Fo complex, subunit E	2.34591e-20	4.8795e-18	2.53161
PATH:01100	Metabolic pathways	LOC684509	LOC684509	similar to NADH-ubiquinone oxidoreductase B9 subunit (Complex I-B9) (CI-B9)	2.34591e-20	4.8795e-18	2.53161
PATH:01100	Metabolic pathways	Oat	Oat	ornithine aminotransferase	2.34591e-20	4.8795e-18	2.53161
PATH:01100	Metabolic pathways	Cyp2c24	Cyp2c24	cytochrome P450, family 2, subfamily c, polypeptide 24	2.34591e-20	4.8795e-18	2.53161
PATH:01100	Metabolic pathways	Gal3st1	Gal3st1	galactose-3-O-sulfotransferase 1	2.34591e-20	4.8795e-18	2.53161
PATH:01100	Metabolic pathways	Cat	Cat	catalase	2.34591e-20	4.8795e-18	2.53161
PATH:01100	Metabolic pathways	Mthfd1	Mthfd1	methylenetetrahydrofolate dehydrogenase (NADP+ dependent) 1, methenyltetrahydrofolate cyclohydrolase, formyltetrahydrofolate synthetase	2.34591e-20	4.8795e-18	2.53161
PATH:01100	Metabolic pathways	Atp5e	Atp5e	ATP synthase, H+ transporting, mitochondrial F1 complex, epsilon subunit	2.34591e-20	4.8795e-18	2.53161
PATH:01100	Metabolic pathways	Uqcr10	Uqcr10	ubiquinol-cytochrome c reductase, complex III subunit X	2.34591e-20	4.8795e-18	2.53161
PATH:01100	Metabolic pathways	Acss2	Acss2	acyl-CoA synthetase short-chain family member 2	2.34591e-20	4.8795e-18	2.53161
PATH:01100	Metabolic pathways	Uqcrb	Uqcrb	ubiquinol-cytochrome c reductase binding protein	2.34591e-20	4.8795e-18	2.53161
PATH:01100	Metabolic pathways	Comt	Comt	catechol-O-methyltransferase	2.34591e-20	4.8795e-18	2.53161
PATH:01100	Metabolic pathways	Aldh1b1	Aldh1b1	aldehyde dehydrogenase 1 family, member B1	2.34591e-20	4.8795e-18	2.53161
PATH:01100	Metabolic pathways	Uqcr11	Uqcr11	ubiquinol-cytochrome c reductase, complex III subunit XI	2.34591e-20	4.8795e-18	2.53161
PATH:01100	Metabolic pathways	Cyp4f1	Cyp4f1	cytochrome P450, family 4, subfamily f, polypeptide 1	2.34591e-20	4.8795e-18	2.53161
PATH:01100	Metabolic pathways	Cth	Cth	cystathionine gamma-lyase	2.34591e-20	4.8795e-18	2.53161
PATH:01100	Metabolic pathways	Odc1	Odc1	ornithine decarboxylase 1	2.34591e-20	4.8795e-18	2.53161
PATH:01100	Metabolic pathways	Afmid	Afmid	arylformamidase	2.34591e-20	4.8795e-18	2.53161
PATH:01100	Metabolic pathways	Bcat2	Bcat2	branched chain amino acid transaminase 2, mitochondrial	2.34591e-20	4.8795e-18	2.53161
PATH:01100	Metabolic pathways	Adssl1	Adssl1	adenylosuccinate synthase like 1	2.34591e-20	4.8795e-18	2.53161
PATH:01100	Metabolic pathways	Pccb	Pccb	propionyl CoA carboxylase, beta polypeptide	2.34591e-20	4.8795e-18	2.53161
PATH:01100	Metabolic pathways	Ndufa11	Ndufa11	NADH dehydrogenase (ubiquinone) 1 alpha subcomplex 11	2.34591e-20	4.8795e-18	2.53161
PATH:01100	Metabolic pathways	Atp5h	Atp5h	ATP synthase, H+ transporting, mitochondrial Fo complex, subunit d	2.34591e-20	4.8795e-18	2.53161
PATH:01100	Metabolic pathways	Pklr	Pklr	pyruvate kinase, liver and RBC	2.34591e-20	4.8795e-18	2.53161
PATH:01100	Metabolic pathways	Ggt1	Ggt1	gamma-glutamyltransferase 1	2.34591e-20	4.8795e-18	2.53161
PATH:01100	Metabolic pathways	Fah	Fah	fumarylacetoacetate hydrolase	2.34591e-20	4.8795e-18	2.53161
PATH:01100	Metabolic pathways	Cyp21a1	Cyp21a1	cytochrome P450, family 21, subfamily a, polypeptide 1	2.34591e-20	4.8795e-18	2.53161
PATH:01100	Metabolic pathways	Acy1	Acy1	aminoacylase 1	2.34591e-20	4.8795e-18	2.53161
PATH:01100	Metabolic pathways	Coq7	Coq7	coenzyme Q7 homolog, ubiquinone (yeast)	2.34591e-20	4.8795e-18	2.53161
PATH:01100	Metabolic pathways	ND5	ND5	NADH dehydrogenase subunit 5	2.34591e-20	4.8795e-18	2.53161
PATH:01100	Metabolic pathways	Pdxp	Pdxp	pyridoxal (pyridoxine, vitamin B6) phosphatase	2.34591e-20	4.8795e-18	2.53161
PATH:01100	Metabolic pathways	Dpys	Dpys	dihydropyrimidinase	2.34591e-20	4.8795e-18	2.53161
PATH:01100	Metabolic pathways	ND1	ND1	NADH dehydrogenase subunit 1	2.34591e-20	4.8795e-18	2.53161
PATH:01100	Metabolic pathways	Cndp2	Cndp2	CNDP dipeptidase 2 (metallopeptidase M20 family)	2.34591e-20	4.8795e-18	2.53161
PATH:00190	Oxidative phosphorylation	Cox6a1	Cox6a1	cytochrome c oxidase, subunit VIa, polypeptide 1	1.70047e-15	1.76849e-13	6.1359
PATH:00190	Oxidative phosphorylation	Atp5l	Atp5l	ATP synthase, H+ transporting, mitochondrial Fo complex, subunit G	1.70047e-15	1.76849e-13	6.1359
PATH:00190	Oxidative phosphorylation	ATP6	ATP6	ATPase subunit 6	1.70047e-15	1.76849e-13	6.1359
PATH:00190	Oxidative phosphorylation	CYTB	CYTB	cytochrome b	1.70047e-15	1.76849e-13	6.1359
PATH:00190	Oxidative phosphorylation	Ndufb3	Ndufb3	NADH dehydrogenase (ubiquinone) 1 beta subcomplex 3	1.70047e-15	1.76849e-13	6.1359
PATH:00190	Oxidative phosphorylation	Ndufa2	Ndufa2	NADH dehydrogenase (ubiquinone) 1 alpha subcomplex, 2	1.70047e-15	1.76849e-13	6.1359
PATH:00190	Oxidative phosphorylation	Cox5b	Cox5b	cytochrome c oxidase subunit Vb	1.70047e-15	1.76849e-13	6.1359
PATH:00190	Oxidative phosphorylation	COX1	COX1	cytochrome c oxidase subunit 1	1.70047e-15	1.76849e-13	6.1359
PATH:00190	Oxidative phosphorylation	Ndufb10	Ndufb10	NADH dehydrogenase (ubiquinone) 1 beta subcomplex, 10	1.70047e-15	1.76849e-13	6.1359
PATH:00190	Oxidative phosphorylation	Atp5j	Atp5j	ATP synthase, H+ transporting, mitochondrial Fo complex, subunit F6	1.70047e-15	1.76849e-13	6.1359
PATH:00190	Oxidative phosphorylation	ND4L	ND4L	NADH dehydrogenase subunit 4L	1.70047e-15	1.76849e-13	6.1359
PATH:00190	Oxidative phosphorylation	COX2	COX2	COXII	1.70047e-15	1.76849e-13	6.1359
PATH:00190	Oxidative phosphorylation	LOC688869	LOC688869	similar to cytochrome c oxidase, subunit VIb polypeptide 1	1.70047e-15	1.76849e-13	6.1359
PATH:00190	Oxidative phosphorylation	ND2	ND2	NADH dehydrogenase subunit 2	1.70047e-15	1.76849e-13	6.1359
PATH:00190	Oxidative phosphorylation	COX3	COX3	cytochrome c oxidase subunit 3	1.70047e-15	1.76849e-13	6.1359
PATH:00190	Oxidative phosphorylation	ND3	ND3	NADH dehydrogenase subunit 3	1.70047e-15	1.76849e-13	6.1359
PATH:00190	Oxidative phosphorylation	Atp5j2	Atp5j2	ATP synthase, H+ transporting, mitochondrial Fo complex, subunit F2	1.70047e-15	1.76849e-13	6.1359
PATH:00190	Oxidative phosphorylation	Cox17	Cox17	COX17 cytochrome c oxidase copper chaperone	1.70047e-15	1.76849e-13	6.1359
PATH:00190	Oxidative phosphorylation	Cox8a	Cox8a	cytochrome c oxidase subunit VIIIa	1.70047e-15	1.76849e-13	6.1359
PATH:00190	Oxidative phosphorylation	Atp5i	Atp5i	ATP synthase, H+ transporting, mitochondrial Fo complex, subunit E	1.70047e-15	1.76849e-13	6.1359
PATH:00190	Oxidative phosphorylation	LOC684509	LOC684509	similar to NADH-ubiquinone oxidoreductase B9 subunit (Complex I-B9) (CI-B9)	1.70047e-15	1.76849e-13	6.1359
PATH:00190	Oxidative phosphorylation	Atp5e	Atp5e	ATP synthase, H+ transporting, mitochondrial F1 complex, epsilon subunit	1.70047e-15	1.76849e-13	6.1359
PATH:00190	Oxidative phosphorylation	Uqcr10	Uqcr10	ubiquinol-cytochrome c reductase, complex III subunit X	1.70047e-15	1.76849e-13	6.1359
PATH:00190	Oxidative phosphorylation	Uqcrb	Uqcrb	ubiquinol-cytochrome c reductase binding protein	1.70047e-15	1.76849e-13	6.1359
PATH:00190	Oxidative phosphorylation	Uqcr11	Uqcr11	ubiquinol-cytochrome c reductase, complex III subunit XI	1.70047e-15	1.76849e-13	6.1359
PATH:00190	Oxidative phosphorylation	Ndufa11	Ndufa11	NADH dehydrogenase (ubiquinone) 1 alpha subcomplex 11	1.70047e-15	1.76849e-13	6.1359
PATH:00190	Oxidative phosphorylation	Atp5h	Atp5h	ATP synthase, H+ transporting, mitochondrial Fo complex, subunit d	1.70047e-15	1.76849e-13	6.1359
PATH:00190	Oxidative phosphorylation	ND5	ND5	NADH dehydrogenase subunit 5	1.70047e-15	1.76849e-13	6.1359
PATH:00190	Oxidative phosphorylation	ND1	ND1	NADH dehydrogenase subunit 1	1.70047e-15	1.76849e-13	6.1359
PATH:05012	Parkinson's disease	Cox6a1	Cox6a1	cytochrome c oxidase, subunit VIa, polypeptide 1	5.03376e-14	3.49008e-12	5.42005
PATH:05012	Parkinson's disease	ATP6	ATP6	ATPase subunit 6	5.03376e-14	3.49008e-12	5.42005
PATH:05012	Parkinson's disease	CYTB	CYTB	cytochrome b	5.03376e-14	3.49008e-12	5.42005
PATH:05012	Parkinson's disease	Ndufb3	Ndufb3	NADH dehydrogenase (ubiquinone) 1 beta subcomplex 3	5.03376e-14	3.49008e-12	5.42005
PATH:05012	Parkinson's disease	Ndufa2	Ndufa2	NADH dehydrogenase (ubiquinone) 1 alpha subcomplex, 2	5.03376e-14	3.49008e-12	5.42005
PATH:05012	Parkinson's disease	LOC100363502	LOC100363502	cytochrome c, somatic-like	5.03376e-14	3.49008e-12	5.42005
PATH:05012	Parkinson's disease	Cox5b	Cox5b	cytochrome c oxidase subunit Vb	5.03376e-14	3.49008e-12	5.42005
PATH:05012	Parkinson's disease	COX1	COX1	cytochrome c oxidase subunit 1	5.03376e-14	3.49008e-12	5.42005
PATH:05012	Parkinson's disease	LOC100360645	LOC100360645	ubiquitin B-like	5.03376e-14	3.49008e-12	5.42005
PATH:05012	Parkinson's disease	Ndufb10	Ndufb10	NADH dehydrogenase (ubiquinone) 1 beta subcomplex, 10	5.03376e-14	3.49008e-12	5.42005
PATH:05012	Parkinson's disease	Atp5j	Atp5j	ATP synthase, H+ transporting, mitochondrial Fo complex, subunit F6	5.03376e-14	3.49008e-12	5.42005
PATH:05012	Parkinson's disease	ND4L	ND4L	NADH dehydrogenase subunit 4L	5.03376e-14	3.49008e-12	5.42005
PATH:05012	Parkinson's disease	COX2	COX2	COXII	5.03376e-14	3.49008e-12	5.42005
PATH:05012	Parkinson's disease	LOC688869	LOC688869	similar to cytochrome c oxidase, subunit VIb polypeptide 1	5.03376e-14	3.49008e-12	5.42005
PATH:05012	Parkinson's disease	ND2	ND2	NADH dehydrogenase subunit 2	5.03376e-14	3.49008e-12	5.42005
PATH:05012	Parkinson's disease	COX3	COX3	cytochrome c oxidase subunit 3	5.03376e-14	3.49008e-12	5.42005
PATH:05012	Parkinson's disease	ND3	ND3	NADH dehydrogenase subunit 3	5.03376e-14	3.49008e-12	5.42005
PATH:05012	Parkinson's disease	Sept5	Sept5	septin 5	5.03376e-14	3.49008e-12	5.42005
PATH:05012	Parkinson's disease	Cox8a	Cox8a	cytochrome c oxidase subunit VIIIa	5.03376e-14	3.49008e-12	5.42005
PATH:05012	Parkinson's disease	LOC684509	LOC684509	similar to NADH-ubiquinone oxidoreductase B9 subunit (Complex I-B9) (CI-B9)	5.03376e-14	3.49008e-12	5.42005
PATH:05012	Parkinson's disease	Ubb	Ubb	ubiquitin B	5.03376e-14	3.49008e-12	5.42005
PATH:05012	Parkinson's disease	Atp5e	Atp5e	ATP synthase, H+ transporting, mitochondrial F1 complex, epsilon subunit	5.03376e-14	3.49008e-12	5.42005
PATH:05012	Parkinson's disease	Uqcr10	Uqcr10	ubiquinol-cytochrome c reductase, complex III subunit X	5.03376e-14	3.49008e-12	5.42005
PATH:05012	Parkinson's disease	Uqcrb	Uqcrb	ubiquinol-cytochrome c reductase binding protein	5.03376e-14	3.49008e-12	5.42005
PATH:05012	Parkinson's disease	Uqcr11	Uqcr11	ubiquinol-cytochrome c reductase, complex III subunit XI	5.03376e-14	3.49008e-12	5.42005
PATH:05012	Parkinson's disease	Ndufa11	Ndufa11	NADH dehydrogenase (ubiquinone) 1 alpha subcomplex 11	5.03376e-14	3.49008e-12	5.42005
PATH:05012	Parkinson's disease	Atp5h	Atp5h	ATP synthase, H+ transporting, mitochondrial Fo complex, subunit d	5.03376e-14	3.49008e-12	5.42005
PATH:05012	Parkinson's disease	ND5	ND5	NADH dehydrogenase subunit 5	5.03376e-14	3.49008e-12	5.42005
PATH:05012	Parkinson's disease	ND1	ND1	NADH dehydrogenase subunit 1	5.03376e-14	3.49008e-12	5.42005
PATH:04260	Cardiac muscle contraction	Cox6a1	Cox6a1	cytochrome c oxidase, subunit VIa, polypeptide 1	2.27533e-08	1.18317e-06	5.93676
PATH:04260	Cardiac muscle contraction	Cacnb4	Cacnb4	calcium channel, voltage-dependent, beta 4 subunit	2.27533e-08	1.18317e-06	5.93676
PATH:04260	Cardiac muscle contraction	CYTB	CYTB	cytochrome b	2.27533e-08	1.18317e-06	5.93676
PATH:04260	Cardiac muscle contraction	Cox5b	Cox5b	cytochrome c oxidase subunit Vb	2.27533e-08	1.18317e-06	5.93676
PATH:04260	Cardiac muscle contraction	Cacng5	Cacng5	calcium channel, voltage-dependent, gamma subunit 5	2.27533e-08	1.18317e-06	5.93676
PATH:04260	Cardiac muscle contraction	COX1	COX1	cytochrome c oxidase subunit 1	2.27533e-08	1.18317e-06	5.93676
PATH:04260	Cardiac muscle contraction	Atp1a4	Atp1a4	ATPase, Na+/K+ transporting, alpha 4 polypeptide	2.27533e-08	1.18317e-06	5.93676
PATH:04260	Cardiac muscle contraction	COX2	COX2	COXII	2.27533e-08	1.18317e-06	5.93676
PATH:04260	Cardiac muscle contraction	LOC688869	LOC688869	similar to cytochrome c oxidase, subunit VIb polypeptide 1	2.27533e-08	1.18317e-06	5.93676
PATH:04260	Cardiac muscle contraction	COX3	COX3	cytochrome c oxidase subunit 3	2.27533e-08	1.18317e-06	5.93676
PATH:04260	Cardiac muscle contraction	Cox8a	Cox8a	cytochrome c oxidase subunit VIIIa	2.27533e-08	1.18317e-06	5.93676
PATH:04260	Cardiac muscle contraction	Uqcr10	Uqcr10	ubiquinol-cytochrome c reductase, complex III subunit X	2.27533e-08	1.18317e-06	5.93676
PATH:04260	Cardiac muscle contraction	Uqcrb	Uqcrb	ubiquinol-cytochrome c reductase binding protein	2.27533e-08	1.18317e-06	5.93676
PATH:04260	Cardiac muscle contraction	Uqcr11	Uqcr11	ubiquinol-cytochrome c reductase, complex III subunit XI	2.27533e-08	1.18317e-06	5.93676
PATH:04260	Cardiac muscle contraction	Fxyd2	Fxyd2	FXYD domain-containing ion transport regulator 2	2.27533e-08	1.18317e-06	5.93676
PATH:05010	Alzheimer's disease	Cox6a1	Cox6a1	cytochrome c oxidase, subunit VIa, polypeptide 1	4.58805e-08	1.90863e-06	3.71999
PATH:05010	Alzheimer's disease	ATP6	ATP6	ATPase subunit 6	4.58805e-08	1.90863e-06	3.71999
PATH:05010	Alzheimer's disease	CYTB	CYTB	cytochrome b	4.58805e-08	1.90863e-06	3.71999
PATH:05010	Alzheimer's disease	Ndufb3	Ndufb3	NADH dehydrogenase (ubiquinone) 1 beta subcomplex 3	4.58805e-08	1.90863e-06	3.71999
PATH:05010	Alzheimer's disease	Ndufa2	Ndufa2	NADH dehydrogenase (ubiquinone) 1 alpha subcomplex, 2	4.58805e-08	1.90863e-06	3.71999
PATH:05010	Alzheimer's disease	LOC100363502	LOC100363502	cytochrome c, somatic-like	4.58805e-08	1.90863e-06	3.71999
PATH:05010	Alzheimer's disease	Cox5b	Cox5b	cytochrome c oxidase subunit Vb	4.58805e-08	1.90863e-06	3.71999
PATH:05010	Alzheimer's disease	COX1	COX1	cytochrome c oxidase subunit 1	4.58805e-08	1.90863e-06	3.71999
PATH:05010	Alzheimer's disease	Ndufb10	Ndufb10	NADH dehydrogenase (ubiquinone) 1 beta subcomplex, 10	4.58805e-08	1.90863e-06	3.71999
PATH:05010	Alzheimer's disease	Atp5j	Atp5j	ATP synthase, H+ transporting, mitochondrial Fo complex, subunit F6	4.58805e-08	1.90863e-06	3.71999
PATH:05010	Alzheimer's disease	COX2	COX2	COXII	4.58805e-08	1.90863e-06	3.71999
PATH:05010	Alzheimer's disease	LOC688869	LOC688869	similar to cytochrome c oxidase, subunit VIb polypeptide 1	4.58805e-08	1.90863e-06	3.71999
PATH:05010	Alzheimer's disease	COX3	COX3	cytochrome c oxidase subunit 3	4.58805e-08	1.90863e-06	3.71999
PATH:05010	Alzheimer's disease	Cox8a	Cox8a	cytochrome c oxidase subunit VIIIa	4.58805e-08	1.90863e-06	3.71999
PATH:05010	Alzheimer's disease	LOC684509	LOC684509	similar to NADH-ubiquinone oxidoreductase B9 subunit (Complex I-B9) (CI-B9)	4.58805e-08	1.90863e-06	3.71999
PATH:05010	Alzheimer's disease	Atp5e	Atp5e	ATP synthase, H+ transporting, mitochondrial F1 complex, epsilon subunit	4.58805e-08	1.90863e-06	3.71999
PATH:05010	Alzheimer's disease	Uqcr10	Uqcr10	ubiquinol-cytochrome c reductase, complex III subunit X	4.58805e-08	1.90863e-06	3.71999
PATH:05010	Alzheimer's disease	Aph1b	Aph1b	APH1B gamma secretase subunit	4.58805e-08	1.90863e-06	3.71999
PATH:05010	Alzheimer's disease	Uqcrb	Uqcrb	ubiquinol-cytochrome c reductase binding protein	4.58805e-08	1.90863e-06	3.71999
PATH:05010	Alzheimer's disease	Uqcr11	Uqcr11	ubiquinol-cytochrome c reductase, complex III subunit XI	4.58805e-08	1.90863e-06	3.71999
PATH:05010	Alzheimer's disease	Mme	Mme	membrane metallo-endopeptidase	4.58805e-08	1.90863e-06	3.71999
PATH:05010	Alzheimer's disease	Ndufa11	Ndufa11	NADH dehydrogenase (ubiquinone) 1 alpha subcomplex 11	4.58805e-08	1.90863e-06	3.71999
PATH:05010	Alzheimer's disease	Atp5h	Atp5h	ATP synthase, H+ transporting, mitochondrial Fo complex, subunit d	4.58805e-08	1.90863e-06	3.71999
PATH:05016	Huntington's disease	Cox6a1	Cox6a1	cytochrome c oxidase, subunit VIa, polypeptide 1	7.3459e-07	2.54658e-05	3.30409
PATH:05016	Huntington's disease	ATP6	ATP6	ATPase subunit 6	7.3459e-07	2.54658e-05	3.30409
PATH:05016	Huntington's disease	CYTB	CYTB	cytochrome b	7.3459e-07	2.54658e-05	3.30409
PATH:05016	Huntington's disease	Ndufb3	Ndufb3	NADH dehydrogenase (ubiquinone) 1 beta subcomplex 3	7.3459e-07	2.54658e-05	3.30409
PATH:05016	Huntington's disease	Ndufa2	Ndufa2	NADH dehydrogenase (ubiquinone) 1 alpha subcomplex, 2	7.3459e-07	2.54658e-05	3.30409
PATH:05016	Huntington's disease	LOC100363502	LOC100363502	cytochrome c, somatic-like	7.3459e-07	2.54658e-05	3.30409
PATH:05016	Huntington's disease	Cox5b	Cox5b	cytochrome c oxidase subunit Vb	7.3459e-07	2.54658e-05	3.30409
PATH:05016	Huntington's disease	COX1	COX1	cytochrome c oxidase subunit 1	7.3459e-07	2.54658e-05	3.30409
PATH:05016	Huntington's disease	Ndufb10	Ndufb10	NADH dehydrogenase (ubiquinone) 1 beta subcomplex, 10	7.3459e-07	2.54658e-05	3.30409
PATH:05016	Huntington's disease	Atp5j	Atp5j	ATP synthase, H+ transporting, mitochondrial Fo complex, subunit F6	7.3459e-07	2.54658e-05	3.30409
PATH:05016	Huntington's disease	COX2	COX2	COXII	7.3459e-07	2.54658e-05	3.30409
PATH:05016	Huntington's disease	LOC688869	LOC688869	similar to cytochrome c oxidase, subunit VIb polypeptide 1	7.3459e-07	2.54658e-05	3.30409
PATH:05016	Huntington's disease	COX3	COX3	cytochrome c oxidase subunit 3	7.3459e-07	2.54658e-05	3.30409
PATH:05016	Huntington's disease	Sod1	Sod1	superoxide dismutase 1, soluble	7.3459e-07	2.54658e-05	3.30409
PATH:05016	Huntington's disease	Cox8a	Cox8a	cytochrome c oxidase subunit VIIIa	7.3459e-07	2.54658e-05	3.30409
PATH:05016	Huntington's disease	LOC684509	LOC684509	similar to NADH-ubiquinone oxidoreductase B9 subunit (Complex I-B9) (CI-B9)	7.3459e-07	2.54658e-05	3.30409
PATH:05016	Huntington's disease	Atp5e	Atp5e	ATP synthase, H+ transporting, mitochondrial F1 complex, epsilon subunit	7.3459e-07	2.54658e-05	3.30409
PATH:05016	Huntington's disease	Uqcr10	Uqcr10	ubiquinol-cytochrome c reductase, complex III subunit X	7.3459e-07	2.54658e-05	3.30409
PATH:05016	Huntington's disease	Uqcrb	Uqcrb	ubiquinol-cytochrome c reductase binding protein	7.3459e-07	2.54658e-05	3.30409
PATH:05016	Huntington's disease	Uqcr11	Uqcr11	ubiquinol-cytochrome c reductase, complex III subunit XI	7.3459e-07	2.54658e-05	3.30409
PATH:05016	Huntington's disease	Ndufa11	Ndufa11	NADH dehydrogenase (ubiquinone) 1 alpha subcomplex 11	7.3459e-07	2.54658e-05	3.30409
PATH:05016	Huntington's disease	Atp5h	Atp5h	ATP synthase, H+ transporting, mitochondrial Fo complex, subunit d	7.3459e-07	2.54658e-05	3.30409
PATH:00260	Glycine, serine and threonine metabolism	Cbs	Cbs	cystathionine beta synthase	1.9066e-06	5.66532e-05	7.56937
PATH:00260	Glycine, serine and threonine metabolism	Dao	Dao	D-amino-acid oxidase	1.9066e-06	5.66532e-05	7.56937
PATH:00260	Glycine, serine and threonine metabolism	Amt	Amt	aminomethyltransferase	1.9066e-06	5.66532e-05	7.56937
PATH:00260	Glycine, serine and threonine metabolism	Gamt	Gamt	guanidinoacetate N-methyltransferase	1.9066e-06	5.66532e-05	7.56937
PATH:00260	Glycine, serine and threonine metabolism	Dmgdh	Dmgdh	dimethylglycine dehydrogenase	1.9066e-06	5.66532e-05	7.56937
PATH:00260	Glycine, serine and threonine metabolism	Sds	Sds	serine dehydratase	1.9066e-06	5.66532e-05	7.56937
PATH:00260	Glycine, serine and threonine metabolism	Bhmt	Bhmt	betaine-homocysteine S-methyltransferase	1.9066e-06	5.66532e-05	7.56937
PATH:00260	Glycine, serine and threonine metabolism	Cth	Cth	cystathionine gamma-lyase	1.9066e-06	5.66532e-05	7.56937
PATH:00260	Glycine, serine and threonine metabolism	Sdsl	Sdsl	serine dehydratase-like	1.9066e-06	5.66532e-05	7.56937
PATH:04976	Bile secretion	Slc2a4	Slc2a4	solute carrier family 2 (facilitated glucose transporter), member 4	1.50416e-05	0.000391082	4.80595
PATH:04976	Bile secretion	Slc9a3	Slc9a3	solute carrier family 9, subfamily A (NHE3, cation proton antiporter 3), member 3	1.50416e-05	0.000391082	4.80595
PATH:04976	Bile secretion	Abcb1a	Abcb1a	ATP-binding cassette, sub-family B (MDR/TAP), member 1A	1.50416e-05	0.000391082	4.80595
PATH:04976	Bile secretion	Abcg2	Abcg2	ATP-binding cassette, subfamily G (WHITE), member 2	1.50416e-05	0.000391082	4.80595
PATH:04976	Bile secretion	Slco1a6	Slco1a6	solute carrier organic anion transporter family, member 1a6	1.50416e-05	0.000391082	4.80595
PATH:04976	Bile secretion	Slc22a7	Slc22a7	solute carrier family 22 (organic anion transporter), member 7	1.50416e-05	0.000391082	4.80595
PATH:04976	Bile secretion	Nr0b2	Nr0b2	nuclear receptor subfamily 0, group B, member 2	1.50416e-05	0.000391082	4.80595
PATH:04976	Bile secretion	Atp1a4	Atp1a4	ATPase, Na+/K+ transporting, alpha 4 polypeptide	1.50416e-05	0.000391082	4.80595
PATH:04976	Bile secretion	Slc21a4	Slc21a4	kidney specific organic anion transporter	1.50416e-05	0.000391082	4.80595
PATH:04976	Bile secretion	Slco1a1	Slco1a1	solute carrier organic anion transporter family, member 1a1	1.50416e-05	0.000391082	4.80595
PATH:04976	Bile secretion	Fxyd2	Fxyd2	FXYD domain-containing ion transport regulator 2	1.50416e-05	0.000391082	4.80595
PATH:00270	Cysteine and methionine metabolism	Cbs	Cbs	cystathionine beta synthase	2.66895e-05	0.000616824	6.40794
PATH:00270	Cysteine and methionine metabolism	Mat2a	Mat2a	methionine adenosyltransferase II, alpha	2.66895e-05	0.000616824	6.40794
PATH:00270	Cysteine and methionine metabolism	Mdh1	Mdh1	malate dehydrogenase 1, NAD (soluble)	2.66895e-05	0.000616824	6.40794
PATH:00270	Cysteine and methionine metabolism	Sds	Sds	serine dehydratase	2.66895e-05	0.000616824	6.40794
PATH:00270	Cysteine and methionine metabolism	Bhmt	Bhmt	betaine-homocysteine S-methyltransferase	2.66895e-05	0.000616824	6.40794
PATH:00270	Cysteine and methionine metabolism	Cdo1	Cdo1	cysteine dioxygenase type 1	2.66895e-05	0.000616824	6.40794
PATH:00270	Cysteine and methionine metabolism	Cth	Cth	cystathionine gamma-lyase	2.66895e-05	0.000616824	6.40794
PATH:00270	Cysteine and methionine metabolism	Sdsl	Sdsl	serine dehydratase-like	2.66895e-05	0.000616824	6.40794
PATH:00630	Glyoxylate and dicarboxylate metabolism	Hao2	Hao2	hydroxyacid oxidase 2 (long chain)	3.34878e-05	0.000696546	7.35911
PATH:00630	Glyoxylate and dicarboxylate metabolism	Mdh1	Mdh1	malate dehydrogenase 1, NAD (soluble)	3.34878e-05	0.000696546	7.35911
PATH:00630	Glyoxylate and dicarboxylate metabolism	Acat1	Acat1	acetyl-CoA acetyltransferase 1	3.34878e-05	0.000696546	7.35911
PATH:00630	Glyoxylate and dicarboxylate metabolism	Cat	Cat	catalase	3.34878e-05	0.000696546	7.35911
PATH:00630	Glyoxylate and dicarboxylate metabolism	Mthfd1	Mthfd1	methylenetetrahydrofolate dehydrogenase (NADP+ dependent) 1, methenyltetrahydrofolate cyclohydrolase, formyltetrahydrofolate synthetase	3.34878e-05	0.000696546	7.35911
PATH:00630	Glyoxylate and dicarboxylate metabolism	Afmid	Afmid	arylformamidase	3.34878e-05	0.000696546	7.35911
PATH:00630	Glyoxylate and dicarboxylate metabolism	Pccb	Pccb	propionyl CoA carboxylase, beta polypeptide	3.34878e-05	0.000696546	7.35911
PATH:04964	Proximal tubule bicarbonate reclamation	Slc9a3	Slc9a3	solute carrier family 9, subfamily A (NHE3, cation proton antiporter 3), member 3	5.56119e-05	0.00105157	8.41042
PATH:04964	Proximal tubule bicarbonate reclamation	Mdh1	Mdh1	malate dehydrogenase 1, NAD (soluble)	5.56119e-05	0.00105157	8.41042
PATH:04964	Proximal tubule bicarbonate reclamation	Atp1a4	Atp1a4	ATPase, Na+/K+ transporting, alpha 4 polypeptide	5.56119e-05	0.00105157	8.41042
PATH:04964	Proximal tubule bicarbonate reclamation	Slc38a3	Slc38a3	solute carrier family 38, member 3	5.56119e-05	0.00105157	8.41042
PATH:04964	Proximal tubule bicarbonate reclamation	Car4	Car4	carbonic anhydrase 4	5.56119e-05	0.00105157	8.41042
PATH:04964	Proximal tubule bicarbonate reclamation	Fxyd2	Fxyd2	FXYD domain-containing ion transport regulator 2	5.56119e-05	0.00105157	8.41042
PATH:00330	Arginine and proline metabolism	Dao	Dao	D-amino-acid oxidase	7.01613e-05	0.00121613	4.96352
PATH:00330	Arginine and proline metabolism	Gamt	Gamt	guanidinoacetate N-methyltransferase	7.01613e-05	0.00121613	4.96352
PATH:00330	Arginine and proline metabolism	Cndp1	Cndp1	carnosine dipeptidase 1 (metallopeptidase M20 family)	7.01613e-05	0.00121613	4.96352
PATH:00330	Arginine and proline metabolism	Agmat	Agmat	agmatine ureohydrolase (agmatinase)	7.01613e-05	0.00121613	4.96352
PATH:00330	Arginine and proline metabolism	Oat	Oat	ornithine aminotransferase	7.01613e-05	0.00121613	4.96352
PATH:00330	Arginine and proline metabolism	Aldh1b1	Aldh1b1	aldehyde dehydrogenase 1 family, member B1	7.01613e-05	0.00121613	4.96352
PATH:00330	Arginine and proline metabolism	Odc1	Odc1	ornithine decarboxylase 1	7.01613e-05	0.00121613	4.96352
PATH:00330	Arginine and proline metabolism	Acy1	Acy1	aminoacylase 1	7.01613e-05	0.00121613	4.96352
PATH:00330	Arginine and proline metabolism	Cndp2	Cndp2	CNDP dipeptidase 2 (metallopeptidase M20 family)	7.01613e-05	0.00121613	4.96352
PATH:00480	Glutathione metabolism	Gss	Gss	glutathione synthetase	9.09292e-05	0.00145487	4.80595
PATH:00480	Glutathione metabolism	Gclc	Gclc	glutamate-cysteine ligase, catalytic subunit	9.09292e-05	0.00145487	4.80595
PATH:00480	Glutathione metabolism	Gsta5	Gsta5	glutathione S-transferase alpha 5	9.09292e-05	0.00145487	4.80595
PATH:00480	Glutathione metabolism	Anpep	Anpep	alanyl (membrane) aminopeptidase	9.09292e-05	0.00145487	4.80595
PATH:00480	Glutathione metabolism	Gclm	Gclm	glutamate cysteine ligase, modifier subunit	9.09292e-05	0.00145487	4.80595
PATH:00480	Glutathione metabolism	Gsta2	Gsta2	glutathione S-transferase alpha 2	9.09292e-05	0.00145487	4.80595
PATH:00480	Glutathione metabolism	Ggct	Ggct	gamma-glutamyl cyclotransferase	9.09292e-05	0.00145487	4.80595
PATH:00480	Glutathione metabolism	Odc1	Odc1	ornithine decarboxylase 1	9.09292e-05	0.00145487	4.80595
PATH:00480	Glutathione metabolism	Ggt1	Ggt1	gamma-glutamyltransferase 1	9.09292e-05	0.00145487	4.80595
PATH:00620	Pyruvate metabolism	Hagh	Hagh	hydroxyacyl glutathione hydrolase	0.000114303	0.00169821	5.27712
PATH:00620	Pyruvate metabolism	Mdh1	Mdh1	malate dehydrogenase 1, NAD (soluble)	0.000114303	0.00169821	5.27712
PATH:00620	Pyruvate metabolism	Acat1	Acat1	acetyl-CoA acetyltransferase 1	0.000114303	0.00169821	5.27712
PATH:00620	Pyruvate metabolism	Acacb	Acacb	acetyl-CoA carboxylase beta	0.000114303	0.00169821	5.27712
PATH:00620	Pyruvate metabolism	Acss2	Acss2	acyl-CoA synthetase short-chain family member 2	0.000114303	0.00169821	5.27712
PATH:00620	Pyruvate metabolism	Aldh1b1	Aldh1b1	aldehyde dehydrogenase 1 family, member B1	0.000114303	0.00169821	5.27712
PATH:00620	Pyruvate metabolism	Ldhd	Ldhd	lactate dehydrogenase D	0.000114303	0.00169821	5.27712
PATH:00620	Pyruvate metabolism	Pklr	Pklr	pyruvate kinase, liver and RBC	0.000114303	0.00169821	5.27712
PATH:04932	Non-alcoholic fatty liver disease (NAFLD)	Cox6a1	Cox6a1	cytochrome c oxidase, subunit VIa, polypeptide 1	0.000732096	0.0101517	2.80347
PATH:04932	Non-alcoholic fatty liver disease (NAFLD)	Ndufb3	Ndufb3	NADH dehydrogenase (ubiquinone) 1 beta subcomplex 3	0.000732096	0.0101517	2.80347
PATH:04932	Non-alcoholic fatty liver disease (NAFLD)	Ndufa2	Ndufa2	NADH dehydrogenase (ubiquinone) 1 alpha subcomplex, 2	0.000732096	0.0101517	2.80347
PATH:04932	Non-alcoholic fatty liver disease (NAFLD)	LOC100363502	LOC100363502	cytochrome c, somatic-like	0.000732096	0.0101517	2.80347
PATH:04932	Non-alcoholic fatty liver disease (NAFLD)	Cox5b	Cox5b	cytochrome c oxidase subunit Vb	0.000732096	0.0101517	2.80347
PATH:04932	Non-alcoholic fatty liver disease (NAFLD)	Ndufb10	Ndufb10	NADH dehydrogenase (ubiquinone) 1 beta subcomplex, 10	0.000732096	0.0101517	2.80347
PATH:04932	Non-alcoholic fatty liver disease (NAFLD)	LOC688869	LOC688869	similar to cytochrome c oxidase, subunit VIb polypeptide 1	0.000732096	0.0101517	2.80347
PATH:04932	Non-alcoholic fatty liver disease (NAFLD)	Cox8a	Cox8a	cytochrome c oxidase subunit VIIIa	0.000732096	0.0101517	2.80347
PATH:04932	Non-alcoholic fatty liver disease (NAFLD)	LOC684509	LOC684509	similar to NADH-ubiquinone oxidoreductase B9 subunit (Complex I-B9) (CI-B9)	0.000732096	0.0101517	2.80347
PATH:04932	Non-alcoholic fatty liver disease (NAFLD)	Uqcrb	Uqcrb	ubiquinol-cytochrome c reductase binding protein	0.000732096	0.0101517	2.80347
PATH:04932	Non-alcoholic fatty liver disease (NAFLD)	Uqcr11	Uqcr11	ubiquinol-cytochrome c reductase, complex III subunit XI	0.000732096	0.0101517	2.80347
PATH:04932	Non-alcoholic fatty liver disease (NAFLD)	Ndufa11	Ndufa11	NADH dehydrogenase (ubiquinone) 1 alpha subcomplex 11	0.000732096	0.0101517	2.80347
PATH:04932	Non-alcoholic fatty liver disease (NAFLD)	Pklr	Pklr	pyruvate kinase, liver and RBC	0.000732096	0.0101517	2.80347
PATH:01230	Biosynthesis of amino acids	Cbs	Cbs	cystathionine beta synthase	0.000976559	0.0123608	3.52064
PATH:01230	Biosynthesis of amino acids	Mat2a	Mat2a	methionine adenosyltransferase II, alpha	0.000976559	0.0123608	3.52064
PATH:01230	Biosynthesis of amino acids	Aadat	Aadat	aminoadipate aminotransferase	0.000976559	0.0123608	3.52064
PATH:01230	Biosynthesis of amino acids	Sds	Sds	serine dehydratase	0.000976559	0.0123608	3.52064
PATH:01230	Biosynthesis of amino acids	Cth	Cth	cystathionine gamma-lyase	0.000976559	0.0123608	3.52064
PATH:01230	Biosynthesis of amino acids	Sdsl	Sdsl	serine dehydratase-like	0.000976559	0.0123608	3.52064
PATH:01230	Biosynthesis of amino acids	Bcat2	Bcat2	branched chain amino acid transaminase 2, mitochondrial	0.000976559	0.0123608	3.52064
PATH:01230	Biosynthesis of amino acids	Pklr	Pklr	pyruvate kinase, liver and RBC	0.000976559	0.0123608	3.52064
PATH:01230	Biosynthesis of amino acids	Acy1	Acy1	aminoacylase 1	0.000976559	0.0123608	3.52064
PATH:00380	Tryptophan metabolism	Aox2	Aox2	aldehyde oxidase 2	0.00101026	0.0123608	4.36096
PATH:00380	Tryptophan metabolism	Aadat	Aadat	aminoadipate aminotransferase	0.00101026	0.0123608	4.36096
PATH:00380	Tryptophan metabolism	Acat1	Acat1	acetyl-CoA acetyltransferase 1	0.00101026	0.0123608	4.36096
PATH:00380	Tryptophan metabolism	Haao	Haao	3-hydroxyanthranilate 3,4-dioxygenase	0.00101026	0.0123608	4.36096
PATH:00380	Tryptophan metabolism	Cat	Cat	catalase	0.00101026	0.0123608	4.36096
PATH:00380	Tryptophan metabolism	Aldh1b1	Aldh1b1	aldehyde dehydrogenase 1 family, member B1	0.00101026	0.0123608	4.36096
PATH:00380	Tryptophan metabolism	Afmid	Afmid	arylformamidase	0.00101026	0.0123608	4.36096
PATH:00340	Histidine metabolism	Cndp1	Cndp1	carnosine dipeptidase 1 (metallopeptidase M20 family)	0.00147366	0.0170289	5.80029
PATH:00340	Histidine metabolism	Acy3	Acy3	aspartoacylase (aminocyclase) 3	0.00147366	0.0170289	5.80029
PATH:00340	Histidine metabolism	Hnmt	Hnmt	histamine N-methyltransferase	0.00147366	0.0170289	5.80029
PATH:00340	Histidine metabolism	Aldh1b1	Aldh1b1	aldehyde dehydrogenase 1 family, member B1	0.00147366	0.0170289	5.80029
PATH:00340	Histidine metabolism	Cndp2	Cndp2	CNDP dipeptidase 2 (metallopeptidase M20 family)	0.00147366	0.0170289	5.80029
PATH:00280	Valine, leucine and isoleucine degradation	Aox2	Aox2	aldehyde oxidase 2	0.00171614	0.0187872	3.99138
PATH:00280	Valine, leucine and isoleucine degradation	Oxct1	Oxct1	3-oxoacid CoA transferase 1	0.00171614	0.0187872	3.99138
PATH:00280	Valine, leucine and isoleucine degradation	Mccc1	Mccc1	methylcrotonoyl-CoA carboxylase 1 (alpha)	0.00171614	0.0187872	3.99138
PATH:00280	Valine, leucine and isoleucine degradation	Acat1	Acat1	acetyl-CoA acetyltransferase 1	0.00171614	0.0187872	3.99138
PATH:00280	Valine, leucine and isoleucine degradation	Aldh1b1	Aldh1b1	aldehyde dehydrogenase 1 family, member B1	0.00171614	0.0187872	3.99138
PATH:00280	Valine, leucine and isoleucine degradation	Bcat2	Bcat2	branched chain amino acid transaminase 2, mitochondrial	0.00171614	0.0187872	3.99138
PATH:00280	Valine, leucine and isoleucine degradation	Pccb	Pccb	propionyl CoA carboxylase, beta polypeptide	0.00171614	0.0187872	3.99138
PATH:00410	beta-Alanine metabolism	Upb1	Upb1	ureidopropionase, beta	0.00232419	0.0241715	5.25651
PATH:00410	beta-Alanine metabolism	Cndp1	Cndp1	carnosine dipeptidase 1 (metallopeptidase M20 family)	0.00232419	0.0241715	5.25651
PATH:00410	beta-Alanine metabolism	Aldh1b1	Aldh1b1	aldehyde dehydrogenase 1 family, member B1	0.00232419	0.0241715	5.25651
PATH:00410	beta-Alanine metabolism	Dpys	Dpys	dihydropyrimidinase	0.00232419	0.0241715	5.25651
PATH:00410	beta-Alanine metabolism	Cndp2	Cndp2	CNDP dipeptidase 2 (metallopeptidase M20 family)	0.00232419	0.0241715	5.25651
PATH:04974	Protein digestion and absorption	Slc9a3	Slc9a3	solute carrier family 9, subfamily A (NHE3, cation proton antiporter 3), member 3	0.0026336	0.0252054	3.05833
PATH:04974	Protein digestion and absorption	Col11a2	Col11a2	collagen, type XI, alpha 2	0.0026336	0.0252054	3.05833
PATH:04974	Protein digestion and absorption	Slc15a2	Slc15a2	solute carrier family 15 (oligopeptide transporter), member 2	0.0026336	0.0252054	3.05833
PATH:04974	Protein digestion and absorption	Mep1a	Mep1a	meprin 1 alpha	0.0026336	0.0252054	3.05833
PATH:04974	Protein digestion and absorption	Atp1a4	Atp1a4	ATPase, Na+/K+ transporting, alpha 4 polypeptide	0.0026336	0.0252054	3.05833
PATH:04974	Protein digestion and absorption	Mep1b	Mep1b	meprin 1 beta	0.0026336	0.0252054	3.05833
PATH:04974	Protein digestion and absorption	Slc3a1	Slc3a1	solute carrier family 3, member 1	0.0026336	0.0252054	3.05833
PATH:04974	Protein digestion and absorption	Fxyd2	Fxyd2	FXYD domain-containing ion transport regulator 2	0.0026336	0.0252054	3.05833
PATH:04974	Protein digestion and absorption	Mme	Mme	membrane metallo-endopeptidase	0.0026336	0.0252054	3.05833
PATH:00430	Taurine and hypotaurine metabolism	Csad	Csad	cysteine sulfinic acid decarboxylase	0.00266596	0.0252054	10.0925
PATH:00430	Taurine and hypotaurine metabolism	Cdo1	Cdo1	cysteine dioxygenase type 1	0.00266596	0.0252054	10.0925
PATH:00430	Taurine and hypotaurine metabolism	Ggt1	Ggt1	gamma-glutamyltransferase 1	0.00266596	0.0252054	10.0925
PATH:00750	Vitamin B6 metabolism	Aox2	Aox2	aldehyde oxidase 2	0.00358577	0.0324278	9.175
PATH:00750	Vitamin B6 metabolism	Pnpo	Pnpo	pyridoxamine 5'-phosphate oxidase	0.00358577	0.0324278	9.175
PATH:00750	Vitamin B6 metabolism	Pdxp	Pdxp	pyridoxal (pyridoxine, vitamin B6) phosphatase	0.00358577	0.0324278	9.175
PATH:00140	Steroid hormone biosynthesis	Cyp2d4	Cyp2d4	cytochrome P450, family 2, subfamily d, polypeptide 4	0.00419275	0.0345532	3.09349
PATH:00140	Steroid hormone biosynthesis	Hsd3b	Hsd3b	3 beta-hydroxysteroid dehydrogenase/delta-5-delta-4 isomerase type II	0.00419275	0.0345532	3.09349
PATH:00140	Steroid hormone biosynthesis	Cyp2c11	Cyp2c11	cytochrome P450, subfamily 2, polypeptide 11	0.00419275	0.0345532	3.09349
PATH:00140	Steroid hormone biosynthesis	Sult2b1	Sult2b1	sulfotransferase family, cytosolic, 2B, member 1	0.00419275	0.0345532	3.09349
PATH:00140	Steroid hormone biosynthesis	Cyp2d1	Cyp2d1	cytochrome P450, family 2, subfamily d, polypeptide 1	0.00419275	0.0345532	3.09349
PATH:00140	Steroid hormone biosynthesis	Cyp2c24	Cyp2c24	cytochrome P450, family 2, subfamily c, polypeptide 24	0.00419275	0.0345532	3.09349
PATH:00140	Steroid hormone biosynthesis	Comt	Comt	catechol-O-methyltransferase	0.00419275	0.0345532	3.09349
PATH:00140	Steroid hormone biosynthesis	Cyp21a1	Cyp21a1	cytochrome P450, family 21, subfamily a, polypeptide 1	0.00419275	0.0345532	3.09349
PATH:00910	Nitrogen metabolism	Amt	Amt	aminomethyltransferase	0.00431915	0.0345532	5.85072
PATH:00910	Nitrogen metabolism	Cth	Cth	cystathionine gamma-lyase	0.00431915	0.0345532	5.85072
PATH:00910	Nitrogen metabolism	Car4	Car4	carbonic anhydrase 4	0.00431915	0.0345532	5.85072
PATH:00910	Nitrogen metabolism	Car7	Car7	carbonic anhydrase 7	0.00431915	0.0345532	5.85072
PATH:04614	Renin-angiotensin system	LOC102556346	LOC102556346	angiotensin-converting enzyme-like	0.00431915	0.0345532	5.85072
PATH:04614	Renin-angiotensin system	Anpep	Anpep	alanyl (membrane) aminopeptidase	0.00431915	0.0345532	5.85072
PATH:04614	Renin-angiotensin system	Ace	Ace	angiotensin I converting enzyme	0.00431915	0.0345532	5.85072
PATH:04614	Renin-angiotensin system	Mme	Mme	membrane metallo-endopeptidase	0.00431915	0.0345532	5.85072
PATH:00640	Propanoate metabolism	Acat1	Acat1	acetyl-CoA acetyltransferase 1	0.00501375	0.0386244	4.42654
PATH:00640	Propanoate metabolism	Acacb	Acacb	acetyl-CoA carboxylase beta	0.00501375	0.0386244	4.42654
PATH:00640	Propanoate metabolism	Acss2	Acss2	acyl-CoA synthetase short-chain family member 2	0.00501375	0.0386244	4.42654
PATH:00640	Propanoate metabolism	Aldh1b1	Aldh1b1	aldehyde dehydrogenase 1 family, member B1	0.00501375	0.0386244	4.42654
PATH:00640	Propanoate metabolism	Pccb	Pccb	propionyl CoA carboxylase, beta polypeptide	0.00501375	0.0386244	4.42654
PATH:00290	Valine, leucine and isoleucine biosynthesis	Sds	Sds	serine dehydratase	0.00594784	0.044184	7.76346
PATH:00290	Valine, leucine and isoleucine biosynthesis	Sdsl	Sdsl	serine dehydratase-like	0.00594784	0.044184	7.76346
PATH:00290	Valine, leucine and isoleucine biosynthesis	Bcat2	Bcat2	branched chain amino acid transaminase 2, mitochondrial	0.00594784	0.044184	7.76346
PATH:04961	Endocrine and other factor-regulated calcium reabsorption	Klk1	Klk1c7	kallikrein 1-related peptidase C7	0.00848873	0.0608847	3.36417
PATH:04961	Endocrine and other factor-regulated calcium reabsorption	Atp1a4	Atp1a4	ATPase, Na+/K+ transporting, alpha 4 polypeptide	0.00848873	0.0608847	3.36417
PATH:04961	Endocrine and other factor-regulated calcium reabsorption	Esr1	Esr1	estrogen receptor 1	0.00848873	0.0608847	3.36417
PATH:04961	Endocrine and other factor-regulated calcium reabsorption	Klk1c9	Klk1c9	kallikrein 1-related peptidase C9	0.00848873	0.0608847	3.36417
PATH:04961	Endocrine and other factor-regulated calcium reabsorption	Fxyd2	Fxyd2	FXYD domain-containing ion transport regulator 2	0.00848873	0.0608847	3.36417
PATH:04961	Endocrine and other factor-regulated calcium reabsorption	Klk1c6	Klk1c6	kallikrein 1-related peptidase C6	0.00848873	0.0608847	3.36417
PATH:00770	Pantothenate and CoA biosynthesis	Upb1	Upb1	ureidopropionase, beta	0.0109052	0.0741666	6.30781
PATH:00770	Pantothenate and CoA biosynthesis	Bcat2	Bcat2	branched chain amino acid transaminase 2, mitochondrial	0.0109052	0.0741666	6.30781
PATH:00770	Pantothenate and CoA biosynthesis	Dpys	Dpys	dihydropyrimidinase	0.0109052	0.0741666	6.30781
PATH:04960	Aldosterone-regulated sodium reabsorption	Kcnj1	Kcnj1	potassium inwardly-rectifying channel, subfamily J, member 1	0.0113043	0.0741666	3.6567
PATH:04960	Aldosterone-regulated sodium reabsorption	Atp1a4	Atp1a4	ATPase, Na+/K+ transporting, alpha 4 polypeptide	0.0113043	0.0741666	3.6567
PATH:04960	Aldosterone-regulated sodium reabsorption	Sgk1	Sgk1	serum/glucocorticoid regulated kinase 1	0.0113043	0.0741666	3.6567
PATH:04960	Aldosterone-regulated sodium reabsorption	Fxyd2	Fxyd2	FXYD domain-containing ion transport regulator 2	0.0113043	0.0741666	3.6567
PATH:04960	Aldosterone-regulated sodium reabsorption	Scnn1a	Scnn1a	sodium channel, non-voltage-gated 1 alpha subunit	0.0113043	0.0741666	3.6567
PATH:01200	Carbon metabolism	Amt	Amt	aminomethyltransferase	0.0114102	0.0741666	2.44173
PATH:01200	Carbon metabolism	Mdh1	Mdh1	malate dehydrogenase 1, NAD (soluble)	0.0114102	0.0741666	2.44173
PATH:01200	Carbon metabolism	Sds	Sds	serine dehydratase	0.0114102	0.0741666	2.44173
PATH:01200	Carbon metabolism	Dak	Dak	dihydroxyacetone kinase 2 homolog (S. cerevisiae)	0.0114102	0.0741666	2.44173
PATH:01200	Carbon metabolism	Acat1	Acat1	acetyl-CoA acetyltransferase 1	0.0114102	0.0741666	2.44173
PATH:01200	Carbon metabolism	Acss2	Acss2	acyl-CoA synthetase short-chain family member 2	0.0114102	0.0741666	2.44173
PATH:01200	Carbon metabolism	Sdsl	Sdsl	serine dehydratase-like	0.0114102	0.0741666	2.44173
PATH:01200	Carbon metabolism	Pccb	Pccb	propionyl CoA carboxylase, beta polypeptide	0.0114102	0.0741666	2.44173
PATH:01200	Carbon metabolism	Pklr	Pklr	pyruvate kinase, liver and RBC	0.0114102	0.0741666	2.44173
PATH:01210	2-Oxocarboxylic acid metabolism	Aadat	Aadat	aminoadipate aminotransferase	0.0152116	0.0958794	5.60694
PATH:01210	2-Oxocarboxylic acid metabolism	Bcat2	Bcat2	branched chain amino acid transaminase 2, mitochondrial	0.0152116	0.0958794	5.60694
PATH:01210	2-Oxocarboxylic acid metabolism	Acy1	Acy1	aminoacylase 1	0.0152116	0.0958794	5.60694
PATH:04146	Peroxisome	Acox2	Acox2	acyl-CoA oxidase 2, branched chain	0.0163995	0.0978608	2.64597
PATH:04146	Peroxisome	Dao	Dao	D-amino-acid oxidase	0.0163995	0.0978608	2.64597
PATH:04146	Peroxisome	Pecr	Pecr	peroxisomal trans-2-enoyl-CoA reductase	0.0163995	0.0978608	2.64597
PATH:04146	Peroxisome	Dhrs4	Dhrs4	dehydrogenase/reductase (SDR family) member 4	0.0163995	0.0978608	2.64597
PATH:04146	Peroxisome	Hao2	Hao2	hydroxyacid oxidase 2 (long chain)	0.0163995	0.0978608	2.64597
PATH:04146	Peroxisome	Sod1	Sod1	superoxide dismutase 1, soluble	0.0163995	0.0978608	2.64597
PATH:04146	Peroxisome	Cat	Cat	catalase	0.0163995	0.0978608	2.64597
PATH:00982	Drug metabolism - cytochrome P450	Aox2	Aox2	aldehyde oxidase 2	0.016467	0.0978608	2.44667
PATH:00982	Drug metabolism - cytochrome P450	Cyp2d4	Cyp2d4	cytochrome P450, family 2, subfamily d, polypeptide 4	0.016467	0.0978608	2.44667
PATH:00982	Drug metabolism - cytochrome P450	Cyp2c11	Cyp2c11	cytochrome P450, subfamily 2, polypeptide 11	0.016467	0.0978608	2.44667
PATH:00982	Drug metabolism - cytochrome P450	Gsta5	Gsta5	glutathione S-transferase alpha 5	0.016467	0.0978608	2.44667
PATH:00982	Drug metabolism - cytochrome P450	Gsta2	Gsta2	glutathione S-transferase alpha 2	0.016467	0.0978608	2.44667
PATH:00982	Drug metabolism - cytochrome P450	Cyp2d1	Cyp2d1	cytochrome P450, family 2, subfamily d, polypeptide 1	0.016467	0.0978608	2.44667
PATH:00982	Drug metabolism - cytochrome P450	Fmo3	Fmo3	flavin containing monooxygenase 3	0.016467	0.0978608	2.44667
PATH:00982	Drug metabolism - cytochrome P450	Cyp2c24	Cyp2c24	cytochrome P450, family 2, subfamily c, polypeptide 24	0.016467	0.0978608	2.44667
PATH:00980	Metabolism of xenobiotics by cytochrome P450	Cyp2d4	Cyp2d4	cytochrome P450, family 2, subfamily d, polypeptide 4	0.0173066	0.0986086	2.42462
PATH:00980	Metabolism of xenobiotics by cytochrome P450	Cyp2c11	Cyp2c11	cytochrome P450, subfamily 2, polypeptide 11	0.0173066	0.0986086	2.42462
PATH:00980	Metabolism of xenobiotics by cytochrome P450	Gsta5	Gsta5	glutathione S-transferase alpha 5	0.0173066	0.0986086	2.42462
PATH:00980	Metabolism of xenobiotics by cytochrome P450	Akr7a3	Akr7a3	aldo-keto reductase family 7, member A3 (aflatoxin aldehyde reductase)	0.0173066	0.0986086	2.42462
PATH:00980	Metabolism of xenobiotics by cytochrome P450	Gsta2	Gsta2	glutathione S-transferase alpha 2	0.0173066	0.0986086	2.42462
PATH:00980	Metabolism of xenobiotics by cytochrome P450	Cyp2d1	Cyp2d1	cytochrome P450, family 2, subfamily d, polypeptide 1	0.0173066	0.0986086	2.42462
PATH:00980	Metabolism of xenobiotics by cytochrome P450	Akr7a2	Akr7a2	aldo-keto reductase family 7, member A2 (aflatoxin aldehyde reductase)	0.0173066	0.0986086	2.42462
PATH:00980	Metabolism of xenobiotics by cytochrome P450	Cyp2c24	Cyp2c24	cytochrome P450, family 2, subfamily c, polypeptide 24	0.0173066	0.0986086	2.42462
PATH:00450	Selenocompound metabolism	Cbs	Cbs	cystathionine beta synthase	0.017541	0.0986086	3.95784
PATH:00450	Selenocompound metabolism	Mat2a	Mat2a	methionine adenosyltransferase II, alpha	0.017541	0.0986086	3.95784
PATH:00450	Selenocompound metabolism	Cth	Cth	cystathionine gamma-lyase	0.017541	0.0986086	3.95784
PATH:00450	Selenocompound metabolism	Ggt1	Ggt1	gamma-glutamyltransferase 1	0.017541	0.0986086	3.95784
PATH:00670	One carbon pool by folate	Amt	Amt	aminomethyltransferase	0.0203465	0.111371	5.04625
PATH:00670	One carbon pool by folate	Aldh1l1	Aldh1l1	aldehyde dehydrogenase 1 family, member L1	0.0203465	0.111371	5.04625
PATH:00670	One carbon pool by folate	Mthfd1	Mthfd1	methylenetetrahydrofolate dehydrogenase (NADP+ dependent) 1, methenyltetrahydrofolate cyclohydrolase, formyltetrahydrofolate synthetase	0.0203465	0.111371	5.04625
PATH:04726	Serotonergic synapse	Gng13	Gng13	guanine nucleotide binding protein (G protein), gamma 13	0.0234819	0.125237	2.16268
PATH:04726	Serotonergic synapse	Cyp2d4	Cyp2d4	cytochrome P450, family 2, subfamily d, polypeptide 4	0.0234819	0.125237	2.16268
PATH:04726	Serotonergic synapse	Cyp2c11	Cyp2c11	cytochrome P450, subfamily 2, polypeptide 11	0.0234819	0.125237	2.16268
PATH:04726	Serotonergic synapse	Cyp2j4	Cyp2j4	cytochrome P450, family 2, subfamily j, polypeptide 4	0.0234819	0.125237	2.16268
PATH:04726	Serotonergic synapse	Cyp2d1	Cyp2d1	cytochrome P450, family 2, subfamily d, polypeptide 1	0.0234819	0.125237	2.16268
PATH:04726	Serotonergic synapse	Gng7	Gng7	guanine nucleotide binding protein (G protein), gamma 7	0.0234819	0.125237	2.16268
PATH:04726	Serotonergic synapse	Cyp2c24	Cyp2c24	cytochrome P450, family 2, subfamily c, polypeptide 24	0.0234819	0.125237	2.16268
PATH:04726	Serotonergic synapse	Htr5b	Htr5b	5-hydroxytryptamine (serotonin) receptor 5B	0.0234819	0.125237	2.16268
PATH:04726	Serotonergic synapse	Slc6a4	Slc6a4	solute carrier family 6 (neurotransmitter transporter), member 4	0.0234819	0.125237	2.16268
PATH:00472	D-Arginine and D-ornithine metabolism	Dao	Dao	D-amino-acid oxidase	0.029725	0.15457	33.6417
PATH:04977	Vitamin digestion and absorption	Slc23a1	Slc23a1	solute carrier family 23 (ascorbic acid transporter), member 1	0.0407589	0.206777	3.88173
PATH:04977	Vitamin digestion and absorption	Apob	Apob	apolipoprotein B	0.0407589	0.206777	3.88173
PATH:04977	Vitamin digestion and absorption	Slc19a3	Slc19a3	solute carrier family 19 (thiamine transporter), member 3	0.0407589	0.206777	3.88173
PATH:00350	Tyrosine metabolism	Aox2	Aox2	aldehyde oxidase 2	0.0469333	0.230868	2.92536
PATH:00350	Tyrosine metabolism	Hgd	Hgd	homogentisate 1, 2-dioxygenase	0.0469333	0.230868	2.92536
PATH:00350	Tyrosine metabolism	Comt	Comt	catechol-O-methyltransferase	0.0469333	0.230868	2.92536
PATH:00350	Tyrosine metabolism	Fah	Fah	fumarylacetoacetate hydrolase	0.0469333	0.230868	2.92536
PATH:00072	Synthesis and degradation of ketone bodies	Oxct1	Oxct1	3-oxoacid CoA transferase 1	0.0477276	0.230868	5.60694
PATH:00072	Synthesis and degradation of ketone bodies	Acat1	Acat1	acetyl-CoA acetyltransferase 1	0.0477276	0.230868	5.60694
PATH:01040	Biosynthesis of unsaturated fatty acids	Pecr	Pecr	peroxisomal trans-2-enoyl-CoA reductase	0.0537102	0.253903	3.48017
PATH:01040	Biosynthesis of unsaturated fatty acids	RGD1560015	RGD1560015	similar to glycoprotein, synaptic 2	0.0537102	0.253903	3.48017
PATH:01040	Biosynthesis of unsaturated fatty acids	Acot5	Acot5	acyl-CoA thioesterase 5	0.0537102	0.253903	3.48017
PATH:02010	ABC transporters	Abca4	Abca4	ATP-binding cassette, subfamily A (ABC1), member 4	0.0641944	0.296721	2.63856
PATH:02010	ABC transporters	Abcc8	Abcc8	ATP-binding cassette, subfamily C (CFTR/MRP), member 8	0.0641944	0.296721	2.63856
PATH:02010	ABC transporters	Abcb1a	Abcb1a	ATP-binding cassette, sub-family B (MDR/TAP), member 1A	0.0641944	0.296721	2.63856
PATH:02010	ABC transporters	Abcg2	Abcg2	ATP-binding cassette, subfamily G (WHITE), member 2	0.0641944	0.296721	2.63856
PATH:04978	Mineral absorption	Slc9a3	Slc9a3	solute carrier family 9, subfamily A (NHE3, cation proton antiporter 3), member 3	0.0679957	0.307459	2.58782
PATH:04978	Mineral absorption	Atp1a4	Atp1a4	ATPase, Na+/K+ transporting, alpha 4 polypeptide	0.0679957	0.307459	2.58782
PATH:04978	Mineral absorption	Fxyd2	Fxyd2	FXYD domain-containing ion transport regulator 2	0.0679957	0.307459	2.58782
PATH:04978	Mineral absorption	Slc30a1	Slc30a1	solute carrier family 30 (zinc transporter), member 1	0.0679957	0.307459	2.58782
PATH:04971	Gastric acid secretion	Kcnj10	Kcnj10	potassium inwardly-rectifying channel, subfamily J, member 10	0.0751188	0.33244	2.21327
PATH:04971	Gastric acid secretion	Kcnj1	Kcnj1	potassium inwardly-rectifying channel, subfamily J, member 1	0.0751188	0.33244	2.21327
PATH:04971	Gastric acid secretion	Slc26a7	Slc26a7	solute carrier family 26 (anion exchanger), member 7	0.0751188	0.33244	2.21327
PATH:04971	Gastric acid secretion	Atp1a4	Atp1a4	ATPase, Na+/K+ transporting, alpha 4 polypeptide	0.0751188	0.33244	2.21327
PATH:04971	Gastric acid secretion	Mylk3	Mylk3	myosin light chain kinase 3	0.0751188	0.33244	2.21327
PATH:04610	Complement and coagulation cascades	Mbl1	Mbl1	mannose-binding lectin (protein A) 1	0.0819417	0.355081	2.15652
PATH:04610	Complement and coagulation cascades	F2	F2	coagulation factor II	0.0819417	0.355081	2.15652
PATH:04610	Complement and coagulation cascades	Proc	Proc	protein C	0.0819417	0.355081	2.15652
PATH:04610	Complement and coagulation cascades	F5	F5	coagulation factor V (proaccelerin, labile factor)	0.0819417	0.355081	2.15652
PATH:04610	Complement and coagulation cascades	Serpinf2	Serpinf2	serpin peptidase inhibitor, clade F (alpha-2 antiplasmin, pigment epithelium derived factor), member 2	0.0819417	0.355081	2.15652
PATH:00300	Lysine biosynthesis	Aadat	Aadat	aminoadipate aminotransferase	0.0865611	0.367443	11.2139
PATH:00310	Lysine degradation	Aadat	Aadat	aminoadipate aminotransferase	0.0886864	0.368935	2.36082
PATH:00310	Lysine degradation	Acat1	Acat1	acetyl-CoA acetyltransferase 1	0.0886864	0.368935	2.36082
PATH:00310	Lysine degradation	Tmlhe	Tmlhe	trimethyllysine hydroxylase, epsilon	0.0886864	0.368935	2.36082
PATH:00310	Lysine degradation	Aldh1b1	Aldh1b1	aldehyde dehydrogenase 1 family, member B1	0.0886864	0.368935	2.36082
PATH:01212	Fatty acid metabolism	Pecr	Pecr	peroxisomal trans-2-enoyl-CoA reductase	0.0977206	0.398547	2.28079
PATH:01212	Fatty acid metabolism	Acat1	Acat1	acetyl-CoA acetyltransferase 1	0.0977206	0.398547	2.28079
PATH:01212	Fatty acid metabolism	Acacb	Acacb	acetyl-CoA carboxylase beta	0.0977206	0.398547	2.28079
PATH:01212	Fatty acid metabolism	RGD1560015	RGD1560015	similar to glycoprotein, synaptic 2	0.0977206	0.398547	2.28079
PATH:00830	Retinol metabolism	Aox2	Aox2	aldehyde oxidase 2	0.129348	0.512433	1.86898
PATH:00830	Retinol metabolism	Dhrs4	Dhrs4	dehydrogenase/reductase (SDR family) member 4	0.129348	0.512433	1.86898
PATH:00830	Retinol metabolism	Cyp2c11	Cyp2c11	cytochrome P450, subfamily 2, polypeptide 11	0.129348	0.512433	1.86898
PATH:00830	Retinol metabolism	Cyp2c24	Cyp2c24	cytochrome P450, family 2, subfamily c, polypeptide 24	0.129348	0.512433	1.86898
PATH:00830	Retinol metabolism	Rdh5	Rdh5	retinol dehydrogenase 5 (11-cis/9-cis)	0.129348	0.512433	1.86898
PATH:05410	Hypertrophic cardiomyopathy (HCM)	Sgca	Sgca	sarcoglycan, alpha (dystrophin-associated glycoprotein)	0.133769	0.512433	1.84844
PATH:05410	Hypertrophic cardiomyopathy (HCM)	LOC102556346	LOC102556346	angiotensin-converting enzyme-like	0.133769	0.512433	1.84844
PATH:05410	Hypertrophic cardiomyopathy (HCM)	Cacnb4	Cacnb4	calcium channel, voltage-dependent, beta 4 subunit	0.133769	0.512433	1.84844
PATH:05410	Hypertrophic cardiomyopathy (HCM)	Cacng5	Cacng5	calcium channel, voltage-dependent, gamma subunit 5	0.133769	0.512433	1.84844
PATH:05410	Hypertrophic cardiomyopathy (HCM)	Ace	Ace	angiotensin I converting enzyme	0.133769	0.512433	1.84844
PATH:05143	African trypanosomiasis	Hba2	Hba2	hemoglobin, alpha 2	0.134914	0.512433	2.34709
PATH:05143	African trypanosomiasis	Hba1	Hba1	hemoglobin, alpha 1	0.134914	0.512433	2.34709
PATH:05143	African trypanosomiasis	LOC287167	LOC287167	globin, alpha	0.134914	0.512433	2.34709
PATH:05014	Amyotrophic lateral sclerosis (ALS)	Nefm	Nefm	neurofilament, medium polypeptide	0.137813	0.512433	2.00846
PATH:05014	Amyotrophic lateral sclerosis (ALS)	LOC100363502	LOC100363502	cytochrome c, somatic-like	0.137813	0.512433	2.00846
PATH:05014	Amyotrophic lateral sclerosis (ALS)	Sod1	Sod1	superoxide dismutase 1, soluble	0.137813	0.512433	2.00846
PATH:05014	Amyotrophic lateral sclerosis (ALS)	Cat	Cat	catalase	0.137813	0.512433	2.00846
PATH:00920	Sulfur metabolism	LOC100363502	LOC100363502	cytochrome c, somatic-like	0.137963	0.512433	3.05833
PATH:00920	Sulfur metabolism	Sult2b1	Sult2b1	sulfotransferase family, cytosolic, 2B, member 1	0.137963	0.512433	3.05833
PATH:04973	Carbohydrate digestion and absorption	Atp1a4	Atp1a4	ATPase, Na+/K+ transporting, alpha 4 polypeptide	0.163111	0.587036	2.14734
PATH:04973	Carbohydrate digestion and absorption	Fxyd2	Fxyd2	FXYD domain-containing ion transport regulator 2	0.163111	0.587036	2.14734
PATH:04973	Carbohydrate digestion and absorption	Slc2a5	Slc2a5	solute carrier family 2 (facilitated glucose/fructose transporter), member 5	0.163111	0.587036	2.14734
PATH:00061	Fatty acid biosynthesis	Acacb	Acacb	acetyl-CoA carboxylase beta	0.165658	0.587036	5.60694
PATH:04261	Adrenergic signaling in cardiomyocytes	Ppp1r1a	Ppp1r1a	protein phosphatase 1, regulatory (inhibitor) subunit 1A	0.166515	0.587036	1.54929
PATH:04261	Adrenergic signaling in cardiomyocytes	Cacnb4	Cacnb4	calcium channel, voltage-dependent, beta 4 subunit	0.166515	0.587036	1.54929
PATH:04261	Adrenergic signaling in cardiomyocytes	Scn1b	Scn1b	sodium channel, voltage-gated, type I, beta subunit	0.166515	0.587036	1.54929
PATH:04261	Adrenergic signaling in cardiomyocytes	Cacng5	Cacng5	calcium channel, voltage-dependent, gamma subunit 5	0.166515	0.587036	1.54929
PATH:04261	Adrenergic signaling in cardiomyocytes	Atp1a4	Atp1a4	ATPase, Na+/K+ transporting, alpha 4 polypeptide	0.166515	0.587036	1.54929
PATH:04261	Adrenergic signaling in cardiomyocytes	Kcne1	Kcne1	potassium voltage-gated channel, Isk-related family, member 1	0.166515	0.587036	1.54929
PATH:04261	Adrenergic signaling in cardiomyocytes	Fxyd2	Fxyd2	FXYD domain-containing ion transport regulator 2	0.166515	0.587036	1.54929
PATH:04919	Thyroid hormone signaling pathway	Slc2a4	Slc2a4	solute carrier family 2 (facilitated glucose transporter), member 4	0.172188	0.59692	1.60198
PATH:04919	Thyroid hormone signaling pathway	Atp1a4	Atp1a4	ATPase, Na+/K+ transporting, alpha 4 polypeptide	0.172188	0.59692	1.60198
PATH:04919	Thyroid hormone signaling pathway	Ccnd1	Ccnd1	cyclin D1	0.172188	0.59692	1.60198
PATH:04919	Thyroid hormone signaling pathway	Esr1	Esr1	estrogen receptor 1	0.172188	0.59692	1.60198
PATH:04919	Thyroid hormone signaling pathway	Dio1	Dio1	deiodinase, iodothyronine, type I	0.172188	0.59692	1.60198
PATH:04919	Thyroid hormone signaling pathway	Fxyd2	Fxyd2	FXYD domain-containing ion transport regulator 2	0.172188	0.59692	1.60198
PATH:00590	Arachidonic acid metabolism	Cyp2c11	Cyp2c11	cytochrome P450, subfamily 2, polypeptide 11	0.176419	0.601559	1.68208
PATH:00590	Arachidonic acid metabolism	Cyp2j4	Cyp2j4	cytochrome P450, family 2, subfamily j, polypeptide 4	0.176419	0.601559	1.68208
PATH:00590	Arachidonic acid metabolism	Cyp2c24	Cyp2c24	cytochrome P450, family 2, subfamily c, polypeptide 24	0.176419	0.601559	1.68208
PATH:00590	Arachidonic acid metabolism	Cyp4f1	Cyp4f1	cytochrome P450, family 4, subfamily f, polypeptide 1	0.176419	0.601559	1.68208
PATH:00590	Arachidonic acid metabolism	Ggt1	Ggt1	gamma-glutamyltransferase 1	0.176419	0.601559	1.68208
PATH:00591	Linoleic acid metabolism	Cyp2c11	Cyp2c11	cytochrome P450, subfamily 2, polypeptide 11	0.185308	0.621678	2.0185
PATH:00591	Linoleic acid metabolism	Cyp2j4	Cyp2j4	cytochrome P450, family 2, subfamily j, polypeptide 4	0.185308	0.621678	2.0185
PATH:00591	Linoleic acid metabolism	Cyp2c24	Cyp2c24	cytochrome P450, family 2, subfamily c, polypeptide 24	0.185308	0.621678	2.0185
PATH:00460	Cyanoamino acid metabolism	Ggt1	Ggt1	gamma-glutamyltransferase 1	0.190477	0.628877	4.80595
PATH:04390	Hippo signaling pathway	Id1	Id1	inhibitor of DNA binding 1	0.198672	0.635914	1.47182
PATH:04390	Hippo signaling pathway	Ctgf	Ctgf	connective tissue growth factor	0.198672	0.635914	1.47182
PATH:04390	Hippo signaling pathway	Fzd9	Fzd9	frizzled class receptor 9	0.198672	0.635914	1.47182
PATH:04390	Hippo signaling pathway	Frmd1	Frmd1	FERM domain containing 1	0.198672	0.635914	1.47182
PATH:04390	Hippo signaling pathway	Crb1	Crb1	crumbs family member 1, photoreceptor morphogenesis associated	0.198672	0.635914	1.47182
PATH:04390	Hippo signaling pathway	Ccnd1	Ccnd1	cyclin D1	0.198672	0.635914	1.47182
PATH:04390	Hippo signaling pathway	Id2	Id2	inhibitor of DNA binding 2	0.198672	0.635914	1.47182
PATH:00600	Sphingolipid metabolism	Spatc1	Spatc1	spermatogenesis and centriole associated 1	0.200523	0.635914	1.94087
PATH:00600	Sphingolipid metabolism	Sgpp2	Sgpp2	sphingosine-1-phosphate phosphatase 2	0.200523	0.635914	1.94087
PATH:00600	Sphingolipid metabolism	Gal3st1	Gal3st1	galactose-3-O-sulfotransferase 1	0.200523	0.635914	1.94087
PATH:00062	Fatty acid elongation	RGD1560015	RGD1560015	similar to glycoprotein, synaptic 2	0.20178	0.635914	2.40298
PATH:00062	Fatty acid elongation	Acot5	Acot5	acyl-CoA thioesterase 5	0.20178	0.635914	2.40298
PATH:00053	Ascorbate and aldarate metabolism	Miox	Miox	myo-inositol oxygenase	0.223772	0.684764	2.24278
PATH:00053	Ascorbate and aldarate metabolism	Aldh1b1	Aldh1b1	aldehyde dehydrogenase 1 family, member B1	0.223772	0.684764	2.24278
PATH:04930	Type II diabetes mellitus	Slc2a4	Slc2a4	solute carrier family 2 (facilitated glucose transporter), member 4	0.223865	0.684764	1.835
PATH:04930	Type II diabetes mellitus	Abcc8	Abcc8	ATP-binding cassette, subfamily C (CFTR/MRP), member 8	0.223865	0.684764	1.835
PATH:04930	Type II diabetes mellitus	Pklr	Pklr	pyruvate kinase, liver and RBC	0.223865	0.684764	1.835
PATH:04728	Dopaminergic synapse	Kif5c	Kif5c	kinesin family member 5C	0.232374	0.70049	1.45216
PATH:04728	Dopaminergic synapse	Gng13	Gng13	guanine nucleotide binding protein (G protein), gamma 13	0.232374	0.70049	1.45216
PATH:04728	Dopaminergic synapse	Gng7	Gng7	guanine nucleotide binding protein (G protein), gamma 7	0.232374	0.70049	1.45216
PATH:04728	Dopaminergic synapse	Ppp1r1b	Ppp1r1b	protein phosphatase 1, regulatory (inhibitor) subunit 1B	0.232374	0.70049	1.45216
PATH:04728	Dopaminergic synapse	LOC100362453	LOC100362453	serine/threonine-protein phosphatase 2A catalytic subunit alpha-like	0.232374	0.70049	1.45216
PATH:04728	Dopaminergic synapse	Comt	Comt	catechol-O-methyltransferase	0.232374	0.70049	1.45216
PATH:00601	Glycosphingolipid biosynthesis - lacto and neolacto series	B3galt5	B3galt5	UDP-Gal:betaGlcNAc beta 1,3-galactosyltransferase, polypeptide 5	0.245936	0.730781	2.1026
PATH:00601	Glycosphingolipid biosynthesis - lacto and neolacto series	B3gnt4	B3gnt4	UDP-GlcNAc:betaGal beta-1,3-N-acetylglucosaminyltransferase 4	0.245936	0.730781	2.1026
PATH:04911	Insulin secretion	Slc2a4	Slc2a4	solute carrier family 2 (facilitated glucose transporter), member 4	0.259056	0.752871	1.54674
PATH:04911	Insulin secretion	Abcc8	Abcc8	ATP-binding cassette, subfamily C (CFTR/MRP), member 8	0.259056	0.752871	1.54674
PATH:04911	Insulin secretion	Atp1a4	Atp1a4	ATPase, Na+/K+ transporting, alpha 4 polypeptide	0.259056	0.752871	1.54674
PATH:04911	Insulin secretion	Fxyd2	Fxyd2	FXYD domain-containing ion transport regulator 2	0.259056	0.752871	1.54674
PATH:00130	Ubiquinone and other terpenoid-quinone biosynthesis	Coq7	Coq7	coenzyme Q7 homolog, ubiquinone (yeast)	0.260609	0.752871	3.36417
PATH:04913	Ovarian steroidogenesis	Hsd3b	Hsd3b	3 beta-hydroxysteroid dehydrogenase/delta-5-delta-4 isomerase type II	0.271915	0.756483	1.65451
PATH:04913	Ovarian steroidogenesis	Cyp2j4	Cyp2j4	cytochrome P450, family 2, subfamily j, polypeptide 4	0.271915	0.756483	1.65451
PATH:04913	Ovarian steroidogenesis	Cyp21a1	Cyp21a1	cytochrome P450, family 21, subfamily a, polypeptide 1	0.271915	0.756483	1.65451
PATH:00561	Glycerolipid metabolism	Mboat2	Mboat2	membrane bound O-acyltransferase domain containing 2	0.271915	0.756483	1.65451
PATH:00561	Glycerolipid metabolism	Dak	Dak	dihydroxyacetone kinase 2 homolog (S. cerevisiae)	0.271915	0.756483	1.65451
PATH:00561	Glycerolipid metabolism	Aldh1b1	Aldh1b1	aldehyde dehydrogenase 1 family, member B1	0.271915	0.756483	1.65451
PATH:04350	TGF-beta signaling pathway	Id1	Id1	inhibitor of DNA binding 1	0.27891	0.756483	1.49519
PATH:04350	TGF-beta signaling pathway	Id4	Id4	inhibitor of DNA binding 4	0.27891	0.756483	1.49519
PATH:04350	TGF-beta signaling pathway	LOC100362453	LOC100362453	serine/threonine-protein phosphatase 2A catalytic subunit alpha-like	0.27891	0.756483	1.49519
PATH:04350	TGF-beta signaling pathway	Id2	Id2	inhibitor of DNA binding 2	0.27891	0.756483	1.49519
PATH:00650	Butanoate metabolism	Oxct1	Oxct1	3-oxoacid CoA transferase 1	0.279298	0.756483	1.92238
PATH:00650	Butanoate metabolism	Acat1	Acat1	acetyl-CoA acetyltransferase 1	0.279298	0.756483	1.92238
PATH:05144	Malaria	Hba2	Hba2	hemoglobin, alpha 2	0.280044	0.756483	1.62782
PATH:05144	Malaria	Hba1	Hba1	hemoglobin, alpha 1	0.280044	0.756483	1.62782
PATH:05144	Malaria	LOC287167	LOC287167	globin, alpha	0.280044	0.756483	1.62782
PATH:04727	GABAergic synapse	Gabra1	Gabra1	gamma-aminobutyric acid (GABA) A receptor, alpha 1	0.298997	0.793815	1.44695
PATH:04727	GABAergic synapse	Gng13	Gng13	guanine nucleotide binding protein (G protein), gamma 13	0.298997	0.793815	1.44695
PATH:04727	GABAergic synapse	Gng7	Gng7	guanine nucleotide binding protein (G protein), gamma 7	0.298997	0.793815	1.44695
PATH:04727	GABAergic synapse	Slc38a3	Slc38a3	solute carrier family 38, member 3	0.298997	0.793815	1.44695
PATH:00250	Alanine, aspartate and glutamate metabolism	Acy3	Acy3	aspartoacylase (aminocyclase) 3	0.301497	0.793815	1.81847
PATH:00250	Alanine, aspartate and glutamate metabolism	Adssl1	Adssl1	adenylosuccinate synthase like 1	0.301497	0.793815	1.81847
PATH:00983	Drug metabolism - other enzymes	Upb1	Upb1	ureidopropionase, beta	0.329145	0.855778	1.48419
PATH:00983	Drug metabolism - other enzymes	Upp2	Upp2	uridine phosphorylase 2	0.329145	0.855778	1.48419
PATH:00983	Drug metabolism - other enzymes	Dpys	Dpys	dihydropyrimidinase	0.329145	0.855778	1.48419
PATH:04918	Thyroid hormone synthesis	Atp1a4	Atp1a4	ATPase, Na+/K+ transporting, alpha 4 polypeptide	0.337346	0.866271	1.46268
PATH:04918	Thyroid hormone synthesis	Iyd	Iyd	iodotyrosine deiodinase	0.337346	0.866271	1.46268
PATH:04918	Thyroid hormone synthesis	Fxyd2	Fxyd2	FXYD domain-containing ion transport regulator 2	0.337346	0.866271	1.46268
PATH:00603	Glycosphingolipid biosynthesis - globo series	B3galt5	B3galt5	UDP-Gal:betaGlcNAc beta 1,3-galactosyltransferase, polypeptide 5	0.344795	0.874601	2.40298
PATH:04080	Neuroactive ligand-receptor interaction	Ghr	Ghr	growth hormone receptor	0.356908	0.894419	1.16407
PATH:04080	Neuroactive ligand-receptor interaction	Gabra1	Gabra1	gamma-aminobutyric acid (GABA) A receptor, alpha 1	0.356908	0.894419	1.16407
PATH:04080	Neuroactive ligand-receptor interaction	Cnr1	Cnr1	cannabinoid receptor 1 (brain)	0.356908	0.894419	1.16407
PATH:04080	Neuroactive ligand-receptor interaction	Ghrhr	Ghrhr	growth hormone releasing hormone receptor	0.356908	0.894419	1.16407
PATH:04080	Neuroactive ligand-receptor interaction	Prlr	Prlr	prolactin receptor	0.356908	0.894419	1.16407
PATH:04080	Neuroactive ligand-receptor interaction	Ptgfr	Ptgfr	prostaglandin F receptor	0.356908	0.894419	1.16407
PATH:04080	Neuroactive ligand-receptor interaction	F2	F2	coagulation factor II	0.356908	0.894419	1.16407
PATH:04080	Neuroactive ligand-receptor interaction	Adra2b	Adra2b	adrenoceptor alpha 2B	0.356908	0.894419	1.16407
PATH:04080	Neuroactive ligand-receptor interaction	Htr5b	Htr5b	5-hydroxytryptamine (serotonin) receptor 5B	0.356908	0.894419	1.16407
PATH:04080	Neuroactive ligand-receptor interaction	Gcgr	Gcgr	glucagon receptor	0.356908	0.894419	1.16407
PATH:00120	Primary bile acid biosynthesis	Acox2	Acox2	acyl-CoA oxidase 2, branched chain	0.383236	0.925717	2.1026
PATH:04115	p53 signaling pathway	LOC100363502	LOC100363502	cytochrome c, somatic-like	0.386319	0.925717	1.34567
PATH:04115	p53 signaling pathway	Bai1	Bai1	brain-specific angiogenesis inhibitor 1	0.386319	0.925717	1.34567
PATH:04115	p53 signaling pathway	Ccnd1	Ccnd1	cyclin D1	0.386319	0.925717	1.34567
PATH:04723	Retrograde endocannabinoid signaling	Gabra1	Gabra1	gamma-aminobutyric acid (GABA) A receptor, alpha 1	0.387199	0.925717	1.2695
PATH:04723	Retrograde endocannabinoid signaling	Gng13	Gng13	guanine nucleotide binding protein (G protein), gamma 13	0.387199	0.925717	1.2695
PATH:04723	Retrograde endocannabinoid signaling	Cnr1	Cnr1	cannabinoid receptor 1 (brain)	0.387199	0.925717	1.2695
PATH:04723	Retrograde endocannabinoid signaling	Gng7	Gng7	guanine nucleotide binding protein (G protein), gamma 7	0.387199	0.925717	1.2695
PATH:05204	Chemical carcinogenesis	Cyp2c11	Cyp2c11	cytochrome P450, subfamily 2, polypeptide 11	0.387199	0.925717	1.2695
PATH:05204	Chemical carcinogenesis	Gsta5	Gsta5	glutathione S-transferase alpha 5	0.387199	0.925717	1.2695
PATH:05204	Chemical carcinogenesis	Gsta2	Gsta2	glutathione S-transferase alpha 2	0.387199	0.925717	1.2695
PATH:05204	Chemical carcinogenesis	Cyp2c24	Cyp2c24	cytochrome P450, family 2, subfamily c, polypeptide 24	0.387199	0.925717	1.2695
PATH:04068	FoxO signaling pathway	Bcl6	Bcl6	B-cell CLL/lymphoma 6	0.397438	0.92608	1.21013
PATH:04068	FoxO signaling pathway	Ccnd1	Ccnd1	cyclin D1	0.397438	0.92608	1.21013
PATH:04068	FoxO signaling pathway	Sgk1	Sgk1	serum/glucocorticoid regulated kinase 1	0.397438	0.92608	1.21013
PATH:04068	FoxO signaling pathway	Cat	Cat	catalase	0.397438	0.92608	1.21013
PATH:04068	FoxO signaling pathway	Egf	Egf	epidermal growth factor	0.397438	0.92608	1.21013
PATH:05219	Bladder cancer	Ccnd1	Ccnd1	cyclin D1	0.39911	0.92608	1.46268
PATH:05219	Bladder cancer	Egf	Egf	epidermal growth factor	0.39911	0.92608	1.46268
PATH:00240	Pyrimidine metabolism	Upb1	Upb1	ureidopropionase, beta	0.400742	0.92608	1.24599
PATH:00240	Pyrimidine metabolism	Entpd8	Entpd8	ectonucleoside triphosphate diphosphohydrolase 8	0.400742	0.92608	1.24599
PATH:00240	Pyrimidine metabolism	Upp2	Upp2	uridine phosphorylase 2	0.400742	0.92608	1.24599
PATH:00240	Pyrimidine metabolism	Dpys	Dpys	dihydropyrimidinase	0.400742	0.92608	1.24599
PATH:04917	Prolactin signaling pathway	Ccnd1	Ccnd1	cyclin D1	0.410514	0.92608	1.29391
PATH:04917	Prolactin signaling pathway	Esr1	Esr1	estrogen receptor 1	0.410514	0.92608	1.29391
PATH:04917	Prolactin signaling pathway	Cyp21a1	Cyp21a1	cytochrome P450, family 21, subfamily a, polypeptide 1	0.410514	0.92608	1.29391
PATH:05412	Arrhythmogenic right ventricular cardiomyopathy (ARVC)	Sgca	Sgca	sarcoglycan, alpha (dystrophin-associated glycoprotein)	0.410514	0.92608	1.29391
PATH:05412	Arrhythmogenic right ventricular cardiomyopathy (ARVC)	Cacnb4	Cacnb4	calcium channel, voltage-dependent, beta 4 subunit	0.410514	0.92608	1.29391
PATH:05412	Arrhythmogenic right ventricular cardiomyopathy (ARVC)	Cacng5	Cacng5	calcium channel, voltage-dependent, gamma subunit 5	0.410514	0.92608	1.29391
PATH:00010	Glycolysis / Gluconeogenesis	Acss2	Acss2	acyl-CoA synthetase short-chain family member 2	0.418517	0.92608	1.27753
PATH:00010	Glycolysis / Gluconeogenesis	Aldh1b1	Aldh1b1	aldehyde dehydrogenase 1 family, member B1	0.418517	0.92608	1.27753
PATH:00010	Glycolysis / Gluconeogenesis	Pklr	Pklr	pyruvate kinase, liver and RBC	0.418517	0.92608	1.27753
PATH:04970	Salivary secretion	Atp1a4	Atp1a4	ATPase, Na+/K+ transporting, alpha 4 polypeptide	0.418517	0.92608	1.27753
PATH:04970	Salivary secretion	Gucy1b2	Gucy1b2	guanylate cyclase 1, soluble, beta 2	0.418517	0.92608	1.27753
PATH:04970	Salivary secretion	Fxyd2	Fxyd2	FXYD domain-containing ion transport regulator 2	0.418517	0.92608	1.27753
PATH:00071	Fatty acid degradation	Acat1	Acat1	acetyl-CoA acetyltransferase 1	0.47052	1	1.2695
PATH:00071	Fatty acid degradation	Aldh1b1	Aldh1b1	aldehyde dehydrogenase 1 family, member B1	0.47052	1	1.2695
PATH:00532	Glycosaminoglycan biosynthesis - chondroitin sulfate / dermatan sulfate	B3gat1	B3gat1	beta-1,3-glucuronyltransferase 1	0.500928	1	1.46268
PATH:05213	Endometrial cancer	Ccnd1	Ccnd1	cyclin D1	0.518329	1	1.16006
PATH:05213	Endometrial cancer	Egf	Egf	epidermal growth factor	0.518329	1	1.16006
PATH:04540	Gap junction	Gjd2	Gjd2	gap junction protein, delta 2	0.533101	1	1.07367
PATH:04540	Gap junction	Gucy1b2	Gucy1b2	guanylate cyclase 1, soluble, beta 2	0.533101	1	1.07367
PATH:04540	Gap junction	Egf	Egf	epidermal growth factor	0.533101	1	1.07367
PATH:05221	Acute myeloid leukemia	Ccnd1	Ccnd1	cyclin D1	0.536637	1	1.12139
PATH:05221	Acute myeloid leukemia	Zbtb16	Zbtb16	zinc finger and BTB domain containing 16	0.536637	1	1.12139
PATH:04713	Circadian entrainment	Gng13	Gng13	guanine nucleotide binding protein (G protein), gamma 13	0.540295	1	1.06237
PATH:04713	Circadian entrainment	Gng7	Gng7	guanine nucleotide binding protein (G protein), gamma 7	0.540295	1	1.06237
PATH:04713	Circadian entrainment	Gucy1b2	Gucy1b2	guanylate cyclase 1, soluble, beta 2	0.540295	1	1.06237
PATH:05414	Dilated cardiomyopathy	Sgca	Sgca	sarcoglycan, alpha (dystrophin-associated glycoprotein)	0.540295	1	1.06237
PATH:05414	Dilated cardiomyopathy	Cacnb4	Cacnb4	calcium channel, voltage-dependent, beta 4 subunit	0.540295	1	1.06237
PATH:05414	Dilated cardiomyopathy	Cacng5	Cacng5	calcium channel, voltage-dependent, gamma subunit 5	0.540295	1	1.06237
PATH:04921	Oxytocin signaling pathway	Cacnb4	Cacnb4	calcium channel, voltage-dependent, beta 4 subunit	0.541248	1	1.02566
PATH:04921	Oxytocin signaling pathway	Cacng5	Cacng5	calcium channel, voltage-dependent, gamma subunit 5	0.541248	1	1.02566
PATH:04921	Oxytocin signaling pathway	Ccnd1	Ccnd1	cyclin D1	0.541248	1	1.02566
PATH:04921	Oxytocin signaling pathway	Gucy1b2	Gucy1b2	guanylate cyclase 1, soluble, beta 2	0.541248	1	1.02566
PATH:04921	Oxytocin signaling pathway	Mylk3	Mylk3	myosin light chain kinase 3	0.541248	1	1.02566
PATH:00900	Terpenoid backbone biosynthesis	Acat1	Acat1	acetyl-CoA acetyltransferase 1	0.544248	1	1.29391
PATH:05416	Viral myocarditis	Sgca	Sgca	sarcoglycan, alpha (dystrophin-associated glycoprotein)	0.547425	1	1.0513
PATH:05416	Viral myocarditis	LOC100363502	LOC100363502	cytochrome c, somatic-like	0.547425	1	1.0513
PATH:05416	Viral myocarditis	Ccnd1	Ccnd1	cyclin D1	0.547425	1	1.0513
PATH:05032	Morphine addiction	Gabra1	Gabra1	gamma-aminobutyric acid (GABA) A receptor, alpha 1	0.554491	1	1.04046
PATH:05032	Morphine addiction	Gng13	Gng13	guanine nucleotide binding protein (G protein), gamma 13	0.554491	1	1.04046
PATH:05032	Morphine addiction	Gng7	Gng7	guanine nucleotide binding protein (G protein), gamma 7	0.554491	1	1.04046
PATH:05223	Non-small cell lung cancer	Ccnd1	Ccnd1	cyclin D1	0.563193	1	1.06799
PATH:05223	Non-small cell lung cancer	Egf	Egf	epidermal growth factor	0.563193	1	1.06799
PATH:00534	Glycosaminoglycan biosynthesis - heparan sulfate / heparin	B3gat1	B3gat1	beta-1,3-glucuronyltransferase 1	0.571026	1	1.20149
PATH:04742	Taste transduction	Gng13	Gng13	guanine nucleotide binding protein (G protein), gamma 13	0.5718	1	1.0513
PATH:04742	Taste transduction	Scnn1a	Scnn1a	sodium channel, non-voltage-gated 1 alpha subunit	0.5718	1	1.0513
PATH:04022	cGMP-PKG signaling pathway	Atp1a4	Atp1a4	ATPase, Na+/K+ transporting, alpha 4 polypeptide	0.578744	1	0.983674
PATH:04022	cGMP-PKG signaling pathway	Adra2b	Adra2b	adrenoceptor alpha 2B	0.578744	1	0.983674
PATH:04022	cGMP-PKG signaling pathway	Gucy1b2	Gucy1b2	guanylate cyclase 1, soluble, beta 2	0.578744	1	0.983674
PATH:04022	cGMP-PKG signaling pathway	Fxyd2	Fxyd2	FXYD domain-containing ion transport regulator 2	0.578744	1	0.983674
PATH:04022	cGMP-PKG signaling pathway	Mylk3	Mylk3	myosin light chain kinase 3	0.578744	1	0.983674
PATH:00512	Mucin type O-Glycan biosynthesis	Galnt3	Galnt3	polypeptide N-acetylgalactosaminyltransferase 3	0.583822	1	1.16006
PATH:00562	Inositol phosphate metabolism	Inpp5j	Inpp5j	inositol polyphosphate-5-phosphatase J	0.588645	1	1.01944
PATH:00562	Inositol phosphate metabolism	Miox	Miox	myo-inositol oxygenase	0.588645	1	1.01944
PATH:04950	Maturity onset diabetes of the young	Pklr	Pklr	pyruvate kinase, liver and RBC	0.596237	1	1.12139
PATH:00760	Nicotinate and nicotinamide metabolism	Aox2	Aox2	aldehyde oxidase 2	0.596237	1	1.12139
PATH:05216	Thyroid cancer	Ccnd1	Ccnd1	cyclin D1	0.608284	1	1.08522
PATH:00020	Citrate cycle (TCA cycle)	Mdh1	Mdh1	malate dehydrogenase 1, NAD (soluble)	0.619973	1	1.0513
PATH:05214	Glioma	Ccnd1	Ccnd1	cyclin D1	0.620851	1	0.96119
PATH:05214	Glioma	Egf	Egf	epidermal growth factor	0.620851	1	0.96119
PATH:05142	Chagas disease (American trypanosomiasis)	LOC102556346	LOC102556346	angiotensin-converting enzyme-like	0.64011	1	0.9175
PATH:05142	Chagas disease (American trypanosomiasis)	Ace	Ace	angiotensin I converting enzyme	0.64011	1	0.9175
PATH:05142	Chagas disease (American trypanosomiasis)	LOC100362453	LOC100362453	serine/threonine-protein phosphatase 2A catalytic subunit alpha-like	0.64011	1	0.9175
PATH:00230	Purine metabolism	Urad	Urad	ureidoimidazoline (2-oxo-4-hydroxy-4-carboxy-5-) decarboxylase	0.643828	1	0.914176
PATH:00230	Purine metabolism	Entpd8	Entpd8	ectonucleoside triphosphate diphosphohydrolase 8	0.643828	1	0.914176
PATH:00230	Purine metabolism	Gucy1b2	Gucy1b2	guanylate cyclase 1, soluble, beta 2	0.643828	1	0.914176
PATH:00230	Purine metabolism	Adssl1	Adssl1	adenylosuccinate synthase like 1	0.643828	1	0.914176
PATH:00230	Purine metabolism	Pklr	Pklr	pyruvate kinase, liver and RBC	0.643828	1	0.914176
PATH:04530	Tight junction	Rab3b	Rab3b	RAB3B, member RAS oncogene family	0.646355	1	0.909234
PATH:04530	Tight junction	Cldn23	Cldn23	claudin 23	0.646355	1	0.909234
PATH:04530	Tight junction	Cldn10	Cldn10	claudin 10	0.646355	1	0.909234
PATH:04530	Tight junction	LOC100362453	LOC100362453	serine/threonine-protein phosphatase 2A catalytic subunit alpha-like	0.646355	1	0.909234
PATH:05210	Colorectal cancer	LOC100363502	LOC100363502	cytochrome c, somatic-like	0.651086	1	0.909234
PATH:05210	Colorectal cancer	Ccnd1	Ccnd1	cyclin D1	0.651086	1	0.909234
PATH:05218	Melanoma	Ccnd1	Ccnd1	cyclin D1	0.65834	1	0.897111
PATH:05218	Melanoma	Egf	Egf	epidermal growth factor	0.65834	1	0.897111
PATH:04750	Inflammatory mediator regulation of TRP channels	Cyp2c11	Cyp2c11	cytochrome P450, subfamily 2, polypeptide 11	0.664024	1	0.885307
PATH:04750	Inflammatory mediator regulation of TRP channels	Cyp2j4	Cyp2j4	cytochrome P450, family 2, subfamily j, polypeptide 4	0.664024	1	0.885307
PATH:04750	Inflammatory mediator regulation of TRP channels	Cyp2c24	Cyp2c24	cytochrome P450, family 2, subfamily c, polypeptide 24	0.664024	1	0.885307
PATH:05160	Hepatitis C	Cldn23	Cldn23	claudin 23	0.667013	1	0.885307
PATH:05160	Hepatitis C	Cldn10	Cldn10	claudin 10	0.667013	1	0.885307
PATH:05160	Hepatitis C	LOC100362453	LOC100362453	serine/threonine-protein phosphatase 2A catalytic subunit alpha-like	0.667013	1	0.885307
PATH:05160	Hepatitis C	Egf	Egf	epidermal growth factor	0.667013	1	0.885307
PATH:04920	Adipocytokine signaling pathway	Slc2a4	Slc2a4	solute carrier family 2 (facilitated glucose transporter), member 4	0.672486	1	0.87381
PATH:04920	Adipocytokine signaling pathway	Acacb	Acacb	acetyl-CoA carboxylase beta	0.672486	1	0.87381
PATH:04066	HIF-1 signaling pathway	Slc2a4	Slc2a4	solute carrier family 2 (facilitated glucose transporter), member 4	0.675542	1	0.870043
PATH:04066	HIF-1 signaling pathway	LOC102552055	LOC102552055	angiopoietin-related protein 7-like	0.675542	1	0.870043
PATH:04066	HIF-1 signaling pathway	Egf	Egf	epidermal growth factor	0.675542	1	0.870043
PATH:05020	Prion diseases	Sod1	Sod1	superoxide dismutase 1, soluble	0.683159	1	0.885307
PATH:00040	Pentose and glucuronate interconversions	Aldh1b1	Aldh1b1	aldehyde dehydrogenase 1 family, member B1	0.683159	1	0.885307
PATH:05212	Pancreatic cancer	Ccnd1	Ccnd1	cyclin D1	0.692814	1	0.841042
PATH:05212	Pancreatic cancer	Egf	Egf	epidermal growth factor	0.692814	1	0.841042
PATH:05033	Nicotine addiction	Gabra1	Gabra1	gamma-aminobutyric acid (GABA) A receptor, alpha 1	0.719354	1	0.800992
PATH:03320	PPAR signaling pathway	Acox2	Acox2	acyl-CoA oxidase 2, branched chain	0.724379	1	0.791569
PATH:03320	PPAR signaling pathway	Fabp3	Fabp3	fatty acid binding protein 3, muscle and heart	0.724379	1	0.791569
PATH:00051	Fructose and mannose metabolism	Khk	Khk	ketohexokinase	0.74377	1	0.747593
PATH:04151	PI3K-Akt signaling pathway	LOC102552055	LOC102552055	angiopoietin-related protein 7-like	0.744347	1	0.84574
PATH:04151	PI3K-Akt signaling pathway	Ghr	Ghr	growth hormone receptor	0.744347	1	0.84574
PATH:04151	PI3K-Akt signaling pathway	Col11a2	Col11a2	collagen, type XI, alpha 2	0.744347	1	0.84574
PATH:04151	PI3K-Akt signaling pathway	Gng13	Gng13	guanine nucleotide binding protein (G protein), gamma 13	0.744347	1	0.84574
PATH:04151	PI3K-Akt signaling pathway	Prlr	Prlr	prolactin receptor	0.744347	1	0.84574
PATH:04151	PI3K-Akt signaling pathway	Ccnd1	Ccnd1	cyclin D1	0.744347	1	0.84574
PATH:04151	PI3K-Akt signaling pathway	Sgk1	Sgk1	serum/glucocorticoid regulated kinase 1	0.744347	1	0.84574
PATH:04151	PI3K-Akt signaling pathway	Gng7	Gng7	guanine nucleotide binding protein (G protein), gamma 7	0.744347	1	0.84574
PATH:04151	PI3K-Akt signaling pathway	Egf	Egf	epidermal growth factor	0.744347	1	0.84574
PATH:04640	Hematopoietic cell lineage	Anpep	Anpep	alanyl (membrane) aminopeptidase	0.747627	1	0.755993
PATH:04640	Hematopoietic cell lineage	Mme	Mme	membrane metallo-endopeptidase	0.747627	1	0.755993
PATH:00860	Porphyrin and chlorophyll metabolism	Blvra	Blvra	biliverdin reductase A	0.751429	1	0.731341
PATH:04724	Glutamatergic synapse	Gng13	Gng13	guanine nucleotide binding protein (G protein), gamma 13	0.766259	1	0.753172
PATH:04724	Glutamatergic synapse	Gng7	Gng7	guanine nucleotide binding protein (G protein), gamma 7	0.766259	1	0.753172
PATH:04724	Glutamatergic synapse	Slc38a3	Slc38a3	solute carrier family 38, member 3	0.766259	1	0.753172
PATH:04611	Platelet activation	Col11a2	Col11a2	collagen, type XI, alpha 2	0.766259	1	0.753172
PATH:04611	Platelet activation	Gucy1b2	Gucy1b2	guanylate cyclase 1, soluble, beta 2	0.766259	1	0.753172
PATH:04611	Platelet activation	Mylk3	Mylk3	myosin light chain kinase 3	0.766259	1	0.753172
PATH:04012	ErbB signaling pathway	Btc	Btc	betacellulin	0.774309	1	0.71578
PATH:04012	ErbB signaling pathway	Egf	Egf	epidermal growth factor	0.774309	1	0.71578
PATH:04512	ECM-receptor interaction	Col11a2	Col11a2	collagen, type XI, alpha 2	0.779342	1	0.708246
PATH:04512	ECM-receptor interaction	Sv2b	Sv2b	synaptic vesicle glycoprotein 2b	0.779342	1	0.708246
PATH:05030	Cocaine addiction	Ppp1r1b	Ppp1r1b	protein phosphatase 1, regulatory (inhibitor) subunit 1B	0.779852	1	0.672833
PATH:00514	Other types of O-glycan biosynthesis	B3gat1	B3gat1	beta-1,3-glucuronyltransferase 1	0.779852	1	0.672833
PATH:00564	Glycerophospholipid metabolism	Mboat2	Mboat2	membrane bound O-acyltransferase domain containing 2	0.784276	1	0.700868
PATH:00564	Glycerophospholipid metabolism	Etnppl	Etnppl	ethanolamine-phosphate phospho-lyase	0.784276	1	0.700868
PATH:05215	Prostate cancer	Ccnd1	Ccnd1	cyclin D1	0.789114	1	0.693643
PATH:05215	Prostate cancer	Egf	Egf	epidermal growth factor	0.789114	1	0.693643
PATH:04330	Notch signaling pathway	Aph1b	Aph1b	APH1B gamma secretase subunit	0.792826	1	0.646955
PATH:00520	Amino sugar and nucleotide sugar metabolism	Pgm3	Pgm3	phosphoglucomutase 3	0.792826	1	0.646955
PATH:04975	Fat digestion and absorption	Apob	Apob	apolipoprotein B	0.799024	1	0.634748
PATH:04340	Hedgehog signaling pathway	Ihh	Ihh	Indian hedgehog	0.799024	1	0.634748
PATH:04915	Estrogen signaling pathway	Esr1	Esr1	estrogen receptor 1	0.807524	1	0.666172
PATH:04915	Estrogen signaling pathway	Fkbp5	Fkbp5	FK506 binding protein 5	0.807524	1	0.666172
PATH:05150	Staphylococcus aureus infection	Mbl1	Mbl1	mannose-binding lectin (protein A) 1	0.816532	1	0.600744
PATH:05217	Basal cell carcinoma	Fzd9	Fzd9	frizzled class receptor 9	0.816532	1	0.600744
PATH:05222	Small cell lung cancer	LOC100363502	LOC100363502	cytochrome c, somatic-like	0.820382	1	0.646955
PATH:05222	Small cell lung cancer	Ccnd1	Ccnd1	cyclin D1	0.820382	1	0.646955
PATH:05202	Transcriptional misregulation in cancer	Bcl6	Bcl6	B-cell CLL/lymphoma 6	0.822001	1	0.708246
PATH:05202	Transcriptional misregulation in cancer	Eya1	Eya1	EYA transcriptional coactivator and phosphatase 1	0.822001	1	0.708246
PATH:05202	Transcriptional misregulation in cancer	Zbtb16	Zbtb16	zinc finger and BTB domain containing 16	0.822001	1	0.708246
PATH:05202	Transcriptional misregulation in cancer	Id2	Id2	inhibitor of DNA binding 2	0.822001	1	0.708246
PATH:04910	Insulin signaling pathway	Slc2a4	Slc2a4	solute carrier family 2 (facilitated glucose transporter), member 4	0.828597	1	0.672833
PATH:04910	Insulin signaling pathway	Acacb	Acacb	acetyl-CoA carboxylase beta	0.828597	1	0.672833
PATH:04910	Insulin signaling pathway	Pklr	Pklr	pyruvate kinase, liver and RBC	0.828597	1	0.672833
PATH:04940	Type I diabetes mellitus	Ptprn2	Ptprn2	protein tyrosine phosphatase, receptor type, N polypeptide 2	0.837536	1	0.560694
PATH:04972	Pancreatic secretion	Atp1a4	Atp1a4	ATPase, Na+/K+ transporting, alpha 4 polypeptide	0.840113	1	0.617278
PATH:04972	Pancreatic secretion	Fxyd2	Fxyd2	FXYD domain-containing ion transport regulator 2	0.840113	1	0.617278
PATH:04630	Jak-STAT signaling pathway	Ghr	Ghr	growth hormone receptor	0.859894	1	0.630781
PATH:04630	Jak-STAT signaling pathway	Prlr	Prlr	prolactin receptor	0.859894	1	0.630781
PATH:04630	Jak-STAT signaling pathway	Ccnd1	Ccnd1	cyclin D1	0.859894	1	0.630781
PATH:00970	Aminoacyl-tRNA biosynthesis	Trnm	Trnm	tRNA	0.860454	1	0.517564
PATH:04725	Cholinergic synapse	Gng13	Gng13	guanine nucleotide binding protein (G protein), gamma 13	0.864453	1	0.580029
PATH:04725	Cholinergic synapse	Gng7	Gng7	guanine nucleotide binding protein (G protein), gamma 7	0.864453	1	0.580029
PATH:04310	Wnt signaling pathway	Fzd9	Fzd9	frizzled class receptor 9	0.873586	1	0.611667
PATH:04310	Wnt signaling pathway	Ccnd1	Ccnd1	cyclin D1	0.873586	1	0.611667
PATH:04310	Wnt signaling pathway	LOC100362453	LOC100362453	serine/threonine-protein phosphatase 2A catalytic subunit alpha-like	0.873586	1	0.611667
PATH:05134	Legionellosis	LOC100363502	LOC100363502	cytochrome c, somatic-like	0.876447	1	0.48756
PATH:05031	Amphetamine addiction	Ppp1r1b	Ppp1r1b	protein phosphatase 1, regulatory (inhibitor) subunit 1B	0.890613	1	0.460845
PATH:04110	Cell cycle	Ccnd1	Ccnd1	cyclin D1	0.893381	1	0.533995
PATH:04110	Cell cycle	Anapc13	Anapc13	anaphase promoting complex subunit 13	0.893381	1	0.533995
PATH:04730	Long-term depression	Gucy1b2	Gucy1b2	guanylate cyclase 1, soluble, beta 2	0.893894	1	0.454617
PATH:04720	Long-term potentiation	Ppp1r1a	Ppp1r1a	protein phosphatase 1, regulatory (inhibitor) subunit 1A	0.893894	1	0.454617
PATH:04622	RIG-I-like receptor signaling pathway	Dak	Dak	dihydroxyacetone kinase 2 homolog (S. cerevisiae)	0.893894	1	0.454617
PATH:04670	Leukocyte transendothelial migration	Cldn23	Cldn23	claudin 23	0.900876	1	0.521576
PATH:04670	Leukocyte transendothelial migration	Cldn10	Cldn10	claudin 10	0.900876	1	0.521576
PATH:05211	Renal cell carcinoma	Slc2a4	Slc2a4	solute carrier family 2 (facilitated glucose transporter), member 4	0.903161	1	0.436905
PATH:04270	Vascular smooth muscle contraction	Gucy1b2	Gucy1b2	guanylate cyclase 1, soluble, beta 2	0.903263	1	0.517564
PATH:04270	Vascular smooth muscle contraction	Mylk3	Mylk3	myosin light chain kinase 3	0.903263	1	0.517564
PATH:04510	Focal adhesion	Col11a2	Col11a2	collagen, type XI, alpha 2	0.910582	1	0.592805
PATH:04510	Focal adhesion	Ccnd1	Ccnd1	cyclin D1	0.910582	1	0.592805
PATH:04510	Focal adhesion	Egf	Egf	epidermal growth factor	0.910582	1	0.592805
PATH:04510	Focal adhesion	Mylk3	Mylk3	myosin light chain kinase 3	0.910582	1	0.592805
PATH:05034	Alcoholism	Gng13	Gng13	guanine nucleotide binding protein (G protein), gamma 13	0.911707	1	0.554533
PATH:05034	Alcoholism	Gng7	Gng7	guanine nucleotide binding protein (G protein), gamma 7	0.911707	1	0.554533
PATH:05034	Alcoholism	Ppp1r1b	Ppp1r1b	protein phosphatase 1, regulatory (inhibitor) subunit 1B	0.911707	1	0.554533
PATH:04015	Rap1 signaling pathway	LOC102552055	LOC102552055	angiopoietin-related protein 7-like	0.914008	1	0.587627
PATH:04015	Rap1 signaling pathway	Id1	Id1	inhibitor of DNA binding 1	0.914008	1	0.587627
PATH:04015	Rap1 signaling pathway	Cnr1	Cnr1	cannabinoid receptor 1 (brain)	0.914008	1	0.587627
PATH:04015	Rap1 signaling pathway	Egf	Egf	epidermal growth factor	0.914008	1	0.587627
PATH:05220	Chronic myeloid leukemia	Ccnd1	Ccnd1	cyclin D1	0.916849	1	0.410264
PATH:05205	Proteoglycans in cancer	Hspb2	Hspb2	heat shock protein B2	0.918928	1	0.580029
PATH:05205	Proteoglycans in cancer	Fzd9	Fzd9	frizzled class receptor 9	0.918928	1	0.580029
PATH:05205	Proteoglycans in cancer	Ccnd1	Ccnd1	cyclin D1	0.918928	1	0.580029
PATH:05205	Proteoglycans in cancer	Esr1	Esr1	estrogen receptor 1	0.918928	1	0.580029
PATH:04070	Phosphatidylinositol signaling system	Inpp5j	Inpp5j	inositol polyphosphate-5-phosphatase J	0.921769	1	0.400496
PATH:05323	Rheumatoid arthritis	LOC102552055	LOC102552055	angiopoietin-related protein 7-like	0.926398	1	0.391182
PATH:03008	Ribosome biogenesis in eukaryotes	Gtpbp4	Gtpbp4	GTP binding protein 4	0.926398	1	0.391182
PATH:04810	Regulation of actin cytoskeleton	Cyfip2	Cyfip2	cytoplasmic FMR1 interacting protein 2	0.928023	1	0.565406
PATH:04810	Regulation of actin cytoskeleton	F2	F2	coagulation factor II	0.928023	1	0.565406
PATH:04810	Regulation of actin cytoskeleton	Egf	Egf	epidermal growth factor	0.928023	1	0.565406
PATH:04810	Regulation of actin cytoskeleton	Mylk3	Mylk3	myosin light chain kinase 3	0.928023	1	0.565406
PATH:04914	Progesterone-mediated oocyte maturation	Anapc13	Anapc13	anaphase promoting complex subunit 13	0.92861	1	0.386686
PATH:04120	Ubiquitin mediated proteolysis	Anapc13	Anapc13	anaphase promoting complex subunit 13	0.929796	1	0.470513
PATH:04120	Ubiquitin mediated proteolysis	Wwp1	Wwp1	WW domain containing E3 ubiquitin protein ligase 1	0.929796	1	0.470513
PATH:05100	Bacterial invasion of epithelial cells	Sept5	Sept5	septin 5	0.930755	1	0.382292
PATH:04014	Ras signaling pathway	LOC102552055	LOC102552055	angiopoietin-related protein 7-like	0.934891	1	0.553772
PATH:04014	Ras signaling pathway	Gng13	Gng13	guanine nucleotide binding protein (G protein), gamma 13	0.934891	1	0.553772
PATH:04014	Ras signaling pathway	Gng7	Gng7	guanine nucleotide binding protein (G protein), gamma 7	0.934891	1	0.553772
PATH:04014	Ras signaling pathway	Egf	Egf	epidermal growth factor	0.934891	1	0.553772
PATH:04020	Calcium signaling pathway	Ptgfr	Ptgfr	prostaglandin F receptor	0.93636	1	0.51231
PATH:04020	Calcium signaling pathway	Htr5b	Htr5b	5-hydroxytryptamine (serotonin) receptor 5B	0.93636	1	0.51231
PATH:04020	Calcium signaling pathway	Mylk3	Mylk3	myosin light chain kinase 3	0.93636	1	0.51231
PATH:05206	MicroRNAs in cancer	Abcb1a	Abcb1a	ATP-binding cassette, sub-family B (MDR/TAP), member 1A	0.938044	1	0.454617
PATH:05206	MicroRNAs in cancer	Ccnd1	Ccnd1	cyclin D1	0.938044	1	0.454617
PATH:05161	Hepatitis B	LOC100363502	LOC100363502	cytochrome c, somatic-like	0.942544	1	0.445585
PATH:05161	Hepatitis B	Ccnd1	Ccnd1	cyclin D1	0.942544	1	0.445585
PATH:04210	Apoptosis	LOC100363502	LOC100363502	cytochrome c, somatic-like	0.945759	1	0.350434
PATH:04916	Melanogenesis	Fzd9	Fzd9	frizzled class receptor 9	0.951998	1	0.336417
PATH:03015	mRNA surveillance pathway	LOC100362453	LOC100362453	serine/threonine-protein phosphatase 2A catalytic subunit alpha-like	0.953443	1	0.333086
PATH:05200	Pathways in cancer	Slc2a4	Slc2a4	solute carrier family 2 (facilitated glucose transporter), member 4	0.954412	1	0.573438
PATH:05200	Pathways in cancer	Fzd9	Fzd9	frizzled class receptor 9	0.954412	1	0.573438
PATH:05200	Pathways in cancer	LOC100363502	LOC100363502	cytochrome c, somatic-like	0.954412	1	0.573438
PATH:05200	Pathways in cancer	Ccnd1	Ccnd1	cyclin D1	0.954412	1	0.573438
PATH:05200	Pathways in cancer	Egf	Egf	epidermal growth factor	0.954412	1	0.573438
PATH:05200	Pathways in cancer	Zbtb16	Zbtb16	zinc finger and BTB domain containing 16	0.954412	1	0.573438
PATH:04514	Cell adhesion molecules (CAMs)	Cldn23	Cldn23	claudin 23	0.95541	1	0.417909
PATH:04514	Cell adhesion molecules (CAMs)	Cldn10	Cldn10	claudin 10	0.95541	1	0.417909
PATH:04141	Protein processing in endoplasmic reticulum	Herpud1	Herpud1	homocysteine-inducible, endoplasmic reticulum stress-inducible, ubiquitin-like domain member 1	0.967236	1	0.388921
PATH:04141	Protein processing in endoplasmic reticulum	Cryab	Cryab	crystallin, alpha B	0.967236	1	0.388921
PATH:04114	Oocyte meiosis	Anapc13	Anapc13	anaphase promoting complex subunit 13	0.970576	1	0.290014
PATH:05146	Amoebiasis	Col11a2	Col11a2	collagen, type XI, alpha 2	0.973159	1	0.282703
PATH:04062	Chemokine signaling pathway	Gng13	Gng13	guanine nucleotide binding protein (G protein), gamma 13	0.976022	1	0.363694
PATH:04062	Chemokine signaling pathway	Gng7	Gng7	guanine nucleotide binding protein (G protein), gamma 7	0.976022	1	0.363694
PATH:05166	HTLV-I infection	Slc2a4	Slc2a4	solute carrier family 2 (facilitated glucose transporter), member 4	0.978741	1	0.454617
PATH:05166	HTLV-I infection	Fzd9	Fzd9	frizzled class receptor 9	0.978741	1	0.454617
PATH:05166	HTLV-I infection	Ccnd1	Ccnd1	cyclin D1	0.978741	1	0.454617
PATH:05166	HTLV-I infection	Mybl1	Mybl1	myeloblastosis oncogene-like 1	0.978741	1	0.454617
PATH:04060	Cytokine-cytokine receptor interaction	Ghr	Ghr	growth hormone receptor	0.980346	1	0.406956
PATH:04060	Cytokine-cytokine receptor interaction	Prlr	Prlr	prolactin receptor	0.980346	1	0.406956
PATH:04060	Cytokine-cytokine receptor interaction	Egf	Egf	epidermal growth factor	0.980346	1	0.406956
PATH:04360	Axon guidance	Unc5d	Unc5d	unc-5 homolog D (C. elegans)	0.985905	1	0.240298
PATH:05145	Toxoplasmosis	LOC100363502	LOC100363502	cytochrome c, somatic-like	0.988633	1	0.228855
PATH:05162	Measles	Ccnd1	Ccnd1	cyclin D1	0.991113	1	0.217043
PATH:05169	Epstein-Barr virus infection	Hspb2	Hspb2	heat shock protein B2	0.991734	1	0.299037
PATH:05169	Epstein-Barr virus infection	Entpd8	Entpd8	ectonucleoside triphosphate diphosphohydrolase 8	0.991734	1	0.299037
PATH:04144	Endocytosis	Wwp1	Wwp1	WW domain containing E3 ubiquitin protein ligase 1	0.993699	1	0.286312
PATH:04144	Endocytosis	Egf	Egf	epidermal growth factor	0.993699	1	0.286312
PATH:04010	MAPK signaling pathway	Cacnb4	Cacnb4	calcium channel, voltage-dependent, beta 4 subunit	0.993774	1	0.342119
PATH:04010	MAPK signaling pathway	Cacng5	Cacng5	calcium channel, voltage-dependent, gamma subunit 5	0.993774	1	0.342119
PATH:04010	MAPK signaling pathway	Egf	Egf	epidermal growth factor	0.993774	1	0.342119
PATH:03013	RNA transport	Cyfip2	Cyfip2	cytoplasmic FMR1 interacting protein 2	0.995347	1	0.191146
PATH:04145	Phagosome	Mbl1	Mbl1	mannose-binding lectin (protein A) 1	0.997161	1	0.175217
PATH:05164	Influenza A	LOC100363502	LOC100363502	cytochrome c, somatic-like	0.997568	1	0.17077
PATH:05152	Tuberculosis	LOC100363502	LOC100363502	cytochrome c, somatic-like	0.99816	1	0.163309
PATH:05168	Herpes simplex infection	LOC100363502	LOC100363502	cytochrome c, somatic-like	0.99877	1	0.153615
PATH:05203	Viral carcinogenesis	Ccnd1	Ccnd1	cyclin D1	0.99907	1	0.147551
PATH:03010	Ribosome	LOC100362027	LOC100362027	ribosomal protein L30-like	0.999153	1	0.145635
PATH:04740	Olfactory transduction	Olr1668	Olr1668	olfactory receptor 1668	1	1	0.0747593
PATH:04740	Olfactory transduction	LOC686967	LOC686967	similar to olfactory receptor 1442	1	1	0.0747593
PATH:04740	Olfactory transduction	Olr1466	Olr1466	olfactory receptor 1466	1	1	0.0747593

## Sheet: DownGene2Pathway
QueryID	QuerySymbol	Description	E-Value	SubjectSymbol	Description	PathwayID	PathwayTerm	P-Value	Enrichment
Kif5c	Kif5c	kinesin family member 5C	0	Kif5c	Kinesin heavy chain isoform 5C	PATH:04728	Dopaminergic synapse	0.232374	1.45216
Sgca	Sgca	sarcoglycan, alpha (dystrophin-associated glycoprotein)	0	Sgca	Alpha-sarcoglycan	PATH:05410	Hypertrophic cardiomyopathy (HCM)	0.133769	1.84844
Sgca	Sgca	sarcoglycan, alpha (dystrophin-associated glycoprotein)	0	Sgca	Alpha-sarcoglycan	PATH:05416	Viral myocarditis	0.547425	1.0513
Sgca	Sgca	sarcoglycan, alpha (dystrophin-associated glycoprotein)	0	Sgca	Alpha-sarcoglycan	PATH:05412	Arrhythmogenic right ventricular cardiomyopathy (ARVC)	0.410514	1.29391
Sgca	Sgca	sarcoglycan, alpha (dystrophin-associated glycoprotein)	0	Sgca	Alpha-sarcoglycan	PATH:05414	Dilated cardiomyopathy	0.540295	1.06237
Acox2	Acox2	acyl-CoA oxidase 2, branched chain	0	Acox2	Peroxisomal acyl-coenzyme A oxidase 2	PATH:03320	PPAR signaling pathway	0.724379	0.791569
Acox2	Acox2	acyl-CoA oxidase 2, branched chain	0	Acox2	Peroxisomal acyl-coenzyme A oxidase 2	PATH:04146	Peroxisome	0.0163995	2.64597
Acox2	Acox2	acyl-CoA oxidase 2, branched chain	0	Acox2	Peroxisomal acyl-coenzyme A oxidase 2	PATH:00120	Primary bile acid biosynthesis	0.383236	2.1026
Acox2	Acox2	acyl-CoA oxidase 2, branched chain	0	Acox2	Peroxisomal acyl-coenzyme A oxidase 2	PATH:01100	Metabolic pathways	2.34591e-20	2.53161
Hba2	Hba2	hemoglobin, alpha 2	5e-66	Hba-a2	Alpha globin 1	PATH:05144	Malaria	0.280044	1.62782
Hba2	Hba2	hemoglobin, alpha 2	5e-66	Hba-a2	Alpha globin 1	PATH:05143	African trypanosomiasis	0.134914	2.34709
Cox6a1	Cox6a1	cytochrome c oxidase, subunit VIa, polypeptide 1	4e-55	Cox6a1	Cytochrome c oxidase subunit 6A1, mitochondrial	PATH:05012	Parkinson's disease	5.03376e-14	5.42005
Cox6a1	Cox6a1	cytochrome c oxidase, subunit VIa, polypeptide 1	4e-55	Cox6a1	Cytochrome c oxidase subunit 6A1, mitochondrial	PATH:00190	Oxidative phosphorylation	1.70047e-15	6.1359
Cox6a1	Cox6a1	cytochrome c oxidase, subunit VIa, polypeptide 1	4e-55	Cox6a1	Cytochrome c oxidase subunit 6A1, mitochondrial	PATH:04260	Cardiac muscle contraction	2.27533e-08	5.93676
Cox6a1	Cox6a1	cytochrome c oxidase, subunit VIa, polypeptide 1	4e-55	Cox6a1	Cytochrome c oxidase subunit 6A1, mitochondrial	PATH:05010	Alzheimer's disease	4.58805e-08	3.71999
Cox6a1	Cox6a1	cytochrome c oxidase, subunit VIa, polypeptide 1	4e-55	Cox6a1	Cytochrome c oxidase subunit 6A1, mitochondrial	PATH:04932	Non-alcoholic fatty liver disease (NAFLD)	0.000732096	2.80347
Cox6a1	Cox6a1	cytochrome c oxidase, subunit VIa, polypeptide 1	4e-55	Cox6a1	Cytochrome c oxidase subunit 6A1, mitochondrial	PATH:01100	Metabolic pathways	2.34591e-20	2.53161
Cox6a1	Cox6a1	cytochrome c oxidase, subunit VIa, polypeptide 1	4e-55	Cox6a1	Cytochrome c oxidase subunit 6A1, mitochondrial	PATH:05016	Huntington's disease	7.3459e-07	3.30409
Cbs	Cbs	cystathionine beta synthase	0	Cbs	Cystathionine beta-synthase	PATH:00270	Cysteine and methionine metabolism	2.66895e-05	6.40794
Cbs	Cbs	cystathionine beta synthase	0	Cbs	Cystathionine beta-synthase	PATH:00450	Selenoamino acid metabolism	0.017541	3.95784
Cbs	Cbs	cystathionine beta synthase	0	Cbs	Cystathionine beta-synthase	PATH:01230	Biosynthesis of amino acids	0.000976559	3.52064
Cbs	Cbs	cystathionine beta synthase	0	Cbs	Cystathionine beta-synthase	PATH:00260	Glycine, serine and threonine metabolism	1.9066e-06	7.56937
Cbs	Cbs	cystathionine beta synthase	0	Cbs	Cystathionine beta-synthase	PATH:01100	Metabolic pathways	2.34591e-20	2.53161
Ppp1r1a	Ppp1r1a	protein phosphatase 1, regulatory (inhibitor) subunit 1A	7e-89	Ppp1r1a	Putative uncharacterized protein	PATH:04261	Adrenergic signaling in cardiomyocytes	0.166515	1.54929
Ppp1r1a	Ppp1r1a	protein phosphatase 1, regulatory (inhibitor) subunit 1A	7e-89	Ppp1r1a	Putative uncharacterized protein	PATH:04720	Long-term potentiation	0.893894	0.454617
Inpp5j	Inpp5j	inositol polyphosphate-5-phosphatase J	0	Inpp5j	Phosphatidylinositol 4,5-bisphosphate 5-phosphatase A	PATH:04070	Phosphatidylinositol signaling system	0.921769	0.400496
Inpp5j	Inpp5j	inositol polyphosphate-5-phosphatase J	0	Inpp5j	Phosphatidylinositol 4,5-bisphosphate 5-phosphatase A	PATH:00562	Inositol phosphate metabolism	0.588645	1.01944
Inpp5j	Inpp5j	inositol polyphosphate-5-phosphatase J	0	Inpp5j	Phosphatidylinositol 4,5-bisphosphate 5-phosphatase A	PATH:01100	Metabolic pathways	2.34591e-20	2.53161
LOC100362027	LOC100362027	ribosomal protein L30-like	2e-63	Rpl30	60S ribosomal protein L30	PATH:03010	Ribosome	0.999153	0.145635
Hspb2	Hspb2	heat shock protein B2	2e-101	Hspb2	Heat shock protein beta-2	PATH:05169	Epstein-Barr virus infection	0.991734	0.299037
Hspb2	Hspb2	heat shock protein B2	2e-101	Hspb2	Heat shock protein beta-2	PATH:05205	Proteoglycans in cancer	0.918928	0.580029
Slc2a4	Slc2a4	solute carrier family 2 (facilitated glucose transporter), member 4	0	Slc2a1	Solute carrier family 2, facilitated glucose transporter member 1	PATH:05211	Renal cell carcinoma	0.903161	0.436905
Slc2a4	Slc2a4	solute carrier family 2 (facilitated glucose transporter), member 4	0	Slc2a1	Solute carrier family 2, facilitated glucose transporter member 1	PATH:05200	Pathways in cancer	0.954412	0.573438
Slc2a4	Slc2a4	solute carrier family 2 (facilitated glucose transporter), member 4	0	Slc2a1	Solute carrier family 2, facilitated glucose transporter member 1	PATH:04066	HIF-1 signaling pathway	0.675542	0.870043
Slc2a4	Slc2a4	solute carrier family 2 (facilitated glucose transporter), member 4	0	Slc2a1	Solute carrier family 2, facilitated glucose transporter member 1	PATH:05166	HTLV-I infection	0.978741	0.454617
Slc2a4	Slc2a4	solute carrier family 2 (facilitated glucose transporter), member 4	0	Slc2a1	Solute carrier family 2, facilitated glucose transporter member 1	PATH:04919	Thyroid hormone signaling pathway	0.172188	1.60198
Slc2a4	Slc2a4	solute carrier family 2 (facilitated glucose transporter), member 4	0	Slc2a1	Solute carrier family 2, facilitated glucose transporter member 1	PATH:04910	Insulin signaling pathway	0.828597	0.672833
Slc2a4	Slc2a4	solute carrier family 2 (facilitated glucose transporter), member 4	0	Slc2a1	Solute carrier family 2, facilitated glucose transporter member 1	PATH:04976	Bile secretion	1.50416e-05	4.80595
Slc2a4	Slc2a4	solute carrier family 2 (facilitated glucose transporter), member 4	0	Slc2a1	Solute carrier family 2, facilitated glucose transporter member 1	PATH:04911	Insulin secretion	0.259056	1.54674
Slc2a4	Slc2a4	solute carrier family 2 (facilitated glucose transporter), member 4	0	Slc2a1	Solute carrier family 2, facilitated glucose transporter member 1	PATH:04930	Type II diabetes mellitus	0.223865	1.835
Slc2a4	Slc2a4	solute carrier family 2 (facilitated glucose transporter), member 4	0	Slc2a1	Solute carrier family 2, facilitated glucose transporter member 1	PATH:04920	Adipocytokine signaling pathway	0.672486	0.87381
Unc5d	Unc5d	unc-5 homolog D (C. elegans)	0	Unc5d	Unc5d protein	PATH:04360	Axon guidance	0.985905	0.240298
Gss	Gss	glutathione synthetase	0	Gss	Glutathione synthetase	PATH:00480	Glutathione metabolism	9.09292e-05	4.80595
Gss	Gss	glutathione synthetase	0	Gss	Glutathione synthetase	PATH:01100	Metabolic pathways	2.34591e-20	2.53161
LOC102552055	LOC102552055	angiopoietin-related protein 7-like	1e-54	Angpt1	Angiopoietin-1	PATH:04066	HIF-1 signaling pathway	0.675542	0.870043
LOC102552055	LOC102552055	angiopoietin-related protein 7-like	1e-54	Angpt1	Angiopoietin-1	PATH:05323	Rheumatoid arthritis	0.926398	0.391182
LOC102552055	LOC102552055	angiopoietin-related protein 7-like	1e-54	Angpt1	Angiopoietin-1	PATH:04014	Ras signaling pathway	0.934891	0.553772
LOC102552055	LOC102552055	angiopoietin-related protein 7-like	1e-54	Angpt1	Angiopoietin-1	PATH:04151	PI3K-Akt signaling pathway	0.744347	0.84574
LOC102552055	LOC102552055	angiopoietin-related protein 7-like	1e-54	Angpt1	Angiopoietin-1	PATH:04015	Rap1 signaling pathway	0.914008	0.587627
Dao	Dao	D-amino-acid oxidase	0	Dao	D-amino-acid oxidase	PATH:04146	Peroxisome	0.0163995	2.64597
Dao	Dao	D-amino-acid oxidase	0	Dao	D-amino-acid oxidase	PATH:00472	D-Arginine and D-ornithine metabolism	0.029725	33.6417
Dao	Dao	D-amino-acid oxidase	0	Dao	D-amino-acid oxidase	PATH:00260	Glycine, serine and threonine metabolism	1.9066e-06	7.56937
Dao	Dao	D-amino-acid oxidase	0	Dao	D-amino-acid oxidase	PATH:00330	Arginine and proline metabolism	7.01613e-05	4.96352
Dao	Dao	D-amino-acid oxidase	0	Dao	D-amino-acid oxidase	PATH:01100	Metabolic pathways	2.34591e-20	2.53161
Slc9a3	Slc9a3	solute carrier family 9, subfamily A (NHE3, cation proton antiporter 3), member 3	0	Slc9a3	Sodium/hydrogen exchanger	PATH:04976	Bile secretion	1.50416e-05	4.80595
Slc9a3	Slc9a3	solute carrier family 9, subfamily A (NHE3, cation proton antiporter 3), member 3	0	Slc9a3	Sodium/hydrogen exchanger	PATH:04978	Mineral absorption	0.0679957	2.58782
Slc9a3	Slc9a3	solute carrier family 9, subfamily A (NHE3, cation proton antiporter 3), member 3	0	Slc9a3	Sodium/hydrogen exchanger	PATH:04974	Protein digestion and absorption	0.0026336	3.05833
Slc9a3	Slc9a3	solute carrier family 9, subfamily A (NHE3, cation proton antiporter 3), member 3	0	Slc9a3	Sodium/hydrogen exchanger	PATH:04964	Proximal tubule bicarbonate reclamation	5.56119e-05	8.41042
Atp5l	Atp5l	ATP synthase, H+ transporting, mitochondrial Fo complex, subunit G	1e-50	Atp5l	ATP synthase subunit g, mitochondrial	PATH:00190	Oxidative phosphorylation	1.70047e-15	6.1359
Atp5l	Atp5l	ATP synthase, H+ transporting, mitochondrial Fo complex, subunit G	1e-50	Atp5l	ATP synthase subunit g, mitochondrial	PATH:01100	Metabolic pathways	2.34591e-20	2.53161
LOC102556346	LOC102556346	angiotensin-converting enzyme-like	2e-56	Ace	Angiotensin-converting enzyme	PATH:05410	Hypertrophic cardiomyopathy (HCM)	0.133769	1.84844
LOC102556346	LOC102556346	angiotensin-converting enzyme-like	2e-56	Ace	Angiotensin-converting enzyme	PATH:05142	Chagas disease	0.64011	0.9175
LOC102556346	LOC102556346	angiotensin-converting enzyme-like	2e-56	Ace	Angiotensin-converting enzyme	PATH:04614	Renin-angiotensin system	0.00431915	5.85072
Abca4	Abca4	ATP-binding cassette, subfamily A (ABC1), member 4	0	Abca4	Retinal-specific ATP-binding cassette transporter	PATH:02010	ABC transporters	0.0641944	2.63856
Ghr	Ghr	growth hormone receptor	0	Ghr	Growth hormone receptor	PATH:04630	Jak-STAT signaling pathway	0.859894	0.630781
Ghr	Ghr	growth hormone receptor	0	Ghr	Growth hormone receptor	PATH:04151	PI3K-Akt signaling pathway	0.744347	0.84574
Ghr	Ghr	growth hormone receptor	0	Ghr	Growth hormone receptor	PATH:04080	Neuroactive ligand-receptor interaction	0.356908	1.16407
Ghr	Ghr	growth hormone receptor	0	Ghr	Growth hormone receptor	PATH:04060	Cytokine-cytokine receptor interaction	0.980346	0.406956
Khk	Khk	ketohexokinase	3e-136	Khk	Ketohexokinase	PATH:00051	Fructose and mannose metabolism	0.74377	0.747593
Khk	Khk	ketohexokinase	3e-136	Khk	Ketohexokinase	PATH:01100	Metabolic pathways	2.34591e-20	2.53161
Fabp3	Fabp3	fatty acid binding protein 3, muscle and heart	2e-49	Fabp7	Fatty acid-binding protein, brain	PATH:03320	PPAR signaling pathway	0.724379	0.791569
Ptprn2	Ptprn2	protein tyrosine phosphatase, receptor type, N polypeptide 2	0	Ptprn2	Protein-tyrosine-phosphatase	PATH:04940	Type I diabetes mellitus	0.837536	0.560694
Aox2	Aox2	aldehyde oxidase 2	0	Aox2	Aldehyde oxidase 2	PATH:00380	Tryptophan metabolism	0.00101026	4.36096
Aox2	Aox2	aldehyde oxidase 2	0	Aox2	Aldehyde oxidase 2	PATH:00280	Valine, leucine and isoleucine degradation	0.00171614	3.99138
Aox2	Aox2	aldehyde oxidase 2	0	Aox2	Aldehyde oxidase 2	PATH:00350	Tyrosine metabolism	0.0469333	2.92536
Aox2	Aox2	aldehyde oxidase 2	0	Aox2	Aldehyde oxidase 2	PATH:00982	Drug metabolism - cytochrome P450	0.016467	2.44667
Aox2	Aox2	aldehyde oxidase 2	0	Aox2	Aldehyde oxidase 2	PATH:00750	Vitamin B6 metabolism	0.00358577	9.175
Aox2	Aox2	aldehyde oxidase 2	0	Aox2	Aldehyde oxidase 2	PATH:00760	Nicotinate and nicotinamide metabolism	0.596237	1.12139
Aox2	Aox2	aldehyde oxidase 2	0	Aox2	Aldehyde oxidase 2	PATH:01100	Metabolic pathways	2.34591e-20	2.53161
Aox2	Aox2	aldehyde oxidase 2	0	Aox2	Aldehyde oxidase 2	PATH:00830	Retinol metabolism	0.129348	1.86898
Col11a2	Col11a2	collagen, type XI, alpha 2	0	Col11a1	Collagen alpha-1(XI) chain	PATH:05146	Amoebiasis	0.973159	0.282703
Col11a2	Col11a2	collagen, type XI, alpha 2	0	Col11a1	Collagen alpha-1(XI) chain	PATH:04151	PI3K-Akt signaling pathway	0.744347	0.84574
Col11a2	Col11a2	collagen, type XI, alpha 2	0	Col11a1	Collagen alpha-1(XI) chain	PATH:04510	Focal adhesion	0.910582	0.592805
Col11a2	Col11a2	collagen, type XI, alpha 2	0	Col11a1	Collagen alpha-1(XI) chain	PATH:04974	Protein digestion and absorption	0.0026336	3.05833
Col11a2	Col11a2	collagen, type XI, alpha 2	0	Col11a1	Collagen alpha-1(XI) chain	PATH:04512	ECM-receptor interaction	0.779342	0.708246
Col11a2	Col11a2	collagen, type XI, alpha 2	0	Col11a1	Collagen alpha-1(XI) chain	PATH:04611	Platelet activation	0.766259	0.753172
Abcc8	Abcc8	ATP-binding cassette, subfamily C (CFTR/MRP), member 8	0	Abcc8	ATP-binding cassette, sub-family C (CFTR/MRP), member 8	PATH:02010	ABC transporters	0.0641944	2.63856
Abcc8	Abcc8	ATP-binding cassette, subfamily C (CFTR/MRP), member 8	0	Abcc8	ATP-binding cassette, sub-family C (CFTR/MRP), member 8	PATH:04911	Insulin secretion	0.259056	1.54674
Abcc8	Abcc8	ATP-binding cassette, subfamily C (CFTR/MRP), member 8	0	Abcc8	ATP-binding cassette, sub-family C (CFTR/MRP), member 8	PATH:04930	Type II diabetes mellitus	0.223865	1.835
Amt	Amt	aminomethyltransferase	0	Amt	Aminomethyltransferase, mitochondrial	PATH:00910	Nitrogen metabolism	0.00431915	5.85072
Amt	Amt	aminomethyltransferase	0	Amt	Aminomethyltransferase, mitochondrial	PATH:00670	One carbon pool by folate	0.0203465	5.04625
Amt	Amt	aminomethyltransferase	0	Amt	Aminomethyltransferase, mitochondrial	PATH:00260	Glycine, serine and threonine metabolism	1.9066e-06	7.56937
Amt	Amt	aminomethyltransferase	0	Amt	Aminomethyltransferase, mitochondrial	PATH:01200	Carbon metabolism	0.0114102	2.44173
Amt	Amt	aminomethyltransferase	0	Amt	Aminomethyltransferase, mitochondrial	PATH:01100	Metabolic pathways	2.34591e-20	2.53161
Cacnb4	Cacnb4	calcium channel, voltage-dependent, beta 4 subunit	0	Cacnb4	Calcium channel, voltage-dependent, beta 4 subunit	PATH:05410	Hypertrophic cardiomyopathy (HCM)	0.133769	1.84844
Cacnb4	Cacnb4	calcium channel, voltage-dependent, beta 4 subunit	0	Cacnb4	Calcium channel, voltage-dependent, beta 4 subunit	PATH:04260	Cardiac muscle contraction	2.27533e-08	5.93676
Cacnb4	Cacnb4	calcium channel, voltage-dependent, beta 4 subunit	0	Cacnb4	Calcium channel, voltage-dependent, beta 4 subunit	PATH:04261	Adrenergic signaling in cardiomyocytes	0.166515	1.54929
Cacnb4	Cacnb4	calcium channel, voltage-dependent, beta 4 subunit	0	Cacnb4	Calcium channel, voltage-dependent, beta 4 subunit	PATH:04010	MAPK signaling pathway	0.993774	0.342119
Cacnb4	Cacnb4	calcium channel, voltage-dependent, beta 4 subunit	0	Cacnb4	Calcium channel, voltage-dependent, beta 4 subunit	PATH:04921	Oxytocin signaling pathway	0.541248	1.02566
Cacnb4	Cacnb4	calcium channel, voltage-dependent, beta 4 subunit	0	Cacnb4	Calcium channel, voltage-dependent, beta 4 subunit	PATH:05412	Arrhythmogenic right ventricular cardiomyopathy (ARVC)	0.410514	1.29391
Cacnb4	Cacnb4	calcium channel, voltage-dependent, beta 4 subunit	0	Cacnb4	Calcium channel, voltage-dependent, beta 4 subunit	PATH:05414	Dilated cardiomyopathy	0.540295	1.06237
Pecr	Pecr	peroxisomal trans-2-enoyl-CoA reductase	1e-156	Pecr	Peroxisomal trans-2-enoyl-CoA reductase	PATH:01040	Biosynthesis of unsaturated fatty acids	0.0537102	3.48017
Pecr	Pecr	peroxisomal trans-2-enoyl-CoA reductase	1e-156	Pecr	Peroxisomal trans-2-enoyl-CoA reductase	PATH:04146	Peroxisome	0.0163995	2.64597
Pecr	Pecr	peroxisomal trans-2-enoyl-CoA reductase	1e-156	Pecr	Peroxisomal trans-2-enoyl-CoA reductase	PATH:01212	Fatty acid metabolism	0.0977206	2.28079
ATP6	ATP6	ATPase subunit 6				PATH:05012	Parkinson's disease	5.03376e-14	5.42005
ATP6	ATP6	ATPase subunit 6				PATH:00190	Oxidative phosphorylation	1.70047e-15	6.1359
ATP6	ATP6	ATPase subunit 6				PATH:05010	Alzheimer's disease	4.58805e-08	3.71999
ATP6	ATP6	ATPase subunit 6				PATH:01100	Metabolic pathways	2.34591e-20	2.53161
ATP6	ATP6	ATPase subunit 6				PATH:05016	Huntington's disease	7.3459e-07	3.30409
Urad	Urad	ureidoimidazoline (2-oxo-4-hydroxy-4-carboxy-5-) decarboxylase	9e-75	Urad	Parahox cluster neighbor	PATH:00230	Purine metabolism	0.643828	0.914176
Urad	Urad	ureidoimidazoline (2-oxo-4-hydroxy-4-carboxy-5-) decarboxylase	9e-75	Urad	Parahox cluster neighbor	PATH:01100	Metabolic pathways	2.34591e-20	2.53161
Abcb1a	Abcb1a	ATP-binding cassette, sub-family B (MDR/TAP), member 1A	0	Abcb1a	Multidrug resistance protein 1A	PATH:02010	ABC transporters	0.0641944	2.63856
Abcb1a	Abcb1a	ATP-binding cassette, sub-family B (MDR/TAP), member 1A	0	Abcb1a	Multidrug resistance protein 1A	PATH:04976	Bile secretion	1.50416e-05	4.80595
Abcb1a	Abcb1a	ATP-binding cassette, sub-family B (MDR/TAP), member 1A	0	Abcb1a	Multidrug resistance protein 1A	PATH:05206	MicroRNAs in cancer	0.938044	0.454617
Mat2a	Mat2a	methionine adenosyltransferase II, alpha	0	Mat2a	S-adenosylmethionine synthase isoform type-2	PATH:00270	Cysteine and methionine metabolism	2.66895e-05	6.40794
Mat2a	Mat2a	methionine adenosyltransferase II, alpha	0	Mat2a	S-adenosylmethionine synthase isoform type-2	PATH:00450	Selenoamino acid metabolism	0.017541	3.95784
Mat2a	Mat2a	methionine adenosyltransferase II, alpha	0	Mat2a	S-adenosylmethionine synthase isoform type-2	PATH:01230	Biosynthesis of amino acids	0.000976559	3.52064
Mat2a	Mat2a	methionine adenosyltransferase II, alpha	0	Mat2a	S-adenosylmethionine synthase isoform type-2	PATH:01100	Metabolic pathways	2.34591e-20	2.53161
Mbl1	Mbl1	mannose-binding lectin (protein A) 1	3e-71	Mbl1	Mannose-binding protein A	PATH:04145	Phagosome	0.997161	0.175217
Mbl1	Mbl1	mannose-binding lectin (protein A) 1	3e-71	Mbl1	Mannose-binding protein A	PATH:05150	Staphylococcus aureus infection	0.816532	0.600744
Mbl1	Mbl1	mannose-binding lectin (protein A) 1	3e-71	Mbl1	Mannose-binding protein A	PATH:04610	Complement and coagulation cascades	0.0819417	2.15652
Hba1	Hba1	hemoglobin, alpha 1	2e-66	Hba-a2	Alpha globin 1	PATH:05144	Malaria	0.280044	1.62782
Hba1	Hba1	hemoglobin, alpha 1	2e-66	Hba-a2	Alpha globin 1	PATH:05143	African trypanosomiasis	0.134914	2.34709
Kcnj10	Kcnj10	potassium inwardly-rectifying channel, subfamily J, member 10	0	Kcnj10	MCG4485, isoform CRA_a	PATH:04971	Gastric acid secretion	0.0751188	2.21327
Hagh	Hagh	hydroxyacyl glutathione hydrolase	5e-152	Hagh	Hydroxyacylglutathione hydrolase, mitochondrial	PATH:00620	Pyruvate metabolism	0.000114303	5.27712
Gabra1	Gabra1	gamma-aminobutyric acid (GABA) A receptor, alpha 1	0	Gabra1	Gamma-aminobutyric acid receptor subunit alpha-1	PATH:04727	GABAergic synapse	0.298997	1.44695
Gabra1	Gabra1	gamma-aminobutyric acid (GABA) A receptor, alpha 1	0	Gabra1	Gamma-aminobutyric acid receptor subunit alpha-1	PATH:05033	Nicotine addiction	0.719354	0.800992
Gabra1	Gabra1	gamma-aminobutyric acid (GABA) A receptor, alpha 1	0	Gabra1	Gamma-aminobutyric acid receptor subunit alpha-1	PATH:05032	Morphine addiction	0.554491	1.04046
Gabra1	Gabra1	gamma-aminobutyric acid (GABA) A receptor, alpha 1	0	Gabra1	Gamma-aminobutyric acid receptor subunit alpha-1	PATH:04723	Retrograde endocannabinoid signaling	0.387199	1.2695
Gabra1	Gabra1	gamma-aminobutyric acid (GABA) A receptor, alpha 1	0	Gabra1	Gamma-aminobutyric acid receptor subunit alpha-1	PATH:04080	Neuroactive ligand-receptor interaction	0.356908	1.16407
Spatc1	Spatc1	spermatogenesis and centriole associated 1	1e-109	Spatc1	Speriolin	PATH:01100	Metabolic pathways	2.34591e-20	2.53161
Spatc1	Spatc1	spermatogenesis and centriole associated 1	1e-109	Spatc1	Speriolin	PATH:00600	Sphingolipid metabolism	0.200523	1.94087
Bcl6	Bcl6	B-cell CLL/lymphoma 6	0	Bcl6	B-cell lymphoma 6 protein homolog	PATH:05202	Transcriptional misregulation in cancer	0.822001	0.708246
Bcl6	Bcl6	B-cell CLL/lymphoma 6	0	Bcl6	B-cell lymphoma 6 protein homolog	PATH:04068	FoxO signaling pathway	0.397438	1.21013
Oxct1	Oxct1	3-oxoacid CoA transferase 1	0	Oxct1	Succinyl-CoA:3-ketoacid CoA transferase	PATH:00280	Valine, leucine and isoleucine degradation	0.00171614	3.99138
Oxct1	Oxct1	3-oxoacid CoA transferase 1	0	Oxct1	Succinyl-CoA:3-ketoacid CoA transferase	PATH:00072	Synthesis and degradation of ketone bodies	0.0477276	5.60694
Oxct1	Oxct1	3-oxoacid CoA transferase 1	0	Oxct1	Succinyl-CoA:3-ketoacid CoA transferase	PATH:00650	Butanoate metabolism	0.279298	1.92238
Id1	Id1	inhibitor of DNA binding 1	4e-78	Id1	DNA-binding protein inhibitor ID-1	PATH:04350	TGF-beta signaling pathway	0.27891	1.49519
Id1	Id1	inhibitor of DNA binding 1	4e-78	Id1	DNA-binding protein inhibitor ID-1	PATH:04390	Hippo signaling pathway	0.198672	1.47182
Id1	Id1	inhibitor of DNA binding 1	4e-78	Id1	DNA-binding protein inhibitor ID-1	PATH:04015	Rap1 signaling pathway	0.914008	0.587627
Gng13	Gng13	guanine nucleotide binding protein (G protein), gamma 13	3e-33	Gng13	Guanine nucleotide-binding protein G(I)/G(S)/G(O) subunit gamma-13	PATH:04727	GABAergic synapse	0.298997	1.44695
Gng13	Gng13	guanine nucleotide binding protein (G protein), gamma 13	3e-33	Gng13	Guanine nucleotide-binding protein G(I)/G(S)/G(O) subunit gamma-13	PATH:04728	Dopaminergic synapse	0.232374	1.45216
Gng13	Gng13	guanine nucleotide binding protein (G protein), gamma 13	3e-33	Gng13	Guanine nucleotide-binding protein G(I)/G(S)/G(O) subunit gamma-13	PATH:04723	Retrograde endocannabinoid signaling	0.387199	1.2695
Gng13	Gng13	guanine nucleotide binding protein (G protein), gamma 13	3e-33	Gng13	Guanine nucleotide-binding protein G(I)/G(S)/G(O) subunit gamma-13	PATH:04724	Glutamatergic synapse	0.766259	0.753172
Gng13	Gng13	guanine nucleotide binding protein (G protein), gamma 13	3e-33	Gng13	Guanine nucleotide-binding protein G(I)/G(S)/G(O) subunit gamma-13	PATH:04713	Circadian entrainment	0.540295	1.06237
Gng13	Gng13	guanine nucleotide binding protein (G protein), gamma 13	3e-33	Gng13	Guanine nucleotide-binding protein G(I)/G(S)/G(O) subunit gamma-13	PATH:04725	Cholinergic synapse	0.864453	0.580029
Gng13	Gng13	guanine nucleotide binding protein (G protein), gamma 13	3e-33	Gng13	Guanine nucleotide-binding protein G(I)/G(S)/G(O) subunit gamma-13	PATH:04726	Serotonergic synapse	0.0234819	2.16268
Gng13	Gng13	guanine nucleotide binding protein (G protein), gamma 13	3e-33	Gng13	Guanine nucleotide-binding protein G(I)/G(S)/G(O) subunit gamma-13	PATH:04742	Taste transduction	0.5718	1.0513
Gng13	Gng13	guanine nucleotide binding protein (G protein), gamma 13	3e-33	Gng13	Guanine nucleotide-binding protein G(I)/G(S)/G(O) subunit gamma-13	PATH:05034	Alcoholism	0.911707	0.554533
Gng13	Gng13	guanine nucleotide binding protein (G protein), gamma 13	3e-33	Gng13	Guanine nucleotide-binding protein G(I)/G(S)/G(O) subunit gamma-13	PATH:04014	Ras signaling pathway	0.934891	0.553772
Gng13	Gng13	guanine nucleotide binding protein (G protein), gamma 13	3e-33	Gng13	Guanine nucleotide-binding protein G(I)/G(S)/G(O) subunit gamma-13	PATH:04062	Chemokine signaling pathway	0.976022	0.363694
Gng13	Gng13	guanine nucleotide binding protein (G protein), gamma 13	3e-33	Gng13	Guanine nucleotide-binding protein G(I)/G(S)/G(O) subunit gamma-13	PATH:04151	PI3K-Akt signaling pathway	0.744347	0.84574
Gng13	Gng13	guanine nucleotide binding protein (G protein), gamma 13	3e-33	Gng13	Guanine nucleotide-binding protein G(I)/G(S)/G(O) subunit gamma-13	PATH:05032	Morphine addiction	0.554491	1.04046
Cmbl	Cmbl	carboxymethylenebutenolidase homolog (Pseudomonas)	1e-138	Cmbl	Carboxymethylenebutenolidase homolog	PATH:01100	Metabolic pathways	2.34591e-20	2.53161
Aadat	Aadat	aminoadipate aminotransferase	0	Aadat	Putative uncharacterized protein	PATH:00380	Tryptophan metabolism	0.00101026	4.36096
Aadat	Aadat	aminoadipate aminotransferase	0	Aadat	Putative uncharacterized protein	PATH:01230	Biosynthesis of amino acids	0.000976559	3.52064
Aadat	Aadat	aminoadipate aminotransferase	0	Aadat	Putative uncharacterized protein	PATH:00310	Lysine degradation	0.0886864	2.36082
Aadat	Aadat	aminoadipate aminotransferase	0	Aadat	Putative uncharacterized protein	PATH:00300	Lysine biosynthesis	0.0865611	11.2139
Aadat	Aadat	aminoadipate aminotransferase	0	Aadat	Putative uncharacterized protein	PATH:01210	2-Oxocarboxylic acid metabolism	0.0152116	5.60694
Aadat	Aadat	aminoadipate aminotransferase	0	Aadat	Putative uncharacterized protein	PATH:01100	Metabolic pathways	2.34591e-20	2.53161
Trnm	Trnm	tRNA				PATH:00970	Aminoacyl-tRNA biosynthesis	0.860454	0.517564
Rab3b	Rab3b	RAB3B, member RAS oncogene family	2e-128	Rab3b	Ras-related protein Rab-3B	PATH:04530	Tight junction	0.646355	0.909234
Gamt	Gamt	guanidinoacetate N-methyltransferase	2e-127	Gamt	Guanidinoacetate N-methyltransferase	PATH:00260	Glycine, serine and threonine metabolism	1.9066e-06	7.56937
Gamt	Gamt	guanidinoacetate N-methyltransferase	2e-127	Gamt	Guanidinoacetate N-methyltransferase	PATH:00330	Arginine and proline metabolism	7.01613e-05	4.96352
Gamt	Gamt	guanidinoacetate N-methyltransferase	2e-127	Gamt	Guanidinoacetate N-methyltransferase	PATH:01100	Metabolic pathways	2.34591e-20	2.53161
Hgd	Hgd	homogentisate 1, 2-dioxygenase				PATH:00350	Tyrosine metabolism	0.0469333	2.92536
Hgd	Hgd	homogentisate 1, 2-dioxygenase				PATH:01100	Metabolic pathways	2.34591e-20	2.53161
Cldn23	Cldn23	claudin 23	2e-143	Cldn23	Claudin-23	PATH:04530	Tight junction	0.646355	0.909234
Cldn23	Cldn23	claudin 23	2e-143	Cldn23	Claudin-23	PATH:04670	Leukocyte transendothelial migration	0.900876	0.521576
Cldn23	Cldn23	claudin 23	2e-143	Cldn23	Claudin-23	PATH:04514	Cell adhesion molecules (CAMs)	0.95541	0.417909
Cldn23	Cldn23	claudin 23	2e-143	Cldn23	Claudin-23	PATH:05160	Hepatitis C	0.667013	0.885307
Dhrs4	Dhrs4	dehydrogenase/reductase (SDR family) member 4	7e-80	Dhrs2	Protein Dhrs2	PATH:04146	Peroxisome	0.0163995	2.64597
Dhrs4	Dhrs4	dehydrogenase/reductase (SDR family) member 4	7e-80	Dhrs2	Protein Dhrs2	PATH:01100	Metabolic pathways	2.34591e-20	2.53161
Dhrs4	Dhrs4	dehydrogenase/reductase (SDR family) member 4	7e-80	Dhrs2	Protein Dhrs2	PATH:00830	Retinol metabolism	0.129348	1.86898
Cnr1	Cnr1	cannabinoid receptor 1 (brain)	0	Cnr1	Cannabinoid receptor 1	PATH:04723	Retrograde endocannabinoid signaling	0.387199	1.2695
Cnr1	Cnr1	cannabinoid receptor 1 (brain)	0	Cnr1	Cannabinoid receptor 1	PATH:04080	Neuroactive ligand-receptor interaction	0.356908	1.16407
Cnr1	Cnr1	cannabinoid receptor 1 (brain)	0	Cnr1	Cannabinoid receptor 1	PATH:04015	Rap1 signaling pathway	0.914008	0.587627
Upb1	Upb1	ureidopropionase, beta	0	Upb1	Ureidopropionase, beta, isoform CRA_a	PATH:00240	Pyrimidine metabolism	0.400742	1.24599
Upb1	Upb1	ureidopropionase, beta	0	Upb1	Ureidopropionase, beta, isoform CRA_a	PATH:00410	beta-Alanine metabolism	0.00232419	5.25651
Upb1	Upb1	ureidopropionase, beta	0	Upb1	Ureidopropionase, beta, isoform CRA_a	PATH:01100	Metabolic pathways	2.34591e-20	2.53161
Upb1	Upb1	ureidopropionase, beta	0	Upb1	Ureidopropionase, beta, isoform CRA_a	PATH:00770	Pantothenate and CoA biosynthesis	0.0109052	6.30781
Upb1	Upb1	ureidopropionase, beta	0	Upb1	Ureidopropionase, beta, isoform CRA_a	PATH:00983	Drug metabolism - other enzymes	0.329145	1.48419
Kcnj1	Kcnj1	potassium inwardly-rectifying channel, subfamily J, member 1	0	Kcnj1	ATP-sensitive inward rectifier potassium channel 1	PATH:04971	Gastric acid secretion	0.0751188	2.21327
Kcnj1	Kcnj1	potassium inwardly-rectifying channel, subfamily J, member 1	0	Kcnj1	ATP-sensitive inward rectifier potassium channel 1	PATH:04960	Aldosterone-regulated sodium reabsorption	0.0113043	3.6567
Galnt3	Galnt3	polypeptide N-acetylgalactosaminyltransferase 3	0	Galnt3	Polypeptide N-acetylgalactosaminyltransferase 3	PATH:01100	Metabolic pathways	2.34591e-20	2.53161
Galnt3	Galnt3	polypeptide N-acetylgalactosaminyltransferase 3	0	Galnt3	Polypeptide N-acetylgalactosaminyltransferase 3	PATH:00512	O-Glycan biosynthesis	0.583822	1.16006
Cndp1	Cndp1	carnosine dipeptidase 1 (metallopeptidase M20 family)	7e-159	Cndp2	CNDP dipeptidase 2 (Metallopeptidase M20 family), isoform CRA_a	PATH:00340	Histidine metabolism	0.00147366	5.80029
Cndp1	Cndp1	carnosine dipeptidase 1 (metallopeptidase M20 family)	7e-159	Cndp2	CNDP dipeptidase 2 (Metallopeptidase M20 family), isoform CRA_a	PATH:00410	beta-Alanine metabolism	0.00232419	5.25651
Cndp1	Cndp1	carnosine dipeptidase 1 (metallopeptidase M20 family)	7e-159	Cndp2	CNDP dipeptidase 2 (Metallopeptidase M20 family), isoform CRA_a	PATH:00330	Arginine and proline metabolism	7.01613e-05	4.96352
Cndp1	Cndp1	carnosine dipeptidase 1 (metallopeptidase M20 family)	7e-159	Cndp2	CNDP dipeptidase 2 (Metallopeptidase M20 family), isoform CRA_a	PATH:01100	Metabolic pathways	2.34591e-20	2.53161
B3galt5	B3galt5	UDP-Gal:betaGlcNAc beta 1,3-galactosyltransferase, polypeptide 5	4e-179	B3galt5	Beta-1,3-galactosyltransferase 5	PATH:00603	Glycosphingolipid biosynthesis - globo series	0.344795	2.40298
B3galt5	B3galt5	UDP-Gal:betaGlcNAc beta 1,3-galactosyltransferase, polypeptide 5	4e-179	B3galt5	Beta-1,3-galactosyltransferase 5	PATH:01100	Metabolic pathways	2.34591e-20	2.53161
B3galt5	B3galt5	UDP-Gal:betaGlcNAc beta 1,3-galactosyltransferase, polypeptide 5	4e-179	B3galt5	Beta-1,3-galactosyltransferase 5	PATH:00601	Glycosphingolipid biosynthesis - lacto and neolacto series	0.245936	2.1026
CYTB	CYTB	cytochrome b				PATH:05012	Parkinson's disease	5.03376e-14	5.42005
CYTB	CYTB	cytochrome b				PATH:00190	Oxidative phosphorylation	1.70047e-15	6.1359
CYTB	CYTB	cytochrome b				PATH:04260	Cardiac muscle contraction	2.27533e-08	5.93676
CYTB	CYTB	cytochrome b				PATH:05010	Alzheimer's disease	4.58805e-08	3.71999
CYTB	CYTB	cytochrome b				PATH:01100	Metabolic pathways	2.34591e-20	2.53161
CYTB	CYTB	cytochrome b				PATH:05016	Huntington's disease	7.3459e-07	3.30409
Nefm	Nefm	neurofilament, medium polypeptide	0	Nefm	Neurofilament medium polypeptide	PATH:05014	Amyotrophic lateral sclerosis (ALS)	0.137813	2.00846
Gclc	Gclc	glutamate-cysteine ligase, catalytic subunit	0	Gclc	Glutamate--cysteine ligase catalytic subunit	PATH:00480	Glutathione metabolism	9.09292e-05	4.80595
Gclc	Gclc	glutamate-cysteine ligase, catalytic subunit	0	Gclc	Glutamate--cysteine ligase catalytic subunit	PATH:01100	Metabolic pathways	2.34591e-20	2.53161
Cyp2d4	Cyp2d4	cytochrome P450, family 2, subfamily d, polypeptide 4	0	Cyp2d22	Cytochrome P450, family 2, subfamily d, polypeptide 22	PATH:00140	Steroid hormone biosynthesis	0.00419275	3.09349
Cyp2d4	Cyp2d4	cytochrome P450, family 2, subfamily d, polypeptide 4	0	Cyp2d22	Cytochrome P450, family 2, subfamily d, polypeptide 22	PATH:00982	Drug metabolism - cytochrome P450	0.016467	2.44667
Cyp2d4	Cyp2d4	cytochrome P450, family 2, subfamily d, polypeptide 4	0	Cyp2d22	Cytochrome P450, family 2, subfamily d, polypeptide 22	PATH:00980	Metabolism of xenobiotics by cytochrome P450	0.0173066	2.42462
Cyp2d4	Cyp2d4	cytochrome P450, family 2, subfamily d, polypeptide 4	0	Cyp2d22	Cytochrome P450, family 2, subfamily d, polypeptide 22	PATH:04726	Serotonergic synapse	0.0234819	2.16268
Hao2	Hao2	hydroxyacid oxidase 2 (long chain)	6e-176	Hao2	Putative uncharacterized protein	PATH:04146	Peroxisome	0.0163995	2.64597
Hao2	Hao2	hydroxyacid oxidase 2 (long chain)	6e-176	Hao2	Putative uncharacterized protein	PATH:00630	Glyoxylate and dicarboxylate metabolism	3.34878e-05	7.35911
Hao2	Hao2	hydroxyacid oxidase 2 (long chain)	6e-176	Hao2	Putative uncharacterized protein	PATH:01100	Metabolic pathways	2.34591e-20	2.53161
Slc26a7	Slc26a7	solute carrier family 26 (anion exchanger), member 7	0	Slc26a7	Anion exchange transporter	PATH:04971	Gastric acid secretion	0.0751188	2.21327
Sv2b	Sv2b	synaptic vesicle glycoprotein 2b	0	Sv2b	Synaptic vesicle glycoprotein 2B	PATH:04512	ECM-receptor interaction	0.779342	0.708246
Cyfip2	Cyfip2	cytoplasmic FMR1 interacting protein 2	0	Cyfip2	Cytoplasmic FMR1-interacting protein 2	PATH:03013	RNA transport	0.995347	0.191146
Cyfip2	Cyfip2	cytoplasmic FMR1 interacting protein 2	0	Cyfip2	Cytoplasmic FMR1-interacting protein 2	PATH:04810	Regulation of actin cytoskeleton	0.928023	0.565406
Btc	Btc	betacellulin	1e-70	Btc	Probetacellulin	PATH:04012	ErbB signaling pathway	0.774309	0.71578
Agmat	Agmat	agmatine ureohydrolase (agmatinase)	0	Agmat	Agmatinase, mitochondrial	PATH:00330	Arginine and proline metabolism	7.01613e-05	4.96352
Agmat	Agmat	agmatine ureohydrolase (agmatinase)	0	Agmat	Agmatinase, mitochondrial	PATH:01100	Metabolic pathways	2.34591e-20	2.53161
Pnpo	Pnpo	pyridoxamine 5'-phosphate oxidase	6e-153	Pnpo	Pyridoxine-5'-phosphate oxidase	PATH:00750	Vitamin B6 metabolism	0.00358577	9.175
Pnpo	Pnpo	pyridoxamine 5'-phosphate oxidase	6e-153	Pnpo	Pyridoxine-5'-phosphate oxidase	PATH:01100	Metabolic pathways	2.34591e-20	2.53161
Ctgf	Ctgf	connective tissue growth factor	0	Ctgf	Connective tissue growth factor	PATH:04390	Hippo signaling pathway	0.198672	1.47182
Ghrhr	Ghrhr	growth hormone releasing hormone receptor	0	Ghrhr	Growth hormone-releasing hormone receptor	PATH:04080	Neuroactive ligand-receptor interaction	0.356908	1.16407
Ndufb3	Ndufb3	NADH dehydrogenase (ubiquinone) 1 beta subcomplex 3	1e-38	Ndufb3	NADH dehydrogenase [ubiquinone] 1 beta subcomplex subunit 3	PATH:05012	Parkinson's disease	5.03376e-14	5.42005
Ndufb3	Ndufb3	NADH dehydrogenase (ubiquinone) 1 beta subcomplex 3	1e-38	Ndufb3	NADH dehydrogenase [ubiquinone] 1 beta subcomplex subunit 3	PATH:00190	Oxidative phosphorylation	1.70047e-15	6.1359
Ndufb3	Ndufb3	NADH dehydrogenase (ubiquinone) 1 beta subcomplex 3	1e-38	Ndufb3	NADH dehydrogenase [ubiquinone] 1 beta subcomplex subunit 3	PATH:05010	Alzheimer's disease	4.58805e-08	3.71999
Ndufb3	Ndufb3	NADH dehydrogenase (ubiquinone) 1 beta subcomplex 3	1e-38	Ndufb3	NADH dehydrogenase [ubiquinone] 1 beta subcomplex subunit 3	PATH:04932	Non-alcoholic fatty liver disease (NAFLD)	0.000732096	2.80347
Ndufb3	Ndufb3	NADH dehydrogenase (ubiquinone) 1 beta subcomplex 3	1e-38	Ndufb3	NADH dehydrogenase [ubiquinone] 1 beta subcomplex subunit 3	PATH:01100	Metabolic pathways	2.34591e-20	2.53161
Ndufb3	Ndufb3	NADH dehydrogenase (ubiquinone) 1 beta subcomplex 3	1e-38	Ndufb3	NADH dehydrogenase [ubiquinone] 1 beta subcomplex subunit 3	PATH:05016	Huntington's disease	7.3459e-07	3.30409
Ihh	Ihh	Indian hedgehog	0	Ihh	Indian hedgehog protein	PATH:04340	Hedgehog signaling pathway	0.799024	0.634748
Olr1668	Olr1668	olfactory receptor 1668	4e-108	Olfr1370	Olfactory receptor	PATH:04740	Olfactory transduction	1	0.0747593
Ndufa2	Ndufa2	NADH dehydrogenase (ubiquinone) 1 alpha subcomplex, 2	7e-42	Ndufa2	NADH dehydrogenase [ubiquinone] 1 alpha subcomplex subunit 2	PATH:05012	Parkinson's disease	5.03376e-14	5.42005
Ndufa2	Ndufa2	NADH dehydrogenase (ubiquinone) 1 alpha subcomplex, 2	7e-42	Ndufa2	NADH dehydrogenase [ubiquinone] 1 alpha subcomplex subunit 2	PATH:00190	Oxidative phosphorylation	1.70047e-15	6.1359
Ndufa2	Ndufa2	NADH dehydrogenase (ubiquinone) 1 alpha subcomplex, 2	7e-42	Ndufa2	NADH dehydrogenase [ubiquinone] 1 alpha subcomplex subunit 2	PATH:05010	Alzheimer's disease	4.58805e-08	3.71999
Ndufa2	Ndufa2	NADH dehydrogenase (ubiquinone) 1 alpha subcomplex, 2	7e-42	Ndufa2	NADH dehydrogenase [ubiquinone] 1 alpha subcomplex subunit 2	PATH:04932	Non-alcoholic fatty liver disease (NAFLD)	0.000732096	2.80347
Ndufa2	Ndufa2	NADH dehydrogenase (ubiquinone) 1 alpha subcomplex, 2	7e-42	Ndufa2	NADH dehydrogenase [ubiquinone] 1 alpha subcomplex subunit 2	PATH:01100	Metabolic pathways	2.34591e-20	2.53161
Ndufa2	Ndufa2	NADH dehydrogenase (ubiquinone) 1 alpha subcomplex, 2	7e-42	Ndufa2	NADH dehydrogenase [ubiquinone] 1 alpha subcomplex subunit 2	PATH:05016	Huntington's disease	7.3459e-07	3.30409
Hsd3b	Hsd3b	3 beta-hydroxysteroid dehydrogenase/delta-5-delta-4 isomerase type II	0	Hsd3b1	3 beta-hydroxysteroid dehydrogenase/Delta 5-->4-isomerase type 1	PATH:00140	Steroid hormone biosynthesis	0.00419275	3.09349
Hsd3b	Hsd3b	3 beta-hydroxysteroid dehydrogenase/delta-5-delta-4 isomerase type II	0	Hsd3b1	3 beta-hydroxysteroid dehydrogenase/Delta 5-->4-isomerase type 1	PATH:01100	Metabolic pathways	2.34591e-20	2.53161
Hsd3b	Hsd3b	3 beta-hydroxysteroid dehydrogenase/delta-5-delta-4 isomerase type II	0	Hsd3b1	3 beta-hydroxysteroid dehydrogenase/Delta 5-->4-isomerase type 1	PATH:04913	Ovarian steroidogenesis	0.271915	1.65451
Cyp2c11	Cyp2c11	cytochrome P450, subfamily 2, polypeptide 11	0	Cyp2c55	Cytochrome P450 2C55	PATH:04750	Inflammatory mediator regulation of TRP channels	0.664024	0.885307
Cyp2c11	Cyp2c11	cytochrome P450, subfamily 2, polypeptide 11	0	Cyp2c55	Cytochrome P450 2C55	PATH:00591	Linoleic acid metabolism	0.185308	2.0185
Cyp2c11	Cyp2c11	cytochrome P450, subfamily 2, polypeptide 11	0	Cyp2c55	Cytochrome P450 2C55	PATH:00590	Arachidonic acid metabolism	0.176419	1.68208
Cyp2c11	Cyp2c11	cytochrome P450, subfamily 2, polypeptide 11	0	Cyp2c55	Cytochrome P450 2C55	PATH:00140	Steroid hormone biosynthesis	0.00419275	3.09349
Cyp2c11	Cyp2c11	cytochrome P450, subfamily 2, polypeptide 11	0	Cyp2c55	Cytochrome P450 2C55	PATH:00982	Drug metabolism - cytochrome P450	0.016467	2.44667
Cyp2c11	Cyp2c11	cytochrome P450, subfamily 2, polypeptide 11	0	Cyp2c55	Cytochrome P450 2C55	PATH:00980	Metabolism of xenobiotics by cytochrome P450	0.0173066	2.42462
Cyp2c11	Cyp2c11	cytochrome P450, subfamily 2, polypeptide 11	0	Cyp2c55	Cytochrome P450 2C55	PATH:04726	Serotonergic synapse	0.0234819	2.16268
Cyp2c11	Cyp2c11	cytochrome P450, subfamily 2, polypeptide 11	0	Cyp2c55	Cytochrome P450 2C55	PATH:01100	Metabolic pathways	2.34591e-20	2.53161
Cyp2c11	Cyp2c11	cytochrome P450, subfamily 2, polypeptide 11	0	Cyp2c55	Cytochrome P450 2C55	PATH:05204	Chemical carcinogenesis	0.387199	1.2695
Cyp2c11	Cyp2c11	cytochrome P450, subfamily 2, polypeptide 11	0	Cyp2c55	Cytochrome P450 2C55	PATH:00830	Retinol metabolism	0.129348	1.86898
Csad	Csad	cysteine sulfinic acid decarboxylase	0	Csad	Cysteine sulfinic acid decarboxylase	PATH:00430	Taurine and hypotaurine metabolism	0.00266596	10.0925
Csad	Csad	cysteine sulfinic acid decarboxylase	0	Csad	Cysteine sulfinic acid decarboxylase	PATH:01100	Metabolic pathways	2.34591e-20	2.53161
Abcg2	Abcg2	ATP-binding cassette, subfamily G (WHITE), member 2	0	Abcg2	ATP-binding cassette sub-family G member 2	PATH:02010	ABC transporters	0.0641944	2.63856
Abcg2	Abcg2	ATP-binding cassette, subfamily G (WHITE), member 2	0	Abcg2	ATP-binding cassette sub-family G member 2	PATH:04976	Bile secretion	1.50416e-05	4.80595
Fzd9	Fzd9	frizzled class receptor 9	0	Fzd9	Frizzled-9	PATH:05200	Pathways in cancer	0.954412	0.573438
Fzd9	Fzd9	frizzled class receptor 9	0	Fzd9	Frizzled-9	PATH:05166	HTLV-I infection	0.978741	0.454617
Fzd9	Fzd9	frizzled class receptor 9	0	Fzd9	Frizzled-9	PATH:04310	Wnt signaling pathway	0.873586	0.611667
Fzd9	Fzd9	frizzled class receptor 9	0	Fzd9	Frizzled-9	PATH:04916	Melanogenesis	0.951998	0.336417
Fzd9	Fzd9	frizzled class receptor 9	0	Fzd9	Frizzled-9	PATH:04390	Hippo signaling pathway	0.198672	1.47182
Fzd9	Fzd9	frizzled class receptor 9	0	Fzd9	Frizzled-9	PATH:05217	Basal cell carcinoma	0.816532	0.600744
Fzd9	Fzd9	frizzled class receptor 9	0	Fzd9	Frizzled-9	PATH:05205	Proteoglycans in cancer	0.918928	0.580029
Miox	Miox	myo-inositol oxygenase	1e-165	Miox	Inositol oxygenase	PATH:00053	Ascorbate and aldarate metabolism	0.223772	2.24278
Miox	Miox	myo-inositol oxygenase	1e-165	Miox	Inositol oxygenase	PATH:00562	Inositol phosphate metabolism	0.588645	1.01944
Mdh1	Mdh1	malate dehydrogenase 1, NAD (soluble)	0	Mdh1	Malate dehydrogenase, cytoplasmic	PATH:00270	Cysteine and methionine metabolism	2.66895e-05	6.40794
Mdh1	Mdh1	malate dehydrogenase 1, NAD (soluble)	0	Mdh1	Malate dehydrogenase, cytoplasmic	PATH:00020	Citrate cycle (TCA cycle)	0.619973	1.0513
Mdh1	Mdh1	malate dehydrogenase 1, NAD (soluble)	0	Mdh1	Malate dehydrogenase, cytoplasmic	PATH:00630	Glyoxylate and dicarboxylate metabolism	3.34878e-05	7.35911
Mdh1	Mdh1	malate dehydrogenase 1, NAD (soluble)	0	Mdh1	Malate dehydrogenase, cytoplasmic	PATH:01200	Carbon metabolism	0.0114102	2.44173
Mdh1	Mdh1	malate dehydrogenase 1, NAD (soluble)	0	Mdh1	Malate dehydrogenase, cytoplasmic	PATH:01100	Metabolic pathways	2.34591e-20	2.53161
Mdh1	Mdh1	malate dehydrogenase 1, NAD (soluble)	0	Mdh1	Malate dehydrogenase, cytoplasmic	PATH:04964	Proximal tubule bicarbonate reclamation	5.56119e-05	8.41042
Mdh1	Mdh1	malate dehydrogenase 1, NAD (soluble)	0	Mdh1	Malate dehydrogenase, cytoplasmic	PATH:00620	Pyruvate metabolism	0.000114303	5.27712
Gsta5	Gsta5	glutathione S-transferase alpha 5	4e-124	Gsta1	Glutathione S-transferase A1	PATH:00480	Glutathione metabolism	9.09292e-05	4.80595
Gsta5	Gsta5	glutathione S-transferase alpha 5	4e-124	Gsta1	Glutathione S-transferase A1	PATH:00982	Drug metabolism - cytochrome P450	0.016467	2.44667
Gsta5	Gsta5	glutathione S-transferase alpha 5	4e-124	Gsta1	Glutathione S-transferase A1	PATH:00980	Metabolism of xenobiotics by cytochrome P450	0.0173066	2.42462
Gsta5	Gsta5	glutathione S-transferase alpha 5	4e-124	Gsta1	Glutathione S-transferase A1	PATH:05204	Chemical carcinogenesis	0.387199	1.2695
Anpep	Anpep	alanyl (membrane) aminopeptidase	0	Anpep	Aminopeptidase N	PATH:04640	Hematopoietic cell lineage	0.747627	0.755993
Anpep	Anpep	alanyl (membrane) aminopeptidase	0	Anpep	Aminopeptidase N	PATH:00480	Glutathione metabolism	9.09292e-05	4.80595
Anpep	Anpep	alanyl (membrane) aminopeptidase	0	Anpep	Aminopeptidase N	PATH:04614	Renin-angiotensin system	0.00431915	5.85072
Anpep	Anpep	alanyl (membrane) aminopeptidase	0	Anpep	Aminopeptidase N	PATH:01100	Metabolic pathways	2.34591e-20	2.53161
Klk1	Klk1c7	kallikrein 1-related peptidase C7	8e-111	Klk1b5	Kallikrein 1-related peptidase b5	PATH:04961	Endocrine and other factor-regulated calcium reabsorption	0.00848873	3.36417
Slco1a6	Slco1a6	solute carrier organic anion transporter family, member 1a6	0	Slco1a6	Solute carrier organic anion transporter family, member 1a6	PATH:04976	Bile secretion	1.50416e-05	4.80595
Scn1b	Scn1b	sodium channel, voltage-gated, type I, beta subunit	4e-125	Scn1b	Sodium channel subunit beta-1	PATH:04261	Adrenergic signaling in cardiomyocytes	0.166515	1.54929
Gclm	Gclm	glutamate cysteine ligase, modifier subunit	5e-160	Gclm	Glutamate--cysteine ligase regulatory subunit	PATH:00480	Glutathione metabolism	9.09292e-05	4.80595
Gclm	Gclm	glutamate cysteine ligase, modifier subunit	5e-160	Gclm	Glutamate--cysteine ligase regulatory subunit	PATH:01100	Metabolic pathways	2.34591e-20	2.53161
Frmd1	Frmd1	FERM domain containing 1	5e-101	Frmd6	Frmd6 protein	PATH:04390	Hippo signaling pathway	0.198672	1.47182
Crb1	Crb1	crumbs family member 1, photoreceptor morphogenesis associated	0	Crb1	Crb1 protein	PATH:04390	Hippo signaling pathway	0.198672	1.47182
LOC100363502	LOC100363502	cytochrome c, somatic-like	3e-57	Cycs	Cytochrome c, somatic	PATH:04932	Non-alcoholic fatty liver disease (NAFLD)	0.000732096	2.80347
LOC100363502	LOC100363502	cytochrome c, somatic-like	3e-57	Cycs	Cytochrome c, somatic	PATH:05416	Viral myocarditis	0.547425	1.0513
LOC100363502	LOC100363502	cytochrome c, somatic-like	3e-57	Cycs	Cytochrome c, somatic	PATH:00920	Sulfur metabolism	0.137963	3.05833
LOC100363502	LOC100363502	cytochrome c, somatic-like	3e-57	Cycs	Cytochrome c, somatic	PATH:05016	Huntington's disease	7.3459e-07	3.30409
LOC100363502	LOC100363502	cytochrome c, somatic-like	3e-57	Cycs	Cytochrome c, somatic	PATH:04115	p53 signaling pathway	0.386319	1.34567
LOC100363502	LOC100363502	cytochrome c, somatic-like	3e-57	Cycs	Cytochrome c, somatic	PATH:05222	Small cell lung cancer	0.820382	0.646955
LOC100363502	LOC100363502	cytochrome c, somatic-like	3e-57	Cycs	Cytochrome c, somatic	PATH:05200	Pathways in cancer	0.954412	0.573438
LOC100363502	LOC100363502	cytochrome c, somatic-like	3e-57	Cycs	Cytochrome c, somatic	PATH:05145	Toxoplasmosis	0.988633	0.228855
LOC100363502	LOC100363502	cytochrome c, somatic-like	3e-57	Cycs	Cytochrome c, somatic	PATH:05134	Legionellosis	0.876447	0.48756
LOC100363502	LOC100363502	cytochrome c, somatic-like	3e-57	Cycs	Cytochrome c, somatic	PATH:05210	Colorectal cancer	0.651086	0.909234
LOC100363502	LOC100363502	cytochrome c, somatic-like	3e-57	Cycs	Cytochrome c, somatic	PATH:05012	Parkinson's disease	5.03376e-14	5.42005
LOC100363502	LOC100363502	cytochrome c, somatic-like	3e-57	Cycs	Cytochrome c, somatic	PATH:04210	Apoptosis	0.945759	0.350434
LOC100363502	LOC100363502	cytochrome c, somatic-like	3e-57	Cycs	Cytochrome c, somatic	PATH:05168	Herpes simplex infection	0.99877	0.153615
LOC100363502	LOC100363502	cytochrome c, somatic-like	3e-57	Cycs	Cytochrome c, somatic	PATH:05014	Amyotrophic lateral sclerosis (ALS)	0.137813	2.00846
LOC100363502	LOC100363502	cytochrome c, somatic-like	3e-57	Cycs	Cytochrome c, somatic	PATH:05152	Tuberculosis	0.99816	0.163309
LOC100363502	LOC100363502	cytochrome c, somatic-like	3e-57	Cycs	Cytochrome c, somatic	PATH:05164	Influenza A	0.997568	0.17077
LOC100363502	LOC100363502	cytochrome c, somatic-like	3e-57	Cycs	Cytochrome c, somatic	PATH:05010	Alzheimer's disease	4.58805e-08	3.71999
LOC100363502	LOC100363502	cytochrome c, somatic-like	3e-57	Cycs	Cytochrome c, somatic	PATH:05161	Hepatitis B	0.942544	0.445585
Cox5b	Cox5b	cytochrome c oxidase subunit Vb	1e-70	Cox5b	Cytochrome c oxidase subunit 5B, mitochondrial	PATH:05012	Parkinson's disease	5.03376e-14	5.42005
Cox5b	Cox5b	cytochrome c oxidase subunit Vb	1e-70	Cox5b	Cytochrome c oxidase subunit 5B, mitochondrial	PATH:00190	Oxidative phosphorylation	1.70047e-15	6.1359
Cox5b	Cox5b	cytochrome c oxidase subunit Vb	1e-70	Cox5b	Cytochrome c oxidase subunit 5B, mitochondrial	PATH:04260	Cardiac muscle contraction	2.27533e-08	5.93676
Cox5b	Cox5b	cytochrome c oxidase subunit Vb	1e-70	Cox5b	Cytochrome c oxidase subunit 5B, mitochondrial	PATH:05010	Alzheimer's disease	4.58805e-08	3.71999
Cox5b	Cox5b	cytochrome c oxidase subunit Vb	1e-70	Cox5b	Cytochrome c oxidase subunit 5B, mitochondrial	PATH:04932	Non-alcoholic fatty liver disease (NAFLD)	0.000732096	2.80347
Cox5b	Cox5b	cytochrome c oxidase subunit Vb	1e-70	Cox5b	Cytochrome c oxidase subunit 5B, mitochondrial	PATH:01100	Metabolic pathways	2.34591e-20	2.53161
Cox5b	Cox5b	cytochrome c oxidase subunit Vb	1e-70	Cox5b	Cytochrome c oxidase subunit 5B, mitochondrial	PATH:05016	Huntington's disease	7.3459e-07	3.30409
Cacng5	Cacng5	calcium channel, voltage-dependent, gamma subunit 5	2e-162	Cacng5	Voltage-dependent calcium channel gamma subunit	PATH:05410	Hypertrophic cardiomyopathy (HCM)	0.133769	1.84844
Cacng5	Cacng5	calcium channel, voltage-dependent, gamma subunit 5	2e-162	Cacng5	Voltage-dependent calcium channel gamma subunit	PATH:04260	Cardiac muscle contraction	2.27533e-08	5.93676
Cacng5	Cacng5	calcium channel, voltage-dependent, gamma subunit 5	2e-162	Cacng5	Voltage-dependent calcium channel gamma subunit	PATH:04261	Adrenergic signaling in cardiomyocytes	0.166515	1.54929
Cacng5	Cacng5	calcium channel, voltage-dependent, gamma subunit 5	2e-162	Cacng5	Voltage-dependent calcium channel gamma subunit	PATH:04010	MAPK signaling pathway	0.993774	0.342119
Cacng5	Cacng5	calcium channel, voltage-dependent, gamma subunit 5	2e-162	Cacng5	Voltage-dependent calcium channel gamma subunit	PATH:04921	Oxytocin signaling pathway	0.541248	1.02566
Cacng5	Cacng5	calcium channel, voltage-dependent, gamma subunit 5	2e-162	Cacng5	Voltage-dependent calcium channel gamma subunit	PATH:05412	Arrhythmogenic right ventricular cardiomyopathy (ARVC)	0.410514	1.29391
Cacng5	Cacng5	calcium channel, voltage-dependent, gamma subunit 5	2e-162	Cacng5	Voltage-dependent calcium channel gamma subunit	PATH:05414	Dilated cardiomyopathy	0.540295	1.06237
Prlr	Prlr	prolactin receptor	8e-37	Ghr	Growth hormone receptor	PATH:04630	Jak-STAT signaling pathway	0.859894	0.630781
Prlr	Prlr	prolactin receptor	8e-37	Ghr	Growth hormone receptor	PATH:04151	PI3K-Akt signaling pathway	0.744347	0.84574
Prlr	Prlr	prolactin receptor	8e-37	Ghr	Growth hormone receptor	PATH:04080	Neuroactive ligand-receptor interaction	0.356908	1.16407
Prlr	Prlr	prolactin receptor	8e-37	Ghr	Growth hormone receptor	PATH:04060	Cytokine-cytokine receptor interaction	0.980346	0.406956
Slc15a2	Slc15a2	solute carrier family 15 (oligopeptide transporter), member 2	0	Slc15a2	Solute carrier family 15 member 2	PATH:04974	Protein digestion and absorption	0.0026336	3.05833
COX1	COX1	cytochrome c oxidase subunit 1				PATH:05012	Parkinson's disease	5.03376e-14	5.42005
COX1	COX1	cytochrome c oxidase subunit 1				PATH:00190	Oxidative phosphorylation	1.70047e-15	6.1359
COX1	COX1	cytochrome c oxidase subunit 1				PATH:04260	Cardiac muscle contraction	2.27533e-08	5.93676
COX1	COX1	cytochrome c oxidase subunit 1				PATH:05010	Alzheimer's disease	4.58805e-08	3.71999
COX1	COX1	cytochrome c oxidase subunit 1				PATH:01100	Metabolic pathways	2.34591e-20	2.53161
COX1	COX1	cytochrome c oxidase subunit 1				PATH:05016	Huntington's disease	7.3459e-07	3.30409
Mep1a	Mep1a	meprin 1 alpha	0	Mep1a	Meprin A subunit alpha	PATH:04974	Protein digestion and absorption	0.0026336	3.05833
LOC100360645	LOC100360645	ubiquitin B-like	4e-38	Ubb	Polyubiquitin-B	PATH:05012	Parkinson's disease	5.03376e-14	5.42005
Acy3	Acy3	aspartoacylase (aminocyclase) 3	3e-162	Acy3	N-acyl-aromatic-L-amino acid amidohydrolase (carboxylate-forming)	PATH:00340	Histidine metabolism	0.00147366	5.80029
Acy3	Acy3	aspartoacylase (aminocyclase) 3	3e-162	Acy3	N-acyl-aromatic-L-amino acid amidohydrolase (carboxylate-forming)	PATH:00250	Alanine, aspartate and glutamate metabolism	0.301497	1.81847
Ndufb10	Ndufb10	NADH dehydrogenase (ubiquinone) 1 beta subcomplex, 10	2e-94	Ndufb10	NADH dehydrogenase [ubiquinone] 1 beta subcomplex subunit 10	PATH:05012	Parkinson's disease	5.03376e-14	5.42005
Ndufb10	Ndufb10	NADH dehydrogenase (ubiquinone) 1 beta subcomplex, 10	2e-94	Ndufb10	NADH dehydrogenase [ubiquinone] 1 beta subcomplex subunit 10	PATH:00190	Oxidative phosphorylation	1.70047e-15	6.1359
Ndufb10	Ndufb10	NADH dehydrogenase (ubiquinone) 1 beta subcomplex, 10	2e-94	Ndufb10	NADH dehydrogenase [ubiquinone] 1 beta subcomplex subunit 10	PATH:05010	Alzheimer's disease	4.58805e-08	3.71999
Ndufb10	Ndufb10	NADH dehydrogenase (ubiquinone) 1 beta subcomplex, 10	2e-94	Ndufb10	NADH dehydrogenase [ubiquinone] 1 beta subcomplex subunit 10	PATH:04932	Non-alcoholic fatty liver disease (NAFLD)	0.000732096	2.80347
Ndufb10	Ndufb10	NADH dehydrogenase (ubiquinone) 1 beta subcomplex, 10	2e-94	Ndufb10	NADH dehydrogenase [ubiquinone] 1 beta subcomplex subunit 10	PATH:01100	Metabolic pathways	2.34591e-20	2.53161
Ndufb10	Ndufb10	NADH dehydrogenase (ubiquinone) 1 beta subcomplex, 10	2e-94	Ndufb10	NADH dehydrogenase [ubiquinone] 1 beta subcomplex subunit 10	PATH:05016	Huntington's disease	7.3459e-07	3.30409
B3gnt4	B3gnt4	UDP-GlcNAc:betaGal beta-1,3-N-acetylglucosaminyltransferase 4	0	B3gnt4	N-acetyllactosaminide beta-1,3-N-acetylglucosaminyltransferase 4	PATH:01100	Metabolic pathways	2.34591e-20	2.53161
B3gnt4	B3gnt4	UDP-GlcNAc:betaGal beta-1,3-N-acetylglucosaminyltransferase 4	0	B3gnt4	N-acetyllactosaminide beta-1,3-N-acetylglucosaminyltransferase 4	PATH:00601	Glycosphingolipid biosynthesis - lacto and neolacto series	0.245936	2.1026
Slc22a7	Slc22a7	solute carrier family 22 (organic anion transporter), member 7	0	Slc22a7	Solute carrier family 22 member 7	PATH:04976	Bile secretion	1.50416e-05	4.80595
Dmgdh	Dmgdh	dimethylglycine dehydrogenase	0	Dmgdh	Dimethylglycine dehydrogenase, mitochondrial	PATH:00260	Glycine, serine and threonine metabolism	1.9066e-06	7.56937
Dmgdh	Dmgdh	dimethylglycine dehydrogenase	0	Dmgdh	Dimethylglycine dehydrogenase, mitochondrial	PATH:01100	Metabolic pathways	2.34591e-20	2.53161
Entpd8	Entpd8	ectonucleoside triphosphate diphosphohydrolase 8	0	Entpd8	Ectonucleoside triphosphate diphosphohydrolase 8	PATH:05169	Epstein-Barr virus infection	0.991734	0.299037
Entpd8	Entpd8	ectonucleoside triphosphate diphosphohydrolase 8	0	Entpd8	Ectonucleoside triphosphate diphosphohydrolase 8	PATH:00240	Pyrimidine metabolism	0.400742	1.24599
Entpd8	Entpd8	ectonucleoside triphosphate diphosphohydrolase 8	0	Entpd8	Ectonucleoside triphosphate diphosphohydrolase 8	PATH:00230	Purine metabolism	0.643828	0.914176
Mboat2	Mboat2	membrane bound O-acyltransferase domain containing 2	0	Mboat2	Putative uncharacterized protein	PATH:00564	Glycerophospholipid metabolism	0.784276	0.700868
Mboat2	Mboat2	membrane bound O-acyltransferase domain containing 2	0	Mboat2	Putative uncharacterized protein	PATH:01100	Metabolic pathways	2.34591e-20	2.53161
Mboat2	Mboat2	membrane bound O-acyltransferase domain containing 2	0	Mboat2	Putative uncharacterized protein	PATH:00561	Glycerolipid metabolism	0.271915	1.65451
Nr0b2	Nr0b2	nuclear receptor subfamily 0, group B, member 2	7e-135	Nr0b2	Nuclear receptor subfamily 0 group B member 2	PATH:04976	Bile secretion	1.50416e-05	4.80595
Atp1a4	Atp1a4	ATPase, Na+/K+ transporting, alpha 4 polypeptide	0	Atp1a4	Na+/K+ ATPase alpha 4 subunit	PATH:04918	Thyroid hormone synthesis	0.337346	1.46268
Atp1a4	Atp1a4	ATPase, Na+/K+ transporting, alpha 4 polypeptide	0	Atp1a4	Na+/K+ ATPase alpha 4 subunit	PATH:04919	Thyroid hormone signaling pathway	0.172188	1.60198
Atp1a4	Atp1a4	ATPase, Na+/K+ transporting, alpha 4 polypeptide	0	Atp1a4	Na+/K+ ATPase alpha 4 subunit	PATH:04976	Bile secretion	1.50416e-05	4.80595
Atp1a4	Atp1a4	ATPase, Na+/K+ transporting, alpha 4 polypeptide	0	Atp1a4	Na+/K+ ATPase alpha 4 subunit	PATH:04911	Insulin secretion	0.259056	1.54674
Atp1a4	Atp1a4	ATPase, Na+/K+ transporting, alpha 4 polypeptide	0	Atp1a4	Na+/K+ ATPase alpha 4 subunit	PATH:04978	Mineral absorption	0.0679957	2.58782
Atp1a4	Atp1a4	ATPase, Na+/K+ transporting, alpha 4 polypeptide	0	Atp1a4	Na+/K+ ATPase alpha 4 subunit	PATH:04972	Pancreatic secretion	0.840113	0.617278
Atp1a4	Atp1a4	ATPase, Na+/K+ transporting, alpha 4 polypeptide	0	Atp1a4	Na+/K+ ATPase alpha 4 subunit	PATH:04961	Endocrine and other factor-regulated calcium reabsorption	0.00848873	3.36417
Atp1a4	Atp1a4	ATPase, Na+/K+ transporting, alpha 4 polypeptide	0	Atp1a4	Na+/K+ ATPase alpha 4 subunit	PATH:04973	Carbohydrate digestion and absorption	0.163111	2.14734
Atp1a4	Atp1a4	ATPase, Na+/K+ transporting, alpha 4 polypeptide	0	Atp1a4	Na+/K+ ATPase alpha 4 subunit	PATH:04974	Protein digestion and absorption	0.0026336	3.05833
Atp1a4	Atp1a4	ATPase, Na+/K+ transporting, alpha 4 polypeptide	0	Atp1a4	Na+/K+ ATPase alpha 4 subunit	PATH:04964	Proximal tubule bicarbonate reclamation	5.56119e-05	8.41042
Atp1a4	Atp1a4	ATPase, Na+/K+ transporting, alpha 4 polypeptide	0	Atp1a4	Na+/K+ ATPase alpha 4 subunit	PATH:04022	cGMP-PKG signaling pathway	0.578744	0.983674
Atp1a4	Atp1a4	ATPase, Na+/K+ transporting, alpha 4 polypeptide	0	Atp1a4	Na+/K+ ATPase alpha 4 subunit	PATH:04970	Salivary secretion	0.418517	1.27753
Atp1a4	Atp1a4	ATPase, Na+/K+ transporting, alpha 4 polypeptide	0	Atp1a4	Na+/K+ ATPase alpha 4 subunit	PATH:04971	Gastric acid secretion	0.0751188	2.21327
Atp1a4	Atp1a4	ATPase, Na+/K+ transporting, alpha 4 polypeptide	0	Atp1a4	Na+/K+ ATPase alpha 4 subunit	PATH:04960	Aldosterone-regulated sodium reabsorption	0.0113043	3.6567
Atp1a4	Atp1a4	ATPase, Na+/K+ transporting, alpha 4 polypeptide	0	Atp1a4	Na+/K+ ATPase alpha 4 subunit	PATH:04260	Cardiac muscle contraction	2.27533e-08	5.93676
Atp1a4	Atp1a4	ATPase, Na+/K+ transporting, alpha 4 polypeptide	0	Atp1a4	Na+/K+ ATPase alpha 4 subunit	PATH:04261	Adrenergic signaling in cardiomyocytes	0.166515	1.54929
Sds	Sds	serine dehydratase	4e-174	Sds	L-serine dehydratase/L-threonine deaminase	PATH:00270	Cysteine and methionine metabolism	2.66895e-05	6.40794
Sds	Sds	serine dehydratase	4e-174	Sds	L-serine dehydratase/L-threonine deaminase	PATH:00290	Valine, leucine and isoleucine biosynthesis	0.00594784	7.76346
Sds	Sds	serine dehydratase	4e-174	Sds	L-serine dehydratase/L-threonine deaminase	PATH:01230	Biosynthesis of amino acids	0.000976559	3.52064
Sds	Sds	serine dehydratase	4e-174	Sds	L-serine dehydratase/L-threonine deaminase	PATH:00260	Glycine, serine and threonine metabolism	1.9066e-06	7.56937
Sds	Sds	serine dehydratase	4e-174	Sds	L-serine dehydratase/L-threonine deaminase	PATH:01200	Carbon metabolism	0.0114102	2.44173
Sds	Sds	serine dehydratase	4e-174	Sds	L-serine dehydratase/L-threonine deaminase	PATH:01100	Metabolic pathways	2.34591e-20	2.53161
Atp5j	Atp5j	ATP synthase, H+ transporting, mitochondrial Fo complex, subunit F6	6e-53	Atp5j	ATP synthase-coupling factor 6, mitochondrial	PATH:05012	Parkinson's disease	5.03376e-14	5.42005
Atp5j	Atp5j	ATP synthase, H+ transporting, mitochondrial Fo complex, subunit F6	6e-53	Atp5j	ATP synthase-coupling factor 6, mitochondrial	PATH:00190	Oxidative phosphorylation	1.70047e-15	6.1359
Atp5j	Atp5j	ATP synthase, H+ transporting, mitochondrial Fo complex, subunit F6	6e-53	Atp5j	ATP synthase-coupling factor 6, mitochondrial	PATH:05010	Alzheimer's disease	4.58805e-08	3.71999
Atp5j	Atp5j	ATP synthase, H+ transporting, mitochondrial Fo complex, subunit F6	6e-53	Atp5j	ATP synthase-coupling factor 6, mitochondrial	PATH:01100	Metabolic pathways	2.34591e-20	2.53161
Atp5j	Atp5j	ATP synthase, H+ transporting, mitochondrial Fo complex, subunit F6	6e-53	Atp5j	ATP synthase-coupling factor 6, mitochondrial	PATH:05016	Huntington's disease	7.3459e-07	3.30409
B3gat1	B3gat1	beta-1,3-glucuronyltransferase 1	0	B3gat1	MKIAA4235 protein	PATH:00514	O-Mannosyl glycan biosynthesis	0.779852	0.672833
B3gat1	B3gat1	beta-1,3-glucuronyltransferase 1	0	B3gat1	MKIAA4235 protein	PATH:01100	Metabolic pathways	2.34591e-20	2.53161
B3gat1	B3gat1	beta-1,3-glucuronyltransferase 1	0	B3gat1	MKIAA4235 protein	PATH:00534	Glycosaminoglycan biosynthesis - heparan sulfate	0.571026	1.20149
B3gat1	B3gat1	beta-1,3-glucuronyltransferase 1	0	B3gat1	MKIAA4235 protein	PATH:00532	Glycosaminoglycan biosynthesis - chondroitin sulfate	0.500928	1.46268
Cyp2j4	Cyp2j4	cytochrome P450, family 2, subfamily j, polypeptide 4	0	Cyp2j6	Cytochrome P450 2J6	PATH:04750	Inflammatory mediator regulation of TRP channels	0.664024	0.885307
Cyp2j4	Cyp2j4	cytochrome P450, family 2, subfamily j, polypeptide 4	0	Cyp2j6	Cytochrome P450 2J6	PATH:00591	Linoleic acid metabolism	0.185308	2.0185
Cyp2j4	Cyp2j4	cytochrome P450, family 2, subfamily j, polypeptide 4	0	Cyp2j6	Cytochrome P450 2J6	PATH:00590	Arachidonic acid metabolism	0.176419	1.68208
Cyp2j4	Cyp2j4	cytochrome P450, family 2, subfamily j, polypeptide 4	0	Cyp2j6	Cytochrome P450 2J6	PATH:04726	Serotonergic synapse	0.0234819	2.16268
Cyp2j4	Cyp2j4	cytochrome P450, family 2, subfamily j, polypeptide 4	0	Cyp2j6	Cytochrome P450 2J6	PATH:01100	Metabolic pathways	2.34591e-20	2.53161
Cyp2j4	Cyp2j4	cytochrome P450, family 2, subfamily j, polypeptide 4	0	Cyp2j6	Cytochrome P450 2J6	PATH:04913	Ovarian steroidogenesis	0.271915	1.65451
ND4L	ND4L	NADH dehydrogenase subunit 4L	2e-33	ND4L	NADH-ubiquinone oxidoreductase chain 4	PATH:05012	Parkinson's disease	5.03376e-14	5.42005
ND4L	ND4L	NADH dehydrogenase subunit 4L	2e-33	ND4L	NADH-ubiquinone oxidoreductase chain 4	PATH:00190	Oxidative phosphorylation	1.70047e-15	6.1359
ND4L	ND4L	NADH dehydrogenase subunit 4L	2e-33	ND4L	NADH-ubiquinone oxidoreductase chain 4	PATH:01100	Metabolic pathways	2.34591e-20	2.53161
Bai1	Bai1	brain-specific angiogenesis inhibitor 1	0	Bai1	Brain-specific angiogenesis inhibitor 1	PATH:04115	p53 signaling pathway	0.386319	1.34567
Id4	Id4	inhibitor of DNA binding 4	3e-63	Id4	DNA-binding protein inhibitor ID-4	PATH:04350	TGF-beta signaling pathway	0.27891	1.49519
Sgpp2	Sgpp2	sphingosine-1-phosphate phosphatase 2	8e-66	Sgpp1	Putative uncharacterized protein	PATH:00600	Sphingolipid metabolism	0.200523	1.94087
Hnmt	Hnmt	histamine N-methyltransferase	3e-167	Hnmt	Histamine N-methyltransferase	PATH:00340	Histidine metabolism	0.00147366	5.80029
COX2	COX2	COXII				PATH:05012	Parkinson's disease	5.03376e-14	5.42005
COX2	COX2	COXII				PATH:00190	Oxidative phosphorylation	1.70047e-15	6.1359
COX2	COX2	COXII				PATH:04260	Cardiac muscle contraction	2.27533e-08	5.93676
COX2	COX2	COXII				PATH:05010	Alzheimer's disease	4.58805e-08	3.71999
COX2	COX2	COXII				PATH:01100	Metabolic pathways	2.34591e-20	2.53161
COX2	COX2	COXII				PATH:05016	Huntington's disease	7.3459e-07	3.30409
Kcne1	Kcne1	potassium voltage-gated channel, Isk-related family, member 1	2e-66	Kcne1	Potassium voltage-gated channel subfamily E member 1	PATH:04261	Adrenergic signaling in cardiomyocytes	0.166515	1.54929
LOC688869	LOC688869	similar to cytochrome c oxidase, subunit VIb polypeptide 1	9e-48	Cox6b1	Cytochrome c oxidase subunit 6B1	PATH:05012	Parkinson's disease	5.03376e-14	5.42005
LOC688869	LOC688869	similar to cytochrome c oxidase, subunit VIb polypeptide 1	9e-48	Cox6b1	Cytochrome c oxidase subunit 6B1	PATH:00190	Oxidative phosphorylation	1.70047e-15	6.1359
LOC688869	LOC688869	similar to cytochrome c oxidase, subunit VIb polypeptide 1	9e-48	Cox6b1	Cytochrome c oxidase subunit 6B1	PATH:04260	Cardiac muscle contraction	2.27533e-08	5.93676
LOC688869	LOC688869	similar to cytochrome c oxidase, subunit VIb polypeptide 1	9e-48	Cox6b1	Cytochrome c oxidase subunit 6B1	PATH:05010	Alzheimer's disease	4.58805e-08	3.71999
LOC688869	LOC688869	similar to cytochrome c oxidase, subunit VIb polypeptide 1	9e-48	Cox6b1	Cytochrome c oxidase subunit 6B1	PATH:04932	Non-alcoholic fatty liver disease (NAFLD)	0.000732096	2.80347
LOC688869	LOC688869	similar to cytochrome c oxidase, subunit VIb polypeptide 1	9e-48	Cox6b1	Cytochrome c oxidase subunit 6B1	PATH:01100	Metabolic pathways	2.34591e-20	2.53161
LOC688869	LOC688869	similar to cytochrome c oxidase, subunit VIb polypeptide 1	9e-48	Cox6b1	Cytochrome c oxidase subunit 6B1	PATH:05016	Huntington's disease	7.3459e-07	3.30409
Cldn10	Cldn10	claudin 10	3e-115	Cldn10	Cldn10 protein	PATH:04530	Tight junction	0.646355	0.909234
Cldn10	Cldn10	claudin 10	3e-115	Cldn10	Cldn10 protein	PATH:04670	Leukocyte transendothelial migration	0.900876	0.521576
Cldn10	Cldn10	claudin 10	3e-115	Cldn10	Cldn10 protein	PATH:04514	Cell adhesion molecules (CAMs)	0.95541	0.417909
Cldn10	Cldn10	claudin 10	3e-115	Cldn10	Cldn10 protein	PATH:05160	Hepatitis C	0.667013	0.885307
Sult2b1	Sult2b1	sulfotransferase family, cytosolic, 2B, member 1	8e-176	Sult2b1	Sulfotransferase family cytosolic 2B member 1	PATH:00140	Steroid hormone biosynthesis	0.00419275	3.09349
Sult2b1	Sult2b1	sulfotransferase family, cytosolic, 2B, member 1	8e-176	Sult2b1	Sulfotransferase family cytosolic 2B member 1	PATH:00920	Sulfur metabolism	0.137963	3.05833
Ccnd1	Ccnd1	cyclin D1	1e-173	Ccnd1	Putative cyclin D1b	PATH:05219	Bladder cancer	0.39911	1.46268
Ccnd1	Ccnd1	cyclin D1	1e-173	Ccnd1	Putative cyclin D1b	PATH:04921	Oxytocin signaling pathway	0.541248	1.02566
Ccnd1	Ccnd1	cyclin D1	1e-173	Ccnd1	Putative cyclin D1b	PATH:05416	Viral myocarditis	0.547425	1.0513
Ccnd1	Ccnd1	cyclin D1	1e-173	Ccnd1	Putative cyclin D1b	PATH:05218	Melanoma	0.65834	0.897111
Ccnd1	Ccnd1	cyclin D1	1e-173	Ccnd1	Putative cyclin D1b	PATH:05215	Prostate cancer	0.789114	0.693643
Ccnd1	Ccnd1	cyclin D1	1e-173	Ccnd1	Putative cyclin D1b	PATH:05214	Glioma	0.620851	0.96119
Ccnd1	Ccnd1	cyclin D1	1e-173	Ccnd1	Putative cyclin D1b	PATH:05216	Thyroid cancer	0.608284	1.08522
Ccnd1	Ccnd1	cyclin D1	1e-173	Ccnd1	Putative cyclin D1b	PATH:05210	Colorectal cancer	0.651086	0.909234
Ccnd1	Ccnd1	cyclin D1	1e-173	Ccnd1	Putative cyclin D1b	PATH:05213	Endometrial cancer	0.518329	1.16006
Ccnd1	Ccnd1	cyclin D1	1e-173	Ccnd1	Putative cyclin D1b	PATH:04068	FoxO signaling pathway	0.397438	1.21013
Ccnd1	Ccnd1	cyclin D1	1e-173	Ccnd1	Putative cyclin D1b	PATH:05212	Pancreatic cancer	0.692814	0.841042
Ccnd1	Ccnd1	cyclin D1	1e-173	Ccnd1	Putative cyclin D1b	PATH:04919	Thyroid hormone signaling pathway	0.172188	1.60198
Ccnd1	Ccnd1	cyclin D1	1e-173	Ccnd1	Putative cyclin D1b	PATH:04917	Prolactin signaling pathway	0.410514	1.29391
Ccnd1	Ccnd1	cyclin D1	1e-173	Ccnd1	Putative cyclin D1b	PATH:04510	Focal adhesion	0.910582	0.592805
Ccnd1	Ccnd1	cyclin D1	1e-173	Ccnd1	Putative cyclin D1b	PATH:05203	Viral carcinogenesis	0.99907	0.147551
Ccnd1	Ccnd1	cyclin D1	1e-173	Ccnd1	Putative cyclin D1b	PATH:04115	p53 signaling pathway	0.386319	1.34567
Ccnd1	Ccnd1	cyclin D1	1e-173	Ccnd1	Putative cyclin D1b	PATH:05206	MicroRNAs in cancer	0.938044	0.454617
Ccnd1	Ccnd1	cyclin D1	1e-173	Ccnd1	Putative cyclin D1b	PATH:05205	Proteoglycans in cancer	0.918928	0.580029
Ccnd1	Ccnd1	cyclin D1	1e-173	Ccnd1	Putative cyclin D1b	PATH:05222	Small cell lung cancer	0.820382	0.646955
Ccnd1	Ccnd1	cyclin D1	1e-173	Ccnd1	Putative cyclin D1b	PATH:05200	Pathways in cancer	0.954412	0.573438
Ccnd1	Ccnd1	cyclin D1	1e-173	Ccnd1	Putative cyclin D1b	PATH:04110	Cell cycle	0.893381	0.533995
Ccnd1	Ccnd1	cyclin D1	1e-173	Ccnd1	Putative cyclin D1b	PATH:05221	Acute myeloid leukemia	0.536637	1.12139
Ccnd1	Ccnd1	cyclin D1	1e-173	Ccnd1	Putative cyclin D1b	PATH:05166	HTLV-I infection	0.978741	0.454617
Ccnd1	Ccnd1	cyclin D1	1e-173	Ccnd1	Putative cyclin D1b	PATH:04310	Wnt signaling pathway	0.873586	0.611667
Ccnd1	Ccnd1	cyclin D1	1e-173	Ccnd1	Putative cyclin D1b	PATH:05223	Non-small cell lung cancer	0.563193	1.06799
Ccnd1	Ccnd1	cyclin D1	1e-173	Ccnd1	Putative cyclin D1b	PATH:04630	Jak-STAT signaling pathway	0.859894	0.630781
Ccnd1	Ccnd1	cyclin D1	1e-173	Ccnd1	Putative cyclin D1b	PATH:05162	Measles	0.991113	0.217043
Ccnd1	Ccnd1	cyclin D1	1e-173	Ccnd1	Putative cyclin D1b	PATH:04151	PI3K-Akt signaling pathway	0.744347	0.84574
Ccnd1	Ccnd1	cyclin D1	1e-173	Ccnd1	Putative cyclin D1b	PATH:05220	Chronic myeloid leukemia	0.916849	0.410264
Ccnd1	Ccnd1	cyclin D1	1e-173	Ccnd1	Putative cyclin D1b	PATH:05161	Hepatitis B	0.942544	0.445585
Ccnd1	Ccnd1	cyclin D1	1e-173	Ccnd1	Putative cyclin D1b	PATH:04390	Hippo signaling pathway	0.198672	1.47182
Akr7a3	Akr7a3	aldo-keto reductase family 7, member A3 (aflatoxin aldehyde reductase)	7e-153	Akr7a5	Aflatoxin B1 aldehyde reductase member 2	PATH:00980	Metabolism of xenobiotics by cytochrome P450	0.0173066	2.42462
Aldh1l1	Aldh1l1	aldehyde dehydrogenase 1 family, member L1	0	Aldh1l1	Putative uncharacterized protein	PATH:00670	One carbon pool by folate	0.0203465	5.04625
Sgk1	Sgk1	serum/glucocorticoid regulated kinase 1	0	Sgk1	Serine/threonine-protein kinase Sgk1	PATH:04068	FoxO signaling pathway	0.397438	1.21013
Sgk1	Sgk1	serum/glucocorticoid regulated kinase 1	0	Sgk1	Serine/threonine-protein kinase Sgk1	PATH:04960	Aldosterone-regulated sodium reabsorption	0.0113043	3.6567
Sgk1	Sgk1	serum/glucocorticoid regulated kinase 1	0	Sgk1	Serine/threonine-protein kinase Sgk1	PATH:04151	PI3K-Akt signaling pathway	0.744347	0.84574
Gsta2	Gsta2	glutathione S-transferase alpha 2	4e-124	Gsta1	Glutathione S-transferase A1	PATH:00480	Glutathione metabolism	9.09292e-05	4.80595
Gsta2	Gsta2	glutathione S-transferase alpha 2	4e-124	Gsta1	Glutathione S-transferase A1	PATH:00982	Drug metabolism - cytochrome P450	0.016467	2.44667
Gsta2	Gsta2	glutathione S-transferase alpha 2	4e-124	Gsta1	Glutathione S-transferase A1	PATH:00980	Metabolism of xenobiotics by cytochrome P450	0.0173066	2.42462
Gsta2	Gsta2	glutathione S-transferase alpha 2	4e-124	Gsta1	Glutathione S-transferase A1	PATH:05204	Chemical carcinogenesis	0.387199	1.2695
ND2	ND2	NADH dehydrogenase subunit 2				PATH:05012	Parkinson's disease	5.03376e-14	5.42005
ND2	ND2	NADH dehydrogenase subunit 2				PATH:00190	Oxidative phosphorylation	1.70047e-15	6.1359
ND2	ND2	NADH dehydrogenase subunit 2				PATH:01100	Metabolic pathways	2.34591e-20	2.53161
Dak	Dak	dihydroxyacetone kinase 2 homolog (S. cerevisiae)	0	Dak	Putative uncharacterized protein	PATH:01200	Carbon metabolism	0.0114102	2.44173
Dak	Dak	dihydroxyacetone kinase 2 homolog (S. cerevisiae)	0	Dak	Putative uncharacterized protein	PATH:01100	Metabolic pathways	2.34591e-20	2.53161
Dak	Dak	dihydroxyacetone kinase 2 homolog (S. cerevisiae)	0	Dak	Putative uncharacterized protein	PATH:00561	Glycerolipid metabolism	0.271915	1.65451
Dak	Dak	dihydroxyacetone kinase 2 homolog (S. cerevisiae)	0	Dak	Putative uncharacterized protein	PATH:04622	RIG-I-like receptor signaling pathway	0.893894	0.454617
COX3	COX3	cytochrome c oxidase subunit 3				PATH:05012	Parkinson's disease	5.03376e-14	5.42005
COX3	COX3	cytochrome c oxidase subunit 3				PATH:00190	Oxidative phosphorylation	1.70047e-15	6.1359
COX3	COX3	cytochrome c oxidase subunit 3				PATH:04260	Cardiac muscle contraction	2.27533e-08	5.93676
COX3	COX3	cytochrome c oxidase subunit 3				PATH:05010	Alzheimer's disease	4.58805e-08	3.71999
COX3	COX3	cytochrome c oxidase subunit 3				PATH:01100	Metabolic pathways	2.34591e-20	2.53161
COX3	COX3	cytochrome c oxidase subunit 3				PATH:05016	Huntington's disease	7.3459e-07	3.30409
Slc21a4	Slc21a4	kidney specific organic anion transporter	0	Slco1a4	Solute carrier organic anion transporter family member 1A4	PATH:04976	Bile secretion	1.50416e-05	4.80595
Herpud1	Herpud1	homocysteine-inducible, endoplasmic reticulum stress-inducible, ubiquitin-like domain member 1	0	Herpud1	Homocysteine-inducible, endoplasmic reticulum stress-inducible, ubiquitin-like domain member 1, isoform CRA_b	PATH:04141	Protein processing in endoplasmic reticulum	0.967236	0.388921
Pgm3	Pgm3	phosphoglucomutase 3	0	Pgm3	Putative uncharacterized protein	PATH:00520	Amino sugar and nucleotide sugar metabolism	0.792826	0.646955
Bhmt	Bhmt	betaine-homocysteine S-methyltransferase	0	Bhmt	Betaine--homocysteine S-methyltransferase 1	PATH:00270	Cysteine and methionine metabolism	2.66895e-05	6.40794
Bhmt	Bhmt	betaine-homocysteine S-methyltransferase	0	Bhmt	Betaine--homocysteine S-methyltransferase 1	PATH:00260	Glycine, serine and threonine metabolism	1.9066e-06	7.56937
Bhmt	Bhmt	betaine-homocysteine S-methyltransferase	0	Bhmt	Betaine--homocysteine S-methyltransferase 1	PATH:01100	Metabolic pathways	2.34591e-20	2.53161
Cdo1	Cdo1	cysteine dioxygenase type 1	5e-119	Cdo1	Cysteine dioxygenase type 1	PATH:00270	Cysteine and methionine metabolism	2.66895e-05	6.40794
Cdo1	Cdo1	cysteine dioxygenase type 1	5e-119	Cdo1	Cysteine dioxygenase type 1	PATH:00430	Taurine and hypotaurine metabolism	0.00266596	10.0925
Cdo1	Cdo1	cysteine dioxygenase type 1	5e-119	Cdo1	Cysteine dioxygenase type 1	PATH:01100	Metabolic pathways	2.34591e-20	2.53161
ND3	ND3	NADH dehydrogenase subunit 3				PATH:05012	Parkinson's disease	5.03376e-14	5.42005
ND3	ND3	NADH dehydrogenase subunit 3				PATH:00190	Oxidative phosphorylation	1.70047e-15	6.1359
ND3	ND3	NADH dehydrogenase subunit 3				PATH:01100	Metabolic pathways	2.34591e-20	2.53161
Slc23a1	Slc23a1	solute carrier family 23 (ascorbic acid transporter), member 1	0	Slc23a1	Solute carrier family 23 member 1	PATH:04977	Vitamin digestion and absorption	0.0407589	3.88173
Sod1	Sod1	superoxide dismutase 1, soluble	2e-83	Sod1	Superoxide dismutase [Cu-Zn]	PATH:05014	Amyotrophic lateral sclerosis (ALS)	0.137813	2.00846
Sod1	Sod1	superoxide dismutase 1, soluble	2e-83	Sod1	Superoxide dismutase [Cu-Zn]	PATH:04146	Peroxisome	0.0163995	2.64597
Sod1	Sod1	superoxide dismutase 1, soluble	2e-83	Sod1	Superoxide dismutase [Cu-Zn]	PATH:05020	Prion diseases	0.683159	0.885307
Sod1	Sod1	superoxide dismutase 1, soluble	2e-83	Sod1	Superoxide dismutase [Cu-Zn]	PATH:05016	Huntington's disease	7.3459e-07	3.30409
Mccc1	Mccc1	methylcrotonoyl-CoA carboxylase 1 (alpha)	0	Mccc1	Putative uncharacterized protein	PATH:00280	Valine, leucine and isoleucine degradation	0.00171614	3.99138
Mccc1	Mccc1	methylcrotonoyl-CoA carboxylase 1 (alpha)	0	Mccc1	Putative uncharacterized protein	PATH:01100	Metabolic pathways	2.34591e-20	2.53161
Acat1	Acat1	acetyl-CoA acetyltransferase 1	0	Acat1	Putative uncharacterized protein	PATH:00900	Terpenoid backbone biosynthesis	0.544248	1.29391
Acat1	Acat1	acetyl-CoA acetyltransferase 1	0	Acat1	Putative uncharacterized protein	PATH:00630	Glyoxylate and dicarboxylate metabolism	3.34878e-05	7.35911
Acat1	Acat1	acetyl-CoA acetyltransferase 1	0	Acat1	Putative uncharacterized protein	PATH:00310	Lysine degradation	0.0886864	2.36082
Acat1	Acat1	acetyl-CoA acetyltransferase 1	0	Acat1	Putative uncharacterized protein	PATH:01212	Fatty acid metabolism	0.0977206	2.28079
Acat1	Acat1	acetyl-CoA acetyltransferase 1	0	Acat1	Putative uncharacterized protein	PATH:00640	Propanoate metabolism	0.00501375	4.42654
Acat1	Acat1	acetyl-CoA acetyltransferase 1	0	Acat1	Putative uncharacterized protein	PATH:01200	Carbon metabolism	0.0114102	2.44173
Acat1	Acat1	acetyl-CoA acetyltransferase 1	0	Acat1	Putative uncharacterized protein	PATH:00650	Butanoate metabolism	0.279298	1.92238
Acat1	Acat1	acetyl-CoA acetyltransferase 1	0	Acat1	Putative uncharacterized protein	PATH:01100	Metabolic pathways	2.34591e-20	2.53161
Acat1	Acat1	acetyl-CoA acetyltransferase 1	0	Acat1	Putative uncharacterized protein	PATH:00620	Pyruvate metabolism	0.000114303	5.27712
Acat1	Acat1	acetyl-CoA acetyltransferase 1	0	Acat1	Putative uncharacterized protein	PATH:00380	Tryptophan metabolism	0.00101026	4.36096
Acat1	Acat1	acetyl-CoA acetyltransferase 1	0	Acat1	Putative uncharacterized protein	PATH:00280	Valine, leucine and isoleucine degradation	0.00171614	3.99138
Acat1	Acat1	acetyl-CoA acetyltransferase 1	0	Acat1	Putative uncharacterized protein	PATH:00071	Fatty acid degradation	0.47052	1.2695
Acat1	Acat1	acetyl-CoA acetyltransferase 1	0	Acat1	Putative uncharacterized protein	PATH:00072	Synthesis and degradation of ketone bodies	0.0477276	5.60694
Ptgfr	Ptgfr	prostaglandin F receptor	0	Ptgfr	Prostaglandin F2-alpha receptor	PATH:04020	Calcium signaling pathway	0.93636	0.51231
Ptgfr	Ptgfr	prostaglandin F receptor	0	Ptgfr	Prostaglandin F2-alpha receptor	PATH:04080	Neuroactive ligand-receptor interaction	0.356908	1.16407
Haao	Haao	3-hydroxyanthranilate 3,4-dioxygenase				PATH:00380	Tryptophan metabolism	0.00101026	4.36096
Haao	Haao	3-hydroxyanthranilate 3,4-dioxygenase				PATH:01100	Metabolic pathways	2.34591e-20	2.53161
Cyp2d1	Cyp2d1	cytochrome P450, family 2, subfamily d, polypeptide 1	0	Cyp2d34	Cyp2d34 protein	PATH:00140	Steroid hormone biosynthesis	0.00419275	3.09349
Cyp2d1	Cyp2d1	cytochrome P450, family 2, subfamily d, polypeptide 1	0	Cyp2d34	Cyp2d34 protein	PATH:00982	Drug metabolism - cytochrome P450	0.016467	2.44667
Cyp2d1	Cyp2d1	cytochrome P450, family 2, subfamily d, polypeptide 1	0	Cyp2d34	Cyp2d34 protein	PATH:00980	Metabolism of xenobiotics by cytochrome P450	0.0173066	2.42462
Cyp2d1	Cyp2d1	cytochrome P450, family 2, subfamily d, polypeptide 1	0	Cyp2d34	Cyp2d34 protein	PATH:04726	Serotonergic synapse	0.0234819	2.16268
Acacb	Acacb	acetyl-CoA carboxylase beta	0	Acacb	Acetyl-CoA carboxylase 2	PATH:00061	Fatty acid biosynthesis	0.165658	5.60694
Acacb	Acacb	acetyl-CoA carboxylase beta	0	Acacb	Acetyl-CoA carboxylase 2	PATH:04910	Insulin signaling pathway	0.828597	0.672833
Acacb	Acacb	acetyl-CoA carboxylase beta	0	Acacb	Acetyl-CoA carboxylase 2	PATH:01212	Fatty acid metabolism	0.0977206	2.28079
Acacb	Acacb	acetyl-CoA carboxylase beta	0	Acacb	Acetyl-CoA carboxylase 2	PATH:00640	Propanoate metabolism	0.00501375	4.42654
Acacb	Acacb	acetyl-CoA carboxylase beta	0	Acacb	Acetyl-CoA carboxylase 2	PATH:01100	Metabolic pathways	2.34591e-20	2.53161
Acacb	Acacb	acetyl-CoA carboxylase beta	0	Acacb	Acetyl-CoA carboxylase 2	PATH:04920	Adipocytokine signaling pathway	0.672486	0.87381
Acacb	Acacb	acetyl-CoA carboxylase beta	0	Acacb	Acetyl-CoA carboxylase 2	PATH:00620	Pyruvate metabolism	0.000114303	5.27712
Gng7	Gng7	guanine nucleotide binding protein (G protein), gamma 7	1e-34	Gng7	Guanine nucleotide-binding protein subunit gamma	PATH:05034	Alcoholism	0.911707	0.554533
Gng7	Gng7	guanine nucleotide binding protein (G protein), gamma 7	1e-34	Gng7	Guanine nucleotide-binding protein subunit gamma	PATH:04014	Ras signaling pathway	0.934891	0.553772
Gng7	Gng7	guanine nucleotide binding protein (G protein), gamma 7	1e-34	Gng7	Guanine nucleotide-binding protein subunit gamma	PATH:04727	GABAergic synapse	0.298997	1.44695
Gng7	Gng7	guanine nucleotide binding protein (G protein), gamma 7	1e-34	Gng7	Guanine nucleotide-binding protein subunit gamma	PATH:04062	Chemokine signaling pathway	0.976022	0.363694
Gng7	Gng7	guanine nucleotide binding protein (G protein), gamma 7	1e-34	Gng7	Guanine nucleotide-binding protein subunit gamma	PATH:04728	Dopaminergic synapse	0.232374	1.45216
Gng7	Gng7	guanine nucleotide binding protein (G protein), gamma 7	1e-34	Gng7	Guanine nucleotide-binding protein subunit gamma	PATH:04151	PI3K-Akt signaling pathway	0.744347	0.84574
Gng7	Gng7	guanine nucleotide binding protein (G protein), gamma 7	1e-34	Gng7	Guanine nucleotide-binding protein subunit gamma	PATH:05032	Morphine addiction	0.554491	1.04046
Gng7	Gng7	guanine nucleotide binding protein (G protein), gamma 7	1e-34	Gng7	Guanine nucleotide-binding protein subunit gamma	PATH:04723	Retrograde endocannabinoid signaling	0.387199	1.2695
Gng7	Gng7	guanine nucleotide binding protein (G protein), gamma 7	1e-34	Gng7	Guanine nucleotide-binding protein subunit gamma	PATH:04724	Glutamatergic synapse	0.766259	0.753172
Gng7	Gng7	guanine nucleotide binding protein (G protein), gamma 7	1e-34	Gng7	Guanine nucleotide-binding protein subunit gamma	PATH:04713	Circadian entrainment	0.540295	1.06237
Gng7	Gng7	guanine nucleotide binding protein (G protein), gamma 7	1e-34	Gng7	Guanine nucleotide-binding protein subunit gamma	PATH:04725	Cholinergic synapse	0.864453	0.580029
Gng7	Gng7	guanine nucleotide binding protein (G protein), gamma 7	1e-34	Gng7	Guanine nucleotide-binding protein subunit gamma	PATH:04726	Serotonergic synapse	0.0234819	2.16268
Eya1	Eya1	EYA transcriptional coactivator and phosphatase 1	0	Eya1	Eyes absent homolog 1	PATH:05202	Transcriptional misregulation in cancer	0.822001	0.708246
Iyd	Iyd	iodotyrosine deiodinase	2e-152	Iyd	Iodotyrosine dehalogenase 1	PATH:04918	Thyroid hormone synthesis	0.337346	1.46268
Esr1	Esr1	estrogen receptor 1	0	Esr1	C-terminally truncated estrogen receptor alpha product-1	PATH:04919	Thyroid hormone signaling pathway	0.172188	1.60198
Esr1	Esr1	estrogen receptor 1	0	Esr1	C-terminally truncated estrogen receptor alpha product-1	PATH:04915	Estrogen signaling pathway	0.807524	0.666172
Esr1	Esr1	estrogen receptor 1	0	Esr1	C-terminally truncated estrogen receptor alpha product-1	PATH:04917	Prolactin signaling pathway	0.410514	1.29391
Esr1	Esr1	estrogen receptor 1	0	Esr1	C-terminally truncated estrogen receptor alpha product-1	PATH:04961	Endocrine and other factor-regulated calcium reabsorption	0.00848873	3.36417
Esr1	Esr1	estrogen receptor 1	0	Esr1	C-terminally truncated estrogen receptor alpha product-1	PATH:05205	Proteoglycans in cancer	0.918928	0.580029
Atp5j2	Atp5j2	ATP synthase, H+ transporting, mitochondrial Fo complex, subunit F2	6e-45	Atp5j2	ATP synthase subunit f, mitochondrial	PATH:00190	Oxidative phosphorylation	1.70047e-15	6.1359
Atp5j2	Atp5j2	ATP synthase, H+ transporting, mitochondrial Fo complex, subunit F2	6e-45	Atp5j2	ATP synthase subunit f, mitochondrial	PATH:01100	Metabolic pathways	2.34591e-20	2.53161
Sept5	Sept5	septin 5	7e-120	Sept2	Septin-2	PATH:05012	Parkinson's disease	5.03376e-14	5.42005
Sept5	Sept5	septin 5	7e-120	Sept2	Septin-2	PATH:05100	Bacterial invasion of epithelial cells	0.930755	0.382292
Mep1b	Mep1b	meprin 1 beta	0	Mep1b	Meprin A subunit beta	PATH:04974	Protein digestion and absorption	0.0026336	3.05833
Slco1a1	Slco1a1	solute carrier organic anion transporter family, member 1a1	0	Slco1a1	Solute carrier organic anion transporter family member 1A1	PATH:04976	Bile secretion	1.50416e-05	4.80595
Cox17	Cox17	COX17 cytochrome c oxidase copper chaperone	1e-29	Cox17	Cytochrome c oxidase copper chaperone	PATH:00190	Oxidative phosphorylation	1.70047e-15	6.1359
Cox17	Cox17	COX17 cytochrome c oxidase copper chaperone	1e-29	Cox17	Cytochrome c oxidase copper chaperone	PATH:01100	Metabolic pathways	2.34591e-20	2.53161
Akr7a2	Akr7a2	aldo-keto reductase family 7, member A2 (aflatoxin aldehyde reductase)	3e-179	Akr7a5	Aflatoxin B1 aldehyde reductase member 2	PATH:00980	Metabolism of xenobiotics by cytochrome P450	0.0173066	2.42462
Slc38a3	Slc38a3	solute carrier family 38, member 3	0	Slc38a3	Sodium-coupled neutral amino acid transporter 3	PATH:04727	GABAergic synapse	0.298997	1.44695
Slc38a3	Slc38a3	solute carrier family 38, member 3	0	Slc38a3	Sodium-coupled neutral amino acid transporter 3	PATH:04724	Glutamatergic synapse	0.766259	0.753172
Slc38a3	Slc38a3	solute carrier family 38, member 3	0	Slc38a3	Sodium-coupled neutral amino acid transporter 3	PATH:04964	Proximal tubule bicarbonate reclamation	5.56119e-05	8.41042
Ppp1r1b	Ppp1r1b	protein phosphatase 1, regulatory (inhibitor) subunit 1B	9e-89	Ppp1r1b	Protein phosphatase 1 regulatory subunit 1B	PATH:05034	Alcoholism	0.911707	0.554533
Ppp1r1b	Ppp1r1b	protein phosphatase 1, regulatory (inhibitor) subunit 1B	9e-89	Ppp1r1b	Protein phosphatase 1 regulatory subunit 1B	PATH:05031	Amphetamine addiction	0.890613	0.460845
Ppp1r1b	Ppp1r1b	protein phosphatase 1, regulatory (inhibitor) subunit 1B	9e-89	Ppp1r1b	Protein phosphatase 1 regulatory subunit 1B	PATH:05030	Cocaine addiction	0.779852	0.672833
Ppp1r1b	Ppp1r1b	protein phosphatase 1, regulatory (inhibitor) subunit 1B	9e-89	Ppp1r1b	Protein phosphatase 1 regulatory subunit 1B	PATH:04728	Dopaminergic synapse	0.232374	1.45216
Ace	Ace	angiotensin I converting enzyme	0	Ace	Angiotensin-converting enzyme	PATH:05410	Hypertrophic cardiomyopathy (HCM)	0.133769	1.84844
Ace	Ace	angiotensin I converting enzyme	0	Ace	Angiotensin-converting enzyme	PATH:05142	Chagas disease	0.64011	0.9175
Ace	Ace	angiotensin I converting enzyme	0	Ace	Angiotensin-converting enzyme	PATH:04614	Renin-angiotensin system	0.00431915	5.85072
Upp2	Upp2	uridine phosphorylase 2	2e-143	Upp2	Uridine phosphorylase 2	PATH:00240	Pyrimidine metabolism	0.400742	1.24599
Upp2	Upp2	uridine phosphorylase 2	2e-143	Upp2	Uridine phosphorylase 2	PATH:01100	Metabolic pathways	2.34591e-20	2.53161
Upp2	Upp2	uridine phosphorylase 2	2e-143	Upp2	Uridine phosphorylase 2	PATH:00983	Drug metabolism - other enzymes	0.329145	1.48419
Cox8a	Cox8a	cytochrome c oxidase subunit VIIIa	2e-32	Cox8a	Cytochrome c oxidase subunit 8A, mitochondrial	PATH:05012	Parkinson's disease	5.03376e-14	5.42005
Cox8a	Cox8a	cytochrome c oxidase subunit VIIIa	2e-32	Cox8a	Cytochrome c oxidase subunit 8A, mitochondrial	PATH:00190	Oxidative phosphorylation	1.70047e-15	6.1359
Cox8a	Cox8a	cytochrome c oxidase subunit VIIIa	2e-32	Cox8a	Cytochrome c oxidase subunit 8A, mitochondrial	PATH:04260	Cardiac muscle contraction	2.27533e-08	5.93676
Cox8a	Cox8a	cytochrome c oxidase subunit VIIIa	2e-32	Cox8a	Cytochrome c oxidase subunit 8A, mitochondrial	PATH:05010	Alzheimer's disease	4.58805e-08	3.71999
Cox8a	Cox8a	cytochrome c oxidase subunit VIIIa	2e-32	Cox8a	Cytochrome c oxidase subunit 8A, mitochondrial	PATH:04932	Non-alcoholic fatty liver disease (NAFLD)	0.000732096	2.80347
Cox8a	Cox8a	cytochrome c oxidase subunit VIIIa	2e-32	Cox8a	Cytochrome c oxidase subunit 8A, mitochondrial	PATH:01100	Metabolic pathways	2.34591e-20	2.53161
Cox8a	Cox8a	cytochrome c oxidase subunit VIIIa	2e-32	Cox8a	Cytochrome c oxidase subunit 8A, mitochondrial	PATH:05016	Huntington's disease	7.3459e-07	3.30409
F2	F2	coagulation factor II	0	F2	Prothrombin	PATH:04080	Neuroactive ligand-receptor interaction	0.356908	1.16407
F2	F2	coagulation factor II	0	F2	Prothrombin	PATH:04610	Complement and coagulation cascades	0.0819417	2.15652
F2	F2	coagulation factor II	0	F2	Prothrombin	PATH:04810	Regulation of actin cytoskeleton	0.928023	0.565406
Anapc13	Anapc13	anaphase promoting complex subunit 13	4e-37	Anapc13	Anaphase-promoting complex subunit 13	PATH:04110	Cell cycle	0.893381	0.533995
Anapc13	Anapc13	anaphase promoting complex subunit 13	4e-37	Anapc13	Anaphase-promoting complex subunit 13	PATH:04914	Progesterone-mediated oocyte maturation	0.92861	0.386686
Anapc13	Anapc13	anaphase promoting complex subunit 13	4e-37	Anapc13	Anaphase-promoting complex subunit 13	PATH:04120	Ubiquitin mediated proteolysis	0.929796	0.470513
Anapc13	Anapc13	anaphase promoting complex subunit 13	4e-37	Anapc13	Anaphase-promoting complex subunit 13	PATH:04114	Oocyte meiosis	0.970576	0.290014
Atp5i	Atp5i	ATP synthase, H+ transporting, mitochondrial Fo complex, subunit E	1e-24	Atp5k	ATP synthase subunit e, mitochondrial	PATH:00190	Oxidative phosphorylation	1.70047e-15	6.1359
Atp5i	Atp5i	ATP synthase, H+ transporting, mitochondrial Fo complex, subunit E	1e-24	Atp5k	ATP synthase subunit e, mitochondrial	PATH:01100	Metabolic pathways	2.34591e-20	2.53161
LOC684509	LOC684509	similar to NADH-ubiquinone oxidoreductase B9 subunit (Complex I-B9) (CI-B9)	2e-41	Ndufa3	NADH dehydrogenase [ubiquinone] 1 alpha subcomplex subunit 3	PATH:05012	Parkinson's disease	5.03376e-14	5.42005
LOC684509	LOC684509	similar to NADH-ubiquinone oxidoreductase B9 subunit (Complex I-B9) (CI-B9)	2e-41	Ndufa3	NADH dehydrogenase [ubiquinone] 1 alpha subcomplex subunit 3	PATH:00190	Oxidative phosphorylation	1.70047e-15	6.1359
LOC684509	LOC684509	similar to NADH-ubiquinone oxidoreductase B9 subunit (Complex I-B9) (CI-B9)	2e-41	Ndufa3	NADH dehydrogenase [ubiquinone] 1 alpha subcomplex subunit 3	PATH:05010	Alzheimer's disease	4.58805e-08	3.71999
LOC684509	LOC684509	similar to NADH-ubiquinone oxidoreductase B9 subunit (Complex I-B9) (CI-B9)	2e-41	Ndufa3	NADH dehydrogenase [ubiquinone] 1 alpha subcomplex subunit 3	PATH:04932	Non-alcoholic fatty liver disease (NAFLD)	0.000732096	2.80347
LOC684509	LOC684509	similar to NADH-ubiquinone oxidoreductase B9 subunit (Complex I-B9) (CI-B9)	2e-41	Ndufa3	NADH dehydrogenase [ubiquinone] 1 alpha subcomplex subunit 3	PATH:01100	Metabolic pathways	2.34591e-20	2.53161
LOC684509	LOC684509	similar to NADH-ubiquinone oxidoreductase B9 subunit (Complex I-B9) (CI-B9)	2e-41	Ndufa3	NADH dehydrogenase [ubiquinone] 1 alpha subcomplex subunit 3	PATH:05016	Huntington's disease	7.3459e-07	3.30409
LOC686967	LOC686967	similar to olfactory receptor 1442	7e-176	Olfr1442	Olfactory receptor 1442	PATH:04740	Olfactory transduction	1	0.0747593
Oat	Oat	ornithine aminotransferase	0	Oat	Ornithine aminotransferase, mitochondrial	PATH:00330	Arginine and proline metabolism	7.01613e-05	4.96352
Oat	Oat	ornithine aminotransferase	0	Oat	Ornithine aminotransferase, mitochondrial	PATH:01100	Metabolic pathways	2.34591e-20	2.53161
Fmo3	Fmo3	flavin containing monooxygenase 3	0	Fmo3	Dimethylaniline monooxygenase [N-oxide-forming] 3	PATH:00982	Drug metabolism - cytochrome P450	0.016467	2.44667
Etnppl	Etnppl	ethanolamine-phosphate phospho-lyase	0	Etnppl	Ethanolamine-phosphate phospho-lyase	PATH:00564	Glycerophospholipid metabolism	0.784276	0.700868
LOC100362453	LOC100362453	serine/threonine-protein phosphatase 2A catalytic subunit alpha-like				PATH:04530	Tight junction	0.646355	0.909234
LOC100362453	LOC100362453	serine/threonine-protein phosphatase 2A catalytic subunit alpha-like				PATH:04310	Wnt signaling pathway	0.873586	0.611667
LOC100362453	LOC100362453	serine/threonine-protein phosphatase 2A catalytic subunit alpha-like				PATH:04728	Dopaminergic synapse	0.232374	1.45216
LOC100362453	LOC100362453	serine/threonine-protein phosphatase 2A catalytic subunit alpha-like				PATH:04350	TGF-beta signaling pathway	0.27891	1.49519
LOC100362453	LOC100362453	serine/threonine-protein phosphatase 2A catalytic subunit alpha-like				PATH:05142	Chagas disease	0.64011	0.9175
LOC100362453	LOC100362453	serine/threonine-protein phosphatase 2A catalytic subunit alpha-like				PATH:05160	Hepatitis C	0.667013	0.885307
LOC100362453	LOC100362453	serine/threonine-protein phosphatase 2A catalytic subunit alpha-like				PATH:03015	mRNA surveillance pathway	0.953443	0.333086
Slc3a1	Slc3a1	solute carrier family 3, member 1	0	Slc3a1	Putative uncharacterized protein	PATH:04974	Protein digestion and absorption	0.0026336	3.05833
Cyp2c24	Cyp2c24	cytochrome P450, family 2, subfamily c, polypeptide 24	0	Cyp2c55	Cytochrome P450 2C55	PATH:04750	Inflammatory mediator regulation of TRP channels	0.664024	0.885307
Cyp2c24	Cyp2c24	cytochrome P450, family 2, subfamily c, polypeptide 24	0	Cyp2c55	Cytochrome P450 2C55	PATH:00591	Linoleic acid metabolism	0.185308	2.0185
Cyp2c24	Cyp2c24	cytochrome P450, family 2, subfamily c, polypeptide 24	0	Cyp2c55	Cytochrome P450 2C55	PATH:00590	Arachidonic acid metabolism	0.176419	1.68208
Cyp2c24	Cyp2c24	cytochrome P450, family 2, subfamily c, polypeptide 24	0	Cyp2c55	Cytochrome P450 2C55	PATH:00140	Steroid hormone biosynthesis	0.00419275	3.09349
Cyp2c24	Cyp2c24	cytochrome P450, family 2, subfamily c, polypeptide 24	0	Cyp2c55	Cytochrome P450 2C55	PATH:00982	Drug metabolism - cytochrome P450	0.016467	2.44667
Cyp2c24	Cyp2c24	cytochrome P450, family 2, subfamily c, polypeptide 24	0	Cyp2c55	Cytochrome P450 2C55	PATH:00980	Metabolism of xenobiotics by cytochrome P450	0.0173066	2.42462
Cyp2c24	Cyp2c24	cytochrome P450, family 2, subfamily c, polypeptide 24	0	Cyp2c55	Cytochrome P450 2C55	PATH:04726	Serotonergic synapse	0.0234819	2.16268
Cyp2c24	Cyp2c24	cytochrome P450, family 2, subfamily c, polypeptide 24	0	Cyp2c55	Cytochrome P450 2C55	PATH:01100	Metabolic pathways	2.34591e-20	2.53161
Cyp2c24	Cyp2c24	cytochrome P450, family 2, subfamily c, polypeptide 24	0	Cyp2c55	Cytochrome P450 2C55	PATH:05204	Chemical carcinogenesis	0.387199	1.2695
Cyp2c24	Cyp2c24	cytochrome P450, family 2, subfamily c, polypeptide 24	0	Cyp2c55	Cytochrome P450 2C55	PATH:00830	Retinol metabolism	0.129348	1.86898
Gal3st1	Gal3st1	galactose-3-O-sulfotransferase 1	0	Gal3st1	Galactosylceramide sulfotransferase	PATH:01100	Metabolic pathways	2.34591e-20	2.53161
Gal3st1	Gal3st1	galactose-3-O-sulfotransferase 1	0	Gal3st1	Galactosylceramide sulfotransferase	PATH:00600	Sphingolipid metabolism	0.200523	1.94087
Cat	Cat	catalase	0	Cat	Catalase, isoform CRA_a	PATH:00380	Tryptophan metabolism	0.00101026	4.36096
Cat	Cat	catalase	0	Cat	Catalase, isoform CRA_a	PATH:04068	FoxO signaling pathway	0.397438	1.21013
Cat	Cat	catalase	0	Cat	Catalase, isoform CRA_a	PATH:05014	Amyotrophic lateral sclerosis (ALS)	0.137813	2.00846
Cat	Cat	catalase	0	Cat	Catalase, isoform CRA_a	PATH:04146	Peroxisome	0.0163995	2.64597
Cat	Cat	catalase	0	Cat	Catalase, isoform CRA_a	PATH:00630	Glyoxylate and dicarboxylate metabolism	3.34878e-05	7.35911
Cat	Cat	catalase	0	Cat	Catalase, isoform CRA_a	PATH:01100	Metabolic pathways	2.34591e-20	2.53161
Ggct	Ggct	gamma-glutamyl cyclotransferase	2e-103	Ggct	Gamma-glutamylcyclotransferase	PATH:00480	Glutathione metabolism	9.09292e-05	4.80595
Ubb	Ubb	ubiquitin B	1e-173	Ubb	Polyubiquitin-B	PATH:05012	Parkinson's disease	5.03376e-14	5.42005
Mthfd1	Mthfd1	methylenetetrahydrofolate dehydrogenase (NADP+ dependent) 1, methenyltetrahydrofolate cyclohydrolase, formyltetrahydrofolate synthetase	0	Mthfd1	Putative uncharacterized protein	PATH:00670	One carbon pool by folate	0.0203465	5.04625
Mthfd1	Mthfd1	methylenetetrahydrofolate dehydrogenase (NADP+ dependent) 1, methenyltetrahydrofolate cyclohydrolase, formyltetrahydrofolate synthetase	0	Mthfd1	Putative uncharacterized protein	PATH:00630	Glyoxylate and dicarboxylate metabolism	3.34878e-05	7.35911
Mthfd1	Mthfd1	methylenetetrahydrofolate dehydrogenase (NADP+ dependent) 1, methenyltetrahydrofolate cyclohydrolase, formyltetrahydrofolate synthetase	0	Mthfd1	Putative uncharacterized protein	PATH:01100	Metabolic pathways	2.34591e-20	2.53161
Apob	Apob	apolipoprotein B	0	Apob	Apolipoprotein B-100	PATH:04977	Vitamin digestion and absorption	0.0407589	3.88173
Apob	Apob	apolipoprotein B	0	Apob	Apolipoprotein B-100	PATH:04975	Fat digestion and absorption	0.799024	0.634748
Tmlhe	Tmlhe	trimethyllysine hydroxylase, epsilon	2e-42	Bbox1	Gamma-butyrobetaine dioxygenase	PATH:00310	Lysine degradation	0.0886864	2.36082
Wwp1	Wwp1	WW domain containing E3 ubiquitin protein ligase 1	0	Wwp1	NEDD4-like E3 ubiquitin-protein ligase WWP1	PATH:04144	Endocytosis	0.993699	0.286312
Wwp1	Wwp1	WW domain containing E3 ubiquitin protein ligase 1	0	Wwp1	NEDD4-like E3 ubiquitin-protein ligase WWP1	PATH:04120	Ubiquitin mediated proteolysis	0.929796	0.470513
Atp5e	Atp5e	ATP synthase, H+ transporting, mitochondrial F1 complex, epsilon subunit	2e-21	Atp5e	ATP synthase subunit epsilon, mitochondrial	PATH:05012	Parkinson's disease	5.03376e-14	5.42005
Atp5e	Atp5e	ATP synthase, H+ transporting, mitochondrial F1 complex, epsilon subunit	2e-21	Atp5e	ATP synthase subunit epsilon, mitochondrial	PATH:00190	Oxidative phosphorylation	1.70047e-15	6.1359
Atp5e	Atp5e	ATP synthase, H+ transporting, mitochondrial F1 complex, epsilon subunit	2e-21	Atp5e	ATP synthase subunit epsilon, mitochondrial	PATH:05010	Alzheimer's disease	4.58805e-08	3.71999
Atp5e	Atp5e	ATP synthase, H+ transporting, mitochondrial F1 complex, epsilon subunit	2e-21	Atp5e	ATP synthase subunit epsilon, mitochondrial	PATH:01100	Metabolic pathways	2.34591e-20	2.53161
Atp5e	Atp5e	ATP synthase, H+ transporting, mitochondrial F1 complex, epsilon subunit	2e-21	Atp5e	ATP synthase subunit epsilon, mitochondrial	PATH:05016	Huntington's disease	7.3459e-07	3.30409
Adra2b	Adra2b	adrenoceptor alpha 2B	0	Adra2b	Alpha-2B adrenergic receptor	PATH:04022	cGMP-PKG signaling pathway	0.578744	0.983674
Adra2b	Adra2b	adrenoceptor alpha 2B	0	Adra2b	Alpha-2B adrenergic receptor	PATH:04080	Neuroactive ligand-receptor interaction	0.356908	1.16407
Proc	Proc	protein C	0	Proc	Vitamin K-dependent protein C	PATH:04610	Complement and coagulation cascades	0.0819417	2.15652
Slc19a3	Slc19a3	solute carrier family 19 (thiamine transporter), member 3	0	Slc19a3	Thiamine transporter 2	PATH:04977	Vitamin digestion and absorption	0.0407589	3.88173
RGD1560015	RGD1560015	similar to glycoprotein, synaptic 2	4e-156	Tecr	MCG11048, isoform CRA_c	PATH:01040	Biosynthesis of unsaturated fatty acids	0.0537102	3.48017
RGD1560015	RGD1560015	similar to glycoprotein, synaptic 2	4e-156	Tecr	MCG11048, isoform CRA_c	PATH:00062	Fatty acid elongation in mitochondria	0.20178	2.40298
RGD1560015	RGD1560015	similar to glycoprotein, synaptic 2	4e-156	Tecr	MCG11048, isoform CRA_c	PATH:01212	Fatty acid metabolism	0.0977206	2.28079
Uqcr10	Uqcr10	ubiquinol-cytochrome c reductase, complex III subunit X	2e-25	LOC102633050	cytochrome b-c1 complex subunit 9-like	PATH:05012	Parkinson's disease	5.03376e-14	5.42005
Uqcr10	Uqcr10	ubiquinol-cytochrome c reductase, complex III subunit X	2e-25	LOC102633050	cytochrome b-c1 complex subunit 9-like	PATH:00190	Oxidative phosphorylation	1.70047e-15	6.1359
Uqcr10	Uqcr10	ubiquinol-cytochrome c reductase, complex III subunit X	2e-25	LOC102633050	cytochrome b-c1 complex subunit 9-like	PATH:04260	Cardiac muscle contraction	2.27533e-08	5.93676
Uqcr10	Uqcr10	ubiquinol-cytochrome c reductase, complex III subunit X	2e-25	LOC102633050	cytochrome b-c1 complex subunit 9-like	PATH:05010	Alzheimer's disease	4.58805e-08	3.71999
Uqcr10	Uqcr10	ubiquinol-cytochrome c reductase, complex III subunit X	2e-25	LOC102633050	cytochrome b-c1 complex subunit 9-like	PATH:01100	Metabolic pathways	2.34591e-20	2.53161
Uqcr10	Uqcr10	ubiquinol-cytochrome c reductase, complex III subunit X	2e-25	LOC102633050	cytochrome b-c1 complex subunit 9-like	PATH:05016	Huntington's disease	7.3459e-07	3.30409
Aph1b	Aph1b	APH1B gamma secretase subunit	2e-129	Aph1c	Putative gamma-secretase subunit APH-1C	PATH:04330	Notch signaling pathway	0.792826	0.646955
Aph1b	Aph1b	APH1B gamma secretase subunit	2e-129	Aph1c	Putative gamma-secretase subunit APH-1C	PATH:05010	Alzheimer's disease	4.58805e-08	3.71999
Gjd2	Gjd2	gap junction protein, delta 2	0	Gjd2	Gap junction delta-2 protein	PATH:04540	Gap junction	0.533101	1.07367
Acss2	Acss2	acyl-CoA synthetase short-chain family member 2	0	Acss2	Acetyl-coenzyme A synthetase, cytoplasmic	PATH:00010	Glycolysis / Gluconeogenesis	0.418517	1.27753
Acss2	Acss2	acyl-CoA synthetase short-chain family member 2	0	Acss2	Acetyl-coenzyme A synthetase, cytoplasmic	PATH:00640	Propanoate metabolism	0.00501375	4.42654
Acss2	Acss2	acyl-CoA synthetase short-chain family member 2	0	Acss2	Acetyl-coenzyme A synthetase, cytoplasmic	PATH:01200	Carbon metabolism	0.0114102	2.44173
Acss2	Acss2	acyl-CoA synthetase short-chain family member 2	0	Acss2	Acetyl-coenzyme A synthetase, cytoplasmic	PATH:01100	Metabolic pathways	2.34591e-20	2.53161
Acss2	Acss2	acyl-CoA synthetase short-chain family member 2	0	Acss2	Acetyl-coenzyme A synthetase, cytoplasmic	PATH:00620	Pyruvate metabolism	0.000114303	5.27712
Uqcrb	Uqcrb	ubiquinol-cytochrome c reductase binding protein	7e-59	Uqcrb	Cytochrome b-c1 complex subunit 7	PATH:05012	Parkinson's disease	5.03376e-14	5.42005
Uqcrb	Uqcrb	ubiquinol-cytochrome c reductase binding protein	7e-59	Uqcrb	Cytochrome b-c1 complex subunit 7	PATH:00190	Oxidative phosphorylation	1.70047e-15	6.1359
Uqcrb	Uqcrb	ubiquinol-cytochrome c reductase binding protein	7e-59	Uqcrb	Cytochrome b-c1 complex subunit 7	PATH:04260	Cardiac muscle contraction	2.27533e-08	5.93676
Uqcrb	Uqcrb	ubiquinol-cytochrome c reductase binding protein	7e-59	Uqcrb	Cytochrome b-c1 complex subunit 7	PATH:05010	Alzheimer's disease	4.58805e-08	3.71999
Uqcrb	Uqcrb	ubiquinol-cytochrome c reductase binding protein	7e-59	Uqcrb	Cytochrome b-c1 complex subunit 7	PATH:04932	Non-alcoholic fatty liver disease (NAFLD)	0.000732096	2.80347
Uqcrb	Uqcrb	ubiquinol-cytochrome c reductase binding protein	7e-59	Uqcrb	Cytochrome b-c1 complex subunit 7	PATH:01100	Metabolic pathways	2.34591e-20	2.53161
Uqcrb	Uqcrb	ubiquinol-cytochrome c reductase binding protein	7e-59	Uqcrb	Cytochrome b-c1 complex subunit 7	PATH:05016	Huntington's disease	7.3459e-07	3.30409
Klk1c9	Klk1c9	kallikrein 1-related peptidase C9	2e-98	Klk1b3	Kallikrein 1-related peptidase b3	PATH:04961	Endocrine and other factor-regulated calcium reabsorption	0.00848873	3.36417
Comt	Comt	catechol-O-methyltransferase	1e-42	Tomt	Transmembrane O-methyltransferase	PATH:04728	Dopaminergic synapse	0.232374	1.45216
Comt	Comt	catechol-O-methyltransferase	1e-42	Tomt	Transmembrane O-methyltransferase	PATH:00350	Tyrosine metabolism	0.0469333	2.92536
Comt	Comt	catechol-O-methyltransferase	1e-42	Tomt	Transmembrane O-methyltransferase	PATH:00140	Steroid hormone biosynthesis	0.00419275	3.09349
Comt	Comt	catechol-O-methyltransferase	1e-42	Tomt	Transmembrane O-methyltransferase	PATH:01100	Metabolic pathways	2.34591e-20	2.53161
Aldh1b1	Aldh1b1	aldehyde dehydrogenase 1 family, member B1	0	Aldh1b1	Aldehyde dehydrogenase X, mitochondrial	PATH:00410	beta-Alanine metabolism	0.00232419	5.25651
Aldh1b1	Aldh1b1	aldehyde dehydrogenase 1 family, member B1	0	Aldh1b1	Aldehyde dehydrogenase X, mitochondrial	PATH:00310	Lysine degradation	0.0886864	2.36082
Aldh1b1	Aldh1b1	aldehyde dehydrogenase 1 family, member B1	0	Aldh1b1	Aldehyde dehydrogenase X, mitochondrial	PATH:00640	Propanoate metabolism	0.00501375	4.42654
Aldh1b1	Aldh1b1	aldehyde dehydrogenase 1 family, member B1	0	Aldh1b1	Aldehyde dehydrogenase X, mitochondrial	PATH:00330	Arginine and proline metabolism	7.01613e-05	4.96352
Aldh1b1	Aldh1b1	aldehyde dehydrogenase 1 family, member B1	0	Aldh1b1	Aldehyde dehydrogenase X, mitochondrial	PATH:01100	Metabolic pathways	2.34591e-20	2.53161
Aldh1b1	Aldh1b1	aldehyde dehydrogenase 1 family, member B1	0	Aldh1b1	Aldehyde dehydrogenase X, mitochondrial	PATH:00561	Glycerolipid metabolism	0.271915	1.65451
Aldh1b1	Aldh1b1	aldehyde dehydrogenase 1 family, member B1	0	Aldh1b1	Aldehyde dehydrogenase X, mitochondrial	PATH:00620	Pyruvate metabolism	0.000114303	5.27712
Aldh1b1	Aldh1b1	aldehyde dehydrogenase 1 family, member B1	0	Aldh1b1	Aldehyde dehydrogenase X, mitochondrial	PATH:00380	Tryptophan metabolism	0.00101026	4.36096
Aldh1b1	Aldh1b1	aldehyde dehydrogenase 1 family, member B1	0	Aldh1b1	Aldehyde dehydrogenase X, mitochondrial	PATH:00280	Valine, leucine and isoleucine degradation	0.00171614	3.99138
Aldh1b1	Aldh1b1	aldehyde dehydrogenase 1 family, member B1	0	Aldh1b1	Aldehyde dehydrogenase X, mitochondrial	PATH:00071	Fatty acid degradation	0.47052	1.2695
Aldh1b1	Aldh1b1	aldehyde dehydrogenase 1 family, member B1	0	Aldh1b1	Aldehyde dehydrogenase X, mitochondrial	PATH:00053	Ascorbate and aldarate metabolism	0.223772	2.24278
Aldh1b1	Aldh1b1	aldehyde dehydrogenase 1 family, member B1	0	Aldh1b1	Aldehyde dehydrogenase X, mitochondrial	PATH:00340	Histidine metabolism	0.00147366	5.80029
Aldh1b1	Aldh1b1	aldehyde dehydrogenase 1 family, member B1	0	Aldh1b1	Aldehyde dehydrogenase X, mitochondrial	PATH:00010	Glycolysis / Gluconeogenesis	0.418517	1.27753
Aldh1b1	Aldh1b1	aldehyde dehydrogenase 1 family, member B1	0	Aldh1b1	Aldehyde dehydrogenase X, mitochondrial	PATH:00040	Pentose and glucuronate interconversions	0.683159	0.885307
Gucy1b2	Gucy1b2	guanylate cyclase 1, soluble, beta 2	0	Gucy1b2	Gucy1b2 protein	PATH:04022	cGMP-PKG signaling pathway	0.578744	0.983674
Gucy1b2	Gucy1b2	guanylate cyclase 1, soluble, beta 2	0	Gucy1b2	Gucy1b2 protein	PATH:04540	Gap junction	0.533101	1.07367
Gucy1b2	Gucy1b2	guanylate cyclase 1, soluble, beta 2	0	Gucy1b2	Gucy1b2 protein	PATH:04970	Salivary secretion	0.418517	1.27753
Gucy1b2	Gucy1b2	guanylate cyclase 1, soluble, beta 2	0	Gucy1b2	Gucy1b2 protein	PATH:00230	Purine metabolism	0.643828	0.914176
Gucy1b2	Gucy1b2	guanylate cyclase 1, soluble, beta 2	0	Gucy1b2	Gucy1b2 protein	PATH:04921	Oxytocin signaling pathway	0.541248	1.02566
Gucy1b2	Gucy1b2	guanylate cyclase 1, soluble, beta 2	0	Gucy1b2	Gucy1b2 protein	PATH:04713	Circadian entrainment	0.540295	1.06237
Gucy1b2	Gucy1b2	guanylate cyclase 1, soluble, beta 2	0	Gucy1b2	Gucy1b2 protein	PATH:04270	Vascular smooth muscle contraction	0.903263	0.517564
Gucy1b2	Gucy1b2	guanylate cyclase 1, soluble, beta 2	0	Gucy1b2	Gucy1b2 protein	PATH:04730	Long-term depression	0.893894	0.454617
Gucy1b2	Gucy1b2	guanylate cyclase 1, soluble, beta 2	0	Gucy1b2	Gucy1b2 protein	PATH:04611	Platelet activation	0.766259	0.753172
Uqcr11	Uqcr11	ubiquinol-cytochrome c reductase, complex III subunit XI	3e-26	Uqcr11	MCG13388, isoform CRA_b	PATH:05012	Parkinson's disease	5.03376e-14	5.42005
Uqcr11	Uqcr11	ubiquinol-cytochrome c reductase, complex III subunit XI	3e-26	Uqcr11	MCG13388, isoform CRA_b	PATH:00190	Oxidative phosphorylation	1.70047e-15	6.1359
Uqcr11	Uqcr11	ubiquinol-cytochrome c reductase, complex III subunit XI	3e-26	Uqcr11	MCG13388, isoform CRA_b	PATH:04260	Cardiac muscle contraction	2.27533e-08	5.93676
Uqcr11	Uqcr11	ubiquinol-cytochrome c reductase, complex III subunit XI	3e-26	Uqcr11	MCG13388, isoform CRA_b	PATH:05010	Alzheimer's disease	4.58805e-08	3.71999
Uqcr11	Uqcr11	ubiquinol-cytochrome c reductase, complex III subunit XI	3e-26	Uqcr11	MCG13388, isoform CRA_b	PATH:04932	Non-alcoholic fatty liver disease (NAFLD)	0.000732096	2.80347
Uqcr11	Uqcr11	ubiquinol-cytochrome c reductase, complex III subunit XI	3e-26	Uqcr11	MCG13388, isoform CRA_b	PATH:01100	Metabolic pathways	2.34591e-20	2.53161
Uqcr11	Uqcr11	ubiquinol-cytochrome c reductase, complex III subunit XI	3e-26	Uqcr11	MCG13388, isoform CRA_b	PATH:05016	Huntington's disease	7.3459e-07	3.30409
Cyp4f1	Cyp4f1	cytochrome P450, family 4, subfamily f, polypeptide 1	0	Cyp4f14	Leukotriene-B4 omega-hydroxylase 3	PATH:00590	Arachidonic acid metabolism	0.176419	1.68208
Cyp4f1	Cyp4f1	cytochrome P450, family 4, subfamily f, polypeptide 1	0	Cyp4f14	Leukotriene-B4 omega-hydroxylase 3	PATH:01100	Metabolic pathways	2.34591e-20	2.53161
Olr1466	Olr1466	olfactory receptor 1466	3e-111	Olfr350	Olfactory receptor	PATH:04740	Olfactory transduction	1	0.0747593
Fkbp5	Fkbp5	FK506 binding protein 5	6e-146	Fkbp4	Peptidyl-prolyl cis-trans isomerase FKBP4	PATH:04915	Estrogen signaling pathway	0.807524	0.666172
Mybl1	Mybl1	myeloblastosis oncogene-like 1	0	Mybl1	Myb-related protein A	PATH:05166	HTLV-I infection	0.978741	0.454617
Htr5b	Htr5b	5-hydroxytryptamine (serotonin) receptor 5B	0	Htr5b	5-hydroxytryptamine receptor 5B	PATH:04020	Calcium signaling pathway	0.93636	0.51231
Htr5b	Htr5b	5-hydroxytryptamine (serotonin) receptor 5B	0	Htr5b	5-hydroxytryptamine receptor 5B	PATH:04080	Neuroactive ligand-receptor interaction	0.356908	1.16407
Htr5b	Htr5b	5-hydroxytryptamine (serotonin) receptor 5B	0	Htr5b	5-hydroxytryptamine receptor 5B	PATH:04726	Serotonergic synapse	0.0234819	2.16268
Dio1	Dio1	deiodinase, iodothyronine, type I	2e-141	Dio1	Type I iodothyronine deiodinase	PATH:04919	Thyroid hormone signaling pathway	0.172188	1.60198
Cth	Cth	cystathionine gamma-lyase	5e-139	Cth	Cystathionine gamma-lyase	PATH:00270	Cysteine and methionine metabolism	2.66895e-05	6.40794
Cth	Cth	cystathionine gamma-lyase	5e-139	Cth	Cystathionine gamma-lyase	PATH:00910	Nitrogen metabolism	0.00431915	5.85072
Cth	Cth	cystathionine gamma-lyase	5e-139	Cth	Cystathionine gamma-lyase	PATH:00450	Selenoamino acid metabolism	0.017541	3.95784
Cth	Cth	cystathionine gamma-lyase	5e-139	Cth	Cystathionine gamma-lyase	PATH:01230	Biosynthesis of amino acids	0.000976559	3.52064
Cth	Cth	cystathionine gamma-lyase	5e-139	Cth	Cystathionine gamma-lyase	PATH:00260	Glycine, serine and threonine metabolism	1.9066e-06	7.56937
Cth	Cth	cystathionine gamma-lyase	5e-139	Cth	Cystathionine gamma-lyase	PATH:01100	Metabolic pathways	2.34591e-20	2.53161
Car4	Car4	carbonic anhydrase 4	7e-123	Car4	Carbonic anhydrase 4	PATH:00910	Nitrogen metabolism	0.00431915	5.85072
Car4	Car4	carbonic anhydrase 4	7e-123	Car4	Carbonic anhydrase 4	PATH:04964	Proximal tubule bicarbonate reclamation	5.56119e-05	8.41042
Blvra	Blvra	biliverdin reductase A	1e-100	Blvra	Biliverdin reductase A	PATH:00860	Porphyrin and chlorophyll metabolism	0.751429	0.731341
Rdh5	Rdh5	retinol dehydrogenase 5 (11-cis/9-cis)	6e-163	Rdh5	11-cis retinol dehydrogenase	PATH:00830	Retinol metabolism	0.129348	1.86898
Odc1	Odc1	ornithine decarboxylase 1	0	Odc1	Ornithine decarboxylase	PATH:00480	Glutathione metabolism	9.09292e-05	4.80595
Odc1	Odc1	ornithine decarboxylase 1	0	Odc1	Ornithine decarboxylase	PATH:00330	Arginine and proline metabolism	7.01613e-05	4.96352
Odc1	Odc1	ornithine decarboxylase 1	0	Odc1	Ornithine decarboxylase	PATH:01100	Metabolic pathways	2.34591e-20	2.53161
Sdsl	Sdsl	serine dehydratase-like	8e-165	Sdsl	Serine dehydratase-like	PATH:00270	Cysteine and methionine metabolism	2.66895e-05	6.40794
Sdsl	Sdsl	serine dehydratase-like	8e-165	Sdsl	Serine dehydratase-like	PATH:00290	Valine, leucine and isoleucine biosynthesis	0.00594784	7.76346
Sdsl	Sdsl	serine dehydratase-like	8e-165	Sdsl	Serine dehydratase-like	PATH:01230	Biosynthesis of amino acids	0.000976559	3.52064
Sdsl	Sdsl	serine dehydratase-like	8e-165	Sdsl	Serine dehydratase-like	PATH:00260	Glycine, serine and threonine metabolism	1.9066e-06	7.56937
Sdsl	Sdsl	serine dehydratase-like	8e-165	Sdsl	Serine dehydratase-like	PATH:01200	Carbon metabolism	0.0114102	2.44173
Afmid	Afmid	arylformamidase	2e-153	Afmid	Kynurenine formamidase	PATH:00380	Tryptophan metabolism	0.00101026	4.36096
Afmid	Afmid	arylformamidase	2e-153	Afmid	Kynurenine formamidase	PATH:00630	Glyoxylate and dicarboxylate metabolism	3.34878e-05	7.35911
Afmid	Afmid	arylformamidase	2e-153	Afmid	Kynurenine formamidase	PATH:01100	Metabolic pathways	2.34591e-20	2.53161
Fxyd2	Fxyd2	FXYD domain-containing ion transport regulator 2	4e-32	Fxyd2	Sodium/potassium-transporting ATPase subunit gamma	PATH:04918	Thyroid hormone synthesis	0.337346	1.46268
Fxyd2	Fxyd2	FXYD domain-containing ion transport regulator 2	4e-32	Fxyd2	Sodium/potassium-transporting ATPase subunit gamma	PATH:04919	Thyroid hormone signaling pathway	0.172188	1.60198
Fxyd2	Fxyd2	FXYD domain-containing ion transport regulator 2	4e-32	Fxyd2	Sodium/potassium-transporting ATPase subunit gamma	PATH:04976	Bile secretion	1.50416e-05	4.80595
Fxyd2	Fxyd2	FXYD domain-containing ion transport regulator 2	4e-32	Fxyd2	Sodium/potassium-transporting ATPase subunit gamma	PATH:04911	Insulin secretion	0.259056	1.54674
Fxyd2	Fxyd2	FXYD domain-containing ion transport regulator 2	4e-32	Fxyd2	Sodium/potassium-transporting ATPase subunit gamma	PATH:04978	Mineral absorption	0.0679957	2.58782
Fxyd2	Fxyd2	FXYD domain-containing ion transport regulator 2	4e-32	Fxyd2	Sodium/potassium-transporting ATPase subunit gamma	PATH:04972	Pancreatic secretion	0.840113	0.617278
Fxyd2	Fxyd2	FXYD domain-containing ion transport regulator 2	4e-32	Fxyd2	Sodium/potassium-transporting ATPase subunit gamma	PATH:04961	Endocrine and other factor-regulated calcium reabsorption	0.00848873	3.36417
Fxyd2	Fxyd2	FXYD domain-containing ion transport regulator 2	4e-32	Fxyd2	Sodium/potassium-transporting ATPase subunit gamma	PATH:04973	Carbohydrate digestion and absorption	0.163111	2.14734
Fxyd2	Fxyd2	FXYD domain-containing ion transport regulator 2	4e-32	Fxyd2	Sodium/potassium-transporting ATPase subunit gamma	PATH:04974	Protein digestion and absorption	0.0026336	3.05833
Fxyd2	Fxyd2	FXYD domain-containing ion transport regulator 2	4e-32	Fxyd2	Sodium/potassium-transporting ATPase subunit gamma	PATH:04964	Proximal tubule bicarbonate reclamation	5.56119e-05	8.41042
Fxyd2	Fxyd2	FXYD domain-containing ion transport regulator 2	4e-32	Fxyd2	Sodium/potassium-transporting ATPase subunit gamma	PATH:04022	cGMP-PKG signaling pathway	0.578744	0.983674
Fxyd2	Fxyd2	FXYD domain-containing ion transport regulator 2	4e-32	Fxyd2	Sodium/potassium-transporting ATPase subunit gamma	PATH:04970	Salivary secretion	0.418517	1.27753
Fxyd2	Fxyd2	FXYD domain-containing ion transport regulator 2	4e-32	Fxyd2	Sodium/potassium-transporting ATPase subunit gamma	PATH:04960	Aldosterone-regulated sodium reabsorption	0.0113043	3.6567
Fxyd2	Fxyd2	FXYD domain-containing ion transport regulator 2	4e-32	Fxyd2	Sodium/potassium-transporting ATPase subunit gamma	PATH:04260	Cardiac muscle contraction	2.27533e-08	5.93676
Fxyd2	Fxyd2	FXYD domain-containing ion transport regulator 2	4e-32	Fxyd2	Sodium/potassium-transporting ATPase subunit gamma	PATH:04261	Adrenergic signaling in cardiomyocytes	0.166515	1.54929
Slc6a4	Slc6a4	solute carrier family 6 (neurotransmitter transporter), member 4	0	Slc6a4	Sodium-dependent serotonin transporter	PATH:04726	Serotonergic synapse	0.0234819	2.16268
Ldhd	Ldhd	lactate dehydrogenase D	0	Ldhd	Probable D-lactate dehydrogenase, mitochondrial	PATH:00620	Pyruvate metabolism	0.000114303	5.27712
Bcat2	Bcat2	branched chain amino acid transaminase 2, mitochondrial	0	Bcat2	Branched-chain-amino-acid aminotransferase, mitochondrial	PATH:00280	Valine, leucine and isoleucine degradation	0.00171614	3.99138
Bcat2	Bcat2	branched chain amino acid transaminase 2, mitochondrial	0	Bcat2	Branched-chain-amino-acid aminotransferase, mitochondrial	PATH:00290	Valine, leucine and isoleucine biosynthesis	0.00594784	7.76346
Bcat2	Bcat2	branched chain amino acid transaminase 2, mitochondrial	0	Bcat2	Branched-chain-amino-acid aminotransferase, mitochondrial	PATH:01230	Biosynthesis of amino acids	0.000976559	3.52064
Bcat2	Bcat2	branched chain amino acid transaminase 2, mitochondrial	0	Bcat2	Branched-chain-amino-acid aminotransferase, mitochondrial	PATH:01210	2-Oxocarboxylic acid metabolism	0.0152116	5.60694
Bcat2	Bcat2	branched chain amino acid transaminase 2, mitochondrial	0	Bcat2	Branched-chain-amino-acid aminotransferase, mitochondrial	PATH:01100	Metabolic pathways	2.34591e-20	2.53161
Bcat2	Bcat2	branched chain amino acid transaminase 2, mitochondrial	0	Bcat2	Branched-chain-amino-acid aminotransferase, mitochondrial	PATH:00770	Pantothenate and CoA biosynthesis	0.0109052	6.30781
Car7	Car7	carbonic anhydrase 7	2e-121	Car7	Carbonic anhydrase 7, isoform CRA_a	PATH:00910	Nitrogen metabolism	0.00431915	5.85072
Adssl1	Adssl1	adenylosuccinate synthase like 1	0	Adssl1	Adenylosuccinate synthetase isozyme 1	PATH:00230	Purine metabolism	0.643828	0.914176
Adssl1	Adssl1	adenylosuccinate synthase like 1	0	Adssl1	Adenylosuccinate synthetase isozyme 1	PATH:00250	Alanine, aspartate and glutamate metabolism	0.301497	1.81847
Adssl1	Adssl1	adenylosuccinate synthase like 1	0	Adssl1	Adenylosuccinate synthetase isozyme 1	PATH:01100	Metabolic pathways	2.34591e-20	2.53161
Pccb	Pccb	propionyl CoA carboxylase, beta polypeptide	0	Pccb	Propionyl-CoA carboxylase beta chain, mitochondrial	PATH:00280	Valine, leucine and isoleucine degradation	0.00171614	3.99138
Pccb	Pccb	propionyl CoA carboxylase, beta polypeptide	0	Pccb	Propionyl-CoA carboxylase beta chain, mitochondrial	PATH:00630	Glyoxylate and dicarboxylate metabolism	3.34878e-05	7.35911
Pccb	Pccb	propionyl CoA carboxylase, beta polypeptide	0	Pccb	Propionyl-CoA carboxylase beta chain, mitochondrial	PATH:00640	Propanoate metabolism	0.00501375	4.42654
Pccb	Pccb	propionyl CoA carboxylase, beta polypeptide	0	Pccb	Propionyl-CoA carboxylase beta chain, mitochondrial	PATH:01200	Carbon metabolism	0.0114102	2.44173
Pccb	Pccb	propionyl CoA carboxylase, beta polypeptide	0	Pccb	Propionyl-CoA carboxylase beta chain, mitochondrial	PATH:01100	Metabolic pathways	2.34591e-20	2.53161
Mme	Mme	membrane metallo-endopeptidase	0	Mme	Neprilysin	PATH:04640	Hematopoietic cell lineage	0.747627	0.755993
Mme	Mme	membrane metallo-endopeptidase	0	Mme	Neprilysin	PATH:05010	Alzheimer's disease	4.58805e-08	3.71999
Mme	Mme	membrane metallo-endopeptidase	0	Mme	Neprilysin	PATH:04614	Renin-angiotensin system	0.00431915	5.85072
Mme	Mme	membrane metallo-endopeptidase	0	Mme	Neprilysin	PATH:04974	Protein digestion and absorption	0.0026336	3.05833
F5	F5	coagulation factor V (proaccelerin, labile factor)	0	F5	Coagulation factor V	PATH:04610	Complement and coagulation cascades	0.0819417	2.15652
Gcgr	Gcgr	glucagon receptor	0	Gcgr	Putative uncharacterized protein	PATH:04080	Neuroactive ligand-receptor interaction	0.356908	1.16407
Acot5	Acot5	acyl-CoA thioesterase 5	0	Acot5	Acyl-coenzyme A thioesterase 5	PATH:01040	Biosynthesis of unsaturated fatty acids	0.0537102	3.48017
Acot5	Acot5	acyl-CoA thioesterase 5	0	Acot5	Acyl-coenzyme A thioesterase 5	PATH:00062	Fatty acid elongation in mitochondria	0.20178	2.40298
Ndufa11	Ndufa11	NADH dehydrogenase (ubiquinone) 1 alpha subcomplex 11	1e-71	Ndufa11	MCG5603	PATH:05012	Parkinson's disease	5.03376e-14	5.42005
Ndufa11	Ndufa11	NADH dehydrogenase (ubiquinone) 1 alpha subcomplex 11	1e-71	Ndufa11	MCG5603	PATH:00190	Oxidative phosphorylation	1.70047e-15	6.1359
Ndufa11	Ndufa11	NADH dehydrogenase (ubiquinone) 1 alpha subcomplex 11	1e-71	Ndufa11	MCG5603	PATH:05010	Alzheimer's disease	4.58805e-08	3.71999
Ndufa11	Ndufa11	NADH dehydrogenase (ubiquinone) 1 alpha subcomplex 11	1e-71	Ndufa11	MCG5603	PATH:04932	Non-alcoholic fatty liver disease (NAFLD)	0.000732096	2.80347
Ndufa11	Ndufa11	NADH dehydrogenase (ubiquinone) 1 alpha subcomplex 11	1e-71	Ndufa11	MCG5603	PATH:01100	Metabolic pathways	2.34591e-20	2.53161
Ndufa11	Ndufa11	NADH dehydrogenase (ubiquinone) 1 alpha subcomplex 11	1e-71	Ndufa11	MCG5603	PATH:05016	Huntington's disease	7.3459e-07	3.30409
Atp5h	Atp5h	ATP synthase, H+ transporting, mitochondrial Fo complex, subunit d	6e-85	Atp5h	ATP synthase subunit d, mitochondrial	PATH:05012	Parkinson's disease	5.03376e-14	5.42005
Atp5h	Atp5h	ATP synthase, H+ transporting, mitochondrial Fo complex, subunit d	6e-85	Atp5h	ATP synthase subunit d, mitochondrial	PATH:00190	Oxidative phosphorylation	1.70047e-15	6.1359
Atp5h	Atp5h	ATP synthase, H+ transporting, mitochondrial Fo complex, subunit d	6e-85	Atp5h	ATP synthase subunit d, mitochondrial	PATH:05010	Alzheimer's disease	4.58805e-08	3.71999
Atp5h	Atp5h	ATP synthase, H+ transporting, mitochondrial Fo complex, subunit d	6e-85	Atp5h	ATP synthase subunit d, mitochondrial	PATH:01100	Metabolic pathways	2.34591e-20	2.53161
Atp5h	Atp5h	ATP synthase, H+ transporting, mitochondrial Fo complex, subunit d	6e-85	Atp5h	ATP synthase subunit d, mitochondrial	PATH:05016	Huntington's disease	7.3459e-07	3.30409
Pklr	Pklr	pyruvate kinase, liver and RBC	0	Pklr	Pyruvate kinase PKLR	PATH:01230	Biosynthesis of amino acids	0.000976559	3.52064
Pklr	Pklr	pyruvate kinase, liver and RBC	0	Pklr	Pyruvate kinase PKLR	PATH:00230	Purine metabolism	0.643828	0.914176
Pklr	Pklr	pyruvate kinase, liver and RBC	0	Pklr	Pyruvate kinase PKLR	PATH:00010	Glycolysis / Gluconeogenesis	0.418517	1.27753
Pklr	Pklr	pyruvate kinase, liver and RBC	0	Pklr	Pyruvate kinase PKLR	PATH:04910	Insulin signaling pathway	0.828597	0.672833
Pklr	Pklr	pyruvate kinase, liver and RBC	0	Pklr	Pyruvate kinase PKLR	PATH:04932	Non-alcoholic fatty liver disease (NAFLD)	0.000732096	2.80347
Pklr	Pklr	pyruvate kinase, liver and RBC	0	Pklr	Pyruvate kinase PKLR	PATH:01200	Carbon metabolism	0.0114102	2.44173
Pklr	Pklr	pyruvate kinase, liver and RBC	0	Pklr	Pyruvate kinase PKLR	PATH:01100	Metabolic pathways	2.34591e-20	2.53161
Pklr	Pklr	pyruvate kinase, liver and RBC	0	Pklr	Pyruvate kinase PKLR	PATH:04950	Maturity onset diabetes of the young	0.596237	1.12139
Pklr	Pklr	pyruvate kinase, liver and RBC	0	Pklr	Pyruvate kinase PKLR	PATH:04930	Type II diabetes mellitus	0.223865	1.835
Pklr	Pklr	pyruvate kinase, liver and RBC	0	Pklr	Pyruvate kinase PKLR	PATH:00620	Pyruvate metabolism	0.000114303	5.27712
Ggt1	Ggt1	gamma-glutamyltransferase 1	0	Ggt1	Gamma-glutamyltranspeptidase 1	PATH:00450	Selenoamino acid metabolism	0.017541	3.95784
Ggt1	Ggt1	gamma-glutamyltransferase 1	0	Ggt1	Gamma-glutamyltranspeptidase 1	PATH:00460	Cyanoamino acid metabolism	0.190477	4.80595
Ggt1	Ggt1	gamma-glutamyltransferase 1	0	Ggt1	Gamma-glutamyltranspeptidase 1	PATH:00590	Arachidonic acid metabolism	0.176419	1.68208
Ggt1	Ggt1	gamma-glutamyltransferase 1	0	Ggt1	Gamma-glutamyltranspeptidase 1	PATH:00480	Glutathione metabolism	9.09292e-05	4.80595
Ggt1	Ggt1	gamma-glutamyltransferase 1	0	Ggt1	Gamma-glutamyltranspeptidase 1	PATH:00430	Taurine and hypotaurine metabolism	0.00266596	10.0925
Ggt1	Ggt1	gamma-glutamyltransferase 1	0	Ggt1	Gamma-glutamyltranspeptidase 1	PATH:01100	Metabolic pathways	2.34591e-20	2.53161
Fah	Fah	fumarylacetoacetate hydrolase	0	Fah	Fumarylacetoacetase	PATH:00350	Tyrosine metabolism	0.0469333	2.92536
Fah	Fah	fumarylacetoacetate hydrolase	0	Fah	Fumarylacetoacetase	PATH:01100	Metabolic pathways	2.34591e-20	2.53161
Cyp21a1	Cyp21a1	cytochrome P450, family 21, subfamily a, polypeptide 1	8e-65	Cyp17a1	Steroid 17-alpha-hydroxylase/17,20 lyase	PATH:00140	Steroid hormone biosynthesis	0.00419275	3.09349
Cyp21a1	Cyp21a1	cytochrome P450, family 21, subfamily a, polypeptide 1	8e-65	Cyp17a1	Steroid 17-alpha-hydroxylase/17,20 lyase	PATH:04917	Prolactin signaling pathway	0.410514	1.29391
Cyp21a1	Cyp21a1	cytochrome P450, family 21, subfamily a, polypeptide 1	8e-65	Cyp17a1	Steroid 17-alpha-hydroxylase/17,20 lyase	PATH:01100	Metabolic pathways	2.34591e-20	2.53161
Cyp21a1	Cyp21a1	cytochrome P450, family 21, subfamily a, polypeptide 1	8e-65	Cyp17a1	Steroid 17-alpha-hydroxylase/17,20 lyase	PATH:04913	Ovarian steroidogenesis	0.271915	1.65451
Acy1	Acy1	aminoacylase 1	0	Acy1	Aminoacylase-1	PATH:01230	Biosynthesis of amino acids	0.000976559	3.52064
Acy1	Acy1	aminoacylase 1	0	Acy1	Aminoacylase-1	PATH:00330	Arginine and proline metabolism	7.01613e-05	4.96352
Acy1	Acy1	aminoacylase 1	0	Acy1	Aminoacylase-1	PATH:01210	2-Oxocarboxylic acid metabolism	0.0152116	5.60694
Acy1	Acy1	aminoacylase 1	0	Acy1	Aminoacylase-1	PATH:01100	Metabolic pathways	2.34591e-20	2.53161
Coq7	Coq7	coenzyme Q7 homolog, ubiquinone (yeast)	2e-101	Coq7	Ubiquinone biosynthesis protein COQ7 homolog	PATH:00130	Ubiquinone and other terpenoid-quinone biosynthesis	0.260609	3.36417
Coq7	Coq7	coenzyme Q7 homolog, ubiquinone (yeast)	2e-101	Coq7	Ubiquinone biosynthesis protein COQ7 homolog	PATH:01100	Metabolic pathways	2.34591e-20	2.53161
Cryab	Cryab	crystallin, alpha B	2e-97	Cryab	Alpha-crystallin B chain	PATH:04141	Protein processing in endoplasmic reticulum	0.967236	0.388921
Serpinf2	Serpinf2	serpin peptidase inhibitor, clade F (alpha-2 antiplasmin, pigment epithelium derived factor), member 2	0	Serpinf2	Alpha-2-antiplasmin	PATH:04610	Complement and coagulation cascades	0.0819417	2.15652
ND5	ND5	NADH dehydrogenase subunit 5				PATH:05012	Parkinson's disease	5.03376e-14	5.42005
ND5	ND5	NADH dehydrogenase subunit 5				PATH:00190	Oxidative phosphorylation	1.70047e-15	6.1359
ND5	ND5	NADH dehydrogenase subunit 5				PATH:01100	Metabolic pathways	2.34591e-20	2.53161
Egf	Egf	epidermal growth factor	0	Egf	Pro-epidermal growth factor	PATH:05219	Bladder cancer	0.39911	1.46268
Egf	Egf	epidermal growth factor	0	Egf	Pro-epidermal growth factor	PATH:05218	Melanoma	0.65834	0.897111
Egf	Egf	epidermal growth factor	0	Egf	Pro-epidermal growth factor	PATH:05215	Prostate cancer	0.789114	0.693643
Egf	Egf	epidermal growth factor	0	Egf	Pro-epidermal growth factor	PATH:04510	Focal adhesion	0.910582	0.592805
Egf	Egf	epidermal growth factor	0	Egf	Pro-epidermal growth factor	PATH:04015	Rap1 signaling pathway	0.914008	0.587627
Egf	Egf	epidermal growth factor	0	Egf	Pro-epidermal growth factor	PATH:05214	Glioma	0.620851	0.96119
Egf	Egf	epidermal growth factor	0	Egf	Pro-epidermal growth factor	PATH:04810	Regulation of actin cytoskeleton	0.928023	0.565406
Egf	Egf	epidermal growth factor	0	Egf	Pro-epidermal growth factor	PATH:05200	Pathways in cancer	0.954412	0.573438
Egf	Egf	epidermal growth factor	0	Egf	Pro-epidermal growth factor	PATH:04066	HIF-1 signaling pathway	0.675542	0.870043
Egf	Egf	epidermal growth factor	0	Egf	Pro-epidermal growth factor	PATH:04540	Gap junction	0.533101	1.07367
Egf	Egf	epidermal growth factor	0	Egf	Pro-epidermal growth factor	PATH:04144	Endocytosis	0.993699	0.286312
Egf	Egf	epidermal growth factor	0	Egf	Pro-epidermal growth factor	PATH:04012	ErbB signaling pathway	0.774309	0.71578
Egf	Egf	epidermal growth factor	0	Egf	Pro-epidermal growth factor	PATH:05213	Endometrial cancer	0.518329	1.16006
Egf	Egf	epidermal growth factor	0	Egf	Pro-epidermal growth factor	PATH:04068	FoxO signaling pathway	0.397438	1.21013
Egf	Egf	epidermal growth factor	0	Egf	Pro-epidermal growth factor	PATH:05223	Non-small cell lung cancer	0.563193	1.06799
Egf	Egf	epidermal growth factor	0	Egf	Pro-epidermal growth factor	PATH:05212	Pancreatic cancer	0.692814	0.841042
Egf	Egf	epidermal growth factor	0	Egf	Pro-epidermal growth factor	PATH:04014	Ras signaling pathway	0.934891	0.553772
Egf	Egf	epidermal growth factor	0	Egf	Pro-epidermal growth factor	PATH:04151	PI3K-Akt signaling pathway	0.744347	0.84574
Egf	Egf	epidermal growth factor	0	Egf	Pro-epidermal growth factor	PATH:04010	MAPK signaling pathway	0.993774	0.342119
Egf	Egf	epidermal growth factor	0	Egf	Pro-epidermal growth factor	PATH:04060	Cytokine-cytokine receptor interaction	0.980346	0.406956
Egf	Egf	epidermal growth factor	0	Egf	Pro-epidermal growth factor	PATH:05160	Hepatitis C	0.667013	0.885307
Pdxp	Pdxp	pyridoxal (pyridoxine, vitamin B6) phosphatase	2e-159	Pdxp	Pyridoxal phosphate phosphatase	PATH:00750	Vitamin B6 metabolism	0.00358577	9.175
Pdxp	Pdxp	pyridoxal (pyridoxine, vitamin B6) phosphatase	2e-159	Pdxp	Pyridoxal phosphate phosphatase	PATH:01100	Metabolic pathways	2.34591e-20	2.53161
Dpys	Dpys	dihydropyrimidinase	0	Dpys	Dihydropyrimidinase	PATH:00240	Pyrimidine metabolism	0.400742	1.24599
Dpys	Dpys	dihydropyrimidinase	0	Dpys	Dihydropyrimidinase	PATH:00410	beta-Alanine metabolism	0.00232419	5.25651
Dpys	Dpys	dihydropyrimidinase	0	Dpys	Dihydropyrimidinase	PATH:01100	Metabolic pathways	2.34591e-20	2.53161
Dpys	Dpys	dihydropyrimidinase	0	Dpys	Dihydropyrimidinase	PATH:00770	Pantothenate and CoA biosynthesis	0.0109052	6.30781
Dpys	Dpys	dihydropyrimidinase	0	Dpys	Dihydropyrimidinase	PATH:00983	Drug metabolism - other enzymes	0.329145	1.48419
Klk1c6	Klk1c6	kallikrein 1-related peptidase C6	2e-107	Klk1b3	Kallikrein 1-related peptidase b3	PATH:04961	Endocrine and other factor-regulated calcium reabsorption	0.00848873	3.36417
Gtpbp4	Gtpbp4	GTP binding protein 4	0	Gtpbp4	Putative uncharacterized protein	PATH:03008	Ribosome biogenesis in eukaryotes	0.926398	0.391182
Slc30a1	Slc30a1	solute carrier family 30 (zinc transporter), member 1	0	Slc30a1	Zinc transporter 1	PATH:04978	Mineral absorption	0.0679957	2.58782
Zbtb16	Zbtb16	zinc finger and BTB domain containing 16	0	Zbtb16	Zbtb16 protein	PATH:05200	Pathways in cancer	0.954412	0.573438
Zbtb16	Zbtb16	zinc finger and BTB domain containing 16	0	Zbtb16	Zbtb16 protein	PATH:05221	Acute myeloid leukemia	0.536637	1.12139
Zbtb16	Zbtb16	zinc finger and BTB domain containing 16	0	Zbtb16	Zbtb16 protein	PATH:05202	Transcriptional misregulation in cancer	0.822001	0.708246
ND1	ND1	NADH dehydrogenase subunit 1				PATH:05012	Parkinson's disease	5.03376e-14	5.42005
ND1	ND1	NADH dehydrogenase subunit 1				PATH:00190	Oxidative phosphorylation	1.70047e-15	6.1359
ND1	ND1	NADH dehydrogenase subunit 1				PATH:01100	Metabolic pathways	2.34591e-20	2.53161
LOC287167	LOC287167	globin, alpha	2e-63	Hba-a2	Alpha globin 1	PATH:05144	Malaria	0.280044	1.62782
LOC287167	LOC287167	globin, alpha	2e-63	Hba-a2	Alpha globin 1	PATH:05143	African trypanosomiasis	0.134914	2.34709
Id2	Id2	inhibitor of DNA binding 2	1e-73	Id2	DNA-binding protein inhibitor ID-2	PATH:05202	Transcriptional misregulation in cancer	0.822001	0.708246
Id2	Id2	inhibitor of DNA binding 2	1e-73	Id2	DNA-binding protein inhibitor ID-2	PATH:04350	TGF-beta signaling pathway	0.27891	1.49519
Id2	Id2	inhibitor of DNA binding 2	1e-73	Id2	DNA-binding protein inhibitor ID-2	PATH:04390	Hippo signaling pathway	0.198672	1.47182
Mylk3	Mylk3	myosin light chain kinase 3	0	Mylk3	LOC633594 protein	PATH:04022	cGMP-PKG signaling pathway	0.578744	0.983674
Mylk3	Mylk3	myosin light chain kinase 3	0	Mylk3	LOC633594 protein	PATH:04971	Gastric acid secretion	0.0751188	2.21327
Mylk3	Mylk3	myosin light chain kinase 3	0	Mylk3	LOC633594 protein	PATH:04020	Calcium signaling pathway	0.93636	0.51231
Mylk3	Mylk3	myosin light chain kinase 3	0	Mylk3	LOC633594 protein	PATH:04921	Oxytocin signaling pathway	0.541248	1.02566
Mylk3	Mylk3	myosin light chain kinase 3	0	Mylk3	LOC633594 protein	PATH:04270	Vascular smooth muscle contraction	0.903263	0.517564
Mylk3	Mylk3	myosin light chain kinase 3	0	Mylk3	LOC633594 protein	PATH:04510	Focal adhesion	0.910582	0.592805
Mylk3	Mylk3	myosin light chain kinase 3	0	Mylk3	LOC633594 protein	PATH:04611	Platelet activation	0.766259	0.753172
Mylk3	Mylk3	myosin light chain kinase 3	0	Mylk3	LOC633594 protein	PATH:04810	Regulation of actin cytoskeleton	0.928023	0.565406
Cndp2	Cndp2	CNDP dipeptidase 2 (metallopeptidase M20 family)	0	Cndp2	CNDP dipeptidase 2 (Metallopeptidase M20 family), isoform CRA_a	PATH:00340	Histidine metabolism	0.00147366	5.80029
Cndp2	Cndp2	CNDP dipeptidase 2 (metallopeptidase M20 family)	0	Cndp2	CNDP dipeptidase 2 (Metallopeptidase M20 family), isoform CRA_a	PATH:00410	beta-Alanine metabolism	0.00232419	5.25651
Cndp2	Cndp2	CNDP dipeptidase 2 (metallopeptidase M20 family)	0	Cndp2	CNDP dipeptidase 2 (Metallopeptidase M20 family), isoform CRA_a	PATH:00330	Arginine and proline metabolism	7.01613e-05	4.96352
Cndp2	Cndp2	CNDP dipeptidase 2 (metallopeptidase M20 family)	0	Cndp2	CNDP dipeptidase 2 (Metallopeptidase M20 family), isoform CRA_a	PATH:01100	Metabolic pathways	2.34591e-20	2.53161
Slc2a5	Slc2a5	solute carrier family 2 (facilitated glucose/fructose transporter), member 5	2e-123	Slc2a9	Solute carrier family 2 (Facilitated glucose transporter), member 9	PATH:04973	Carbohydrate digestion and absorption	0.163111	2.14734
Scnn1a	Scnn1a	sodium channel, non-voltage-gated 1 alpha subunit	0	Scnn1a	Amiloride-sensitive sodium channel subunit alpha	PATH:04960	Aldosterone-regulated sodium reabsorption	0.0113043	3.6567
Scnn1a	Scnn1a	sodium channel, non-voltage-gated 1 alpha subunit	0	Scnn1a	Amiloride-sensitive sodium channel subunit alpha	PATH:04742	Taste transduction	0.5718	1.0513

## Sheet: UpPathway_Result
PathwayID	PathwayTerm	DifGene	AllDifGene	GeneInPathway	AllGene	P-Value	FDR	Enrichment	(-log10P)
PATH:04060	Cytokine-cytokine receptor interaction	81	714	248	8074	4.08999e-27	1.01023e-24	3.69338	26.3883
PATH:05150	Staphylococcus aureus infection	32	714	56	8074	5.70376e-20	7.04414e-18	6.46178	19.2438
PATH:04640	Hematopoietic cell lineage	39	714	89	8074	1.16173e-18	9.56491e-17	4.95525	17.9349
PATH:04062	Chemokine signaling pathway	54	714	185	8074	6.35115e-16	3.92183e-14	3.30075	15.1971
PATH:04514	Cell adhesion molecules (CAMs)	49	714	161	8074	2.38079e-15	1.17611e-13	3.4416	14.6233
PATH:05152	Tuberculosis	55	714	206	8074	2.33098e-14	8.42303e-13	3.01916	13.6325
PATH:05133	Pertussis	32	714	79	8074	2.38709e-14	8.42303e-13	4.58051	13.6221
PATH:05140	Leishmaniasis	29	714	74	8074	1.0949e-12	3.26924e-11	4.43156	11.9606
PATH:05142	Chagas disease (American trypanosomiasis)	36	714	110	8074	1.19122e-12	3.26924e-11	3.70084	11.924
PATH:05323	Rheumatoid arthritis	31	714	86	8074	2.49287e-12	5.74797e-11	4.07618	11.6033
PATH:05144	Malaria	26	714	62	8074	2.55983e-12	5.74797e-11	4.74212	11.5918
PATH:04610	Complement and coagulation cascades	29	714	78	8074	5.22749e-12	1.07599e-10	4.2043	11.2817
PATH:04380	Osteoclast differentiation	39	714	138	8074	2.36743e-11	4.49812e-10	3.19577	10.6257
PATH:04668	TNF signaling pathway	34	714	110	8074	3.08846e-11	5.44893e-10	3.49524	10.5103
PATH:04650	Natural killer cell mediated cytotoxicity	40	714	149	8074	7.53375e-11	1.24056e-09	3.03574	10.123
PATH:05134	Legionellosis	25	714	69	8074	2.98205e-10	4.60354e-09	4.09715	9.52549
PATH:05146	Amoebiasis	34	714	119	8074	3.34761e-10	4.86387e-09	3.23089	9.47527
PATH:04621	NOD-like receptor signaling pathway	23	714	64	8074	1.86191e-09	2.55495e-08	4.06386	8.73004
PATH:04512	ECM-receptor interaction	28	714	95	8074	5.7689e-09	7.49957e-08	3.33292	8.23891
PATH:04064	NF-kappa B signaling pathway	27	714	92	8074	1.19787e-08	1.47937e-07	3.31869	7.92159
PATH:04145	Phagosome	42	714	192	8074	2.16541e-08	2.54693e-07	2.47365	7.66446
PATH:05321	Inflammatory bowel disease (IBD)	17	714	45	8074	1.0595e-07	1.13781e-06	4.27196	6.9749
PATH:04672	Intestinal immune network for IgA production	17	714	45	8074	1.0595e-07	1.13781e-06	4.27196	6.9749
PATH:04510	Focal adhesion	44	714	227	8074	4.09483e-07	4.21426e-06	2.19188	6.38776
PATH:04151	PI3K-Akt signaling pathway	60	714	358	8074	6.90738e-07	6.82449e-06	1.89522	6.16069
PATH:04630	Jak-STAT signaling pathway	34	714	160	8074	9.91946e-07	9.42349e-06	2.40298	6.00351
PATH:04662	B cell receptor signaling pathway	23	714	87	8074	1.14114e-06	1.04393e-05	2.9895	5.94266
PATH:04620	Toll-like receptor signaling pathway	26	714	107	8074	1.35122e-06	1.19197e-05	2.74777	5.86927
PATH:05145	Toxoplasmosis	31	714	147	8074	3.5284e-06	3.00522e-05	2.38471	5.45242
PATH:05340	Primary immunodeficiency	14	714	40	8074	4.13732e-06	3.4064e-05	3.95784	5.38328
PATH:04660	T cell receptor signaling pathway	26	714	118	8074	9.38736e-06	7.4796e-05	2.49162	5.02746
PATH:05132	Salmonella infection	22	714	92	8074	1.15261e-05	8.89672e-05	2.70412	4.93832
PATH:04611	Platelet activation	28	714	134	8074	1.25082e-05	9.36222e-05	2.36289	4.9028
PATH:05322	Systemic lupus erythematosus	27	714	129	8074	1.72724e-05	0.000121894	2.36682	4.76265
PATH:04670	Leukocyte transendothelial migration	27	714	129	8074	1.72724e-05	0.000121894	2.36682	4.76265
PATH:04974	Protein digestion and absorption	22	714	99	8074	3.93371e-05	0.000269896	2.51292	4.4052
PATH:05166	HTLV-I infection	47	714	296	8074	4.81893e-05	0.000321696	1.79555	4.31705
PATH:05202	Transcriptional misregulation in cancer	33	714	190	8074	0.000115671	0.00075186	1.96404	3.93678
PATH:04713	Circadian entrainment	20	714	95	8074	0.000192484	0.00121906	2.38066	3.71561
PATH:04666	Fc gamma R-mediated phagocytosis	21	714	103	8074	0.000215663	0.00133172	2.30554	3.66622
PATH:05164	Influenza A	33	714	197	8074	0.000234282	0.00141141	1.89425	3.63026
PATH:05200	Pathways in cancer	51	714	352	8074	0.000255259	0.00150117	1.63839	3.59302
PATH:05161	Hepatitis B	27	714	151	8074	0.000292257	0.00167878	2.02198	3.53424
PATH:05414	Dilated cardiomyopathy	19	714	95	8074	0.000547763	0.00307494	2.26162	3.26141
PATH:05205	Proteoglycans in cancer	36	714	232	8074	0.000571216	0.00313534	1.75471	3.2432
PATH:05410	Hypertrophic cardiomyopathy (HCM)	18	714	91	8074	0.000870989	0.00467683	2.23677	3.05999
PATH:05143	African trypanosomiasis	11	714	43	8074	0.000988477	0.00519476	2.89278	3.00503
PATH:05162	Measles	26	714	155	8074	0.00102414	0.00527003	1.89685	2.98964
PATH:05412	Arrhythmogenic right ventricular cardiomyopathy (ARVC)	16	714	78	8074	0.0011049	0.00556958	2.31962	2.95668
PATH:04970	Salivary secretion	16	714	79	8074	0.00127468	0.00629694	2.29025	2.8946
PATH:05020	Prion diseases	10	714	38	8074	0.00131782	0.00638237	2.97582	2.88014
PATH:05206	MicroRNAs in cancer	24	714	148	8074	0.00251366	0.0119399	1.83375	2.59969
PATH:04080	Neuroactive ligand-receptor interaction	40	714	289	8074	0.0027496	0.0128142	1.56514	2.56073
PATH:05168	Herpes simplex infection	32	714	219	8074	0.00305362	0.0139675	1.65233	2.51518
PATH:04724	Glutamatergic synapse	22	714	134	8074	0.00319204	0.0143352	1.85656	2.49593
PATH:04664	Fc epsilon RI signaling pathway	16	714	88	8074	0.00404835	0.0178188	2.05602	2.39272
PATH:05416	Viral myocarditis	17	714	96	8074	0.00411204	0.0178188	2.00248	2.38594
PATH:05332	Graft-versus-host disease	11	714	51	8074	0.00427009	0.0181847	2.43901	2.36956
PATH:04115	p53 signaling pathway	14	714	75	8074	0.00546005	0.0228582	2.11085	2.2628
PATH:04010	MAPK signaling pathway	39	714	295	8074	0.00678908	0.0279484	1.49497	2.16819
PATH:04014	Ras signaling pathway	33	714	243	8074	0.00825983	0.0334455	1.53567	2.08303
PATH:04015	Rap1 signaling pathway	31	714	229	8074	0.01073	0.042747	1.53079	1.9694
PATH:05210	Colorectal cancer	13	714	74	8074	0.0121085	0.0474729	1.98656	1.91691
PATH:02010	ABC transporters	10	714	51	8074	0.0125239	0.0483345	2.21728	1.90226
PATH:04390	Hippo signaling pathway	23	714	160	8074	0.0132992	0.0505371	1.62554	1.87617
PATH:04540	Gap junction	15	714	94	8074	0.0173574	0.0649587	1.80449	1.76052
PATH:05310	Asthma	6	714	25	8074	0.0192667	0.071028	2.71395	1.71519
PATH:04973	Carbohydrate digestion and absorption	9	714	47	8074	0.0201898	0.0733364	2.16539	1.69487
PATH:04210	Apoptosis	15	714	96	8074	0.0207393	0.0742408	1.76689	1.68321
PATH:05217	Basal cell carcinoma	10	714	56	8074	0.0234411	0.0827135	2.01931	1.63002
PATH:04725	Cholinergic synapse	17	714	116	8074	0.0257717	0.0896564	1.65722	1.58886
PATH:05220	Chronic myeloid leukemia	13	714	82	8074	0.0269687	0.0925175	1.79275	1.56914
PATH:04110	Cell cycle	18	714	126	8074	0.0280078	0.0947662	1.61545	1.55272
PATH:04810	Regulation of actin cytoskeleton	30	714	238	8074	0.0294871	0.0984231	1.42539	1.53037
PATH:05221	Acute myeloid leukemia	10	714	60	8074	0.0361641	0.116704	1.88469	1.44172
PATH:04940	Type I diabetes mellitus	10	714	60	8074	0.0361641	0.116704	1.88469	1.44172
PATH:04978	Mineral absorption	9	714	52	8074	0.0368207	0.116704	1.95718	1.43391
PATH:04976	Bile secretion	12	714	77	8074	0.0368538	0.116704	1.7623	1.43352
PATH:04726	Serotonergic synapse	19	714	140	8074	0.0389912	0.121909	1.53467	1.40903
PATH:04020	Calcium signaling pathway	25	714	197	8074	0.0411486	0.126031	1.43504	1.38564
PATH:04914	Progesterone-mediated oocyte maturation	13	714	87	8074	0.0413301	0.126031	1.68972	1.38373
PATH:05100	Bacterial invasion of epithelial cells	13	714	88	8074	0.0447468	0.133803	1.67052	1.34924
PATH:05032	Morphine addiction	14	714	97	8074	0.0452971	0.133803	1.6321	1.34393
PATH:04723	Retrograde endocannabinoid signaling	15	714	106	8074	0.0455037	0.133803	1.60021	1.34195
PATH:04930	Type II diabetes mellitus	9	714	55	8074	0.0503588	0.146337	1.85042	1.29792
PATH:04921	Oxytocin signaling pathway	21	714	164	8074	0.0532949	0.153068	1.44799	1.27331
PATH:05031	Amphetamine addiction	11	714	73	8074	0.0547385	0.155407	1.70396	1.26171
PATH:04972	Pancreatic secretion	15	714	109	8074	0.0558831	0.156854	1.55616	1.25272
PATH:04730	Long-term depression	11	714	74	8074	0.059408	0.163348	1.68094	1.22615
PATH:04370	VEGF signaling pathway	12	714	83	8074	0.06016	0.163348	1.63491	1.22069
PATH:04915	Estrogen signaling pathway	14	714	101	8074	0.0601808	0.163348	1.56746	1.22054
PATH:04270	Vascular smooth muscle contraction	17	714	130	8074	0.0653173	0.175363	1.47875	1.18497
PATH:05213	Endometrial cancer	9	714	58	8074	0.0668173	0.177461	1.75471	1.17511
PATH:04012	ErbB signaling pathway	13	714	94	8074	0.0694119	0.182391	1.56389	1.15857
PATH:04022	cGMP-PKG signaling pathway	21	714	171	8074	0.0762208	0.198174	1.38872	1.11793
PATH:04911	Insulin secretion	12	714	87	8074	0.0802033	0.204102	1.55974	1.09581
PATH:04917	Prolactin signaling pathway	11	714	78	8074	0.0806655	0.204102	1.59474	1.09331
PATH:00565	Ether lipid metabolism	7	714	43	8074	0.0809798	0.204102	1.84086	1.09162
PATH:05330	Allograft rejection	8	714	54	8074	0.100389	0.250466	1.67528	0.998313
PATH:04960	Aldosterone-regulated sodium reabsorption	7	714	46	8074	0.107465	0.265437	1.7208	0.968735
PATH:04727	GABAergic synapse	12	714	93	8074	0.117351	0.286987	1.45911	0.930514
PATH:00760	Nicotinate and nicotinamide metabolism	5	714	30	8074	0.120467	0.289377	1.88469	0.919133
PATH:00460	Cyanoamino acid metabolism	2	714	7	8074	0.121731	0.289377	3.23089	0.914598
PATH:05160	Hepatitis C	18	714	152	8074	0.122962	0.289377	1.33912	0.910228
PATH:05320	Autoimmune thyroid disease	10	714	75	8074	0.123223	0.289377	1.50775	0.90931
PATH:05034	Alcoholism	21	714	182	8074	0.124186	0.289377	1.30478	0.905926
PATH:05014	Amyotrophic lateral sclerosis (ALS)	9	714	67	8074	0.134361	0.307289	1.519	0.871726
PATH:04623	Cytosolic DNA-sensing pathway	9	714	67	8074	0.134361	0.307289	1.519	0.871726
PATH:05169	Epstein-Barr virus infection	25	714	225	8074	0.13742	0.311402	1.25646	0.861949
PATH:04310	Wnt signaling pathway	19	714	165	8074	0.140234	0.312075	1.30215	0.853148
PATH:00532	Glycosaminoglycan biosynthesis - chondroitin sulfate / dermatan sulfate	4	714	23	8074	0.140244	0.312075	1.96663	0.853115
PATH:04066	HIF-1 signaling pathway	14	714	116	8074	0.143365	0.31617	1.36477	0.843558
PATH:00601	Glycosphingolipid biosynthesis - lacto and neolacto series	5	714	32	8074	0.147772	0.322928	1.76689	0.830408
PATH:05030	Cocaine addiction	7	714	50	8074	0.149044	0.322928	1.58314	0.826686
PATH:04918	Thyroid hormone synthesis	9	714	69	8074	0.152955	0.32852	1.47497	0.815438
PATH:04612	Antigen processing and presentation	10	714	79	8074	0.157433	0.335223	1.43141	0.802905
PATH:05214	Glioma	9	714	70	8074	0.162702	0.343483	1.4539	0.788606
PATH:04912	GnRH signaling pathway	13	714	109	8074	0.164313	0.34392	1.34868	0.784328
PATH:04728	Dopaminergic synapse	16	714	139	8074	0.165694	0.34392	1.30165	0.780692
PATH:04350	TGF-beta signaling pathway	11	714	90	8074	0.169381	0.348643	1.3821	0.771135
PATH:04360	Axon guidance	16	714	140	8074	0.172751	0.352639	1.29236	0.762581
PATH:00450	Selenocompound metabolism	5	714	34	8074	0.177426	0.359216	1.66296	0.750982
PATH:04261	Adrenergic signaling in cardiomyocytes	17	714	152	8074	0.186278	0.374071	1.26472	0.729838
PATH:00380	Tryptophan metabolism	7	714	54	8074	0.19699	0.392392	1.46587	0.705555
PATH:05222	Small cell lung cancer	12	714	104	8074	0.206573	0.408189	1.30478	0.684926
PATH:00430	Taurine and hypotaurine metabolism	2	714	10	8074	0.219438	0.430167	2.26162	0.658689
PATH:05211	Renal cell carcinoma	9	714	77	8074	0.238385	0.46363	1.32173	0.622721
PATH:04910	Insulin signaling pathway	16	714	150	8074	0.251061	0.479974	1.2062	0.600221
PATH:00512	Mucin type O-Glycan biosynthesis	4	714	29	8074	0.251447	0.479974	1.55974	0.599553
PATH:00750	Vitamin B6 metabolism	2	714	11	8074	0.253443	0.479974	2.05602	0.59612
PATH:04722	Neurotrophin signaling pathway	15	714	140	8074	0.254561	0.479974	1.21158	0.594208
PATH:05212	Pancreatic cancer	9	714	80	8074	0.274118	0.512933	1.27216	0.562062
PATH:04142	Lysosome	14	714	132	8074	0.276735	0.513937	1.19935	0.557935
PATH:05203	Viral carcinogenesis	23	714	228	8074	0.282899	0.521464	1.14073	0.548368
PATH:04932	Non-alcoholic fatty liver disease (NAFLD)	16	714	156	8074	0.303655	0.555575	1.15981	0.51762
PATH:04750	Inflammatory mediator regulation of TRP channels	12	714	114	8074	0.306571	0.556788	1.19033	0.513468
PATH:04070	Phosphatidylinositol signaling system	9	714	84	8074	0.323911	0.57989	1.21158	0.489574
PATH:04975	Fat digestion and absorption	6	714	53	8074	0.326335	0.57989	1.28016	0.486337
PATH:04340	Hedgehog signaling pathway	6	714	53	8074	0.326335	0.57989	1.28016	0.486337
PATH:04720	Long-term potentiation	8	714	74	8074	0.330016	0.582242	1.2225	0.481465
PATH:04068	FoxO signaling pathway	14	714	139	8074	0.345158	0.604638	1.13895	0.461983
PATH:05215	Prostate cancer	10	714	97	8074	0.354037	0.613087	1.16579	0.450951
PATH:00603	Glycosphingolipid biosynthesis - globo series	2	714	14	8074	0.354961	0.613087	1.61545	0.449819
PATH:04971	Gastric acid secretion	8	714	76	8074	0.357427	0.613087	1.19033	0.446812
PATH:00524	Butirosin and neomycin biosynthesis	1	714	5	8074	0.370649	0.631381	2.26162	0.431038
PATH:04520	Adherens junction	9	714	88	8074	0.37527	0.634874	1.15651	0.425657
PATH:04916	Melanogenesis	10	714	100	8074	0.390656	0.651973	1.13081	0.408205
PATH:00590	Arachidonic acid metabolism	10	714	100	8074	0.390656	0.651973	1.13081	0.408205
PATH:00730	Thiamine metabolism	1	714	6	8074	0.426338	0.706748	1.88469	0.370246
PATH:00592	alpha-Linolenic acid metabolism	3	714	27	8074	0.431843	0.711102	1.25646	0.364674
PATH:04961	Endocrine and other factor-regulated calcium reabsorption	6	714	60	8074	0.440106	0.719908	1.13081	0.356443
PATH:04114	Oocyte meiosis	11	714	116	8074	0.450814	0.732573	1.07232	0.346002
PATH:04913	Ovarian steroidogenesis	6	714	61	8074	0.456214	0.732747	1.11227	0.340831
PATH:00514	Other types of O-glycan biosynthesis	5	714	50	8074	0.456854	0.732747	1.13081	0.340222
PATH:00533	Glycosaminoglycan biosynthesis - keratan sulfate	2	714	18	8074	0.48147	0.762593	1.25646	0.317431
PATH:04260	Cardiac muscle contraction	8	714	85	8074	0.481637	0.762593	1.06429	0.31728
PATH:00480	Glutathione metabolism	6	714	63	8074	0.488073	0.763	1.07696	0.311515
PATH:05223	Non-small cell lung cancer	6	714	63	8074	0.488073	0.763	1.07696	0.311515
PATH:05218	Melanoma	7	714	75	8074	0.499183	0.77546	1.05542	0.301741
PATH:05033	Nicotine addiction	4	714	42	8074	0.516043	0.796641	1.07696	0.287314
PATH:05216	Thyroid cancer	3	714	31	8074	0.525109	0.805601	1.09433	0.279751
PATH:00562	Inositol phosphate metabolism	6	714	66	8074	0.534651	0.815177	1.02801	0.27193
PATH:00410	beta-Alanine metabolism	3	714	32	8074	0.54709	0.829027	1.06014	0.261941
PATH:04919	Thyroid hormone signaling pathway	11	714	126	8074	0.564299	0.843848	0.987217	0.248491
PATH:00531	Glycosaminoglycan degradation	2	714	21	8074	0.565747	0.843848	1.07696	0.247378
PATH:00230	Purine metabolism	16	714	184	8074	0.567121	0.843848	0.983315	0.246324
PATH:05219	Bladder cancer	4	714	46	8074	0.589769	0.8595	0.983315	0.229318
PATH:00350	Tyrosine metabolism	4	714	46	8074	0.589769	0.8595	0.983315	0.229318
PATH:00860	Porphyrin and chlorophyll metabolism	4	714	46	8074	0.589769	0.8595	0.983315	0.229318
PATH:00920	Sulfur metabolism	2	714	22	8074	0.591559	0.8595	1.02801	0.228002
PATH:04144	Endocytosis	20	714	235	8074	0.606744	0.876408	0.962393	0.216994
PATH:00910	Nitrogen metabolism	2	714	23	8074	0.616209	0.87979	0.983315	0.210272
PATH:04614	Renin-angiotensin system	2	714	23	8074	0.616209	0.87979	0.983315	0.210272
PATH:00330	Arginine and proline metabolism	5	714	61	8074	0.637005	0.902892	0.926895	0.195857
PATH:04964	Proximal tubule bicarbonate reclamation	2	714	24	8074	0.639701	0.902892	0.942344	0.194023
PATH:04122	Sulfur relay system	1	714	12	8074	0.671054	0.941764	0.942344	0.173242
PATH:04977	Vitamin digestion and absorption	2	714	26	8074	0.683263	0.947923	0.869856	0.165412
PATH:04920	Adipocytokine signaling pathway	6	714	77	8074	0.686738	0.947923	0.881152	0.163209
PATH:00520	Amino sugar and nucleotide sugar metabolism	4	714	52	8074	0.686956	0.947923	0.869856	0.163071
PATH:00830	Retinol metabolism	7	714	90	8074	0.694153	0.952532	0.879521	0.158545
PATH:00062	Fatty acid elongation	2	714	28	8074	0.722415	0.985838	0.807723	0.141213
PATH:00340	Histidine metabolism	2	714	29	8074	0.740413	1	0.779871	0.130526
PATH:04150	mTOR signaling pathway	5	714	69	8074	0.742054	1	0.819429	0.129565
PATH:00790	Folate biosynthesis	1	714	15	8074	0.750949	1	0.753875	0.124389
PATH:00564	Glycerophospholipid metabolism	7	714	96	8074	0.756585	1	0.824551	0.121142
PATH:04950	Maturity onset diabetes of the young	2	714	30	8074	0.757403	1	0.753875	0.120673
PATH:04530	Tight junction	11	714	148	8074	0.77021	1	0.840469	0.113391
PATH:00120	Primary bile acid biosynthesis	1	714	16	8074	0.773015	1	0.706758	0.111812
PATH:04710	Circadian rhythm	2	714	32	8074	0.788512	1	0.706758	0.103192
PATH:00591	Linoleic acid metabolism	3	714	50	8074	0.831236	1	0.678487	0.0802757
PATH:05010	Alzheimer's disease	15	714	208	8074	0.832054	1	0.81549	0.0798487
PATH:03030	DNA replication	2	714	36	8074	0.84034	1	0.628229	0.0755451
PATH:00052	Galactose metabolism	2	714	36	8074	0.84034	1	0.628229	0.0755451
PATH:00360	Phenylalanine metabolism	1	714	20	8074	0.843401	1	0.565406	0.0739658
PATH:00670	One carbon pool by folate	1	714	20	8074	0.843401	1	0.565406	0.0739658
PATH:00500	Starch and sucrose metabolism	3	714	55	8074	0.876083	1	0.616807	0.0574547
PATH:03320	PPAR signaling pathway	5	714	85	8074	0.881975	1	0.665184	0.0545435
PATH:04320	Dorso-ventral axis formation	1	714	24	8074	0.891982	1	0.471172	0.0496437
PATH:04622	RIG-I-like receptor signaling pathway	4	714	74	8074	0.902904	1	0.61125	0.0443584
PATH:00280	Valine, leucine and isoleucine degradation	3	714	59	8074	0.904004	1	0.574989	0.0438297
PATH:00563	Glycosylphosphatidylinositol(GPI)-anchor biosynthesis	1	714	26	8074	0.910295	1	0.434928	0.0408178
PATH:04966	Collecting duct acid secretion	1	714	27	8074	0.918254	1	0.418819	0.0370374
PATH:00240	Pyrimidine metabolism	6	714	108	8074	0.924848	1	0.628229	0.0339295
PATH:00534	Glycosaminoglycan biosynthesis - heparan sulfate / heparin	1	714	28	8074	0.925507	1	0.403862	0.0336204
PATH:04744	Phototransduction	1	714	29	8074	0.932117	1	0.389935	0.0305294
PATH:00053	Ascorbate and aldarate metabolism	1	714	30	8074	0.938142	1	0.376937	0.0277315
PATH:03050	Proteasome	2	714	50	8074	0.943423	1	0.452325	0.0252933
PATH:00030	Pentose phosphate pathway	1	714	31	8074	0.943633	1	0.364778	0.0251971
PATH:00983	Drug metabolism - other enzymes	3	714	68	8074	0.947167	1	0.498888	0.0235733
PATH:04721	Synaptic vesicle cycle	3	714	69	8074	0.950645	1	0.491658	0.0219819
PATH:04962	Vasopressin-regulated water reabsorption	2	714	52	8074	0.951475	1	0.434928	0.0216027
PATH:04330	Notch signaling pathway	2	714	52	8074	0.951475	1	0.434928	0.0216027
PATH:00600	Sphingolipid metabolism	2	714	52	8074	0.951475	1	0.434928	0.0216027
PATH:00650	Butanoate metabolism	1	714	35	8074	0.96114	1	0.323089	0.0172134
PATH:00250	Alanine, aspartate and glutamate metabolism	1	714	37	8074	0.967737	1	0.305625	0.0142428
PATH:00640	Propanoate metabolism	1	714	38	8074	0.970603	1	0.297582	0.0129584
PATH:00040	Pentose and glucuronate interconversions	1	714	38	8074	0.970603	1	0.297582	0.0129584
PATH:00982	Drug metabolism - cytochrome P450	5	714	110	8074	0.971478	1	0.514006	0.0125669
PATH:00010	Glycolysis / Gluconeogenesis	3	714	79	8074	0.97542	1	0.429422	0.0108083
PATH:00561	Glycerolipid metabolism	2	714	61	8074	0.975982	1	0.370758	0.0105582
PATH:00270	Cysteine and methionine metabolism	1	714	42	8074	0.97974	1	0.269241	0.008889
PATH:04742	Taste transduction	2	714	64	8074	0.981077	1	0.353379	0.00829703
PATH:05016	Huntington's disease	12	714	224	8074	0.982092	1	0.605792	0.00784767
PATH:00051	Fructose and mannose metabolism	1	714	45	8074	0.984678	1	0.251292	0.00670587
PATH:01230	Biosynthesis of amino acids	3	714	86	8074	0.985144	1	0.394469	0.00650034
PATH:05204	Chemical carcinogenesis	4	714	106	8074	0.987315	1	0.426722	0.00554435
PATH:04120	Ubiquitin mediated proteolysis	6	714	143	8074	0.989806	1	0.474467	0.00445005
PATH:03460	Fanconi anemia pathway	1	714	50	8074	0.990383	1	0.226162	0.00419677
PATH:00980	Metabolism of xenobiotics by cytochrome P450	4	714	111	8074	0.990993	1	0.4075	0.00392949
PATH:00510	N-Glycan biosynthesis	1	714	51	8074	0.991239	1	0.221728	0.00382168
PATH:00071	Fatty acid degradation	1	714	53	8074	0.992729	1	0.213361	0.00316931
PATH:00310	Lysine degradation	1	714	57	8074	0.994993	1	0.198388	0.00218013
PATH:01212	Fatty acid metabolism	1	714	59	8074	0.995845	1	0.191663	0.0018083
PATH:03008	Ribosome biogenesis in eukaryotes	2	714	86	8074	0.996855	1	0.26298	0.00136806
PATH:00140	Steroid hormone biosynthesis	2	714	87	8074	0.997106	1	0.259957	0.00125872
PATH:04146	Peroxisome	2	714	89	8074	0.99755	1	0.254115	0.00106523
PATH:00970	Aminoacyl-tRNA biosynthesis	1	714	65	8074	0.997627	1	0.173971	0.00103199
PATH:03010	Ribosome	9	714	231	8074	0.999033	1	0.440576	0.000420286
PATH:05012	Parkinson's disease	6	714	180	8074	0.999076	1	0.376937	0.000401488
PATH:03015	mRNA surveillance pathway	2	714	101	8074	0.999107	1	0.223923	0.000388001
PATH:00190	Oxidative phosphorylation	4	714	159	8074	0.99973	1	0.284481	0.000117113
PATH:01200	Carbon metabolism	2	714	124	8074	0.999875	1	0.182389	5.40899e-05
PATH:04141	Protein processing in endoplasmic reticulum	3	714	173	8074	0.999985	1	0.196095	6.59672e-06
PATH:03040	Spliceosome	2	714	150	8074	0.999987	1	0.150775	5.58677e-06
PATH:03013	RNA transport	2	714	176	8074	0.999999	1	0.128501	5.57171e-07
PATH:01100	Metabolic pathways	62	714	1289	8074	1	1	0.543913	3.62996e-10
PATH:04740	Olfactory transduction	7	714	1350	8074	1	1	0.0586347	0

## Sheet: UpPathway2Gene
PathwayID	PathwayTerm	QueryID	Symbol	Description	P-Value	FDR	Enrichment
PATH:04060	Cytokine-cytokine receptor interaction	Ccl22	Ccl22	chemokine (C-C motif) ligand 22	4.08999e-27	1.01023e-24	3.69338
PATH:04060	Cytokine-cytokine receptor interaction	Lif	Lif	leukemia inhibitory factor	4.08999e-27	1.01023e-24	3.69338
PATH:04060	Cytokine-cytokine receptor interaction	Il9r	Il9r	interleukin 9 receptor	4.08999e-27	1.01023e-24	3.69338
PATH:04060	Cytokine-cytokine receptor interaction	Tnfrsf11a	Tnfrsf11a	tumor necrosis factor receptor superfamily, member 11a, NFKB activator	4.08999e-27	1.01023e-24	3.69338
PATH:04060	Cytokine-cytokine receptor interaction	Cxcl14	Cxcl14	chemokine (C-X-C motif) ligand 14	4.08999e-27	1.01023e-24	3.69338
PATH:04060	Cytokine-cytokine receptor interaction	Osmr	Osmr	oncostatin M receptor	4.08999e-27	1.01023e-24	3.69338
PATH:04060	Cytokine-cytokine receptor interaction	Il2rb	Il2rb	interleukin 2 receptor, beta	4.08999e-27	1.01023e-24	3.69338
PATH:04060	Cytokine-cytokine receptor interaction	Il1r2	Il1r2	interleukin 1 receptor, type II	4.08999e-27	1.01023e-24	3.69338
PATH:04060	Cytokine-cytokine receptor interaction	Ccr1	Ccr1	chemokine (C-C motif) receptor 1	4.08999e-27	1.01023e-24	3.69338
PATH:04060	Cytokine-cytokine receptor interaction	Il17rb	Il17rb	interleukin 17 receptor B	4.08999e-27	1.01023e-24	3.69338
PATH:04060	Cytokine-cytokine receptor interaction	Il7	Il7	interleukin 7	4.08999e-27	1.01023e-24	3.69338
PATH:04060	Cytokine-cytokine receptor interaction	Il1a	Il1a	interleukin 1 alpha	4.08999e-27	1.01023e-24	3.69338
PATH:04060	Cytokine-cytokine receptor interaction	Ccr4	Ccr4	chemokine (C-C motif) receptor 4	4.08999e-27	1.01023e-24	3.69338
PATH:04060	Cytokine-cytokine receptor interaction	Gdf5	Gdf5	growth differentiation factor 5	4.08999e-27	1.01023e-24	3.69338
PATH:04060	Cytokine-cytokine receptor interaction	Xcr1	Xcr1	chemokine (C motif) receptor 1	4.08999e-27	1.01023e-24	3.69338
PATH:04060	Cytokine-cytokine receptor interaction	Il24	Il24	interleukin 24	4.08999e-27	1.01023e-24	3.69338
PATH:04060	Cytokine-cytokine receptor interaction	Cxcr4	Cxcr4	chemokine (C-X-C motif) receptor 4	4.08999e-27	1.01023e-24	3.69338
PATH:04060	Cytokine-cytokine receptor interaction	Cx3cr1	Cx3cr1	chemokine (C-X3-C motif) receptor 1	4.08999e-27	1.01023e-24	3.69338
PATH:04060	Cytokine-cytokine receptor interaction	Cxcl6	Cxcl6	chemokine (C-X-C motif) ligand 6	4.08999e-27	1.01023e-24	3.69338
PATH:04060	Cytokine-cytokine receptor interaction	LOC102554024	LOC102554024	platelet-derived growth factor receptor alpha-like	4.08999e-27	1.01023e-24	3.69338
PATH:04060	Cytokine-cytokine receptor interaction	Tgfb3	Tgfb3	transforming growth factor, beta 3	4.08999e-27	1.01023e-24	3.69338
PATH:04060	Cytokine-cytokine receptor interaction	Relt	Relt	RELT tumor necrosis factor receptor	4.08999e-27	1.01023e-24	3.69338
PATH:04060	Cytokine-cytokine receptor interaction	Il18	Il18	interleukin 18	4.08999e-27	1.01023e-24	3.69338
PATH:04060	Cytokine-cytokine receptor interaction	Csf3r	Csf3r	colony stimulating factor 3 receptor (granulocyte)	4.08999e-27	1.01023e-24	3.69338
PATH:04060	Cytokine-cytokine receptor interaction	Cd27	Cd27	CD27 molecule	4.08999e-27	1.01023e-24	3.69338
PATH:04060	Cytokine-cytokine receptor interaction	Cd40	Cd40	CD40 molecule, TNF receptor superfamily member 5	4.08999e-27	1.01023e-24	3.69338
PATH:04060	Cytokine-cytokine receptor interaction	Ccr3	Ccr3	chemokine (C-C motif) receptor 3	4.08999e-27	1.01023e-24	3.69338
PATH:04060	Cytokine-cytokine receptor interaction	Fas	Fas	Fas cell surface death receptor	4.08999e-27	1.01023e-24	3.69338
PATH:04060	Cytokine-cytokine receptor interaction	Cxcl2	Cxcl2	chemokine (C-X-C motif) ligand 2	4.08999e-27	1.01023e-24	3.69338
PATH:04060	Cytokine-cytokine receptor interaction	Csf2ra	Csf2ra	colony stimulating factor 2 receptor, alpha, low-affinity (granulocyte-macrophage)	4.08999e-27	1.01023e-24	3.69338
PATH:04060	Cytokine-cytokine receptor interaction	Ccr5	Ccr5	chemokine (C-C motif) receptor 5	4.08999e-27	1.01023e-24	3.69338
PATH:04060	Cytokine-cytokine receptor interaction	Csf1r	Csf1r	colony stimulating factor 1 receptor	4.08999e-27	1.01023e-24	3.69338
PATH:04060	Cytokine-cytokine receptor interaction	Ifnlr1	Ifnlr1	interferon, lambda receptor 1	4.08999e-27	1.01023e-24	3.69338
PATH:04060	Cytokine-cytokine receptor interaction	Ifngr2	Ifngr2	interferon gamma receptor 2	4.08999e-27	1.01023e-24	3.69338
PATH:04060	Cytokine-cytokine receptor interaction	Ccr9	Ccr9	chemokine (C-C motif) receptor 9	4.08999e-27	1.01023e-24	3.69338
PATH:04060	Cytokine-cytokine receptor interaction	Il11	Il11	interleukin 11	4.08999e-27	1.01023e-24	3.69338
PATH:04060	Cytokine-cytokine receptor interaction	Cxcr6	Cxcr6	chemokine (C-X-C motif) receptor 6	4.08999e-27	1.01023e-24	3.69338
PATH:04060	Cytokine-cytokine receptor interaction	Cxcr2	Cxcr2	chemokine (C-X-C motif) receptor 2	4.08999e-27	1.01023e-24	3.69338
PATH:04060	Cytokine-cytokine receptor interaction	Ccl2	Ccl2	chemokine (C-C motif) ligand 2	4.08999e-27	1.01023e-24	3.69338
PATH:04060	Cytokine-cytokine receptor interaction	Il2ra	Il2ra	interleukin 2 receptor, alpha	4.08999e-27	1.01023e-24	3.69338
PATH:04060	Cytokine-cytokine receptor interaction	Il1b	Il1b	interleukin 1 beta	4.08999e-27	1.01023e-24	3.69338
PATH:04060	Cytokine-cytokine receptor interaction	Osm	Osm	oncostatin M	4.08999e-27	1.01023e-24	3.69338
PATH:04060	Cytokine-cytokine receptor interaction	Il18r1	Il18r1	interleukin 18 receptor 1	4.08999e-27	1.01023e-24	3.69338
PATH:04060	Cytokine-cytokine receptor interaction	Pdgfrb	Pdgfrb	platelet derived growth factor receptor, beta polypeptide	4.08999e-27	1.01023e-24	3.69338
PATH:04060	Cytokine-cytokine receptor interaction	Lepr	Lepr	leptin receptor	4.08999e-27	1.01023e-24	3.69338
PATH:04060	Cytokine-cytokine receptor interaction	Tnfrsf8	Tnfrsf8	tumor necrosis factor receptor superfamily, member 8	4.08999e-27	1.01023e-24	3.69338
PATH:04060	Cytokine-cytokine receptor interaction	Cxcl1	Cxcl1	chemokine (C-X-C motif) ligand 1	4.08999e-27	1.01023e-24	3.69338
PATH:04060	Cytokine-cytokine receptor interaction	Inhba	Inhba	inhibin beta-A	4.08999e-27	1.01023e-24	3.69338
PATH:04060	Cytokine-cytokine receptor interaction	Tnfrsf18	Tnfrsf18	tumor necrosis factor receptor superfamily, member 18	4.08999e-27	1.01023e-24	3.69338
PATH:04060	Cytokine-cytokine receptor interaction	Il21r	Il21r	interleukin 21 receptor	4.08999e-27	1.01023e-24	3.69338
PATH:04060	Cytokine-cytokine receptor interaction	Bmp2	Bmp2	bone morphogenetic protein 2	4.08999e-27	1.01023e-24	3.69338
PATH:04060	Cytokine-cytokine receptor interaction	Il23r	Il23r	interleukin 23 receptor	4.08999e-27	1.01023e-24	3.69338
PATH:04060	Cytokine-cytokine receptor interaction	Tgfb2	Tgfb2	transforming growth factor, beta 2	4.08999e-27	1.01023e-24	3.69338
PATH:04060	Cytokine-cytokine receptor interaction	Tnfrsf13b	Tnfrsf13b	tumor necrosis factor receptor superfamily, member 13B	4.08999e-27	1.01023e-24	3.69338
PATH:04060	Cytokine-cytokine receptor interaction	Tnfsf9	Tnfsf9	tumor necrosis factor (ligand) superfamily, member 9	4.08999e-27	1.01023e-24	3.69338
PATH:04060	Cytokine-cytokine receptor interaction	Ccl17	Ccl17	chemokine (C-C motif) ligand 17	4.08999e-27	1.01023e-24	3.69338
PATH:04060	Cytokine-cytokine receptor interaction	Inhbb	Inhbb	inhibin beta-B	4.08999e-27	1.01023e-24	3.69338
PATH:04060	Cytokine-cytokine receptor interaction	Il6	Il6	interleukin 6	4.08999e-27	1.01023e-24	3.69338
PATH:04060	Cytokine-cytokine receptor interaction	Flt3	Flt3	fms-related tyrosine kinase 3	4.08999e-27	1.01023e-24	3.69338
PATH:04060	Cytokine-cytokine receptor interaction	Il10ra	Il10ra	interleukin 10 receptor, alpha	4.08999e-27	1.01023e-24	3.69338
PATH:04060	Cytokine-cytokine receptor interaction	Cxcl3	Cxcl3	chemokine (C-X-C motif) ligand 3	4.08999e-27	1.01023e-24	3.69338
PATH:04060	Cytokine-cytokine receptor interaction	Tgfb1	Tgfb1	transforming growth factor, beta 1	4.08999e-27	1.01023e-24	3.69338
PATH:04060	Cytokine-cytokine receptor interaction	Ccl21	Ccl21	chemokine (C-C motif) ligand 21	4.08999e-27	1.01023e-24	3.69338
PATH:04060	Cytokine-cytokine receptor interaction	Il6r	Il6r	interleukin 6 receptor	4.08999e-27	1.01023e-24	3.69338
PATH:04060	Cytokine-cytokine receptor interaction	Ccl20	Ccl20	chemokine (C-C motif) ligand 20	4.08999e-27	1.01023e-24	3.69338
PATH:04060	Cytokine-cytokine receptor interaction	Tnfrsf1b	Tnfrsf1b	tumor necrosis factor receptor superfamily, member 1b	4.08999e-27	1.01023e-24	3.69338
PATH:04060	Cytokine-cytokine receptor interaction	Cxcl13	Cxcl13	chemokine (C-X-C motif) ligand 13	4.08999e-27	1.01023e-24	3.69338
PATH:04060	Cytokine-cytokine receptor interaction	Ccr7	Ccr7	chemokine (C-C motif) receptor 7	4.08999e-27	1.01023e-24	3.69338
PATH:04060	Cytokine-cytokine receptor interaction	Tnfrsf1a	Tnfrsf1a	tumor necrosis factor receptor superfamily, member 1a	4.08999e-27	1.01023e-24	3.69338
PATH:04060	Cytokine-cytokine receptor interaction	Csf1	Csf1	colony stimulating factor 1 (macrophage)	4.08999e-27	1.01023e-24	3.69338
PATH:04060	Cytokine-cytokine receptor interaction	Ccl12	Ccl12	chemokine (C-C motif) ligand 12	4.08999e-27	1.01023e-24	3.69338
PATH:04060	Cytokine-cytokine receptor interaction	Ccl3	Ccl3	chemokine (C-C motif) ligand 3	4.08999e-27	1.01023e-24	3.69338
PATH:04060	Cytokine-cytokine receptor interaction	Tnfsf13b	Tnfsf13b	tumor necrosis factor (ligand) superfamily, member 13b	4.08999e-27	1.01023e-24	3.69338
PATH:04060	Cytokine-cytokine receptor interaction	Il7r	Il7r	interleukin 7 receptor	4.08999e-27	1.01023e-24	3.69338
PATH:04060	Cytokine-cytokine receptor interaction	Clcf1	Clcf1	cardiotrophin-like cytokine factor 1	4.08999e-27	1.01023e-24	3.69338
PATH:04060	Cytokine-cytokine receptor interaction	Ccl19	Ccl19	chemokine (C-C motif) ligand 19	4.08999e-27	1.01023e-24	3.69338
PATH:04060	Cytokine-cytokine receptor interaction	Ccr6	Ccr6	chemokine (C-C motif) receptor 6	4.08999e-27	1.01023e-24	3.69338
PATH:04060	Cytokine-cytokine receptor interaction	Ccl7	Ccl7	chemokine (C-C motif) ligand 7	4.08999e-27	1.01023e-24	3.69338
PATH:04060	Cytokine-cytokine receptor interaction	Lpo	Lpo	lactoperoxidase	4.08999e-27	1.01023e-24	3.69338
PATH:04060	Cytokine-cytokine receptor interaction	Ccl6	Ccl6	chemokine (C-C motif) ligand 6	4.08999e-27	1.01023e-24	3.69338
PATH:04060	Cytokine-cytokine receptor interaction	Pdgfra	Pdgfra	platelet derived growth factor receptor, alpha polypeptide	4.08999e-27	1.01023e-24	3.69338
PATH:05150	Staphylococcus aureus infection	C1qb	C1qb	complement component 1, q subcomponent, B chain	5.70376e-20	7.04414e-18	6.46178
PATH:05150	Staphylococcus aureus infection	Cfd	Cfd	complement factor D (adipsin)	5.70376e-20	7.04414e-18	6.46178
PATH:05150	Staphylococcus aureus infection	C1r	C1r	complement component 1, r subcomponent	5.70376e-20	7.04414e-18	6.46178
PATH:05150	Staphylococcus aureus infection	C3	C3	complement component 3	5.70376e-20	7.04414e-18	6.46178
PATH:05150	Staphylococcus aureus infection	Cfb	Cfb	complement factor B	5.70376e-20	7.04414e-18	6.46178
PATH:05150	Staphylococcus aureus infection	Fcgr2a	Fcgr2a	Fc fragment of IgG, low affinity IIa, receptor	5.70376e-20	7.04414e-18	6.46178
PATH:05150	Staphylococcus aureus infection	Selp	Selp	selectin P	5.70376e-20	7.04414e-18	6.46178
PATH:05150	Staphylococcus aureus infection	C3ar1	C3ar1	complement component 3a receptor 1	5.70376e-20	7.04414e-18	6.46178
PATH:05150	Staphylococcus aureus infection	C1qc	C1qc	complement component 1, q subcomponent, C chain	5.70376e-20	7.04414e-18	6.46178
PATH:05150	Staphylococcus aureus infection	RT1-Ha	RT1-Ha	RT1 class II, locus Ha	5.70376e-20	7.04414e-18	6.46178
PATH:05150	Staphylococcus aureus infection	Fcgr2b	Fcgr2b	Fc fragment of IgG, low affinity IIb, receptor (CD32)	5.70376e-20	7.04414e-18	6.46178
PATH:05150	Staphylococcus aureus infection	Itgae	Itgae	integrin, alpha E	5.70376e-20	7.04414e-18	6.46178
PATH:05150	Staphylococcus aureus infection	C4b	C4b	complement component 4B (Chido blood group)	5.70376e-20	7.04414e-18	6.46178
PATH:05150	Staphylococcus aureus infection	Selplg	Selplg	selectin P ligand	5.70376e-20	7.04414e-18	6.46178
PATH:05150	Staphylococcus aureus infection	Cfi	Cfi	complement factor I	5.70376e-20	7.04414e-18	6.46178
PATH:05150	Staphylococcus aureus infection	Itgb2	Itgb2	integrin, beta 2	5.70376e-20	7.04414e-18	6.46178
PATH:05150	Staphylococcus aureus infection	RT1-DOb	RT1-DOb	RT1 class II, locus DOb	5.70376e-20	7.04414e-18	6.46178
PATH:05150	Staphylococcus aureus infection	Fcar	Fcar	Fc fragment of IgA, receptor for	5.70376e-20	7.04414e-18	6.46178
PATH:05150	Staphylococcus aureus infection	C1qa	C1qa	complement component 1, q subcomponent, A chain	5.70376e-20	7.04414e-18	6.46178
PATH:05150	Staphylococcus aureus infection	Itgal	Itgal	integrin, alpha L	5.70376e-20	7.04414e-18	6.46178
PATH:05150	Staphylococcus aureus infection	Fgg	Fgg	fibrinogen gamma chain	5.70376e-20	7.04414e-18	6.46178
PATH:05150	Staphylococcus aureus infection	RT1-DOa	RT1-DOa	RT1 class II, locus DOa	5.70376e-20	7.04414e-18	6.46178
PATH:05150	Staphylococcus aureus infection	C4a	C4a	complement component 4A (Rodgers blood group)	5.70376e-20	7.04414e-18	6.46178
PATH:05150	Staphylococcus aureus infection	C1s	C1s	complement component 1, s subcomponent	5.70376e-20	7.04414e-18	6.46178
PATH:05150	Staphylococcus aureus infection	Itgam	Itgam	integrin, alpha M	5.70376e-20	7.04414e-18	6.46178
PATH:05150	Staphylococcus aureus infection	Icam1	Icam1	intercellular adhesion molecule 1	5.70376e-20	7.04414e-18	6.46178
PATH:05150	Staphylococcus aureus infection	Ptafr	Ptafr	platelet-activating factor receptor	5.70376e-20	7.04414e-18	6.46178
PATH:05150	Staphylococcus aureus infection	C5ar1	C5ar1	complement component 5a receptor 1	5.70376e-20	7.04414e-18	6.46178
PATH:05150	Staphylococcus aureus infection	Fcgr1a	Fcgr1a	Fc fragment of IgG, high affinity Ia, receptor (CD64)	5.70376e-20	7.04414e-18	6.46178
PATH:05150	Staphylococcus aureus infection	RT1-Da	RT1-Da	RT1 class II, locus Da	5.70376e-20	7.04414e-18	6.46178
PATH:05150	Staphylococcus aureus infection	C2	C2	complement component 2	5.70376e-20	7.04414e-18	6.46178
PATH:05150	Staphylococcus aureus infection	Cfh	Cfh	complement factor H	5.70376e-20	7.04414e-18	6.46178
PATH:04640	Hematopoietic cell lineage	Il9r	Il9r	interleukin 9 receptor	1.16173e-18	9.56491e-17	4.95525
PATH:04640	Hematopoietic cell lineage	Cr2	Cr2	complement component (3d/Epstein Barr virus) receptor 2	1.16173e-18	9.56491e-17	4.95525
PATH:04640	Hematopoietic cell lineage	Il1r2	Il1r2	interleukin 1 receptor, type II	1.16173e-18	9.56491e-17	4.95525
PATH:04640	Hematopoietic cell lineage	Il7	Il7	interleukin 7	1.16173e-18	9.56491e-17	4.95525
PATH:04640	Hematopoietic cell lineage	Cd3e	Cd3e	CD3 molecule, epsilon	1.16173e-18	9.56491e-17	4.95525
PATH:04640	Hematopoietic cell lineage	Il1a	Il1a	interleukin 1 alpha	1.16173e-18	9.56491e-17	4.95525
PATH:04640	Hematopoietic cell lineage	Cd38	Cd38	CD38 molecule	1.16173e-18	9.56491e-17	4.95525
PATH:04640	Hematopoietic cell lineage	Csf3r	Csf3r	colony stimulating factor 3 receptor (granulocyte)	1.16173e-18	9.56491e-17	4.95525
PATH:04640	Hematopoietic cell lineage	Cd44	Cd44	Cd44 molecule	1.16173e-18	9.56491e-17	4.95525
PATH:04640	Hematopoietic cell lineage	Cd22	Cd22	CD22 molecule	1.16173e-18	9.56491e-17	4.95525
PATH:04640	Hematopoietic cell lineage	Cd4	Cd4	Cd4 molecule	1.16173e-18	9.56491e-17	4.95525
PATH:04640	Hematopoietic cell lineage	Itgae	Itgae	integrin, alpha E	1.16173e-18	9.56491e-17	4.95525
PATH:04640	Hematopoietic cell lineage	Csf2ra	Csf2ra	colony stimulating factor 2 receptor, alpha, low-affinity (granulocyte-macrophage)	1.16173e-18	9.56491e-17	4.95525
PATH:04640	Hematopoietic cell lineage	Csf1r	Csf1r	colony stimulating factor 1 receptor	1.16173e-18	9.56491e-17	4.95525
PATH:04640	Hematopoietic cell lineage	Il11	Il11	interleukin 11	1.16173e-18	9.56491e-17	4.95525
PATH:04640	Hematopoietic cell lineage	Cd19	Cd19	CD19 molecule	1.16173e-18	9.56491e-17	4.95525
PATH:04640	Hematopoietic cell lineage	Il2ra	Il2ra	interleukin 2 receptor, alpha	1.16173e-18	9.56491e-17	4.95525
PATH:04640	Hematopoietic cell lineage	Il1b	Il1b	interleukin 1 beta	1.16173e-18	9.56491e-17	4.95525
PATH:04640	Hematopoietic cell lineage	C4bpa	C4bpa	complement component 4 binding protein, alpha	1.16173e-18	9.56491e-17	4.95525
PATH:04640	Hematopoietic cell lineage	Cd37	Cd37	CD37 molecule	1.16173e-18	9.56491e-17	4.95525
PATH:04640	Hematopoietic cell lineage	Cd14	Cd14	CD14 molecule	1.16173e-18	9.56491e-17	4.95525
PATH:04640	Hematopoietic cell lineage	Itga4	Itga4	integrin, alpha 4	1.16173e-18	9.56491e-17	4.95525
PATH:04640	Hematopoietic cell lineage	Il6	Il6	interleukin 6	1.16173e-18	9.56491e-17	4.95525
PATH:04640	Hematopoietic cell lineage	Cd2	Cd2	Cd2 molecule	1.16173e-18	9.56491e-17	4.95525
PATH:04640	Hematopoietic cell lineage	Itga5	Itga5	integrin, alpha 5 (fibronectin receptor, alpha polypeptide)	1.16173e-18	9.56491e-17	4.95525
PATH:04640	Hematopoietic cell lineage	Flt3	Flt3	fms-related tyrosine kinase 3	1.16173e-18	9.56491e-17	4.95525
PATH:04640	Hematopoietic cell lineage	Cd3g	Cd3g	CD3 molecule, gamma	1.16173e-18	9.56491e-17	4.95525
PATH:04640	Hematopoietic cell lineage	Fcer2	Fcer2	Fc fragment of IgE, low affinity II, receptor for (CD23)	1.16173e-18	9.56491e-17	4.95525
PATH:04640	Hematopoietic cell lineage	Itgam	Itgam	integrin, alpha M	1.16173e-18	9.56491e-17	4.95525
PATH:04640	Hematopoietic cell lineage	Il6r	Il6r	interleukin 6 receptor	1.16173e-18	9.56491e-17	4.95525
PATH:04640	Hematopoietic cell lineage	Csf1	Csf1	colony stimulating factor 1 (macrophage)	1.16173e-18	9.56491e-17	4.95525
PATH:04640	Hematopoietic cell lineage	Siglech	Siglech	sialic acid binding Ig-like lectin H	1.16173e-18	9.56491e-17	4.95525
PATH:04640	Hematopoietic cell lineage	Fcgr1a	Fcgr1a	Fc fragment of IgG, high affinity Ia, receptor (CD64)	1.16173e-18	9.56491e-17	4.95525
PATH:04640	Hematopoietic cell lineage	RT1-Da	RT1-Da	RT1 class II, locus Da	1.16173e-18	9.56491e-17	4.95525
PATH:04640	Hematopoietic cell lineage	Il7r	Il7r	interleukin 7 receptor	1.16173e-18	9.56491e-17	4.95525
PATH:04640	Hematopoietic cell lineage	Ms4a1	Ms4a1	membrane-spanning 4-domains, subfamily A, member 1	1.16173e-18	9.56491e-17	4.95525
PATH:04640	Hematopoietic cell lineage	Lpo	Lpo	lactoperoxidase	1.16173e-18	9.56491e-17	4.95525
PATH:04640	Hematopoietic cell lineage	Cd3d	Cd3d	CD3 molecule, delta	1.16173e-18	9.56491e-17	4.95525
PATH:04640	Hematopoietic cell lineage	Cd7	Cd7	Cd7 molecule	1.16173e-18	9.56491e-17	4.95525
PATH:04062	Chemokine signaling pathway	Ccl22	Ccl22	chemokine (C-C motif) ligand 22	6.35115e-16	3.92183e-14	3.30075
PATH:04062	Chemokine signaling pathway	Elmo1	Elmo1	engulfment and cell motility 1	6.35115e-16	3.92183e-14	3.30075
PATH:04062	Chemokine signaling pathway	Cxcl14	Cxcl14	chemokine (C-X-C motif) ligand 14	6.35115e-16	3.92183e-14	3.30075
PATH:04062	Chemokine signaling pathway	Grap2	Grap2	GRB2-related adaptor protein 2	6.35115e-16	3.92183e-14	3.30075
PATH:04062	Chemokine signaling pathway	Ccr1	Ccr1	chemokine (C-C motif) receptor 1	6.35115e-16	3.92183e-14	3.30075
PATH:04062	Chemokine signaling pathway	Ccr4	Ccr4	chemokine (C-C motif) receptor 4	6.35115e-16	3.92183e-14	3.30075
PATH:04062	Chemokine signaling pathway	Xcr1	Xcr1	chemokine (C motif) receptor 1	6.35115e-16	3.92183e-14	3.30075
PATH:04062	Chemokine signaling pathway	Adcy7	Adcy7	adenylate cyclase 7	6.35115e-16	3.92183e-14	3.30075
PATH:04062	Chemokine signaling pathway	Lck	Lck	LCK proto-oncogene, Src family tyrosine kinase	6.35115e-16	3.92183e-14	3.30075
PATH:04062	Chemokine signaling pathway	Prkcb	Prkcb	protein kinase C, beta	6.35115e-16	3.92183e-14	3.30075
PATH:04062	Chemokine signaling pathway	Cxcr4	Cxcr4	chemokine (C-X-C motif) receptor 4	6.35115e-16	3.92183e-14	3.30075
PATH:04062	Chemokine signaling pathway	Cx3cr1	Cx3cr1	chemokine (C-X3-C motif) receptor 1	6.35115e-16	3.92183e-14	3.30075
PATH:04062	Chemokine signaling pathway	Cxcl6	Cxcl6	chemokine (C-X-C motif) ligand 6	6.35115e-16	3.92183e-14	3.30075
PATH:04062	Chemokine signaling pathway	Dock2	Dock2	dedicator of cytokinesis 2	6.35115e-16	3.92183e-14	3.30075
PATH:04062	Chemokine signaling pathway	Pik3cd	Pik3cd	phosphatidylinositol-4,5-bisphosphate 3-kinase, catalytic subunit delta	6.35115e-16	3.92183e-14	3.30075
PATH:04062	Chemokine signaling pathway	Ccr3	Ccr3	chemokine (C-C motif) receptor 3	6.35115e-16	3.92183e-14	3.30075
PATH:04062	Chemokine signaling pathway	Lyn	Lyn	LYN proto-oncogene, Src family tyrosine kinase	6.35115e-16	3.92183e-14	3.30075
PATH:04062	Chemokine signaling pathway	Shc2	Shc2	SHC (Src homology 2 domain containing) transforming protein 2	6.35115e-16	3.92183e-14	3.30075
PATH:04062	Chemokine signaling pathway	Cxcl2	Cxcl2	chemokine (C-X-C motif) ligand 2	6.35115e-16	3.92183e-14	3.30075
PATH:04062	Chemokine signaling pathway	Ncf1	Ncf1	neutrophil cytosolic factor 1	6.35115e-16	3.92183e-14	3.30075
PATH:04062	Chemokine signaling pathway	Ccr5	Ccr5	chemokine (C-C motif) receptor 5	6.35115e-16	3.92183e-14	3.30075
PATH:04062	Chemokine signaling pathway	Gng2	Gng2	guanine nucleotide binding protein (G protein), gamma 2	6.35115e-16	3.92183e-14	3.30075
PATH:04062	Chemokine signaling pathway	Ccr9	Ccr9	chemokine (C-C motif) receptor 9	6.35115e-16	3.92183e-14	3.30075
PATH:04062	Chemokine signaling pathway	Cxcr6	Cxcr6	chemokine (C-X-C motif) receptor 6	6.35115e-16	3.92183e-14	3.30075
PATH:04062	Chemokine signaling pathway	Cxcr2	Cxcr2	chemokine (C-X-C motif) receptor 2	6.35115e-16	3.92183e-14	3.30075
PATH:04062	Chemokine signaling pathway	Gngt2	Gngt2	guanine nucleotide binding protein (G protein), gamma transducing activity polypeptide 2	6.35115e-16	3.92183e-14	3.30075
PATH:04062	Chemokine signaling pathway	Ccl2	Ccl2	chemokine (C-C motif) ligand 2	6.35115e-16	3.92183e-14	3.30075
PATH:04062	Chemokine signaling pathway	Adcy8	Adcy8	adenylate cyclase 8 (brain)	6.35115e-16	3.92183e-14	3.30075
PATH:04062	Chemokine signaling pathway	Plcb2	Plcb2	phospholipase C, beta 2	6.35115e-16	3.92183e-14	3.30075
PATH:04062	Chemokine signaling pathway	Gng11	Gng11	guanine nucleotide binding protein (G protein), gamma 11	6.35115e-16	3.92183e-14	3.30075
PATH:04062	Chemokine signaling pathway	Fgr	Fgr	FGR proto-oncogene, Src family tyrosine kinase	6.35115e-16	3.92183e-14	3.30075
PATH:04062	Chemokine signaling pathway	Cxcl1	Cxcl1	chemokine (C-X-C motif) ligand 1	6.35115e-16	3.92183e-14	3.30075
PATH:04062	Chemokine signaling pathway	Prex1	Prex1	phosphatidylinositol-3,4,5-trisphosphate-dependent Rac exchange factor 1	6.35115e-16	3.92183e-14	3.30075
PATH:04062	Chemokine signaling pathway	Ccl17	Ccl17	chemokine (C-C motif) ligand 17	6.35115e-16	3.92183e-14	3.30075
PATH:04062	Chemokine signaling pathway	Rac2	Rac2	ras-related C3 botulinum toxin substrate 2 (rho family, small GTP binding protein Rac2)	6.35115e-16	3.92183e-14	3.30075
PATH:04062	Chemokine signaling pathway	Vav1	Vav1	vav 1 guanine nucleotide exchange factor	6.35115e-16	3.92183e-14	3.30075
PATH:04062	Chemokine signaling pathway	Cxcl3	Cxcl3	chemokine (C-X-C motif) ligand 3	6.35115e-16	3.92183e-14	3.30075
PATH:04062	Chemokine signaling pathway	Pik3cg	Pik3cg	phosphatidylinositol-4,5-bisphosphate 3-kinase, catalytic subunit gamma	6.35115e-16	3.92183e-14	3.30075
PATH:04062	Chemokine signaling pathway	Ccl21	Ccl21	chemokine (C-C motif) ligand 21	6.35115e-16	3.92183e-14	3.30075
PATH:04062	Chemokine signaling pathway	Itk	Itk	IL2-inducible T-cell kinase	6.35115e-16	3.92183e-14	3.30075
PATH:04062	Chemokine signaling pathway	Ccl20	Ccl20	chemokine (C-C motif) ligand 20	6.35115e-16	3.92183e-14	3.30075
PATH:04062	Chemokine signaling pathway	Cxcl13	Cxcl13	chemokine (C-X-C motif) ligand 13	6.35115e-16	3.92183e-14	3.30075
PATH:04062	Chemokine signaling pathway	Ccr7	Ccr7	chemokine (C-C motif) receptor 7	6.35115e-16	3.92183e-14	3.30075
PATH:04062	Chemokine signaling pathway	Gng8	Gng8	guanine nucleotide binding protein (G protein), gamma 8	6.35115e-16	3.92183e-14	3.30075
PATH:04062	Chemokine signaling pathway	Ccl12	Ccl12	chemokine (C-C motif) ligand 12	6.35115e-16	3.92183e-14	3.30075
PATH:04062	Chemokine signaling pathway	Ccl3	Ccl3	chemokine (C-C motif) ligand 3	6.35115e-16	3.92183e-14	3.30075
PATH:04062	Chemokine signaling pathway	Pik3r5	Pik3r5	phosphoinositide-3-kinase, regulatory subunit 5	6.35115e-16	3.92183e-14	3.30075
PATH:04062	Chemokine signaling pathway	Ccl19	Ccl19	chemokine (C-C motif) ligand 19	6.35115e-16	3.92183e-14	3.30075
PATH:04062	Chemokine signaling pathway	Ccr6	Ccr6	chemokine (C-C motif) receptor 6	6.35115e-16	3.92183e-14	3.30075
PATH:04062	Chemokine signaling pathway	Ccl7	Ccl7	chemokine (C-C motif) ligand 7	6.35115e-16	3.92183e-14	3.30075
PATH:04062	Chemokine signaling pathway	Ccl6	Ccl6	chemokine (C-C motif) ligand 6	6.35115e-16	3.92183e-14	3.30075
PATH:04062	Chemokine signaling pathway	Crkl	Crkl	v-crk avian sarcoma virus CT10 oncogene homolog-like	6.35115e-16	3.92183e-14	3.30075
PATH:04062	Chemokine signaling pathway	Gnb4	Gnb4	guanine nucleotide binding protein (G protein), beta polypeptide 4	6.35115e-16	3.92183e-14	3.30075
PATH:04062	Chemokine signaling pathway	Hck	Hck	hemopoietic cell kinase	6.35115e-16	3.92183e-14	3.30075
PATH:04514	Cell adhesion molecules (CAMs)	Cldn9	Cldn9	claudin 9	2.38079e-15	1.17611e-13	3.4416
PATH:04514	Cell adhesion molecules (CAMs)	Cd274	Cd274	CD274 molecule	2.38079e-15	1.17611e-13	3.4416
PATH:04514	Cell adhesion molecules (CAMs)	Ncam1	Ncam1	neural cell adhesion molecule 1	2.38079e-15	1.17611e-13	3.4416
PATH:04514	Cell adhesion molecules (CAMs)	Nrxn3	Nrxn3	neurexin 3	2.38079e-15	1.17611e-13	3.4416
PATH:04514	Cell adhesion molecules (CAMs)	Nrcam	Nrcam	neuronal cell adhesion molecule	2.38079e-15	1.17611e-13	3.4416
PATH:04514	Cell adhesion molecules (CAMs)	Cd276	Cd276	Cd276 molecule	2.38079e-15	1.17611e-13	3.4416
PATH:04514	Cell adhesion molecules (CAMs)	Sell	Sell	selectin L	2.38079e-15	1.17611e-13	3.4416
PATH:04514	Cell adhesion molecules (CAMs)	PVR	PVR	poliovirus receptor	2.38079e-15	1.17611e-13	3.4416
PATH:04514	Cell adhesion molecules (CAMs)	Itgb7	Itgb7	integrin, beta 7	2.38079e-15	1.17611e-13	3.4416
PATH:04514	Cell adhesion molecules (CAMs)	Siglec1	Siglec1	sialic acid binding Ig-like lectin 1, sialoadhesin	2.38079e-15	1.17611e-13	3.4416
PATH:04514	Cell adhesion molecules (CAMs)	Lrrc4b	Lrrc4b	leucine rich repeat containing 4B	2.38079e-15	1.17611e-13	3.4416
PATH:04514	Cell adhesion molecules (CAMs)	Selp	Selp	selectin P	2.38079e-15	1.17611e-13	3.4416
PATH:04514	Cell adhesion molecules (CAMs)	Nlgn2	Nlgn2	neuroligin 2	2.38079e-15	1.17611e-13	3.4416
PATH:04514	Cell adhesion molecules (CAMs)	Cd40	Cd40	CD40 molecule, TNF receptor superfamily member 5	2.38079e-15	1.17611e-13	3.4416
PATH:04514	Cell adhesion molecules (CAMs)	RT1-Ha	RT1-Ha	RT1 class II, locus Ha	2.38079e-15	1.17611e-13	3.4416
PATH:04514	Cell adhesion molecules (CAMs)	Cd22	Cd22	CD22 molecule	2.38079e-15	1.17611e-13	3.4416
PATH:04514	Cell adhesion molecules (CAMs)	Cd4	Cd4	Cd4 molecule	2.38079e-15	1.17611e-13	3.4416
PATH:04514	Cell adhesion molecules (CAMs)	Itgae	Itgae	integrin, alpha E	2.38079e-15	1.17611e-13	3.4416
PATH:04514	Cell adhesion molecules (CAMs)	Ntng1	Ntng1	netrin G1	2.38079e-15	1.17611e-13	3.4416
PATH:04514	Cell adhesion molecules (CAMs)	Selplg	Selplg	selectin P ligand	2.38079e-15	1.17611e-13	3.4416
PATH:04514	Cell adhesion molecules (CAMs)	Cd80	Cd80	Cd80 molecule	2.38079e-15	1.17611e-13	3.4416
PATH:04514	Cell adhesion molecules (CAMs)	Itgb2	Itgb2	integrin, beta 2	2.38079e-15	1.17611e-13	3.4416
PATH:04514	Cell adhesion molecules (CAMs)	Vcam1	Vcam1	vascular cell adhesion molecule 1	2.38079e-15	1.17611e-13	3.4416
PATH:04514	Cell adhesion molecules (CAMs)	RT1-DOb	RT1-DOb	RT1 class II, locus DOb	2.38079e-15	1.17611e-13	3.4416
PATH:04514	Cell adhesion molecules (CAMs)	Cd226	Cd226	CD226 molecule	2.38079e-15	1.17611e-13	3.4416
PATH:04514	Cell adhesion molecules (CAMs)	Ptprs	Ptprs	protein tyrosine phosphatase, receptor type, S	2.38079e-15	1.17611e-13	3.4416
PATH:04514	Cell adhesion molecules (CAMs)	Cntn1	Cntn1	contactin 1	2.38079e-15	1.17611e-13	3.4416
PATH:04514	Cell adhesion molecules (CAMs)	Itgal	Itgal	integrin, alpha L	2.38079e-15	1.17611e-13	3.4416
PATH:04514	Cell adhesion molecules (CAMs)	Sdc1	Sdc1	syndecan 1	2.38079e-15	1.17611e-13	3.4416
PATH:04514	Cell adhesion molecules (CAMs)	Cldn6	Cldn6	claudin 6	2.38079e-15	1.17611e-13	3.4416
PATH:04514	Cell adhesion molecules (CAMs)	Cldn14	Cldn14	claudin 14	2.38079e-15	1.17611e-13	3.4416
PATH:04514	Cell adhesion molecules (CAMs)	Itga4	Itga4	integrin, alpha 4	2.38079e-15	1.17611e-13	3.4416
PATH:04514	Cell adhesion molecules (CAMs)	RT1-DOa	RT1-DOa	RT1 class II, locus DOa	2.38079e-15	1.17611e-13	3.4416
PATH:04514	Cell adhesion molecules (CAMs)	Negr1	Negr1	neuronal growth regulator 1	2.38079e-15	1.17611e-13	3.4416
PATH:04514	Cell adhesion molecules (CAMs)	Cd2	Cd2	Cd2 molecule	2.38079e-15	1.17611e-13	3.4416
PATH:04514	Cell adhesion molecules (CAMs)	Cldn1	Cldn1	claudin 1	2.38079e-15	1.17611e-13	3.4416
PATH:04514	Cell adhesion molecules (CAMs)	Cd86	Cd86	CD86 molecule	2.38079e-15	1.17611e-13	3.4416
PATH:04514	Cell adhesion molecules (CAMs)	Nlgn1	Nlgn1	neuroligin 1	2.38079e-15	1.17611e-13	3.4416
PATH:04514	Cell adhesion molecules (CAMs)	Itgam	Itgam	integrin, alpha M	2.38079e-15	1.17611e-13	3.4416
PATH:04514	Cell adhesion molecules (CAMs)	Cadm3	Cadm3	cell adhesion molecule 3	2.38079e-15	1.17611e-13	3.4416
PATH:04514	Cell adhesion molecules (CAMs)	Ctla4	Ctla4	cytotoxic T-lymphocyte-associated protein 4	2.38079e-15	1.17611e-13	3.4416
PATH:04514	Cell adhesion molecules (CAMs)	Icam1	Icam1	intercellular adhesion molecule 1	2.38079e-15	1.17611e-13	3.4416
PATH:04514	Cell adhesion molecules (CAMs)	Icos	Icos	inducible T-cell co-stimulator	2.38079e-15	1.17611e-13	3.4416
PATH:04514	Cell adhesion molecules (CAMs)	Ptprc	Ptprc	protein tyrosine phosphatase, receptor type, C	2.38079e-15	1.17611e-13	3.4416
PATH:04514	Cell adhesion molecules (CAMs)	RT1-Da	RT1-Da	RT1 class II, locus Da	2.38079e-15	1.17611e-13	3.4416
PATH:04514	Cell adhesion molecules (CAMs)	Nrxn2	Nrxn2	neurexin 2	2.38079e-15	1.17611e-13	3.4416
PATH:04514	Cell adhesion molecules (CAMs)	Pdcd1lg2	Pdcd1lg2	programmed cell death 1 ligand 2	2.38079e-15	1.17611e-13	3.4416
PATH:04514	Cell adhesion molecules (CAMs)	Sele	Sele	selectin E	2.38079e-15	1.17611e-13	3.4416
PATH:04514	Cell adhesion molecules (CAMs)	Nrxn1	Nrxn1	neurexin 1	2.38079e-15	1.17611e-13	3.4416
PATH:05152	Tuberculosis	Clec7a	Clec7a	C-type lectin domain family 7, member A	2.33098e-14	8.42303e-13	3.01916
PATH:05152	Tuberculosis	Casp8	Casp8	caspase 8	2.33098e-14	8.42303e-13	3.01916
PATH:05152	Tuberculosis	Tlr9	Tlr9	toll-like receptor 9	2.33098e-14	8.42303e-13	3.01916
PATH:05152	Tuberculosis	Mrc1	Mrc1	mannose receptor, C type 1	2.33098e-14	8.42303e-13	3.01916
PATH:05152	Tuberculosis	Card9	Card9	caspase recruitment domain family, member 9	2.33098e-14	8.42303e-13	3.01916
PATH:05152	Tuberculosis	Lbp	Lbp	lipopolysaccharide binding protein	2.33098e-14	8.42303e-13	3.01916
PATH:05152	Tuberculosis	C3	C3	complement component 3	2.33098e-14	8.42303e-13	3.01916
PATH:05152	Tuberculosis	Nod2	Nod2	nucleotide-binding oligomerization domain containing 2	2.33098e-14	8.42303e-13	3.01916
PATH:05152	Tuberculosis	Il1a	Il1a	interleukin 1 alpha	2.33098e-14	8.42303e-13	3.01916
PATH:05152	Tuberculosis	Tlr10	Tlr10	toll-like receptor 10	2.33098e-14	8.42303e-13	3.01916
PATH:05152	Tuberculosis	Coro1a	Coro1a	coronin, actin binding protein 1A	2.33098e-14	8.42303e-13	3.01916
PATH:05152	Tuberculosis	Fcgr2a	Fcgr2a	Fc fragment of IgG, low affinity IIa, receptor	2.33098e-14	8.42303e-13	3.01916
PATH:05152	Tuberculosis	Chp2	Chp2	calcineurin-like EF hand protein 2	2.33098e-14	8.42303e-13	3.01916
PATH:05152	Tuberculosis	Pla2r1	Pla2r1	phospholipase A2 receptor 1	2.33098e-14	8.42303e-13	3.01916
PATH:05152	Tuberculosis	Tgfb3	Tgfb3	transforming growth factor, beta 3	2.33098e-14	8.42303e-13	3.01916
PATH:05152	Tuberculosis	Il18	Il18	interleukin 18	2.33098e-14	8.42303e-13	3.01916
PATH:05152	Tuberculosis	Ctsd	Ctsd	cathepsin D	2.33098e-14	8.42303e-13	3.01916
PATH:05152	Tuberculosis	RT1-Ha	RT1-Ha	RT1 class II, locus Ha	2.33098e-14	8.42303e-13	3.01916
PATH:05152	Tuberculosis	Fcgr2b	Fcgr2b	Fc fragment of IgG, low affinity IIb, receptor (CD32)	2.33098e-14	8.42303e-13	3.01916
PATH:05152	Tuberculosis	Itgae	Itgae	integrin, alpha E	2.33098e-14	8.42303e-13	3.01916
PATH:05152	Tuberculosis	C4b	C4b	complement component 4B (Chido blood group)	2.33098e-14	8.42303e-13	3.01916
PATH:05152	Tuberculosis	Irak3	Irak3	interleukin-1 receptor-associated kinase 3	2.33098e-14	8.42303e-13	3.01916
PATH:05152	Tuberculosis	Tlr4	Tlr4	toll-like receptor 4	2.33098e-14	8.42303e-13	3.01916
PATH:05152	Tuberculosis	LOC102552548	LOC102552548	kinase suppressor of Ras 1-like	2.33098e-14	8.42303e-13	3.01916
PATH:05152	Tuberculosis	Itgb2	Itgb2	integrin, beta 2	2.33098e-14	8.42303e-13	3.01916
PATH:05152	Tuberculosis	Nos2	Nos2	nitric oxide synthase 2, inducible	2.33098e-14	8.42303e-13	3.01916
PATH:05152	Tuberculosis	Tlr1	Tlr1	toll-like receptor 1	2.33098e-14	8.42303e-13	3.01916
PATH:05152	Tuberculosis	Ifngr2	Ifngr2	interferon gamma receptor 2	2.33098e-14	8.42303e-13	3.01916
PATH:05152	Tuberculosis	Tlr6	Tlr6	toll-like receptor 6	2.33098e-14	8.42303e-13	3.01916
PATH:05152	Tuberculosis	RT1-DOb	RT1-DOb	RT1 class II, locus DOb	2.33098e-14	8.42303e-13	3.01916
PATH:05152	Tuberculosis	Il1b	Il1b	interleukin 1 beta	2.33098e-14	8.42303e-13	3.01916
PATH:05152	Tuberculosis	Clec4e	Clec4e	C-type lectin domain family 4, member E	2.33098e-14	8.42303e-13	3.01916
PATH:05152	Tuberculosis	Tcirg1	Tcirg1	T-cell, immune regulator 1, ATPase, H+ transporting, lysosomal V0 subunit A3	2.33098e-14	8.42303e-13	3.01916
PATH:05152	Tuberculosis	Cd14	Cd14	CD14 molecule	2.33098e-14	8.42303e-13	3.01916
PATH:05152	Tuberculosis	Rab7b	Rab7b	Rab7b, member RAS oncogene family	2.33098e-14	8.42303e-13	3.01916
PATH:05152	Tuberculosis	Tgfb2	Tgfb2	transforming growth factor, beta 2	2.33098e-14	8.42303e-13	3.01916
PATH:05152	Tuberculosis	Lsp1	Lsp1	lymphocyte-specific protein 1	2.33098e-14	8.42303e-13	3.01916
PATH:05152	Tuberculosis	Mrc2	Mrc2	mannose receptor, C type 2	2.33098e-14	8.42303e-13	3.01916
PATH:05152	Tuberculosis	RT1-DOa	RT1-DOa	RT1 class II, locus DOa	2.33098e-14	8.42303e-13	3.01916
PATH:05152	Tuberculosis	Il6	Il6	interleukin 6	2.33098e-14	8.42303e-13	3.01916
PATH:05152	Tuberculosis	Ciita	Ciita	class II, major histocompatibility complex, transactivator	2.33098e-14	8.42303e-13	3.01916
PATH:05152	Tuberculosis	C4a	C4a	complement component 4A (Rodgers blood group)	2.33098e-14	8.42303e-13	3.01916
PATH:05152	Tuberculosis	Il10ra	Il10ra	interleukin 10 receptor, alpha	2.33098e-14	8.42303e-13	3.01916
PATH:05152	Tuberculosis	Ksr1	Ksr1	kinase suppressor of ras 1	2.33098e-14	8.42303e-13	3.01916
PATH:05152	Tuberculosis	Tgfb1	Tgfb1	transforming growth factor, beta 1	2.33098e-14	8.42303e-13	3.01916
PATH:05152	Tuberculosis	Itgax	Itgax	integrin, alpha X	2.33098e-14	8.42303e-13	3.01916
PATH:05152	Tuberculosis	Itgam	Itgam	integrin, alpha M	2.33098e-14	8.42303e-13	3.01916
PATH:05152	Tuberculosis	Syk	Syk	spleen tyrosine kinase	2.33098e-14	8.42303e-13	3.01916
PATH:05152	Tuberculosis	Tnfrsf1a	Tnfrsf1a	tumor necrosis factor receptor superfamily, member 1a	2.33098e-14	8.42303e-13	3.01916
PATH:05152	Tuberculosis	Fcgr1a	Fcgr1a	Fc fragment of IgG, high affinity Ia, receptor (CD64)	2.33098e-14	8.42303e-13	3.01916
PATH:05152	Tuberculosis	Apaf1	Apaf1	apoptotic peptidase activating factor 1	2.33098e-14	8.42303e-13	3.01916
PATH:05152	Tuberculosis	RT1-Da	RT1-Da	RT1 class II, locus Da	2.33098e-14	8.42303e-13	3.01916
PATH:05152	Tuberculosis	Tlr2	Tlr2	toll-like receptor 2	2.33098e-14	8.42303e-13	3.01916
PATH:05152	Tuberculosis	Ctss	Ctss	cathepsin S	2.33098e-14	8.42303e-13	3.01916
PATH:05152	Tuberculosis	Casp3	Casp3	caspase 3	2.33098e-14	8.42303e-13	3.01916
PATH:05133	Pertussis	C1qb	C1qb	complement component 1, q subcomponent, B chain	2.38709e-14	8.42303e-13	4.58051
PATH:05133	Pertussis	C1r	C1r	complement component 1, r subcomponent	2.38709e-14	8.42303e-13	4.58051
PATH:05133	Pertussis	C3	C3	complement component 3	2.38709e-14	8.42303e-13	4.58051
PATH:05133	Pertussis	Il1a	Il1a	interleukin 1 alpha	2.38709e-14	8.42303e-13	4.58051
PATH:05133	Pertussis	Pycard	Pycard	PYD and CARD domain containing	2.38709e-14	8.42303e-13	4.58051
PATH:05133	Pertussis	Nlrp12	Nlrp12	NLR family, pyrin domain containing 12	2.38709e-14	8.42303e-13	4.58051
PATH:05133	Pertussis	Cxcl6	Cxcl6	chemokine (C-X-C motif) ligand 6	2.38709e-14	8.42303e-13	4.58051
PATH:05133	Pertussis	C1qc	C1qc	complement component 1, q subcomponent, C chain	2.38709e-14	8.42303e-13	4.58051
PATH:05133	Pertussis	Itgae	Itgae	integrin, alpha E	2.38709e-14	8.42303e-13	4.58051
PATH:05133	Pertussis	C4b	C4b	complement component 4B (Chido blood group)	2.38709e-14	8.42303e-13	4.58051
PATH:05133	Pertussis	Irak3	Irak3	interleukin-1 receptor-associated kinase 3	2.38709e-14	8.42303e-13	4.58051
PATH:05133	Pertussis	Tlr4	Tlr4	toll-like receptor 4	2.38709e-14	8.42303e-13	4.58051
PATH:05133	Pertussis	Serping1	Serping1	serpin peptidase inhibitor, clade G (C1 inhibitor), member 1	2.38709e-14	8.42303e-13	4.58051
PATH:05133	Pertussis	Itgb2	Itgb2	integrin, beta 2	2.38709e-14	8.42303e-13	4.58051
PATH:05133	Pertussis	Irf1	Irf1	interferon regulatory factor 1	2.38709e-14	8.42303e-13	4.58051
PATH:05133	Pertussis	Nos2	Nos2	nitric oxide synthase 2, inducible	2.38709e-14	8.42303e-13	4.58051
PATH:05133	Pertussis	Fos	Fos	FBJ osteosarcoma oncogene	2.38709e-14	8.42303e-13	4.58051
PATH:05133	Pertussis	Il1b	Il1b	interleukin 1 beta	2.38709e-14	8.42303e-13	4.58051
PATH:05133	Pertussis	C1qa	C1qa	complement component 1, q subcomponent, A chain	2.38709e-14	8.42303e-13	4.58051
PATH:05133	Pertussis	Irf8	Irf8	interferon regulatory factor 8	2.38709e-14	8.42303e-13	4.58051
PATH:05133	Pertussis	Ticam2	Ticam2	toll-like receptor adaptor molecule 2	2.38709e-14	8.42303e-13	4.58051
PATH:05133	Pertussis	C4bpa	C4bpa	complement component 4 binding protein, alpha	2.38709e-14	8.42303e-13	4.58051
PATH:05133	Pertussis	Cd14	Cd14	CD14 molecule	2.38709e-14	8.42303e-13	4.58051
PATH:05133	Pertussis	Casp1	Casp1	caspase 1	2.38709e-14	8.42303e-13	4.58051
PATH:05133	Pertussis	Il6	Il6	interleukin 6	2.38709e-14	8.42303e-13	4.58051
PATH:05133	Pertussis	Itga5	Itga5	integrin, alpha 5 (fibronectin receptor, alpha polypeptide)	2.38709e-14	8.42303e-13	4.58051
PATH:05133	Pertussis	C4a	C4a	complement component 4A (Rodgers blood group)	2.38709e-14	8.42303e-13	4.58051
PATH:05133	Pertussis	C1s	C1s	complement component 1, s subcomponent	2.38709e-14	8.42303e-13	4.58051
PATH:05133	Pertussis	Itgam	Itgam	integrin, alpha M	2.38709e-14	8.42303e-13	4.58051
PATH:05133	Pertussis	Nlrp3	Nlrp3	NLR family, pyrin domain containing 3	2.38709e-14	8.42303e-13	4.58051
PATH:05133	Pertussis	C2	C2	complement component 2	2.38709e-14	8.42303e-13	4.58051
PATH:05133	Pertussis	Casp3	Casp3	caspase 3	2.38709e-14	8.42303e-13	4.58051
PATH:05140	Leishmaniasis	C3	C3	complement component 3	1.0949e-12	3.26924e-11	4.43156
PATH:05140	Leishmaniasis	Il1a	Il1a	interleukin 1 alpha	1.0949e-12	3.26924e-11	4.43156
PATH:05140	Leishmaniasis	Marcksl1	Marcksl1	MARCKS-like 1	1.0949e-12	3.26924e-11	4.43156
PATH:05140	Leishmaniasis	Fcgr2a	Fcgr2a	Fc fragment of IgG, low affinity IIa, receptor	1.0949e-12	3.26924e-11	4.43156
PATH:05140	Leishmaniasis	Prkcb	Prkcb	protein kinase C, beta	1.0949e-12	3.26924e-11	4.43156
PATH:05140	Leishmaniasis	Tgfb3	Tgfb3	transforming growth factor, beta 3	1.0949e-12	3.26924e-11	4.43156
PATH:05140	Leishmaniasis	RT1-Ha	RT1-Ha	RT1 class II, locus Ha	1.0949e-12	3.26924e-11	4.43156
PATH:05140	Leishmaniasis	Itgae	Itgae	integrin, alpha E	1.0949e-12	3.26924e-11	4.43156
PATH:05140	Leishmaniasis	C4b	C4b	complement component 4B (Chido blood group)	1.0949e-12	3.26924e-11	4.43156
PATH:05140	Leishmaniasis	Ncf2	Ncf2	neutrophil cytosolic factor 2	1.0949e-12	3.26924e-11	4.43156
PATH:05140	Leishmaniasis	Irak3	Irak3	interleukin-1 receptor-associated kinase 3	1.0949e-12	3.26924e-11	4.43156
PATH:05140	Leishmaniasis	Ncf1	Ncf1	neutrophil cytosolic factor 1	1.0949e-12	3.26924e-11	4.43156
PATH:05140	Leishmaniasis	Tlr4	Tlr4	toll-like receptor 4	1.0949e-12	3.26924e-11	4.43156
PATH:05140	Leishmaniasis	Itgb2	Itgb2	integrin, beta 2	1.0949e-12	3.26924e-11	4.43156
PATH:05140	Leishmaniasis	Nos2	Nos2	nitric oxide synthase 2, inducible	1.0949e-12	3.26924e-11	4.43156
PATH:05140	Leishmaniasis	Ifngr2	Ifngr2	interferon gamma receptor 2	1.0949e-12	3.26924e-11	4.43156
PATH:05140	Leishmaniasis	RT1-DOb	RT1-DOb	RT1 class II, locus DOb	1.0949e-12	3.26924e-11	4.43156
PATH:05140	Leishmaniasis	Fos	Fos	FBJ osteosarcoma oncogene	1.0949e-12	3.26924e-11	4.43156
PATH:05140	Leishmaniasis	Il1b	Il1b	interleukin 1 beta	1.0949e-12	3.26924e-11	4.43156
PATH:05140	Leishmaniasis	Itga4	Itga4	integrin, alpha 4	1.0949e-12	3.26924e-11	4.43156
PATH:05140	Leishmaniasis	Tgfb2	Tgfb2	transforming growth factor, beta 2	1.0949e-12	3.26924e-11	4.43156
PATH:05140	Leishmaniasis	RT1-DOa	RT1-DOa	RT1 class II, locus DOa	1.0949e-12	3.26924e-11	4.43156
PATH:05140	Leishmaniasis	Ncf4	Ncf4	neutrophil cytosolic factor 4	1.0949e-12	3.26924e-11	4.43156
PATH:05140	Leishmaniasis	C4a	C4a	complement component 4A (Rodgers blood group)	1.0949e-12	3.26924e-11	4.43156
PATH:05140	Leishmaniasis	Tgfb1	Tgfb1	transforming growth factor, beta 1	1.0949e-12	3.26924e-11	4.43156
PATH:05140	Leishmaniasis	Itgam	Itgam	integrin, alpha M	1.0949e-12	3.26924e-11	4.43156
PATH:05140	Leishmaniasis	Fcgr1a	Fcgr1a	Fc fragment of IgG, high affinity Ia, receptor (CD64)	1.0949e-12	3.26924e-11	4.43156
PATH:05140	Leishmaniasis	RT1-Da	RT1-Da	RT1 class II, locus Da	1.0949e-12	3.26924e-11	4.43156
PATH:05140	Leishmaniasis	Tlr2	Tlr2	toll-like receptor 2	1.0949e-12	3.26924e-11	4.43156
PATH:05142	Chagas disease (American trypanosomiasis)	C1qb	C1qb	complement component 1, q subcomponent, B chain	1.19122e-12	3.26924e-11	3.70084
PATH:05142	Chagas disease (American trypanosomiasis)	Casp8	Casp8	caspase 8	1.19122e-12	3.26924e-11	3.70084
PATH:05142	Chagas disease (American trypanosomiasis)	Tlr9	Tlr9	toll-like receptor 9	1.19122e-12	3.26924e-11	3.70084
PATH:05142	Chagas disease (American trypanosomiasis)	C3	C3	complement component 3	1.19122e-12	3.26924e-11	3.70084
PATH:05142	Chagas disease (American trypanosomiasis)	Cd3e	Cd3e	CD3 molecule, epsilon	1.19122e-12	3.26924e-11	3.70084
PATH:05142	Chagas disease (American trypanosomiasis)	Pik3cd	Pik3cd	phosphatidylinositol-4,5-bisphosphate 3-kinase, catalytic subunit delta	1.19122e-12	3.26924e-11	3.70084
PATH:05142	Chagas disease (American trypanosomiasis)	Tgfb3	Tgfb3	transforming growth factor, beta 3	1.19122e-12	3.26924e-11	3.70084
PATH:05142	Chagas disease (American trypanosomiasis)	C1qc	C1qc	complement component 1, q subcomponent, C chain	1.19122e-12	3.26924e-11	3.70084
PATH:05142	Chagas disease (American trypanosomiasis)	Fas	Fas	Fas cell surface death receptor	1.19122e-12	3.26924e-11	3.70084
PATH:05142	Chagas disease (American trypanosomiasis)	C4b	C4b	complement component 4B (Chido blood group)	1.19122e-12	3.26924e-11	3.70084
PATH:05142	Chagas disease (American trypanosomiasis)	Irak3	Irak3	interleukin-1 receptor-associated kinase 3	1.19122e-12	3.26924e-11	3.70084
PATH:05142	Chagas disease (American trypanosomiasis)	Tlr4	Tlr4	toll-like receptor 4	1.19122e-12	3.26924e-11	3.70084
PATH:05142	Chagas disease (American trypanosomiasis)	Serpine1	Serpine1	serpin peptidase inhibitor, clade E (nexin, plasminogen activator inhibitor type 1), member 1	1.19122e-12	3.26924e-11	3.70084
PATH:05142	Chagas disease (American trypanosomiasis)	Nos2	Nos2	nitric oxide synthase 2, inducible	1.19122e-12	3.26924e-11	3.70084
PATH:05142	Chagas disease (American trypanosomiasis)	Ifngr2	Ifngr2	interferon gamma receptor 2	1.19122e-12	3.26924e-11	3.70084
PATH:05142	Chagas disease (American trypanosomiasis)	Tlr6	Tlr6	toll-like receptor 6	1.19122e-12	3.26924e-11	3.70084
PATH:05142	Chagas disease (American trypanosomiasis)	Ccl2	Ccl2	chemokine (C-C motif) ligand 2	1.19122e-12	3.26924e-11	3.70084
PATH:05142	Chagas disease (American trypanosomiasis)	Plcb2	Plcb2	phospholipase C, beta 2	1.19122e-12	3.26924e-11	3.70084
PATH:05142	Chagas disease (American trypanosomiasis)	Fos	Fos	FBJ osteosarcoma oncogene	1.19122e-12	3.26924e-11	3.70084
PATH:05142	Chagas disease (American trypanosomiasis)	Il1b	Il1b	interleukin 1 beta	1.19122e-12	3.26924e-11	3.70084
PATH:05142	Chagas disease (American trypanosomiasis)	C1qa	C1qa	complement component 1, q subcomponent, A chain	1.19122e-12	3.26924e-11	3.70084
PATH:05142	Chagas disease (American trypanosomiasis)	Gnao1	Gnao1	guanine nucleotide binding protein (G protein), alpha activating activity polypeptide O	1.19122e-12	3.26924e-11	3.70084
PATH:05142	Chagas disease (American trypanosomiasis)	Tgfb2	Tgfb2	transforming growth factor, beta 2	1.19122e-12	3.26924e-11	3.70084
PATH:05142	Chagas disease (American trypanosomiasis)	Il6	Il6	interleukin 6	1.19122e-12	3.26924e-11	3.70084
PATH:05142	Chagas disease (American trypanosomiasis)	Cd247	Cd247	Cd247 molecule	1.19122e-12	3.26924e-11	3.70084
PATH:05142	Chagas disease (American trypanosomiasis)	C4a	C4a	complement component 4A (Rodgers blood group)	1.19122e-12	3.26924e-11	3.70084
PATH:05142	Chagas disease (American trypanosomiasis)	Tgfb1	Tgfb1	transforming growth factor, beta 1	1.19122e-12	3.26924e-11	3.70084
PATH:05142	Chagas disease (American trypanosomiasis)	Pik3cg	Pik3cg	phosphatidylinositol-4,5-bisphosphate 3-kinase, catalytic subunit gamma	1.19122e-12	3.26924e-11	3.70084
PATH:05142	Chagas disease (American trypanosomiasis)	Cd3g	Cd3g	CD3 molecule, gamma	1.19122e-12	3.26924e-11	3.70084
PATH:05142	Chagas disease (American trypanosomiasis)	Gna15	Gna15	guanine nucleotide binding protein, alpha 15	1.19122e-12	3.26924e-11	3.70084
PATH:05142	Chagas disease (American trypanosomiasis)	Tnfrsf1a	Tnfrsf1a	tumor necrosis factor receptor superfamily, member 1a	1.19122e-12	3.26924e-11	3.70084
PATH:05142	Chagas disease (American trypanosomiasis)	Ccl12	Ccl12	chemokine (C-C motif) ligand 12	1.19122e-12	3.26924e-11	3.70084
PATH:05142	Chagas disease (American trypanosomiasis)	Ccl3	Ccl3	chemokine (C-C motif) ligand 3	1.19122e-12	3.26924e-11	3.70084
PATH:05142	Chagas disease (American trypanosomiasis)	Tlr2	Tlr2	toll-like receptor 2	1.19122e-12	3.26924e-11	3.70084
PATH:05142	Chagas disease (American trypanosomiasis)	Pik3r5	Pik3r5	phosphoinositide-3-kinase, regulatory subunit 5	1.19122e-12	3.26924e-11	3.70084
PATH:05142	Chagas disease (American trypanosomiasis)	Cd3d	Cd3d	CD3 molecule, delta	1.19122e-12	3.26924e-11	3.70084
PATH:05323	Rheumatoid arthritis	Tnfrsf11a	Tnfrsf11a	tumor necrosis factor receptor superfamily, member 11a, NFKB activator	2.49287e-12	5.74797e-11	4.07618
PATH:05323	Rheumatoid arthritis	Il1a	Il1a	interleukin 1 alpha	2.49287e-12	5.74797e-11	4.07618
PATH:05323	Rheumatoid arthritis	Cxcl6	Cxcl6	chemokine (C-X-C motif) ligand 6	2.49287e-12	5.74797e-11	4.07618
PATH:05323	Rheumatoid arthritis	Tgfb3	Tgfb3	transforming growth factor, beta 3	2.49287e-12	5.74797e-11	4.07618
PATH:05323	Rheumatoid arthritis	Il18	Il18	interleukin 18	2.49287e-12	5.74797e-11	4.07618
PATH:05323	Rheumatoid arthritis	RT1-Ha	RT1-Ha	RT1 class II, locus Ha	2.49287e-12	5.74797e-11	4.07618
PATH:05323	Rheumatoid arthritis	Tlr4	Tlr4	toll-like receptor 4	2.49287e-12	5.74797e-11	4.07618
PATH:05323	Rheumatoid arthritis	Cd80	Cd80	Cd80 molecule	2.49287e-12	5.74797e-11	4.07618
PATH:05323	Rheumatoid arthritis	Itgb2	Itgb2	integrin, beta 2	2.49287e-12	5.74797e-11	4.07618
PATH:05323	Rheumatoid arthritis	Il11	Il11	interleukin 11	2.49287e-12	5.74797e-11	4.07618
PATH:05323	Rheumatoid arthritis	Ctsk	Ctsk	cathepsin K	2.49287e-12	5.74797e-11	4.07618
PATH:05323	Rheumatoid arthritis	Ccl2	Ccl2	chemokine (C-C motif) ligand 2	2.49287e-12	5.74797e-11	4.07618
PATH:05323	Rheumatoid arthritis	RT1-DOb	RT1-DOb	RT1 class II, locus DOb	2.49287e-12	5.74797e-11	4.07618
PATH:05323	Rheumatoid arthritis	Fos	Fos	FBJ osteosarcoma oncogene	2.49287e-12	5.74797e-11	4.07618
PATH:05323	Rheumatoid arthritis	Il1b	Il1b	interleukin 1 beta	2.49287e-12	5.74797e-11	4.07618
PATH:05323	Rheumatoid arthritis	Itgal	Itgal	integrin, alpha L	2.49287e-12	5.74797e-11	4.07618
PATH:05323	Rheumatoid arthritis	Tcirg1	Tcirg1	T-cell, immune regulator 1, ATPase, H+ transporting, lysosomal V0 subunit A3	2.49287e-12	5.74797e-11	4.07618
PATH:05323	Rheumatoid arthritis	Tgfb2	Tgfb2	transforming growth factor, beta 2	2.49287e-12	5.74797e-11	4.07618
PATH:05323	Rheumatoid arthritis	RT1-DOa	RT1-DOa	RT1 class II, locus DOa	2.49287e-12	5.74797e-11	4.07618
PATH:05323	Rheumatoid arthritis	Il6	Il6	interleukin 6	2.49287e-12	5.74797e-11	4.07618
PATH:05323	Rheumatoid arthritis	Cd86	Cd86	CD86 molecule	2.49287e-12	5.74797e-11	4.07618
PATH:05323	Rheumatoid arthritis	Tgfb1	Tgfb1	transforming growth factor, beta 1	2.49287e-12	5.74797e-11	4.07618
PATH:05323	Rheumatoid arthritis	Ccl20	Ccl20	chemokine (C-C motif) ligand 20	2.49287e-12	5.74797e-11	4.07618
PATH:05323	Rheumatoid arthritis	Csf1	Csf1	colony stimulating factor 1 (macrophage)	2.49287e-12	5.74797e-11	4.07618
PATH:05323	Rheumatoid arthritis	Ccl12	Ccl12	chemokine (C-C motif) ligand 12	2.49287e-12	5.74797e-11	4.07618
PATH:05323	Rheumatoid arthritis	Ccl3	Ccl3	chemokine (C-C motif) ligand 3	2.49287e-12	5.74797e-11	4.07618
PATH:05323	Rheumatoid arthritis	Ctla4	Ctla4	cytotoxic T-lymphocyte-associated protein 4	2.49287e-12	5.74797e-11	4.07618
PATH:05323	Rheumatoid arthritis	Icam1	Icam1	intercellular adhesion molecule 1	2.49287e-12	5.74797e-11	4.07618
PATH:05323	Rheumatoid arthritis	RT1-Da	RT1-Da	RT1 class II, locus Da	2.49287e-12	5.74797e-11	4.07618
PATH:05323	Rheumatoid arthritis	Tnfsf13b	Tnfsf13b	tumor necrosis factor (ligand) superfamily, member 13b	2.49287e-12	5.74797e-11	4.07618
PATH:05323	Rheumatoid arthritis	Tlr2	Tlr2	toll-like receptor 2	2.49287e-12	5.74797e-11	4.07618
PATH:05144	Malaria	Tlr9	Tlr9	toll-like receptor 9	2.55983e-12	5.74797e-11	4.74212
PATH:05144	Malaria	Thbs2	Thbs2	thrombospondin 2	2.55983e-12	5.74797e-11	4.74212
PATH:05144	Malaria	Selp	Selp	selectin P	2.55983e-12	5.74797e-11	4.74212
PATH:05144	Malaria	Tgfb3	Tgfb3	transforming growth factor, beta 3	2.55983e-12	5.74797e-11	4.74212
PATH:05144	Malaria	Il18	Il18	interleukin 18	2.55983e-12	5.74797e-11	4.74212
PATH:05144	Malaria	Cd40	Cd40	CD40 molecule, TNF receptor superfamily member 5	2.55983e-12	5.74797e-11	4.74212
PATH:05144	Malaria	Klrb1a	Klrb1a	killer cell lectin-like receptor subfamily B, member 1A	2.55983e-12	5.74797e-11	4.74212
PATH:05144	Malaria	Tlr4	Tlr4	toll-like receptor 4	2.55983e-12	5.74797e-11	4.74212
PATH:05144	Malaria	Itgb2	Itgb2	integrin, beta 2	2.55983e-12	5.74797e-11	4.74212
PATH:05144	Malaria	LOC681309	LOC681309	thrombospondin 3	2.55983e-12	5.74797e-11	4.74212
PATH:05144	Malaria	Vcam1	Vcam1	vascular cell adhesion molecule 1	2.55983e-12	5.74797e-11	4.74212
PATH:05144	Malaria	Ccl2	Ccl2	chemokine (C-C motif) ligand 2	2.55983e-12	5.74797e-11	4.74212
PATH:05144	Malaria	Il1b	Il1b	interleukin 1 beta	2.55983e-12	5.74797e-11	4.74212
PATH:05144	Malaria	Itgal	Itgal	integrin, alpha L	2.55983e-12	5.74797e-11	4.74212
PATH:05144	Malaria	Sdc1	Sdc1	syndecan 1	2.55983e-12	5.74797e-11	4.74212
PATH:05144	Malaria	Tgfb2	Tgfb2	transforming growth factor, beta 2	2.55983e-12	5.74797e-11	4.74212
PATH:05144	Malaria	Klrk1	Klrk1	killer cell lectin-like receptor subfamily K, member 1	2.55983e-12	5.74797e-11	4.74212
PATH:05144	Malaria	Il6	Il6	interleukin 6	2.55983e-12	5.74797e-11	4.74212
PATH:05144	Malaria	Tgfb1	Tgfb1	transforming growth factor, beta 1	2.55983e-12	5.74797e-11	4.74212
PATH:05144	Malaria	Ccl12	Ccl12	chemokine (C-C motif) ligand 12	2.55983e-12	5.74797e-11	4.74212
PATH:05144	Malaria	Icam1	Icam1	intercellular adhesion molecule 1	2.55983e-12	5.74797e-11	4.74212
PATH:05144	Malaria	Klrb1b	Klrb1b	killer cell lectin-like receptor subfamily B member 1B	2.55983e-12	5.74797e-11	4.74212
PATH:05144	Malaria	Lrp1	Lrp1	low density lipoprotein receptor-related protein 1	2.55983e-12	5.74797e-11	4.74212
PATH:05144	Malaria	Tlr2	Tlr2	toll-like receptor 2	2.55983e-12	5.74797e-11	4.74212
PATH:05144	Malaria	Sele	Sele	selectin E	2.55983e-12	5.74797e-11	4.74212
PATH:05144	Malaria	Gypc	Gypc	glycophorin C (Gerbich blood group)	2.55983e-12	5.74797e-11	4.74212
PATH:04610	Complement and coagulation cascades	C1qb	C1qb	complement component 1, q subcomponent, B chain	5.22749e-12	1.07599e-10	4.2043
PATH:04610	Complement and coagulation cascades	C7	C7	complement component 7	5.22749e-12	1.07599e-10	4.2043
PATH:04610	Complement and coagulation cascades	Cfd	Cfd	complement factor D (adipsin)	5.22749e-12	1.07599e-10	4.2043
PATH:04610	Complement and coagulation cascades	Cr2	Cr2	complement component (3d/Epstein Barr virus) receptor 2	5.22749e-12	1.07599e-10	4.2043
PATH:04610	Complement and coagulation cascades	C1r	C1r	complement component 1, r subcomponent	5.22749e-12	1.07599e-10	4.2043
PATH:04610	Complement and coagulation cascades	C3	C3	complement component 3	5.22749e-12	1.07599e-10	4.2043
PATH:04610	Complement and coagulation cascades	Cfb	Cfb	complement factor B	5.22749e-12	1.07599e-10	4.2043
PATH:04610	Complement and coagulation cascades	A2m	A2m	alpha-2-macroglobulin	5.22749e-12	1.07599e-10	4.2043
PATH:04610	Complement and coagulation cascades	C3ar1	C3ar1	complement component 3a receptor 1	5.22749e-12	1.07599e-10	4.2043
PATH:04610	Complement and coagulation cascades	F13a1	F13a1	coagulation factor XIII, A1 polypeptide	5.22749e-12	1.07599e-10	4.2043
PATH:04610	Complement and coagulation cascades	C1qc	C1qc	complement component 1, q subcomponent, C chain	5.22749e-12	1.07599e-10	4.2043
PATH:04610	Complement and coagulation cascades	Kng1l1	Kng1l1	kininogen 1-like 1	5.22749e-12	1.07599e-10	4.2043
PATH:04610	Complement and coagulation cascades	C4b	C4b	complement component 4B (Chido blood group)	5.22749e-12	1.07599e-10	4.2043
PATH:04610	Complement and coagulation cascades	Cfi	Cfi	complement factor I	5.22749e-12	1.07599e-10	4.2043
PATH:04610	Complement and coagulation cascades	Serping1	Serping1	serpin peptidase inhibitor, clade G (C1 inhibitor), member 1	5.22749e-12	1.07599e-10	4.2043
PATH:04610	Complement and coagulation cascades	Serpine1	Serpine1	serpin peptidase inhibitor, clade E (nexin, plasminogen activator inhibitor type 1), member 1	5.22749e-12	1.07599e-10	4.2043
PATH:04610	Complement and coagulation cascades	Serpina1	Serpina1	serpin peptidase inhibitor, clade A (alpha-1 antiproteinase, antitrypsin), member 1	5.22749e-12	1.07599e-10	4.2043
PATH:04610	Complement and coagulation cascades	C6	C6	complement component 6	5.22749e-12	1.07599e-10	4.2043
PATH:04610	Complement and coagulation cascades	Kng1	Kng1	kininogen 1	5.22749e-12	1.07599e-10	4.2043
PATH:04610	Complement and coagulation cascades	C1qa	C1qa	complement component 1, q subcomponent, A chain	5.22749e-12	1.07599e-10	4.2043
PATH:04610	Complement and coagulation cascades	C4bpa	C4bpa	complement component 4 binding protein, alpha	5.22749e-12	1.07599e-10	4.2043
PATH:04610	Complement and coagulation cascades	Fgg	Fgg	fibrinogen gamma chain	5.22749e-12	1.07599e-10	4.2043
PATH:04610	Complement and coagulation cascades	C4a	C4a	complement component 4A (Rodgers blood group)	5.22749e-12	1.07599e-10	4.2043
PATH:04610	Complement and coagulation cascades	Plaur	Plaur	plasminogen activator, urokinase receptor	5.22749e-12	1.07599e-10	4.2043
PATH:04610	Complement and coagulation cascades	C1s	C1s	complement component 1, s subcomponent	5.22749e-12	1.07599e-10	4.2043
PATH:04610	Complement and coagulation cascades	C5ar1	C5ar1	complement component 5a receptor 1	5.22749e-12	1.07599e-10	4.2043
PATH:04610	Complement and coagulation cascades	C2	C2	complement component 2	5.22749e-12	1.07599e-10	4.2043
PATH:04610	Complement and coagulation cascades	Fgb	Fgb	fibrinogen beta chain	5.22749e-12	1.07599e-10	4.2043
PATH:04610	Complement and coagulation cascades	Cfh	Cfh	complement factor H	5.22749e-12	1.07599e-10	4.2043
PATH:04380	Osteoclast differentiation	Clnk	Clnk	cytokine-dependent hematopoietic cell linker	2.36743e-11	4.49812e-10	3.19577
PATH:04380	Osteoclast differentiation	Tnfrsf11a	Tnfrsf11a	tumor necrosis factor receptor superfamily, member 11a, NFKB activator	2.36743e-11	4.49812e-10	3.19577
PATH:04380	Osteoclast differentiation	Sirpa	Sirpa	signal-regulatory protein alpha	2.36743e-11	4.49812e-10	3.19577
PATH:04380	Osteoclast differentiation	Fhl2	Fhl2	four and a half LIM domains 2	2.36743e-11	4.49812e-10	3.19577
PATH:04380	Osteoclast differentiation	Grap2	Grap2	GRB2-related adaptor protein 2	2.36743e-11	4.49812e-10	3.19577
PATH:04380	Osteoclast differentiation	Il1a	Il1a	interleukin 1 alpha	2.36743e-11	4.49812e-10	3.19577
PATH:04380	Osteoclast differentiation	Trem2	Trem2	triggering receptor expressed on myeloid cells 2	2.36743e-11	4.49812e-10	3.19577
PATH:04380	Osteoclast differentiation	Spi1	Spi1	Spi-1 proto-oncogene	2.36743e-11	4.49812e-10	3.19577
PATH:04380	Osteoclast differentiation	Fcgr2a	Fcgr2a	Fc fragment of IgG, low affinity IIa, receptor	2.36743e-11	4.49812e-10	3.19577
PATH:04380	Osteoclast differentiation	Lck	Lck	LCK proto-oncogene, Src family tyrosine kinase	2.36743e-11	4.49812e-10	3.19577
PATH:04380	Osteoclast differentiation	Pik3cd	Pik3cd	phosphatidylinositol-4,5-bisphosphate 3-kinase, catalytic subunit delta	2.36743e-11	4.49812e-10	3.19577
PATH:04380	Osteoclast differentiation	Chp2	Chp2	calcineurin-like EF hand protein 2	2.36743e-11	4.49812e-10	3.19577
PATH:04380	Osteoclast differentiation	Fcgr2b	Fcgr2b	Fc fragment of IgG, low affinity IIb, receptor (CD32)	2.36743e-11	4.49812e-10	3.19577
PATH:04380	Osteoclast differentiation	Calcrl	Calcrl	calcitonin receptor-like	2.36743e-11	4.49812e-10	3.19577
PATH:04380	Osteoclast differentiation	Ncf2	Ncf2	neutrophil cytosolic factor 2	2.36743e-11	4.49812e-10	3.19577
PATH:04380	Osteoclast differentiation	Ncf1	Ncf1	neutrophil cytosolic factor 1	2.36743e-11	4.49812e-10	3.19577
PATH:04380	Osteoclast differentiation	Relb	Relb	v-rel avian reticuloendotheliosis viral oncogene homolog B	2.36743e-11	4.49812e-10	3.19577
PATH:04380	Osteoclast differentiation	Csf1r	Csf1r	colony stimulating factor 1 receptor	2.36743e-11	4.49812e-10	3.19577
PATH:04380	Osteoclast differentiation	Fosl2	Fosl2	fos-like antigen 2	2.36743e-11	4.49812e-10	3.19577
PATH:04380	Osteoclast differentiation	Tyrobp	Tyrobp	Tyro protein tyrosine kinase binding protein	2.36743e-11	4.49812e-10	3.19577
PATH:04380	Osteoclast differentiation	Ifngr2	Ifngr2	interferon gamma receptor 2	2.36743e-11	4.49812e-10	3.19577
PATH:04380	Osteoclast differentiation	Ctsk	Ctsk	cathepsin K	2.36743e-11	4.49812e-10	3.19577
PATH:04380	Osteoclast differentiation	Camk4	Camk4	calcium/calmodulin-dependent protein kinase IV	2.36743e-11	4.49812e-10	3.19577
PATH:04380	Osteoclast differentiation	Fcar	Fcar	Fc fragment of IgA, receptor for	2.36743e-11	4.49812e-10	3.19577
PATH:04380	Osteoclast differentiation	Fos	Fos	FBJ osteosarcoma oncogene	2.36743e-11	4.49812e-10	3.19577
PATH:04380	Osteoclast differentiation	Il1b	Il1b	interleukin 1 beta	2.36743e-11	4.49812e-10	3.19577
PATH:04380	Osteoclast differentiation	LOC683463	LOC683463	similar to paired-Ig-like receptor B	2.36743e-11	4.49812e-10	3.19577
PATH:04380	Osteoclast differentiation	Lcp2	Lcp2	lymphocyte cytosolic protein 2	2.36743e-11	4.49812e-10	3.19577
PATH:04380	Osteoclast differentiation	Tgfb2	Tgfb2	transforming growth factor, beta 2	2.36743e-11	4.49812e-10	3.19577
PATH:04380	Osteoclast differentiation	Fosb	Fosb	FBJ osteosarcoma oncogene B	2.36743e-11	4.49812e-10	3.19577
PATH:04380	Osteoclast differentiation	Ncf4	Ncf4	neutrophil cytosolic factor 4	2.36743e-11	4.49812e-10	3.19577
PATH:04380	Osteoclast differentiation	Tgfb1	Tgfb1	transforming growth factor, beta 1	2.36743e-11	4.49812e-10	3.19577
PATH:04380	Osteoclast differentiation	Socs3	Socs3	suppressor of cytokine signaling 3	2.36743e-11	4.49812e-10	3.19577
PATH:04380	Osteoclast differentiation	Pik3cg	Pik3cg	phosphatidylinositol-4,5-bisphosphate 3-kinase, catalytic subunit gamma	2.36743e-11	4.49812e-10	3.19577
PATH:04380	Osteoclast differentiation	Syk	Syk	spleen tyrosine kinase	2.36743e-11	4.49812e-10	3.19577
PATH:04380	Osteoclast differentiation	Tnfrsf1a	Tnfrsf1a	tumor necrosis factor receptor superfamily, member 1a	2.36743e-11	4.49812e-10	3.19577
PATH:04380	Osteoclast differentiation	Csf1	Csf1	colony stimulating factor 1 (macrophage)	2.36743e-11	4.49812e-10	3.19577
PATH:04380	Osteoclast differentiation	Fcgr1a	Fcgr1a	Fc fragment of IgG, high affinity Ia, receptor (CD64)	2.36743e-11	4.49812e-10	3.19577
PATH:04380	Osteoclast differentiation	Pik3r5	Pik3r5	phosphoinositide-3-kinase, regulatory subunit 5	2.36743e-11	4.49812e-10	3.19577
PATH:04668	TNF signaling pathway	Casp8	Casp8	caspase 8	3.08846e-11	5.44893e-10	3.49524
PATH:04668	TNF signaling pathway	Lif	Lif	leukemia inhibitory factor	3.08846e-11	5.44893e-10	3.49524
PATH:04668	TNF signaling pathway	Nod2	Nod2	nucleotide-binding oligomerization domain containing 2	3.08846e-11	5.44893e-10	3.49524
PATH:04668	TNF signaling pathway	Birc3	Birc3	baculoviral IAP repeat-containing 3	3.08846e-11	5.44893e-10	3.49524
PATH:04668	TNF signaling pathway	Mmp9	Mmp9	matrix metallopeptidase 9	3.08846e-11	5.44893e-10	3.49524
PATH:04668	TNF signaling pathway	Cxcl6	Cxcl6	chemokine (C-X-C motif) ligand 6	3.08846e-11	5.44893e-10	3.49524
PATH:04668	TNF signaling pathway	Pik3cd	Pik3cd	phosphatidylinositol-4,5-bisphosphate 3-kinase, catalytic subunit delta	3.08846e-11	5.44893e-10	3.49524
PATH:04668	TNF signaling pathway	Mmp14	Mmp14	matrix metallopeptidase 14 (membrane-inserted)	3.08846e-11	5.44893e-10	3.49524
PATH:04668	TNF signaling pathway	Fas	Fas	Fas cell surface death receptor	3.08846e-11	5.44893e-10	3.49524
PATH:04668	TNF signaling pathway	Cxcl2	Cxcl2	chemokine (C-X-C motif) ligand 2	3.08846e-11	5.44893e-10	3.49524
PATH:04668	TNF signaling pathway	Creb5	Creb5	cAMP responsive element binding protein 5	3.08846e-11	5.44893e-10	3.49524
PATH:04668	TNF signaling pathway	Ripk3	Ripk3	receptor-interacting serine-threonine kinase 3	3.08846e-11	5.44893e-10	3.49524
PATH:04668	TNF signaling pathway	Traf1	Traf1	TNF receptor-associated factor 1	3.08846e-11	5.44893e-10	3.49524
PATH:04668	TNF signaling pathway	Vcam1	Vcam1	vascular cell adhesion molecule 1	3.08846e-11	5.44893e-10	3.49524
PATH:04668	TNF signaling pathway	Ccl2	Ccl2	chemokine (C-C motif) ligand 2	3.08846e-11	5.44893e-10	3.49524
PATH:04668	TNF signaling pathway	Fos	Fos	FBJ osteosarcoma oncogene	3.08846e-11	5.44893e-10	3.49524
PATH:04668	TNF signaling pathway	Il1b	Il1b	interleukin 1 beta	3.08846e-11	5.44893e-10	3.49524
PATH:04668	TNF signaling pathway	Il18r1	Il18r1	interleukin 18 receptor 1	3.08846e-11	5.44893e-10	3.49524
PATH:04668	TNF signaling pathway	Bcl3	Bcl3	B-cell CLL/lymphoma 3	3.08846e-11	5.44893e-10	3.49524
PATH:04668	TNF signaling pathway	Cxcl1	Cxcl1	chemokine (C-X-C motif) ligand 1	3.08846e-11	5.44893e-10	3.49524
PATH:04668	TNF signaling pathway	Tnfaip3	Tnfaip3	tumor necrosis factor, alpha-induced protein 3	3.08846e-11	5.44893e-10	3.49524
PATH:04668	TNF signaling pathway	Il6	Il6	interleukin 6	3.08846e-11	5.44893e-10	3.49524
PATH:04668	TNF signaling pathway	Cxcl3	Cxcl3	chemokine (C-X-C motif) ligand 3	3.08846e-11	5.44893e-10	3.49524
PATH:04668	TNF signaling pathway	Socs3	Socs3	suppressor of cytokine signaling 3	3.08846e-11	5.44893e-10	3.49524
PATH:04668	TNF signaling pathway	Pik3cg	Pik3cg	phosphatidylinositol-4,5-bisphosphate 3-kinase, catalytic subunit gamma	3.08846e-11	5.44893e-10	3.49524
PATH:04668	TNF signaling pathway	Ccl20	Ccl20	chemokine (C-C motif) ligand 20	3.08846e-11	5.44893e-10	3.49524
PATH:04668	TNF signaling pathway	Tnfrsf1b	Tnfrsf1b	tumor necrosis factor receptor superfamily, member 1b	3.08846e-11	5.44893e-10	3.49524
PATH:04668	TNF signaling pathway	Tnfrsf1a	Tnfrsf1a	tumor necrosis factor receptor superfamily, member 1a	3.08846e-11	5.44893e-10	3.49524
PATH:04668	TNF signaling pathway	Csf1	Csf1	colony stimulating factor 1 (macrophage)	3.08846e-11	5.44893e-10	3.49524
PATH:04668	TNF signaling pathway	Ccl12	Ccl12	chemokine (C-C motif) ligand 12	3.08846e-11	5.44893e-10	3.49524
PATH:04668	TNF signaling pathway	Icam1	Icam1	intercellular adhesion molecule 1	3.08846e-11	5.44893e-10	3.49524
PATH:04668	TNF signaling pathway	Pik3r5	Pik3r5	phosphoinositide-3-kinase, regulatory subunit 5	3.08846e-11	5.44893e-10	3.49524
PATH:04668	TNF signaling pathway	Sele	Sele	selectin E	3.08846e-11	5.44893e-10	3.49524
PATH:04668	TNF signaling pathway	Casp3	Casp3	caspase 3	3.08846e-11	5.44893e-10	3.49524
PATH:04650	Natural killer cell mediated cytotoxicity	Clnk	Clnk	cytokine-dependent hematopoietic cell linker	7.53375e-11	1.24056e-09	3.03574
PATH:04650	Natural killer cell mediated cytotoxicity	Grap2	Grap2	GRB2-related adaptor protein 2	7.53375e-11	1.24056e-09	3.03574
PATH:04650	Natural killer cell mediated cytotoxicity	Nfatc4	Nfatc4	nuclear factor of activated T-cells, cytoplasmic, calcineurin-dependent 4	7.53375e-11	1.24056e-09	3.03574
PATH:04650	Natural killer cell mediated cytotoxicity	Fcgr2a	Fcgr2a	Fc fragment of IgG, low affinity IIa, receptor	7.53375e-11	1.24056e-09	3.03574
PATH:04650	Natural killer cell mediated cytotoxicity	Lck	Lck	LCK proto-oncogene, Src family tyrosine kinase	7.53375e-11	1.24056e-09	3.03574
PATH:04650	Natural killer cell mediated cytotoxicity	Prkcb	Prkcb	protein kinase C, beta	7.53375e-11	1.24056e-09	3.03574
PATH:04650	Natural killer cell mediated cytotoxicity	Klrc3	Klrc3	killer cell lectin-like receptor subfamily C, member 3	7.53375e-11	1.24056e-09	3.03574
PATH:04650	Natural killer cell mediated cytotoxicity	Pik3cd	Pik3cd	phosphatidylinositol-4,5-bisphosphate 3-kinase, catalytic subunit delta	7.53375e-11	1.24056e-09	3.03574
PATH:04650	Natural killer cell mediated cytotoxicity	Chp2	Chp2	calcineurin-like EF hand protein 2	7.53375e-11	1.24056e-09	3.03574
PATH:04650	Natural killer cell mediated cytotoxicity	Fas	Fas	Fas cell surface death receptor	7.53375e-11	1.24056e-09	3.03574
PATH:04650	Natural killer cell mediated cytotoxicity	Shc2	Shc2	SHC (Src homology 2 domain containing) transforming protein 2	7.53375e-11	1.24056e-09	3.03574
PATH:04650	Natural killer cell mediated cytotoxicity	Klrb1a	Klrb1a	killer cell lectin-like receptor subfamily B, member 1A	7.53375e-11	1.24056e-09	3.03574
PATH:04650	Natural killer cell mediated cytotoxicity	Ly49si1	Ly49si1	immunoreceptor Ly49si1	7.53375e-11	1.24056e-09	3.03574
PATH:04650	Natural killer cell mediated cytotoxicity	Itgb2	Itgb2	integrin, beta 2	7.53375e-11	1.24056e-09	3.03574
PATH:04650	Natural killer cell mediated cytotoxicity	Hcst	Hcst	hematopoietic cell signal transducer	7.53375e-11	1.24056e-09	3.03574
PATH:04650	Natural killer cell mediated cytotoxicity	Zap70	Zap70	zeta-chain (TCR) associated protein kinase 70	7.53375e-11	1.24056e-09	3.03574
PATH:04650	Natural killer cell mediated cytotoxicity	Tyrobp	Tyrobp	Tyro protein tyrosine kinase binding protein	7.53375e-11	1.24056e-09	3.03574
PATH:04650	Natural killer cell mediated cytotoxicity	Ifngr2	Ifngr2	interferon gamma receptor 2	7.53375e-11	1.24056e-09	3.03574
PATH:04650	Natural killer cell mediated cytotoxicity	Klra2	Klra2	killer cell lectin-like receptor, subfamily A, member 2	7.53375e-11	1.24056e-09	3.03574
PATH:04650	Natural killer cell mediated cytotoxicity	Klra1	Klra1	killer cell lectin-like receptor, subfamily A, member 1	7.53375e-11	1.24056e-09	3.03574
PATH:04650	Natural killer cell mediated cytotoxicity	Clec9a	Clec9a	C-type lectin domain family 9, member A	7.53375e-11	1.24056e-09	3.03574
PATH:04650	Natural killer cell mediated cytotoxicity	Itgal	Itgal	integrin, alpha L	7.53375e-11	1.24056e-09	3.03574
PATH:04650	Natural killer cell mediated cytotoxicity	LOC690097	LOC690097	similar to immunoreceptor Ly49si3	7.53375e-11	1.24056e-09	3.03574
PATH:04650	Natural killer cell mediated cytotoxicity	Lcp2	Lcp2	lymphocyte cytosolic protein 2	7.53375e-11	1.24056e-09	3.03574
PATH:04650	Natural killer cell mediated cytotoxicity	Klrd1	Klrd1	killer cell lectin-like receptor, subfamily D, member 1	7.53375e-11	1.24056e-09	3.03574
PATH:04650	Natural killer cell mediated cytotoxicity	Cd244	Cd244	Cd244 molecule, natural killer cell receptor 2B4	7.53375e-11	1.24056e-09	3.03574
PATH:04650	Natural killer cell mediated cytotoxicity	Klrk1	Klrk1	killer cell lectin-like receptor subfamily K, member 1	7.53375e-11	1.24056e-09	3.03574
PATH:04650	Natural killer cell mediated cytotoxicity	Cd247	Cd247	Cd247 molecule	7.53375e-11	1.24056e-09	3.03574
PATH:04650	Natural killer cell mediated cytotoxicity	Rac2	Rac2	ras-related C3 botulinum toxin substrate 2 (rho family, small GTP binding protein Rac2)	7.53375e-11	1.24056e-09	3.03574
PATH:04650	Natural killer cell mediated cytotoxicity	Vav1	Vav1	vav 1 guanine nucleotide exchange factor	7.53375e-11	1.24056e-09	3.03574
PATH:04650	Natural killer cell mediated cytotoxicity	Pik3cg	Pik3cg	phosphatidylinositol-4,5-bisphosphate 3-kinase, catalytic subunit gamma	7.53375e-11	1.24056e-09	3.03574
PATH:04650	Natural killer cell mediated cytotoxicity	Ncr1	Ncr1	natural cytotoxicity triggering receptor 1	7.53375e-11	1.24056e-09	3.03574
PATH:04650	Natural killer cell mediated cytotoxicity	Syk	Syk	spleen tyrosine kinase	7.53375e-11	1.24056e-09	3.03574
PATH:04650	Natural killer cell mediated cytotoxicity	Sh3bp2	Sh3bp2	SH3-domain binding protein 2	7.53375e-11	1.24056e-09	3.03574
PATH:04650	Natural killer cell mediated cytotoxicity	Icam1	Icam1	intercellular adhesion molecule 1	7.53375e-11	1.24056e-09	3.03574
PATH:04650	Natural killer cell mediated cytotoxicity	Klrb1b	Klrb1b	killer cell lectin-like receptor subfamily B member 1B	7.53375e-11	1.24056e-09	3.03574
PATH:04650	Natural killer cell mediated cytotoxicity	LOC497796	LOC497796	hypothetical protein LOC497796	7.53375e-11	1.24056e-09	3.03574
PATH:04650	Natural killer cell mediated cytotoxicity	Pik3r5	Pik3r5	phosphoinositide-3-kinase, regulatory subunit 5	7.53375e-11	1.24056e-09	3.03574
PATH:04650	Natural killer cell mediated cytotoxicity	Klra5	Klra5	killer cell lectin-like receptor, subfamily A, member 5	7.53375e-11	1.24056e-09	3.03574
PATH:04650	Natural killer cell mediated cytotoxicity	Casp3	Casp3	caspase 3	7.53375e-11	1.24056e-09	3.03574
PATH:05134	Legionellosis	Casp8	Casp8	caspase 8	2.98205e-10	4.60354e-09	4.09715
PATH:05134	Legionellosis	C3	C3	complement component 3	2.98205e-10	4.60354e-09	4.09715
PATH:05134	Legionellosis	Naip6	Naip6	NLR family, apoptosis inhibitory protein 6	2.98205e-10	4.60354e-09	4.09715
PATH:05134	Legionellosis	Pycard	Pycard	PYD and CARD domain containing	2.98205e-10	4.60354e-09	4.09715
PATH:05134	Legionellosis	Cxcl6	Cxcl6	chemokine (C-X-C motif) ligand 6	2.98205e-10	4.60354e-09	4.09715
PATH:05134	Legionellosis	Il18	Il18	interleukin 18	2.98205e-10	4.60354e-09	4.09715
PATH:05134	Legionellosis	Itgae	Itgae	integrin, alpha E	2.98205e-10	4.60354e-09	4.09715
PATH:05134	Legionellosis	C4b	C4b	complement component 4B (Chido blood group)	2.98205e-10	4.60354e-09	4.09715
PATH:05134	Legionellosis	Cxcl2	Cxcl2	chemokine (C-X-C motif) ligand 2	2.98205e-10	4.60354e-09	4.09715
PATH:05134	Legionellosis	Tlr4	Tlr4	toll-like receptor 4	2.98205e-10	4.60354e-09	4.09715
PATH:05134	Legionellosis	Itgb2	Itgb2	integrin, beta 2	2.98205e-10	4.60354e-09	4.09715
PATH:05134	Legionellosis	Nlrc4	Nlrc4	NLR family, CARD domain containing 4	2.98205e-10	4.60354e-09	4.09715
PATH:05134	Legionellosis	Il1b	Il1b	interleukin 1 beta	2.98205e-10	4.60354e-09	4.09715
PATH:05134	Legionellosis	Cd14	Cd14	CD14 molecule	2.98205e-10	4.60354e-09	4.09715
PATH:05134	Legionellosis	Cxcl1	Cxcl1	chemokine (C-X-C motif) ligand 1	2.98205e-10	4.60354e-09	4.09715
PATH:05134	Legionellosis	Tlr5	Tlr5	toll-like receptor 5	2.98205e-10	4.60354e-09	4.09715
PATH:05134	Legionellosis	Casp1	Casp1	caspase 1	2.98205e-10	4.60354e-09	4.09715
PATH:05134	Legionellosis	Il6	Il6	interleukin 6	2.98205e-10	4.60354e-09	4.09715
PATH:05134	Legionellosis	C4a	C4a	complement component 4A (Rodgers blood group)	2.98205e-10	4.60354e-09	4.09715
PATH:05134	Legionellosis	Cxcl3	Cxcl3	chemokine (C-X-C motif) ligand 3	2.98205e-10	4.60354e-09	4.09715
PATH:05134	Legionellosis	Itgam	Itgam	integrin, alpha M	2.98205e-10	4.60354e-09	4.09715
PATH:05134	Legionellosis	Apaf1	Apaf1	apoptotic peptidase activating factor 1	2.98205e-10	4.60354e-09	4.09715
PATH:05134	Legionellosis	Tlr2	Tlr2	toll-like receptor 2	2.98205e-10	4.60354e-09	4.09715
PATH:05134	Legionellosis	Naip5	Naip5	NLR family, apoptosis inhibitory protein 5	2.98205e-10	4.60354e-09	4.09715
PATH:05134	Legionellosis	Casp3	Casp3	caspase 3	2.98205e-10	4.60354e-09	4.09715
PATH:05146	Amoebiasis	Il1r2	Il1r2	interleukin 1 receptor, type II	3.34761e-10	4.86387e-09	3.23089
PATH:05146	Amoebiasis	Col5a1	Col5a1	collagen, type V, alpha 1	3.34761e-10	4.86387e-09	3.23089
PATH:05146	Amoebiasis	Prkcb	Prkcb	protein kinase C, beta	3.34761e-10	4.86387e-09	3.23089
PATH:05146	Amoebiasis	Pik3cd	Pik3cd	phosphatidylinositol-4,5-bisphosphate 3-kinase, catalytic subunit delta	3.34761e-10	4.86387e-09	3.23089
PATH:05146	Amoebiasis	Col1a2	Col1a2	collagen, type I, alpha 2	3.34761e-10	4.86387e-09	3.23089
PATH:05146	Amoebiasis	Tgfb3	Tgfb3	transforming growth factor, beta 3	3.34761e-10	4.86387e-09	3.23089
PATH:05146	Amoebiasis	Col24a1	Col24a1	collagen, type XXIV, alpha 1	3.34761e-10	4.86387e-09	3.23089
PATH:05146	Amoebiasis	Itgae	Itgae	integrin, alpha E	3.34761e-10	4.86387e-09	3.23089
PATH:05146	Amoebiasis	Lama4	Lama4	laminin, alpha 4	3.34761e-10	4.86387e-09	3.23089
PATH:05146	Amoebiasis	Tlr4	Tlr4	toll-like receptor 4	3.34761e-10	4.86387e-09	3.23089
PATH:05146	Amoebiasis	Itgb2	Itgb2	integrin, beta 2	3.34761e-10	4.86387e-09	3.23089
PATH:05146	Amoebiasis	Nos2	Nos2	nitric oxide synthase 2, inducible	3.34761e-10	4.86387e-09	3.23089
PATH:05146	Amoebiasis	Serpinb9	Serpinb9	serpin peptidase inhibitor, clade B (ovalbumin), member 9	3.34761e-10	4.86387e-09	3.23089
PATH:05146	Amoebiasis	Col16a1	Col16a1	collagen, type XVI, alpha 1	3.34761e-10	4.86387e-09	3.23089
PATH:05146	Amoebiasis	Plcb2	Plcb2	phospholipase C, beta 2	3.34761e-10	4.86387e-09	3.23089
PATH:05146	Amoebiasis	Il1b	Il1b	interleukin 1 beta	3.34761e-10	4.86387e-09	3.23089
PATH:05146	Amoebiasis	Col1a1	Col1a1	collagen, type I, alpha 1	3.34761e-10	4.86387e-09	3.23089
PATH:05146	Amoebiasis	Cd14	Cd14	CD14 molecule	3.34761e-10	4.86387e-09	3.23089
PATH:05146	Amoebiasis	Rab7b	Rab7b	Rab7b, member RAS oncogene family	3.34761e-10	4.86387e-09	3.23089
PATH:05146	Amoebiasis	Serpinb6b	Serpinb6b	serine (or cysteine) peptidase inhibitor, clade B, member 6b	3.34761e-10	4.86387e-09	3.23089
PATH:05146	Amoebiasis	Col5a2	Col5a2	collagen, type V, alpha 2	3.34761e-10	4.86387e-09	3.23089
PATH:05146	Amoebiasis	Arg1	Arg1	arginase 1	3.34761e-10	4.86387e-09	3.23089
PATH:05146	Amoebiasis	Tgfb2	Tgfb2	transforming growth factor, beta 2	3.34761e-10	4.86387e-09	3.23089
PATH:05146	Amoebiasis	Il6	Il6	interleukin 6	3.34761e-10	4.86387e-09	3.23089
PATH:05146	Amoebiasis	Col5a3	Col5a3	collagen, type V, alpha 3	3.34761e-10	4.86387e-09	3.23089
PATH:05146	Amoebiasis	Tgfb1	Tgfb1	transforming growth factor, beta 1	3.34761e-10	4.86387e-09	3.23089
PATH:05146	Amoebiasis	Pik3cg	Pik3cg	phosphatidylinositol-4,5-bisphosphate 3-kinase, catalytic subunit gamma	3.34761e-10	4.86387e-09	3.23089
PATH:05146	Amoebiasis	Itgam	Itgam	integrin, alpha M	3.34761e-10	4.86387e-09	3.23089
PATH:05146	Amoebiasis	Gna15	Gna15	guanine nucleotide binding protein, alpha 15	3.34761e-10	4.86387e-09	3.23089
PATH:05146	Amoebiasis	Col3a1	Col3a1	collagen, type III, alpha 1	3.34761e-10	4.86387e-09	3.23089
PATH:05146	Amoebiasis	Tlr2	Tlr2	toll-like receptor 2	3.34761e-10	4.86387e-09	3.23089
PATH:05146	Amoebiasis	Pik3r5	Pik3r5	phosphoinositide-3-kinase, regulatory subunit 5	3.34761e-10	4.86387e-09	3.23089
PATH:05146	Amoebiasis	Fn1	Fn1	fibronectin 1	3.34761e-10	4.86387e-09	3.23089
PATH:05146	Amoebiasis	Casp3	Casp3	caspase 3	3.34761e-10	4.86387e-09	3.23089
PATH:04621	NOD-like receptor signaling pathway	Casp8	Casp8	caspase 8	1.86191e-09	2.55495e-08	4.06386
PATH:04621	NOD-like receptor signaling pathway	Card9	Card9	caspase recruitment domain family, member 9	1.86191e-09	2.55495e-08	4.06386
PATH:04621	NOD-like receptor signaling pathway	Naip6	Naip6	NLR family, apoptosis inhibitory protein 6	1.86191e-09	2.55495e-08	4.06386
PATH:04621	NOD-like receptor signaling pathway	Nod2	Nod2	nucleotide-binding oligomerization domain containing 2	1.86191e-09	2.55495e-08	4.06386
PATH:04621	NOD-like receptor signaling pathway	Birc3	Birc3	baculoviral IAP repeat-containing 3	1.86191e-09	2.55495e-08	4.06386
PATH:04621	NOD-like receptor signaling pathway	Pstpip1	Pstpip1	proline-serine-threonine phosphatase-interacting protein 1	1.86191e-09	2.55495e-08	4.06386
PATH:04621	NOD-like receptor signaling pathway	Pycard	Pycard	PYD and CARD domain containing	1.86191e-09	2.55495e-08	4.06386
PATH:04621	NOD-like receptor signaling pathway	Nlrp12	Nlrp12	NLR family, pyrin domain containing 12	1.86191e-09	2.55495e-08	4.06386
PATH:04621	NOD-like receptor signaling pathway	Cxcl6	Cxcl6	chemokine (C-X-C motif) ligand 6	1.86191e-09	2.55495e-08	4.06386
PATH:04621	NOD-like receptor signaling pathway	Il18	Il18	interleukin 18	1.86191e-09	2.55495e-08	4.06386
PATH:04621	NOD-like receptor signaling pathway	Cxcl2	Cxcl2	chemokine (C-X-C motif) ligand 2	1.86191e-09	2.55495e-08	4.06386
PATH:04621	NOD-like receptor signaling pathway	Ccl2	Ccl2	chemokine (C-C motif) ligand 2	1.86191e-09	2.55495e-08	4.06386
PATH:04621	NOD-like receptor signaling pathway	Nlrc4	Nlrc4	NLR family, CARD domain containing 4	1.86191e-09	2.55495e-08	4.06386
PATH:04621	NOD-like receptor signaling pathway	Il1b	Il1b	interleukin 1 beta	1.86191e-09	2.55495e-08	4.06386
PATH:04621	NOD-like receptor signaling pathway	Cxcl1	Cxcl1	chemokine (C-X-C motif) ligand 1	1.86191e-09	2.55495e-08	4.06386
PATH:04621	NOD-like receptor signaling pathway	Tnfaip3	Tnfaip3	tumor necrosis factor, alpha-induced protein 3	1.86191e-09	2.55495e-08	4.06386
PATH:04621	NOD-like receptor signaling pathway	Casp1	Casp1	caspase 1	1.86191e-09	2.55495e-08	4.06386
PATH:04621	NOD-like receptor signaling pathway	Il6	Il6	interleukin 6	1.86191e-09	2.55495e-08	4.06386
PATH:04621	NOD-like receptor signaling pathway	Cxcl3	Cxcl3	chemokine (C-X-C motif) ligand 3	1.86191e-09	2.55495e-08	4.06386
PATH:04621	NOD-like receptor signaling pathway	Nlrp3	Nlrp3	NLR family, pyrin domain containing 3	1.86191e-09	2.55495e-08	4.06386
PATH:04621	NOD-like receptor signaling pathway	Ccl12	Ccl12	chemokine (C-C motif) ligand 12	1.86191e-09	2.55495e-08	4.06386
PATH:04621	NOD-like receptor signaling pathway	Naip5	Naip5	NLR family, apoptosis inhibitory protein 5	1.86191e-09	2.55495e-08	4.06386
PATH:04621	NOD-like receptor signaling pathway	Ccl7	Ccl7	chemokine (C-C motif) ligand 7	1.86191e-09	2.55495e-08	4.06386
PATH:04512	ECM-receptor interaction	Itga11	Itga11	integrin, alpha 11	5.7689e-09	7.49957e-08	3.33292
PATH:04512	ECM-receptor interaction	Thbs2	Thbs2	thrombospondin 2	5.7689e-09	7.49957e-08	3.33292
PATH:04512	ECM-receptor interaction	Col5a1	Col5a1	collagen, type V, alpha 1	5.7689e-09	7.49957e-08	3.33292
PATH:04512	ECM-receptor interaction	Itgb7	Itgb7	integrin, beta 7	5.7689e-09	7.49957e-08	3.33292
PATH:04512	ECM-receptor interaction	Col1a2	Col1a2	collagen, type I, alpha 2	5.7689e-09	7.49957e-08	3.33292
PATH:04512	ECM-receptor interaction	Col6a1	Col6a1	collagen, type VI, alpha 1	5.7689e-09	7.49957e-08	3.33292
PATH:04512	ECM-receptor interaction	Col24a1	Col24a1	collagen, type XXIV, alpha 1	5.7689e-09	7.49957e-08	3.33292
PATH:04512	ECM-receptor interaction	Col6a3	Col6a3	collagen, type VI, alpha 3	5.7689e-09	7.49957e-08	3.33292
PATH:04512	ECM-receptor interaction	Cd44	Cd44	Cd44 molecule	5.7689e-09	7.49957e-08	3.33292
PATH:04512	ECM-receptor interaction	Itga10	Itga10	integrin, alpha 10	5.7689e-09	7.49957e-08	3.33292
PATH:04512	ECM-receptor interaction	Itgb4	Itgb4	integrin, beta 4	5.7689e-09	7.49957e-08	3.33292
PATH:04512	ECM-receptor interaction	Lama4	Lama4	laminin, alpha 4	5.7689e-09	7.49957e-08	3.33292
PATH:04512	ECM-receptor interaction	LOC681309	LOC681309	thrombospondin 3	5.7689e-09	7.49957e-08	3.33292
PATH:04512	ECM-receptor interaction	Col16a1	Col16a1	collagen, type XVI, alpha 1	5.7689e-09	7.49957e-08	3.33292
PATH:04512	ECM-receptor interaction	Tnn	Tnn	tenascin N	5.7689e-09	7.49957e-08	3.33292
PATH:04512	ECM-receptor interaction	Col1a1	Col1a1	collagen, type I, alpha 1	5.7689e-09	7.49957e-08	3.33292
PATH:04512	ECM-receptor interaction	Col6a2	Col6a2	collagen, type VI, alpha 2	5.7689e-09	7.49957e-08	3.33292
PATH:04512	ECM-receptor interaction	Tnc	Tnc	tenascin C	5.7689e-09	7.49957e-08	3.33292
PATH:04512	ECM-receptor interaction	Reln	Reln	reelin	5.7689e-09	7.49957e-08	3.33292
PATH:04512	ECM-receptor interaction	Sdc1	Sdc1	syndecan 1	5.7689e-09	7.49957e-08	3.33292
PATH:04512	ECM-receptor interaction	Sv2c	Sv2c	synaptic vesicle glycoprotein 2c	5.7689e-09	7.49957e-08	3.33292
PATH:04512	ECM-receptor interaction	Itga4	Itga4	integrin, alpha 4	5.7689e-09	7.49957e-08	3.33292
PATH:04512	ECM-receptor interaction	Col5a2	Col5a2	collagen, type V, alpha 2	5.7689e-09	7.49957e-08	3.33292
PATH:04512	ECM-receptor interaction	Itga5	Itga5	integrin, alpha 5 (fibronectin receptor, alpha polypeptide)	5.7689e-09	7.49957e-08	3.33292
PATH:04512	ECM-receptor interaction	Col5a3	Col5a3	collagen, type V, alpha 3	5.7689e-09	7.49957e-08	3.33292
PATH:04512	ECM-receptor interaction	Col3a1	Col3a1	collagen, type III, alpha 1	5.7689e-09	7.49957e-08	3.33292
PATH:04512	ECM-receptor interaction	Fn1	Fn1	fibronectin 1	5.7689e-09	7.49957e-08	3.33292
PATH:04512	ECM-receptor interaction	Spp1	Spp1	secreted phosphoprotein 1	5.7689e-09	7.49957e-08	3.33292
PATH:04064	NF-kappa B signaling pathway	Tnfrsf11a	Tnfrsf11a	tumor necrosis factor receptor superfamily, member 11a, NFKB activator	1.19787e-08	1.47937e-07	3.31869
PATH:04064	NF-kappa B signaling pathway	Lbp	Lbp	lipopolysaccharide binding protein	1.19787e-08	1.47937e-07	3.31869
PATH:04064	NF-kappa B signaling pathway	Birc3	Birc3	baculoviral IAP repeat-containing 3	1.19787e-08	1.47937e-07	3.31869
PATH:04064	NF-kappa B signaling pathway	Lck	Lck	LCK proto-oncogene, Src family tyrosine kinase	1.19787e-08	1.47937e-07	3.31869
PATH:04064	NF-kappa B signaling pathway	Prkcb	Prkcb	protein kinase C, beta	1.19787e-08	1.47937e-07	3.31869
PATH:04064	NF-kappa B signaling pathway	Cxcl6	Cxcl6	chemokine (C-X-C motif) ligand 6	1.19787e-08	1.47937e-07	3.31869
PATH:04064	NF-kappa B signaling pathway	Cd40	Cd40	CD40 molecule, TNF receptor superfamily member 5	1.19787e-08	1.47937e-07	3.31869
PATH:04064	NF-kappa B signaling pathway	Lyn	Lyn	LYN proto-oncogene, Src family tyrosine kinase	1.19787e-08	1.47937e-07	3.31869
PATH:04064	NF-kappa B signaling pathway	Cxcl2	Cxcl2	chemokine (C-X-C motif) ligand 2	1.19787e-08	1.47937e-07	3.31869
PATH:04064	NF-kappa B signaling pathway	Irak3	Irak3	interleukin-1 receptor-associated kinase 3	1.19787e-08	1.47937e-07	3.31869
PATH:04064	NF-kappa B signaling pathway	Tlr4	Tlr4	toll-like receptor 4	1.19787e-08	1.47937e-07	3.31869
PATH:04064	NF-kappa B signaling pathway	Relb	Relb	v-rel avian reticuloendotheliosis viral oncogene homolog B	1.19787e-08	1.47937e-07	3.31869
PATH:04064	NF-kappa B signaling pathway	Zap70	Zap70	zeta-chain (TCR) associated protein kinase 70	1.19787e-08	1.47937e-07	3.31869
PATH:04064	NF-kappa B signaling pathway	Traf1	Traf1	TNF receptor-associated factor 1	1.19787e-08	1.47937e-07	3.31869
PATH:04064	NF-kappa B signaling pathway	Vcam1	Vcam1	vascular cell adhesion molecule 1	1.19787e-08	1.47937e-07	3.31869
PATH:04064	NF-kappa B signaling pathway	Il1b	Il1b	interleukin 1 beta	1.19787e-08	1.47937e-07	3.31869
PATH:04064	NF-kappa B signaling pathway	Ticam2	Ticam2	toll-like receptor adaptor molecule 2	1.19787e-08	1.47937e-07	3.31869
PATH:04064	NF-kappa B signaling pathway	Cd14	Cd14	CD14 molecule	1.19787e-08	1.47937e-07	3.31869
PATH:04064	NF-kappa B signaling pathway	Tnfaip3	Tnfaip3	tumor necrosis factor, alpha-induced protein 3	1.19787e-08	1.47937e-07	3.31869
PATH:04064	NF-kappa B signaling pathway	Bcl2a1	Bcl2a1	BCL2-related protein A1	1.19787e-08	1.47937e-07	3.31869
PATH:04064	NF-kappa B signaling pathway	Cxcl3	Cxcl3	chemokine (C-X-C motif) ligand 3	1.19787e-08	1.47937e-07	3.31869
PATH:04064	NF-kappa B signaling pathway	Ccl21	Ccl21	chemokine (C-C motif) ligand 21	1.19787e-08	1.47937e-07	3.31869
PATH:04064	NF-kappa B signaling pathway	Syk	Syk	spleen tyrosine kinase	1.19787e-08	1.47937e-07	3.31869
PATH:04064	NF-kappa B signaling pathway	Tnfrsf1a	Tnfrsf1a	tumor necrosis factor receptor superfamily, member 1a	1.19787e-08	1.47937e-07	3.31869
PATH:04064	NF-kappa B signaling pathway	Icam1	Icam1	intercellular adhesion molecule 1	1.19787e-08	1.47937e-07	3.31869
PATH:04064	NF-kappa B signaling pathway	Tnfsf13b	Tnfsf13b	tumor necrosis factor (ligand) superfamily, member 13b	1.19787e-08	1.47937e-07	3.31869
PATH:04064	NF-kappa B signaling pathway	Ccl19	Ccl19	chemokine (C-C motif) ligand 19	1.19787e-08	1.47937e-07	3.31869
PATH:04145	Phagosome	Clec7a	Clec7a	C-type lectin domain family 7, member A	2.16541e-08	2.54693e-07	2.47365
PATH:04145	Phagosome	Mrc1	Mrc1	mannose receptor, C type 1	2.16541e-08	2.54693e-07	2.47365
PATH:04145	Phagosome	C1r	C1r	complement component 1, r subcomponent	2.16541e-08	2.54693e-07	2.47365
PATH:04145	Phagosome	C3	C3	complement component 3	2.16541e-08	2.54693e-07	2.47365
PATH:04145	Phagosome	Thbs2	Thbs2	thrombospondin 2	2.16541e-08	2.54693e-07	2.47365
PATH:04145	Phagosome	Coro1a	Coro1a	coronin, actin binding protein 1A	2.16541e-08	2.54693e-07	2.47365
PATH:04145	Phagosome	Fcgr2a	Fcgr2a	Fc fragment of IgG, low affinity IIa, receptor	2.16541e-08	2.54693e-07	2.47365
PATH:04145	Phagosome	Tap1	Tap1	transporter 1, ATP-binding cassette, sub-family B (MDR/TAP)	2.16541e-08	2.54693e-07	2.47365
PATH:04145	Phagosome	Pla2r1	Pla2r1	phospholipase A2 receptor 1	2.16541e-08	2.54693e-07	2.47365
PATH:04145	Phagosome	Tubb6	Tubb6	tubulin, beta 6 class V	2.16541e-08	2.54693e-07	2.47365
PATH:04145	Phagosome	RT1-Ha	RT1-Ha	RT1 class II, locus Ha	2.16541e-08	2.54693e-07	2.47365
PATH:04145	Phagosome	Fcgr2b	Fcgr2b	Fc fragment of IgG, low affinity IIb, receptor (CD32)	2.16541e-08	2.54693e-07	2.47365
PATH:04145	Phagosome	Itgae	Itgae	integrin, alpha E	2.16541e-08	2.54693e-07	2.47365
PATH:04145	Phagosome	C4b	C4b	complement component 4B (Chido blood group)	2.16541e-08	2.54693e-07	2.47365
PATH:04145	Phagosome	Ncf2	Ncf2	neutrophil cytosolic factor 2	2.16541e-08	2.54693e-07	2.47365
PATH:04145	Phagosome	Ncf1	Ncf1	neutrophil cytosolic factor 1	2.16541e-08	2.54693e-07	2.47365
PATH:04145	Phagosome	Tlr4	Tlr4	toll-like receptor 4	2.16541e-08	2.54693e-07	2.47365
PATH:04145	Phagosome	Itgb2	Itgb2	integrin, beta 2	2.16541e-08	2.54693e-07	2.47365
PATH:04145	Phagosome	Olr1	Olr1	oxidized low density lipoprotein (lectin-like) receptor 1	2.16541e-08	2.54693e-07	2.47365
PATH:04145	Phagosome	LOC681309	LOC681309	thrombospondin 3	2.16541e-08	2.54693e-07	2.47365
PATH:04145	Phagosome	Tubb3	Tubb3	tubulin, beta 3 class III	2.16541e-08	2.54693e-07	2.47365
PATH:04145	Phagosome	Tlr6	Tlr6	toll-like receptor 6	2.16541e-08	2.54693e-07	2.47365
PATH:04145	Phagosome	LOC100909441	LOC100909441	tubulin alpha-1C chain-like	2.16541e-08	2.54693e-07	2.47365
PATH:04145	Phagosome	RT1-DOb	RT1-DOb	RT1 class II, locus DOb	2.16541e-08	2.54693e-07	2.47365
PATH:04145	Phagosome	Fcar	Fcar	Fc fragment of IgA, receptor for	2.16541e-08	2.54693e-07	2.47365
PATH:04145	Phagosome	M6pr	M6pr	mannose-6-phosphate receptor, cation dependent	2.16541e-08	2.54693e-07	2.47365
PATH:04145	Phagosome	Tcirg1	Tcirg1	T-cell, immune regulator 1, ATPase, H+ transporting, lysosomal V0 subunit A3	2.16541e-08	2.54693e-07	2.47365
PATH:04145	Phagosome	Cd14	Cd14	CD14 molecule	2.16541e-08	2.54693e-07	2.47365
PATH:04145	Phagosome	Rab7b	Rab7b	Rab7b, member RAS oncogene family	2.16541e-08	2.54693e-07	2.47365
PATH:04145	Phagosome	Potef	Potef	POTE ankyrin domain family, member F	2.16541e-08	2.54693e-07	2.47365
PATH:04145	Phagosome	Mrc2	Mrc2	mannose receptor, C type 2	2.16541e-08	2.54693e-07	2.47365
PATH:04145	Phagosome	RT1-DOa	RT1-DOa	RT1 class II, locus DOa	2.16541e-08	2.54693e-07	2.47365
PATH:04145	Phagosome	Ncf4	Ncf4	neutrophil cytosolic factor 4	2.16541e-08	2.54693e-07	2.47365
PATH:04145	Phagosome	Itga5	Itga5	integrin, alpha 5 (fibronectin receptor, alpha polypeptide)	2.16541e-08	2.54693e-07	2.47365
PATH:04145	Phagosome	Scarb1	Scarb1	scavenger receptor class B, member 1	2.16541e-08	2.54693e-07	2.47365
PATH:04145	Phagosome	C4a	C4a	complement component 4A (Rodgers blood group)	2.16541e-08	2.54693e-07	2.47365
PATH:04145	Phagosome	Msr1	Msr1	macrophage scavenger receptor 1	2.16541e-08	2.54693e-07	2.47365
PATH:04145	Phagosome	Itgam	Itgam	integrin, alpha M	2.16541e-08	2.54693e-07	2.47365
PATH:04145	Phagosome	Fcgr1a	Fcgr1a	Fc fragment of IgG, high affinity Ia, receptor (CD64)	2.16541e-08	2.54693e-07	2.47365
PATH:04145	Phagosome	RT1-Da	RT1-Da	RT1 class II, locus Da	2.16541e-08	2.54693e-07	2.47365
PATH:04145	Phagosome	Tlr2	Tlr2	toll-like receptor 2	2.16541e-08	2.54693e-07	2.47365
PATH:04145	Phagosome	Ctss	Ctss	cathepsin S	2.16541e-08	2.54693e-07	2.47365
PATH:05321	Inflammatory bowel disease (IBD)	Nod2	Nod2	nucleotide-binding oligomerization domain containing 2	1.0595e-07	1.13781e-06	4.27196
PATH:05321	Inflammatory bowel disease (IBD)	Il1a	Il1a	interleukin 1 alpha	1.0595e-07	1.13781e-06	4.27196
PATH:05321	Inflammatory bowel disease (IBD)	Tgfb3	Tgfb3	transforming growth factor, beta 3	1.0595e-07	1.13781e-06	4.27196
PATH:05321	Inflammatory bowel disease (IBD)	Il18	Il18	interleukin 18	1.0595e-07	1.13781e-06	4.27196
PATH:05321	Inflammatory bowel disease (IBD)	Stat4	Stat4	signal transducer and activator of transcription 4	1.0595e-07	1.13781e-06	4.27196
PATH:05321	Inflammatory bowel disease (IBD)	Tlr4	Tlr4	toll-like receptor 4	1.0595e-07	1.13781e-06	4.27196
PATH:05321	Inflammatory bowel disease (IBD)	Tbx21	Tbx21	T-box 21	1.0595e-07	1.13781e-06	4.27196
PATH:05321	Inflammatory bowel disease (IBD)	Ifngr2	Ifngr2	interferon gamma receptor 2	1.0595e-07	1.13781e-06	4.27196
PATH:05321	Inflammatory bowel disease (IBD)	Il1b	Il1b	interleukin 1 beta	1.0595e-07	1.13781e-06	4.27196
PATH:05321	Inflammatory bowel disease (IBD)	Il18r1	Il18r1	interleukin 18 receptor 1	1.0595e-07	1.13781e-06	4.27196
PATH:05321	Inflammatory bowel disease (IBD)	Tlr5	Tlr5	toll-like receptor 5	1.0595e-07	1.13781e-06	4.27196
PATH:05321	Inflammatory bowel disease (IBD)	Il21r	Il21r	interleukin 21 receptor	1.0595e-07	1.13781e-06	4.27196
PATH:05321	Inflammatory bowel disease (IBD)	Il23r	Il23r	interleukin 23 receptor	1.0595e-07	1.13781e-06	4.27196
PATH:05321	Inflammatory bowel disease (IBD)	Tgfb2	Tgfb2	transforming growth factor, beta 2	1.0595e-07	1.13781e-06	4.27196
PATH:05321	Inflammatory bowel disease (IBD)	Il6	Il6	interleukin 6	1.0595e-07	1.13781e-06	4.27196
PATH:05321	Inflammatory bowel disease (IBD)	Tgfb1	Tgfb1	transforming growth factor, beta 1	1.0595e-07	1.13781e-06	4.27196
PATH:05321	Inflammatory bowel disease (IBD)	Tlr2	Tlr2	toll-like receptor 2	1.0595e-07	1.13781e-06	4.27196
PATH:04672	Intestinal immune network for IgA production	Cxcr4	Cxcr4	chemokine (C-X-C motif) receptor 4	1.0595e-07	1.13781e-06	4.27196
PATH:04672	Intestinal immune network for IgA production	Itgb7	Itgb7	integrin, beta 7	1.0595e-07	1.13781e-06	4.27196
PATH:04672	Intestinal immune network for IgA production	Apobec3b	Apobec3b	apolipoprotein B mRNA editing enzyme, catalytic polypeptide-like 3B	1.0595e-07	1.13781e-06	4.27196
PATH:04672	Intestinal immune network for IgA production	Cd40	Cd40	CD40 molecule, TNF receptor superfamily member 5	1.0595e-07	1.13781e-06	4.27196
PATH:04672	Intestinal immune network for IgA production	RT1-Ha	RT1-Ha	RT1 class II, locus Ha	1.0595e-07	1.13781e-06	4.27196
PATH:04672	Intestinal immune network for IgA production	Cd80	Cd80	Cd80 molecule	1.0595e-07	1.13781e-06	4.27196
PATH:04672	Intestinal immune network for IgA production	Ccr9	Ccr9	chemokine (C-C motif) receptor 9	1.0595e-07	1.13781e-06	4.27196
PATH:04672	Intestinal immune network for IgA production	RT1-DOb	RT1-DOb	RT1 class II, locus DOb	1.0595e-07	1.13781e-06	4.27196
PATH:04672	Intestinal immune network for IgA production	Itga4	Itga4	integrin, alpha 4	1.0595e-07	1.13781e-06	4.27196
PATH:04672	Intestinal immune network for IgA production	Tnfrsf13b	Tnfrsf13b	tumor necrosis factor receptor superfamily, member 13B	1.0595e-07	1.13781e-06	4.27196
PATH:04672	Intestinal immune network for IgA production	RT1-DOa	RT1-DOa	RT1 class II, locus DOa	1.0595e-07	1.13781e-06	4.27196
PATH:04672	Intestinal immune network for IgA production	Il6	Il6	interleukin 6	1.0595e-07	1.13781e-06	4.27196
PATH:04672	Intestinal immune network for IgA production	Cd86	Cd86	CD86 molecule	1.0595e-07	1.13781e-06	4.27196
PATH:04672	Intestinal immune network for IgA production	Tgfb1	Tgfb1	transforming growth factor, beta 1	1.0595e-07	1.13781e-06	4.27196
PATH:04672	Intestinal immune network for IgA production	Icos	Icos	inducible T-cell co-stimulator	1.0595e-07	1.13781e-06	4.27196
PATH:04672	Intestinal immune network for IgA production	RT1-Da	RT1-Da	RT1 class II, locus Da	1.0595e-07	1.13781e-06	4.27196
PATH:04672	Intestinal immune network for IgA production	Tnfsf13b	Tnfsf13b	tumor necrosis factor (ligand) superfamily, member 13b	1.0595e-07	1.13781e-06	4.27196
PATH:04510	Focal adhesion	Grap2	Grap2	GRB2-related adaptor protein 2	4.09483e-07	4.21426e-06	2.19188
PATH:04510	Focal adhesion	Birc3	Birc3	baculoviral IAP repeat-containing 3	4.09483e-07	4.21426e-06	2.19188
PATH:04510	Focal adhesion	Itga11	Itga11	integrin, alpha 11	4.09483e-07	4.21426e-06	2.19188
PATH:04510	Focal adhesion	Thbs2	Thbs2	thrombospondin 2	4.09483e-07	4.21426e-06	2.19188
PATH:04510	Focal adhesion	Col5a1	Col5a1	collagen, type V, alpha 1	4.09483e-07	4.21426e-06	2.19188
PATH:04510	Focal adhesion	Prkcb	Prkcb	protein kinase C, beta	4.09483e-07	4.21426e-06	2.19188
PATH:04510	Focal adhesion	Rasgrf1	Rasgrf1	RAS protein-specific guanine nucleotide-releasing factor 1	4.09483e-07	4.21426e-06	2.19188
PATH:04510	Focal adhesion	Itgb7	Itgb7	integrin, beta 7	4.09483e-07	4.21426e-06	2.19188
PATH:04510	Focal adhesion	LOC100911261	LOC100911261	filamin-B-like	4.09483e-07	4.21426e-06	2.19188
PATH:04510	Focal adhesion	Pik3cd	Pik3cd	phosphatidylinositol-4,5-bisphosphate 3-kinase, catalytic subunit delta	4.09483e-07	4.21426e-06	2.19188
PATH:04510	Focal adhesion	Col1a2	Col1a2	collagen, type I, alpha 2	4.09483e-07	4.21426e-06	2.19188
PATH:04510	Focal adhesion	LOC102554024	LOC102554024	platelet-derived growth factor receptor alpha-like	4.09483e-07	4.21426e-06	2.19188
PATH:04510	Focal adhesion	Col6a1	Col6a1	collagen, type VI, alpha 1	4.09483e-07	4.21426e-06	2.19188
PATH:04510	Focal adhesion	Col24a1	Col24a1	collagen, type XXIV, alpha 1	4.09483e-07	4.21426e-06	2.19188
PATH:04510	Focal adhesion	Col6a3	Col6a3	collagen, type VI, alpha 3	4.09483e-07	4.21426e-06	2.19188
PATH:04510	Focal adhesion	Itga10	Itga10	integrin, alpha 10	4.09483e-07	4.21426e-06	2.19188
PATH:04510	Focal adhesion	Itgb4	Itgb4	integrin, beta 4	4.09483e-07	4.21426e-06	2.19188
PATH:04510	Focal adhesion	Parvg	Parvg	parvin, gamma	4.09483e-07	4.21426e-06	2.19188
PATH:04510	Focal adhesion	Lama4	Lama4	laminin, alpha 4	4.09483e-07	4.21426e-06	2.19188
PATH:04510	Focal adhesion	Shc2	Shc2	SHC (Src homology 2 domain containing) transforming protein 2	4.09483e-07	4.21426e-06	2.19188
PATH:04510	Focal adhesion	LOC102552659	LOC102552659	receptor tyrosine-protein kinase erbB-2-like	4.09483e-07	4.21426e-06	2.19188
PATH:04510	Focal adhesion	LOC681309	LOC681309	thrombospondin 3	4.09483e-07	4.21426e-06	2.19188
PATH:04510	Focal adhesion	Col16a1	Col16a1	collagen, type XVI, alpha 1	4.09483e-07	4.21426e-06	2.19188
PATH:04510	Focal adhesion	Tnn	Tnn	tenascin N	4.09483e-07	4.21426e-06	2.19188
PATH:04510	Focal adhesion	Col1a1	Col1a1	collagen, type I, alpha 1	4.09483e-07	4.21426e-06	2.19188
PATH:04510	Focal adhesion	Col6a2	Col6a2	collagen, type VI, alpha 2	4.09483e-07	4.21426e-06	2.19188
PATH:04510	Focal adhesion	Tnc	Tnc	tenascin C	4.09483e-07	4.21426e-06	2.19188
PATH:04510	Focal adhesion	Reln	Reln	reelin	4.09483e-07	4.21426e-06	2.19188
PATH:04510	Focal adhesion	Pdgfrb	Pdgfrb	platelet derived growth factor receptor, beta polypeptide	4.09483e-07	4.21426e-06	2.19188
PATH:04510	Focal adhesion	Itga4	Itga4	integrin, alpha 4	4.09483e-07	4.21426e-06	2.19188
PATH:04510	Focal adhesion	Col5a2	Col5a2	collagen, type V, alpha 2	4.09483e-07	4.21426e-06	2.19188
PATH:04510	Focal adhesion	Potef	Potef	POTE ankyrin domain family, member F	4.09483e-07	4.21426e-06	2.19188
PATH:04510	Focal adhesion	Itga5	Itga5	integrin, alpha 5 (fibronectin receptor, alpha polypeptide)	4.09483e-07	4.21426e-06	2.19188
PATH:04510	Focal adhesion	Rac2	Rac2	ras-related C3 botulinum toxin substrate 2 (rho family, small GTP binding protein Rac2)	4.09483e-07	4.21426e-06	2.19188
PATH:04510	Focal adhesion	Vav1	Vav1	vav 1 guanine nucleotide exchange factor	4.09483e-07	4.21426e-06	2.19188
PATH:04510	Focal adhesion	Col5a3	Col5a3	collagen, type V, alpha 3	4.09483e-07	4.21426e-06	2.19188
PATH:04510	Focal adhesion	Pik3cg	Pik3cg	phosphatidylinositol-4,5-bisphosphate 3-kinase, catalytic subunit gamma	4.09483e-07	4.21426e-06	2.19188
PATH:04510	Focal adhesion	Col3a1	Col3a1	collagen, type III, alpha 1	4.09483e-07	4.21426e-06	2.19188
PATH:04510	Focal adhesion	Pik3r5	Pik3r5	phosphoinositide-3-kinase, regulatory subunit 5	4.09483e-07	4.21426e-06	2.19188
PATH:04510	Focal adhesion	Fn1	Fn1	fibronectin 1	4.09483e-07	4.21426e-06	2.19188
PATH:04510	Focal adhesion	Crkl	Crkl	v-crk avian sarcoma virus CT10 oncogene homolog-like	4.09483e-07	4.21426e-06	2.19188
PATH:04510	Focal adhesion	Pdgfra	Pdgfra	platelet derived growth factor receptor, alpha polypeptide	4.09483e-07	4.21426e-06	2.19188
PATH:04510	Focal adhesion	Spp1	Spp1	secreted phosphoprotein 1	4.09483e-07	4.21426e-06	2.19188
PATH:04510	Focal adhesion	Pak2	Pak2	p21 protein (Cdc42/Rac)-activated kinase 2	4.09483e-07	4.21426e-06	2.19188
PATH:04151	PI3K-Akt signaling pathway	Osmr	Osmr	oncostatin M receptor	6.90738e-07	6.82449e-06	1.89522
PATH:04151	PI3K-Akt signaling pathway	Il2rb	Il2rb	interleukin 2 receptor, beta	6.90738e-07	6.82449e-06	1.89522
PATH:04151	PI3K-Akt signaling pathway	Grap2	Grap2	GRB2-related adaptor protein 2	6.90738e-07	6.82449e-06	1.89522
PATH:04151	PI3K-Akt signaling pathway	Il7	Il7	interleukin 7	6.90738e-07	6.82449e-06	1.89522
PATH:04151	PI3K-Akt signaling pathway	Itga11	Itga11	integrin, alpha 11	6.90738e-07	6.82449e-06	1.89522
PATH:04151	PI3K-Akt signaling pathway	Thbs2	Thbs2	thrombospondin 2	6.90738e-07	6.82449e-06	1.89522
PATH:04151	PI3K-Akt signaling pathway	Col5a1	Col5a1	collagen, type V, alpha 1	6.90738e-07	6.82449e-06	1.89522
PATH:04151	PI3K-Akt signaling pathway	Itgb7	Itgb7	integrin, beta 7	6.90738e-07	6.82449e-06	1.89522
PATH:04151	PI3K-Akt signaling pathway	Pik3cd	Pik3cd	phosphatidylinositol-4,5-bisphosphate 3-kinase, catalytic subunit delta	6.90738e-07	6.82449e-06	1.89522
PATH:04151	PI3K-Akt signaling pathway	Col1a2	Col1a2	collagen, type I, alpha 2	6.90738e-07	6.82449e-06	1.89522
PATH:04151	PI3K-Akt signaling pathway	LOC102554024	LOC102554024	platelet-derived growth factor receptor alpha-like	6.90738e-07	6.82449e-06	1.89522
PATH:04151	PI3K-Akt signaling pathway	Col6a1	Col6a1	collagen, type VI, alpha 1	6.90738e-07	6.82449e-06	1.89522
PATH:04151	PI3K-Akt signaling pathway	Col24a1	Col24a1	collagen, type XXIV, alpha 1	6.90738e-07	6.82449e-06	1.89522
PATH:04151	PI3K-Akt signaling pathway	Csf3r	Csf3r	colony stimulating factor 3 receptor (granulocyte)	6.90738e-07	6.82449e-06	1.89522
PATH:04151	PI3K-Akt signaling pathway	Col6a3	Col6a3	collagen, type VI, alpha 3	6.90738e-07	6.82449e-06	1.89522
PATH:04151	PI3K-Akt signaling pathway	Rps6	Rps6	ribosomal protein S6	6.90738e-07	6.82449e-06	1.89522
PATH:04151	PI3K-Akt signaling pathway	Itga10	Itga10	integrin, alpha 10	6.90738e-07	6.82449e-06	1.89522
PATH:04151	PI3K-Akt signaling pathway	Itgb4	Itgb4	integrin, beta 4	6.90738e-07	6.82449e-06	1.89522
PATH:04151	PI3K-Akt signaling pathway	Lama4	Lama4	laminin, alpha 4	6.90738e-07	6.82449e-06	1.89522
PATH:04151	PI3K-Akt signaling pathway	Tlr4	Tlr4	toll-like receptor 4	6.90738e-07	6.82449e-06	1.89522
PATH:04151	PI3K-Akt signaling pathway	Creb5	Creb5	cAMP responsive element binding protein 5	6.90738e-07	6.82449e-06	1.89522
PATH:04151	PI3K-Akt signaling pathway	Csf1r	Csf1r	colony stimulating factor 1 receptor	6.90738e-07	6.82449e-06	1.89522
PATH:04151	PI3K-Akt signaling pathway	Gng2	Gng2	guanine nucleotide binding protein (G protein), gamma 2	6.90738e-07	6.82449e-06	1.89522
PATH:04151	PI3K-Akt signaling pathway	LOC681309	LOC681309	thrombospondin 3	6.90738e-07	6.82449e-06	1.89522
PATH:04151	PI3K-Akt signaling pathway	Col16a1	Col16a1	collagen, type XVI, alpha 1	6.90738e-07	6.82449e-06	1.89522
PATH:04151	PI3K-Akt signaling pathway	Tnn	Tnn	tenascin N	6.90738e-07	6.82449e-06	1.89522
PATH:04151	PI3K-Akt signaling pathway	Cd19	Cd19	CD19 molecule	6.90738e-07	6.82449e-06	1.89522
PATH:04151	PI3K-Akt signaling pathway	Gngt2	Gngt2	guanine nucleotide binding protein (G protein), gamma transducing activity polypeptide 2	6.90738e-07	6.82449e-06	1.89522
PATH:04151	PI3K-Akt signaling pathway	Pik3ap1	Pik3ap1	phosphoinositide-3-kinase adaptor protein 1	6.90738e-07	6.82449e-06	1.89522
PATH:04151	PI3K-Akt signaling pathway	Il2ra	Il2ra	interleukin 2 receptor, alpha	6.90738e-07	6.82449e-06	1.89522
PATH:04151	PI3K-Akt signaling pathway	Col1a1	Col1a1	collagen, type I, alpha 1	6.90738e-07	6.82449e-06	1.89522
PATH:04151	PI3K-Akt signaling pathway	Col6a2	Col6a2	collagen, type VI, alpha 2	6.90738e-07	6.82449e-06	1.89522
PATH:04151	PI3K-Akt signaling pathway	Osm	Osm	oncostatin M	6.90738e-07	6.82449e-06	1.89522
PATH:04151	PI3K-Akt signaling pathway	Tnc	Tnc	tenascin C	6.90738e-07	6.82449e-06	1.89522
PATH:04151	PI3K-Akt signaling pathway	Reln	Reln	reelin	6.90738e-07	6.82449e-06	1.89522
PATH:04151	PI3K-Akt signaling pathway	Pdgfrb	Pdgfrb	platelet derived growth factor receptor, beta polypeptide	6.90738e-07	6.82449e-06	1.89522
PATH:04151	PI3K-Akt signaling pathway	Gng11	Gng11	guanine nucleotide binding protein (G protein), gamma 11	6.90738e-07	6.82449e-06	1.89522
PATH:04151	PI3K-Akt signaling pathway	Itga4	Itga4	integrin, alpha 4	6.90738e-07	6.82449e-06	1.89522
PATH:04151	PI3K-Akt signaling pathway	Col5a2	Col5a2	collagen, type V, alpha 2	6.90738e-07	6.82449e-06	1.89522
PATH:04151	PI3K-Akt signaling pathway	Myc	Myc	myelocytomatosis oncogene	6.90738e-07	6.82449e-06	1.89522
PATH:04151	PI3K-Akt signaling pathway	Lpar6	Lpar6	lysophosphatidic acid receptor 6	6.90738e-07	6.82449e-06	1.89522
PATH:04151	PI3K-Akt signaling pathway	Il6	Il6	interleukin 6	6.90738e-07	6.82449e-06	1.89522
PATH:04151	PI3K-Akt signaling pathway	Itga5	Itga5	integrin, alpha 5 (fibronectin receptor, alpha polypeptide)	6.90738e-07	6.82449e-06	1.89522
PATH:04151	PI3K-Akt signaling pathway	Col5a3	Col5a3	collagen, type V, alpha 3	6.90738e-07	6.82449e-06	1.89522
PATH:04151	PI3K-Akt signaling pathway	Pik3cg	Pik3cg	phosphatidylinositol-4,5-bisphosphate 3-kinase, catalytic subunit gamma	6.90738e-07	6.82449e-06	1.89522
PATH:04151	PI3K-Akt signaling pathway	Il6r	Il6r	interleukin 6 receptor	6.90738e-07	6.82449e-06	1.89522
PATH:04151	PI3K-Akt signaling pathway	RGD1560020_predicted	RGD1560020_predicted	similar to Myb proto-oncogene protein (C-myb) (predicted)	6.90738e-07	6.82449e-06	1.89522
PATH:04151	PI3K-Akt signaling pathway	Col3a1	Col3a1	collagen, type III, alpha 1	6.90738e-07	6.82449e-06	1.89522
PATH:04151	PI3K-Akt signaling pathway	Syk	Syk	spleen tyrosine kinase	6.90738e-07	6.82449e-06	1.89522
PATH:04151	PI3K-Akt signaling pathway	Gng8	Gng8	guanine nucleotide binding protein (G protein), gamma 8	6.90738e-07	6.82449e-06	1.89522
PATH:04151	PI3K-Akt signaling pathway	Fgf7	Fgf7	fibroblast growth factor 7	6.90738e-07	6.82449e-06	1.89522
PATH:04151	PI3K-Akt signaling pathway	Csf1	Csf1	colony stimulating factor 1 (macrophage)	6.90738e-07	6.82449e-06	1.89522
PATH:04151	PI3K-Akt signaling pathway	Ngf	Ngf	nerve growth factor (beta polypeptide)	6.90738e-07	6.82449e-06	1.89522
PATH:04151	PI3K-Akt signaling pathway	Il7r	Il7r	interleukin 7 receptor	6.90738e-07	6.82449e-06	1.89522
PATH:04151	PI3K-Akt signaling pathway	Tlr2	Tlr2	toll-like receptor 2	6.90738e-07	6.82449e-06	1.89522
PATH:04151	PI3K-Akt signaling pathway	Pik3r5	Pik3r5	phosphoinositide-3-kinase, regulatory subunit 5	6.90738e-07	6.82449e-06	1.89522
PATH:04151	PI3K-Akt signaling pathway	Fn1	Fn1	fibronectin 1	6.90738e-07	6.82449e-06	1.89522
PATH:04151	PI3K-Akt signaling pathway	Pdgfra	Pdgfra	platelet derived growth factor receptor, alpha polypeptide	6.90738e-07	6.82449e-06	1.89522
PATH:04151	PI3K-Akt signaling pathway	Gnb4	Gnb4	guanine nucleotide binding protein (G protein), beta polypeptide 4	6.90738e-07	6.82449e-06	1.89522
PATH:04151	PI3K-Akt signaling pathway	Spp1	Spp1	secreted phosphoprotein 1	6.90738e-07	6.82449e-06	1.89522
PATH:04630	Jak-STAT signaling pathway	Lif	Lif	leukemia inhibitory factor	9.91946e-07	9.42349e-06	2.40298
PATH:04630	Jak-STAT signaling pathway	Il9r	Il9r	interleukin 9 receptor	9.91946e-07	9.42349e-06	2.40298
PATH:04630	Jak-STAT signaling pathway	Osmr	Osmr	oncostatin M receptor	9.91946e-07	9.42349e-06	2.40298
PATH:04630	Jak-STAT signaling pathway	Il2rb	Il2rb	interleukin 2 receptor, beta	9.91946e-07	9.42349e-06	2.40298
PATH:04630	Jak-STAT signaling pathway	Grap2	Grap2	GRB2-related adaptor protein 2	9.91946e-07	9.42349e-06	2.40298
PATH:04630	Jak-STAT signaling pathway	Il7	Il7	interleukin 7	9.91946e-07	9.42349e-06	2.40298
PATH:04630	Jak-STAT signaling pathway	Il19	Il19	interleukin 19	9.91946e-07	9.42349e-06	2.40298
PATH:04630	Jak-STAT signaling pathway	Il24	Il24	interleukin 24	9.91946e-07	9.42349e-06	2.40298
PATH:04630	Jak-STAT signaling pathway	Pik3cd	Pik3cd	phosphatidylinositol-4,5-bisphosphate 3-kinase, catalytic subunit delta	9.91946e-07	9.42349e-06	2.40298
PATH:04630	Jak-STAT signaling pathway	Pim1	Pim1	Pim-1 proto-oncogene, serine/threonine kinase	9.91946e-07	9.42349e-06	2.40298
PATH:04630	Jak-STAT signaling pathway	Csf3r	Csf3r	colony stimulating factor 3 receptor (granulocyte)	9.91946e-07	9.42349e-06	2.40298
PATH:04630	Jak-STAT signaling pathway	Stat4	Stat4	signal transducer and activator of transcription 4	9.91946e-07	9.42349e-06	2.40298
PATH:04630	Jak-STAT signaling pathway	Csf2ra	Csf2ra	colony stimulating factor 2 receptor, alpha, low-affinity (granulocyte-macrophage)	9.91946e-07	9.42349e-06	2.40298
PATH:04630	Jak-STAT signaling pathway	Ifnlr1	Ifnlr1	interferon, lambda receptor 1	9.91946e-07	9.42349e-06	2.40298
PATH:04630	Jak-STAT signaling pathway	Cblc	Cblc	Cbl proto-oncogene C, E3 ubiquitin protein ligase	9.91946e-07	9.42349e-06	2.40298
PATH:04630	Jak-STAT signaling pathway	Ifngr2	Ifngr2	interferon gamma receptor 2	9.91946e-07	9.42349e-06	2.40298
PATH:04630	Jak-STAT signaling pathway	Il11	Il11	interleukin 11	9.91946e-07	9.42349e-06	2.40298
PATH:04630	Jak-STAT signaling pathway	Il2ra	Il2ra	interleukin 2 receptor, alpha	9.91946e-07	9.42349e-06	2.40298
PATH:04630	Jak-STAT signaling pathway	Socs2	Socs2	suppressor of cytokine signaling 2	9.91946e-07	9.42349e-06	2.40298
PATH:04630	Jak-STAT signaling pathway	Osm	Osm	oncostatin M	9.91946e-07	9.42349e-06	2.40298
PATH:04630	Jak-STAT signaling pathway	Lepr	Lepr	leptin receptor	9.91946e-07	9.42349e-06	2.40298
PATH:04630	Jak-STAT signaling pathway	Spred3	Spred3	sprouty-related, EVH1 domain containing 3	9.91946e-07	9.42349e-06	2.40298
PATH:04630	Jak-STAT signaling pathway	Il21r	Il21r	interleukin 21 receptor	9.91946e-07	9.42349e-06	2.40298
PATH:04630	Jak-STAT signaling pathway	Myc	Myc	myelocytomatosis oncogene	9.91946e-07	9.42349e-06	2.40298
PATH:04630	Jak-STAT signaling pathway	Il23r	Il23r	interleukin 23 receptor	9.91946e-07	9.42349e-06	2.40298
PATH:04630	Jak-STAT signaling pathway	Il6	Il6	interleukin 6	9.91946e-07	9.42349e-06	2.40298
PATH:04630	Jak-STAT signaling pathway	Il10ra	Il10ra	interleukin 10 receptor, alpha	9.91946e-07	9.42349e-06	2.40298
PATH:04630	Jak-STAT signaling pathway	Socs3	Socs3	suppressor of cytokine signaling 3	9.91946e-07	9.42349e-06	2.40298
PATH:04630	Jak-STAT signaling pathway	Pik3cg	Pik3cg	phosphatidylinositol-4,5-bisphosphate 3-kinase, catalytic subunit gamma	9.91946e-07	9.42349e-06	2.40298
PATH:04630	Jak-STAT signaling pathway	Il6r	Il6r	interleukin 6 receptor	9.91946e-07	9.42349e-06	2.40298
PATH:04630	Jak-STAT signaling pathway	Il7r	Il7r	interleukin 7 receptor	9.91946e-07	9.42349e-06	2.40298
PATH:04630	Jak-STAT signaling pathway	Pik3r5	Pik3r5	phosphoinositide-3-kinase, regulatory subunit 5	9.91946e-07	9.42349e-06	2.40298
PATH:04630	Jak-STAT signaling pathway	Clcf1	Clcf1	cardiotrophin-like cytokine factor 1	9.91946e-07	9.42349e-06	2.40298
PATH:04630	Jak-STAT signaling pathway	Lpo	Lpo	lactoperoxidase	9.91946e-07	9.42349e-06	2.40298
PATH:04662	B cell receptor signaling pathway	Cr2	Cr2	complement component (3d/Epstein Barr virus) receptor 2	1.14114e-06	1.04393e-05	2.9895
PATH:04662	B cell receptor signaling pathway	Grap2	Grap2	GRB2-related adaptor protein 2	1.14114e-06	1.04393e-05	2.9895
PATH:04662	B cell receptor signaling pathway	Inpp5d	Inpp5d	inositol polyphosphate-5-phosphatase D	1.14114e-06	1.04393e-05	2.9895
PATH:04662	B cell receptor signaling pathway	Nfatc4	Nfatc4	nuclear factor of activated T-cells, cytoplasmic, calcineurin-dependent 4	1.14114e-06	1.04393e-05	2.9895
PATH:04662	B cell receptor signaling pathway	Prkcb	Prkcb	protein kinase C, beta	1.14114e-06	1.04393e-05	2.9895
PATH:04662	B cell receptor signaling pathway	Pik3cd	Pik3cd	phosphatidylinositol-4,5-bisphosphate 3-kinase, catalytic subunit delta	1.14114e-06	1.04393e-05	2.9895
PATH:04662	B cell receptor signaling pathway	Chp2	Chp2	calcineurin-like EF hand protein 2	1.14114e-06	1.04393e-05	2.9895
PATH:04662	B cell receptor signaling pathway	Lyn	Lyn	LYN proto-oncogene, Src family tyrosine kinase	1.14114e-06	1.04393e-05	2.9895
PATH:04662	B cell receptor signaling pathway	Fcgr2b	Fcgr2b	Fc fragment of IgG, low affinity IIb, receptor (CD32)	1.14114e-06	1.04393e-05	2.9895
PATH:04662	B cell receptor signaling pathway	Cd22	Cd22	CD22 molecule	1.14114e-06	1.04393e-05	2.9895
PATH:04662	B cell receptor signaling pathway	Ifitm1	Ifitm1	interferon induced transmembrane protein 1	1.14114e-06	1.04393e-05	2.9895
PATH:04662	B cell receptor signaling pathway	Cd19	Cd19	CD19 molecule	1.14114e-06	1.04393e-05	2.9895
PATH:04662	B cell receptor signaling pathway	Pik3ap1	Pik3ap1	phosphoinositide-3-kinase adaptor protein 1	1.14114e-06	1.04393e-05	2.9895
PATH:04662	B cell receptor signaling pathway	Fos	Fos	FBJ osteosarcoma oncogene	1.14114e-06	1.04393e-05	2.9895
PATH:04662	B cell receptor signaling pathway	C4bpa	C4bpa	complement component 4 binding protein, alpha	1.14114e-06	1.04393e-05	2.9895
PATH:04662	B cell receptor signaling pathway	LOC683463	LOC683463	similar to paired-Ig-like receptor B	1.14114e-06	1.04393e-05	2.9895
PATH:04662	B cell receptor signaling pathway	Nfkbie	Nfkbie	nuclear factor of kappa light polypeptide gene enhancer in B-cells inhibitor, epsilon	1.14114e-06	1.04393e-05	2.9895
PATH:04662	B cell receptor signaling pathway	Rac2	Rac2	ras-related C3 botulinum toxin substrate 2 (rho family, small GTP binding protein Rac2)	1.14114e-06	1.04393e-05	2.9895
PATH:04662	B cell receptor signaling pathway	Vav1	Vav1	vav 1 guanine nucleotide exchange factor	1.14114e-06	1.04393e-05	2.9895
PATH:04662	B cell receptor signaling pathway	Pik3cg	Pik3cg	phosphatidylinositol-4,5-bisphosphate 3-kinase, catalytic subunit gamma	1.14114e-06	1.04393e-05	2.9895
PATH:04662	B cell receptor signaling pathway	Dapp1	Dapp1	dual adaptor of phosphotyrosine and 3-phosphoinositides	1.14114e-06	1.04393e-05	2.9895
PATH:04662	B cell receptor signaling pathway	Syk	Syk	spleen tyrosine kinase	1.14114e-06	1.04393e-05	2.9895
PATH:04662	B cell receptor signaling pathway	Pik3r5	Pik3r5	phosphoinositide-3-kinase, regulatory subunit 5	1.14114e-06	1.04393e-05	2.9895
PATH:04620	Toll-like receptor signaling pathway	Casp8	Casp8	caspase 8	1.35122e-06	1.19197e-05	2.74777
PATH:04620	Toll-like receptor signaling pathway	Tlr9	Tlr9	toll-like receptor 9	1.35122e-06	1.19197e-05	2.74777
PATH:04620	Toll-like receptor signaling pathway	Ikbke	Ikbke	inhibitor of kappa light polypeptide gene enhancer in B-cells, kinase epsilon	1.35122e-06	1.19197e-05	2.74777
PATH:04620	Toll-like receptor signaling pathway	Lbp	Lbp	lipopolysaccharide binding protein	1.35122e-06	1.19197e-05	2.74777
PATH:04620	Toll-like receptor signaling pathway	Tlr10	Tlr10	toll-like receptor 10	1.35122e-06	1.19197e-05	2.74777
PATH:04620	Toll-like receptor signaling pathway	Irf5	Irf5	interferon regulatory factor 5	1.35122e-06	1.19197e-05	2.74777
PATH:04620	Toll-like receptor signaling pathway	Pik3cd	Pik3cd	phosphatidylinositol-4,5-bisphosphate 3-kinase, catalytic subunit delta	1.35122e-06	1.19197e-05	2.74777
PATH:04620	Toll-like receptor signaling pathway	Cd40	Cd40	CD40 molecule, TNF receptor superfamily member 5	1.35122e-06	1.19197e-05	2.74777
PATH:04620	Toll-like receptor signaling pathway	Irak3	Irak3	interleukin-1 receptor-associated kinase 3	1.35122e-06	1.19197e-05	2.74777
PATH:04620	Toll-like receptor signaling pathway	Tlr4	Tlr4	toll-like receptor 4	1.35122e-06	1.19197e-05	2.74777
PATH:04620	Toll-like receptor signaling pathway	Cd80	Cd80	Cd80 molecule	1.35122e-06	1.19197e-05	2.74777
PATH:04620	Toll-like receptor signaling pathway	Tlr1	Tlr1	toll-like receptor 1	1.35122e-06	1.19197e-05	2.74777
PATH:04620	Toll-like receptor signaling pathway	Tlr6	Tlr6	toll-like receptor 6	1.35122e-06	1.19197e-05	2.74777
PATH:04620	Toll-like receptor signaling pathway	Ctsk	Ctsk	cathepsin K	1.35122e-06	1.19197e-05	2.74777
PATH:04620	Toll-like receptor signaling pathway	Fos	Fos	FBJ osteosarcoma oncogene	1.35122e-06	1.19197e-05	2.74777
PATH:04620	Toll-like receptor signaling pathway	Il1b	Il1b	interleukin 1 beta	1.35122e-06	1.19197e-05	2.74777
PATH:04620	Toll-like receptor signaling pathway	Ticam2	Ticam2	toll-like receptor adaptor molecule 2	1.35122e-06	1.19197e-05	2.74777
PATH:04620	Toll-like receptor signaling pathway	Cd14	Cd14	CD14 molecule	1.35122e-06	1.19197e-05	2.74777
PATH:04620	Toll-like receptor signaling pathway	Tlr5	Tlr5	toll-like receptor 5	1.35122e-06	1.19197e-05	2.74777
PATH:04620	Toll-like receptor signaling pathway	Il6	Il6	interleukin 6	1.35122e-06	1.19197e-05	2.74777
PATH:04620	Toll-like receptor signaling pathway	Cd86	Cd86	CD86 molecule	1.35122e-06	1.19197e-05	2.74777
PATH:04620	Toll-like receptor signaling pathway	Pik3cg	Pik3cg	phosphatidylinositol-4,5-bisphosphate 3-kinase, catalytic subunit gamma	1.35122e-06	1.19197e-05	2.74777
PATH:04620	Toll-like receptor signaling pathway	Ccl3	Ccl3	chemokine (C-C motif) ligand 3	1.35122e-06	1.19197e-05	2.74777
PATH:04620	Toll-like receptor signaling pathway	Tlr2	Tlr2	toll-like receptor 2	1.35122e-06	1.19197e-05	2.74777
PATH:04620	Toll-like receptor signaling pathway	Pik3r5	Pik3r5	phosphoinositide-3-kinase, regulatory subunit 5	1.35122e-06	1.19197e-05	2.74777
PATH:04620	Toll-like receptor signaling pathway	Spp1	Spp1	secreted phosphoprotein 1	1.35122e-06	1.19197e-05	2.74777
PATH:05145	Toxoplasmosis	Casp8	Casp8	caspase 8	3.5284e-06	3.00522e-05	2.38471
PATH:05145	Toxoplasmosis	Birc3	Birc3	baculoviral IAP repeat-containing 3	3.5284e-06	3.00522e-05	2.38471
PATH:05145	Toxoplasmosis	Tlr11	Tlr11	toll-like receptor 11	3.5284e-06	3.00522e-05	2.38471
PATH:05145	Toxoplasmosis	Pik3cd	Pik3cd	phosphatidylinositol-4,5-bisphosphate 3-kinase, catalytic subunit delta	3.5284e-06	3.00522e-05	2.38471
PATH:05145	Toxoplasmosis	Tgfb3	Tgfb3	transforming growth factor, beta 3	3.5284e-06	3.00522e-05	2.38471
PATH:05145	Toxoplasmosis	Alox5	Alox5	arachidonate 5-lipoxygenase	3.5284e-06	3.00522e-05	2.38471
PATH:05145	Toxoplasmosis	Alox12	Alox12	arachidonate 12-lipoxygenase	3.5284e-06	3.00522e-05	2.38471
PATH:05145	Toxoplasmosis	Pla2g2d	Pla2g2d	phospholipase A2, group IID	3.5284e-06	3.00522e-05	2.38471
PATH:05145	Toxoplasmosis	Cd40	Cd40	CD40 molecule, TNF receptor superfamily member 5	3.5284e-06	3.00522e-05	2.38471
PATH:05145	Toxoplasmosis	RT1-Ha	RT1-Ha	RT1 class II, locus Ha	3.5284e-06	3.00522e-05	2.38471
PATH:05145	Toxoplasmosis	Lama4	Lama4	laminin, alpha 4	3.5284e-06	3.00522e-05	2.38471
PATH:05145	Toxoplasmosis	Irak3	Irak3	interleukin-1 receptor-associated kinase 3	3.5284e-06	3.00522e-05	2.38471
PATH:05145	Toxoplasmosis	Tlr4	Tlr4	toll-like receptor 4	3.5284e-06	3.00522e-05	2.38471
PATH:05145	Toxoplasmosis	Ccr5	Ccr5	chemokine (C-C motif) receptor 5	3.5284e-06	3.00522e-05	2.38471
PATH:05145	Toxoplasmosis	Nos2	Nos2	nitric oxide synthase 2, inducible	3.5284e-06	3.00522e-05	2.38471
PATH:05145	Toxoplasmosis	Ifngr2	Ifngr2	interferon gamma receptor 2	3.5284e-06	3.00522e-05	2.38471
PATH:05145	Toxoplasmosis	RT1-DOb	RT1-DOb	RT1 class II, locus DOb	3.5284e-06	3.00522e-05	2.38471
PATH:05145	Toxoplasmosis	Gnao1	Gnao1	guanine nucleotide binding protein (G protein), alpha activating activity polypeptide O	3.5284e-06	3.00522e-05	2.38471
PATH:05145	Toxoplasmosis	Tgfb2	Tgfb2	transforming growth factor, beta 2	3.5284e-06	3.00522e-05	2.38471
PATH:05145	Toxoplasmosis	Pla2g2f	Pla2g2f	phospholipase A2, group IIF	3.5284e-06	3.00522e-05	2.38471
PATH:05145	Toxoplasmosis	RT1-DOa	RT1-DOa	RT1 class II, locus DOa	3.5284e-06	3.00522e-05	2.38471
PATH:05145	Toxoplasmosis	Ciita	Ciita	class II, major histocompatibility complex, transactivator	3.5284e-06	3.00522e-05	2.38471
PATH:05145	Toxoplasmosis	Il10ra	Il10ra	interleukin 10 receptor, alpha	3.5284e-06	3.00522e-05	2.38471
PATH:05145	Toxoplasmosis	Tgfb1	Tgfb1	transforming growth factor, beta 1	3.5284e-06	3.00522e-05	2.38471
PATH:05145	Toxoplasmosis	Pik3cg	Pik3cg	phosphatidylinositol-4,5-bisphosphate 3-kinase, catalytic subunit gamma	3.5284e-06	3.00522e-05	2.38471
PATH:05145	Toxoplasmosis	Tnfrsf1a	Tnfrsf1a	tumor necrosis factor receptor superfamily, member 1a	3.5284e-06	3.00522e-05	2.38471
PATH:05145	Toxoplasmosis	Pla2g2a	Pla2g2a	phospholipase A2, group IIA (platelets, synovial fluid)	3.5284e-06	3.00522e-05	2.38471
PATH:05145	Toxoplasmosis	RT1-Da	RT1-Da	RT1 class II, locus Da	3.5284e-06	3.00522e-05	2.38471
PATH:05145	Toxoplasmosis	Tlr2	Tlr2	toll-like receptor 2	3.5284e-06	3.00522e-05	2.38471
PATH:05145	Toxoplasmosis	Pik3r5	Pik3r5	phosphoinositide-3-kinase, regulatory subunit 5	3.5284e-06	3.00522e-05	2.38471
PATH:05145	Toxoplasmosis	Casp3	Casp3	caspase 3	3.5284e-06	3.00522e-05	2.38471
PATH:05340	Primary immunodeficiency	Cd3e	Cd3e	CD3 molecule, epsilon	4.13732e-06	3.4064e-05	3.95784
PATH:05340	Primary immunodeficiency	Lck	Lck	LCK proto-oncogene, Src family tyrosine kinase	4.13732e-06	3.4064e-05	3.95784
PATH:05340	Primary immunodeficiency	Apobec3b	Apobec3b	apolipoprotein B mRNA editing enzyme, catalytic polypeptide-like 3B	4.13732e-06	3.4064e-05	3.95784
PATH:05340	Primary immunodeficiency	Tap1	Tap1	transporter 1, ATP-binding cassette, sub-family B (MDR/TAP)	4.13732e-06	3.4064e-05	3.95784
PATH:05340	Primary immunodeficiency	Cd40	Cd40	CD40 molecule, TNF receptor superfamily member 5	4.13732e-06	3.4064e-05	3.95784
PATH:05340	Primary immunodeficiency	Cd4	Cd4	Cd4 molecule	4.13732e-06	3.4064e-05	3.95784
PATH:05340	Primary immunodeficiency	Zap70	Zap70	zeta-chain (TCR) associated protein kinase 70	4.13732e-06	3.4064e-05	3.95784
PATH:05340	Primary immunodeficiency	Cd19	Cd19	CD19 molecule	4.13732e-06	3.4064e-05	3.95784
PATH:05340	Primary immunodeficiency	Tnfrsf13b	Tnfrsf13b	tumor necrosis factor receptor superfamily, member 13B	4.13732e-06	3.4064e-05	3.95784
PATH:05340	Primary immunodeficiency	Ciita	Ciita	class II, major histocompatibility complex, transactivator	4.13732e-06	3.4064e-05	3.95784
PATH:05340	Primary immunodeficiency	Icos	Icos	inducible T-cell co-stimulator	4.13732e-06	3.4064e-05	3.95784
PATH:05340	Primary immunodeficiency	Ptprc	Ptprc	protein tyrosine phosphatase, receptor type, C	4.13732e-06	3.4064e-05	3.95784
PATH:05340	Primary immunodeficiency	Il7r	Il7r	interleukin 7 receptor	4.13732e-06	3.4064e-05	3.95784
PATH:05340	Primary immunodeficiency	Cd3d	Cd3d	CD3 molecule, delta	4.13732e-06	3.4064e-05	3.95784
PATH:04660	T cell receptor signaling pathway	Clnk	Clnk	cytokine-dependent hematopoietic cell linker	9.38736e-06	7.4796e-05	2.49162
PATH:04660	T cell receptor signaling pathway	Grap2	Grap2	GRB2-related adaptor protein 2	9.38736e-06	7.4796e-05	2.49162
PATH:04660	T cell receptor signaling pathway	Dlg4	Dlg4	discs, large homolog 4 (Drosophila)	9.38736e-06	7.4796e-05	2.49162
PATH:04660	T cell receptor signaling pathway	Cd3e	Cd3e	CD3 molecule, epsilon	9.38736e-06	7.4796e-05	2.49162
PATH:04660	T cell receptor signaling pathway	Nfatc4	Nfatc4	nuclear factor of activated T-cells, cytoplasmic, calcineurin-dependent 4	9.38736e-06	7.4796e-05	2.49162
PATH:04660	T cell receptor signaling pathway	Lck	Lck	LCK proto-oncogene, Src family tyrosine kinase	9.38736e-06	7.4796e-05	2.49162
PATH:04660	T cell receptor signaling pathway	Pik3cd	Pik3cd	phosphatidylinositol-4,5-bisphosphate 3-kinase, catalytic subunit delta	9.38736e-06	7.4796e-05	2.49162
PATH:04660	T cell receptor signaling pathway	Chp2	Chp2	calcineurin-like EF hand protein 2	9.38736e-06	7.4796e-05	2.49162
PATH:04660	T cell receptor signaling pathway	Cd4	Cd4	Cd4 molecule	9.38736e-06	7.4796e-05	2.49162
PATH:04660	T cell receptor signaling pathway	Zap70	Zap70	zeta-chain (TCR) associated protein kinase 70	9.38736e-06	7.4796e-05	2.49162
PATH:04660	T cell receptor signaling pathway	Cblc	Cblc	Cbl proto-oncogene C, E3 ubiquitin protein ligase	9.38736e-06	7.4796e-05	2.49162
PATH:04660	T cell receptor signaling pathway	Fos	Fos	FBJ osteosarcoma oncogene	9.38736e-06	7.4796e-05	2.49162
PATH:04660	T cell receptor signaling pathway	Lcp2	Lcp2	lymphocyte cytosolic protein 2	9.38736e-06	7.4796e-05	2.49162
PATH:04660	T cell receptor signaling pathway	Cd247	Cd247	Cd247 molecule	9.38736e-06	7.4796e-05	2.49162
PATH:04660	T cell receptor signaling pathway	Nfkbie	Nfkbie	nuclear factor of kappa light polypeptide gene enhancer in B-cells inhibitor, epsilon	9.38736e-06	7.4796e-05	2.49162
PATH:04660	T cell receptor signaling pathway	Vav1	Vav1	vav 1 guanine nucleotide exchange factor	9.38736e-06	7.4796e-05	2.49162
PATH:04660	T cell receptor signaling pathway	Pik3cg	Pik3cg	phosphatidylinositol-4,5-bisphosphate 3-kinase, catalytic subunit gamma	9.38736e-06	7.4796e-05	2.49162
PATH:04660	T cell receptor signaling pathway	Cd3g	Cd3g	CD3 molecule, gamma	9.38736e-06	7.4796e-05	2.49162
PATH:04660	T cell receptor signaling pathway	Itk	Itk	IL2-inducible T-cell kinase	9.38736e-06	7.4796e-05	2.49162
PATH:04660	T cell receptor signaling pathway	Ctla4	Ctla4	cytotoxic T-lymphocyte-associated protein 4	9.38736e-06	7.4796e-05	2.49162
PATH:04660	T cell receptor signaling pathway	Icos	Icos	inducible T-cell co-stimulator	9.38736e-06	7.4796e-05	2.49162
PATH:04660	T cell receptor signaling pathway	Ptprc	Ptprc	protein tyrosine phosphatase, receptor type, C	9.38736e-06	7.4796e-05	2.49162
PATH:04660	T cell receptor signaling pathway	Pik3r5	Pik3r5	phosphoinositide-3-kinase, regulatory subunit 5	9.38736e-06	7.4796e-05	2.49162
PATH:04660	T cell receptor signaling pathway	Cd3d	Cd3d	CD3 molecule, delta	9.38736e-06	7.4796e-05	2.49162
PATH:04660	T cell receptor signaling pathway	Pak2	Pak2	p21 protein (Cdc42/Rac)-activated kinase 2	9.38736e-06	7.4796e-05	2.49162
PATH:04660	T cell receptor signaling pathway	Rasgrp4	Rasgrp4	RAS guanyl releasing protein 4	9.38736e-06	7.4796e-05	2.49162
PATH:05132	Salmonella infection	Lbp	Lbp	lipopolysaccharide binding protein	1.15261e-05	8.89672e-05	2.70412
PATH:05132	Salmonella infection	Il1a	Il1a	interleukin 1 alpha	1.15261e-05	8.89672e-05	2.70412
PATH:05132	Salmonella infection	Pycard	Pycard	PYD and CARD domain containing	1.15261e-05	8.89672e-05	2.70412
PATH:05132	Salmonella infection	LOC100911261	LOC100911261	filamin-B-like	1.15261e-05	8.89672e-05	2.70412
PATH:05132	Salmonella infection	Cxcl6	Cxcl6	chemokine (C-X-C motif) ligand 6	1.15261e-05	8.89672e-05	2.70412
PATH:05132	Salmonella infection	Il18	Il18	interleukin 18	1.15261e-05	8.89672e-05	2.70412
PATH:05132	Salmonella infection	Cxcl2	Cxcl2	chemokine (C-X-C motif) ligand 2	1.15261e-05	8.89672e-05	2.70412
PATH:05132	Salmonella infection	Tlr4	Tlr4	toll-like receptor 4	1.15261e-05	8.89672e-05	2.70412
PATH:05132	Salmonella infection	Nos2	Nos2	nitric oxide synthase 2, inducible	1.15261e-05	8.89672e-05	2.70412
PATH:05132	Salmonella infection	Ifngr2	Ifngr2	interferon gamma receptor 2	1.15261e-05	8.89672e-05	2.70412
PATH:05132	Salmonella infection	Nlrc4	Nlrc4	NLR family, CARD domain containing 4	1.15261e-05	8.89672e-05	2.70412
PATH:05132	Salmonella infection	Fos	Fos	FBJ osteosarcoma oncogene	1.15261e-05	8.89672e-05	2.70412
PATH:05132	Salmonella infection	Il1b	Il1b	interleukin 1 beta	1.15261e-05	8.89672e-05	2.70412
PATH:05132	Salmonella infection	Cd14	Cd14	CD14 molecule	1.15261e-05	8.89672e-05	2.70412
PATH:05132	Salmonella infection	Rab7b	Rab7b	Rab7b, member RAS oncogene family	1.15261e-05	8.89672e-05	2.70412
PATH:05132	Salmonella infection	Cxcl1	Cxcl1	chemokine (C-X-C motif) ligand 1	1.15261e-05	8.89672e-05	2.70412
PATH:05132	Salmonella infection	Tlr5	Tlr5	toll-like receptor 5	1.15261e-05	8.89672e-05	2.70412
PATH:05132	Salmonella infection	Potef	Potef	POTE ankyrin domain family, member F	1.15261e-05	8.89672e-05	2.70412
PATH:05132	Salmonella infection	Casp1	Casp1	caspase 1	1.15261e-05	8.89672e-05	2.70412
PATH:05132	Salmonella infection	Il6	Il6	interleukin 6	1.15261e-05	8.89672e-05	2.70412
PATH:05132	Salmonella infection	Cxcl3	Cxcl3	chemokine (C-X-C motif) ligand 3	1.15261e-05	8.89672e-05	2.70412
PATH:05132	Salmonella infection	Ccl3	Ccl3	chemokine (C-C motif) ligand 3	1.15261e-05	8.89672e-05	2.70412
PATH:04611	Platelet activation	Clnk	Clnk	cytokine-dependent hematopoietic cell linker	1.25082e-05	9.36222e-05	2.36289
PATH:04611	Platelet activation	Apbb1ip	Apbb1ip	amyloid beta (A4) precursor protein-binding, family B, member 1 interacting protein	1.25082e-05	9.36222e-05	2.36289
PATH:04611	Platelet activation	Gucy1a3	Gucy1a3	guanylate cyclase 1, soluble, alpha 3	1.25082e-05	9.36222e-05	2.36289
PATH:04611	Platelet activation	Col5a1	Col5a1	collagen, type V, alpha 1	1.25082e-05	9.36222e-05	2.36289
PATH:04611	Platelet activation	Adcy7	Adcy7	adenylate cyclase 7	1.25082e-05	9.36222e-05	2.36289
PATH:04611	Platelet activation	Gucy1b3	Gucy1b3	guanylate cyclase 1, soluble, beta 3	1.25082e-05	9.36222e-05	2.36289
PATH:04611	Platelet activation	Pik3cd	Pik3cd	phosphatidylinositol-4,5-bisphosphate 3-kinase, catalytic subunit delta	1.25082e-05	9.36222e-05	2.36289
PATH:04611	Platelet activation	Col1a2	Col1a2	collagen, type I, alpha 2	1.25082e-05	9.36222e-05	2.36289
PATH:04611	Platelet activation	Col24a1	Col24a1	collagen, type XXIV, alpha 1	1.25082e-05	9.36222e-05	2.36289
PATH:04611	Platelet activation	Lyn	Lyn	LYN proto-oncogene, Src family tyrosine kinase	1.25082e-05	9.36222e-05	2.36289
PATH:04611	Platelet activation	Fermt3	Fermt3	fermitin family member 3	1.25082e-05	9.36222e-05	2.36289
PATH:04611	Platelet activation	P2ry12	P2ry12	purinergic receptor P2Y, G-protein coupled, 12	1.25082e-05	9.36222e-05	2.36289
PATH:04611	Platelet activation	Adcy8	Adcy8	adenylate cyclase 8 (brain)	1.25082e-05	9.36222e-05	2.36289
PATH:04611	Platelet activation	Plcb2	Plcb2	phospholipase C, beta 2	1.25082e-05	9.36222e-05	2.36289
PATH:04611	Platelet activation	Col1a1	Col1a1	collagen, type I, alpha 1	1.25082e-05	9.36222e-05	2.36289
PATH:04611	Platelet activation	Fgg	Fgg	fibrinogen gamma chain	1.25082e-05	9.36222e-05	2.36289
PATH:04611	Platelet activation	Lcp2	Lcp2	lymphocyte cytosolic protein 2	1.25082e-05	9.36222e-05	2.36289
PATH:04611	Platelet activation	Col5a2	Col5a2	collagen, type V, alpha 2	1.25082e-05	9.36222e-05	2.36289
PATH:04611	Platelet activation	Tbxas1	Tbxas1	thromboxane A synthase 1, platelet	1.25082e-05	9.36222e-05	2.36289
PATH:04611	Platelet activation	Potef	Potef	POTE ankyrin domain family, member F	1.25082e-05	9.36222e-05	2.36289
PATH:04611	Platelet activation	Col5a3	Col5a3	collagen, type V, alpha 3	1.25082e-05	9.36222e-05	2.36289
PATH:04611	Platelet activation	Pik3cg	Pik3cg	phosphatidylinositol-4,5-bisphosphate 3-kinase, catalytic subunit gamma	1.25082e-05	9.36222e-05	2.36289
PATH:04611	Platelet activation	Col3a1	Col3a1	collagen, type III, alpha 1	1.25082e-05	9.36222e-05	2.36289
PATH:04611	Platelet activation	Syk	Syk	spleen tyrosine kinase	1.25082e-05	9.36222e-05	2.36289
PATH:04611	Platelet activation	Fgb	Fgb	fibrinogen beta chain	1.25082e-05	9.36222e-05	2.36289
PATH:04611	Platelet activation	Pik3r5	Pik3r5	phosphoinositide-3-kinase, regulatory subunit 5	1.25082e-05	9.36222e-05	2.36289
PATH:04611	Platelet activation	Ptgir	Ptgir	prostaglandin I2 (prostacyclin) receptor (IP)	1.25082e-05	9.36222e-05	2.36289
PATH:04611	Platelet activation	Rasgrp4	Rasgrp4	RAS guanyl releasing protein 4	1.25082e-05	9.36222e-05	2.36289
PATH:05322	Systemic lupus erythematosus	C1qb	C1qb	complement component 1, q subcomponent, B chain	1.72724e-05	0.000121894	2.36682
PATH:05322	Systemic lupus erythematosus	C7	C7	complement component 7	1.72724e-05	0.000121894	2.36682
PATH:05322	Systemic lupus erythematosus	C1r	C1r	complement component 1, r subcomponent	1.72724e-05	0.000121894	2.36682
PATH:05322	Systemic lupus erythematosus	C3	C3	complement component 3	1.72724e-05	0.000121894	2.36682
PATH:05322	Systemic lupus erythematosus	Fcgr2a	Fcgr2a	Fc fragment of IgG, low affinity IIa, receptor	1.72724e-05	0.000121894	2.36682
PATH:05322	Systemic lupus erythematosus	H3f3c	H3f3c	H3 histone, family 3C	1.72724e-05	0.000121894	2.36682
PATH:05322	Systemic lupus erythematosus	C1qc	C1qc	complement component 1, q subcomponent, C chain	1.72724e-05	0.000121894	2.36682
PATH:05322	Systemic lupus erythematosus	Cd40	Cd40	CD40 molecule, TNF receptor superfamily member 5	1.72724e-05	0.000121894	2.36682
PATH:05322	Systemic lupus erythematosus	RT1-Ha	RT1-Ha	RT1 class II, locus Ha	1.72724e-05	0.000121894	2.36682
PATH:05322	Systemic lupus erythematosus	Fcgr2b	Fcgr2b	Fc fragment of IgG, low affinity IIb, receptor (CD32)	1.72724e-05	0.000121894	2.36682
PATH:05322	Systemic lupus erythematosus	C4b	C4b	complement component 4B (Chido blood group)	1.72724e-05	0.000121894	2.36682
PATH:05322	Systemic lupus erythematosus	LOC680498	LOC680498	similar to CG31613-PA	1.72724e-05	0.000121894	2.36682
PATH:05322	Systemic lupus erythematosus	Cd80	Cd80	Cd80 molecule	1.72724e-05	0.000121894	2.36682
PATH:05322	Systemic lupus erythematosus	C6	C6	complement component 6	1.72724e-05	0.000121894	2.36682
PATH:05322	Systemic lupus erythematosus	LOC100360754	LOC100360754	histone cluster 1, H2ae-like	1.72724e-05	0.000121894	2.36682
PATH:05322	Systemic lupus erythematosus	Grin2a	Grin2a	glutamate receptor, ionotropic, N-methyl D-aspartate 2A	1.72724e-05	0.000121894	2.36682
PATH:05322	Systemic lupus erythematosus	RT1-DOb	RT1-DOb	RT1 class II, locus DOb	1.72724e-05	0.000121894	2.36682
PATH:05322	Systemic lupus erythematosus	C1qa	C1qa	complement component 1, q subcomponent, A chain	1.72724e-05	0.000121894	2.36682
PATH:05322	Systemic lupus erythematosus	RT1-DOa	RT1-DOa	RT1 class II, locus DOa	1.72724e-05	0.000121894	2.36682
PATH:05322	Systemic lupus erythematosus	Hist1h2ai	Hist1h2ai	histone cluster 1, H2ai	1.72724e-05	0.000121894	2.36682
PATH:05322	Systemic lupus erythematosus	Cd86	Cd86	CD86 molecule	1.72724e-05	0.000121894	2.36682
PATH:05322	Systemic lupus erythematosus	C4a	C4a	complement component 4A (Rodgers blood group)	1.72724e-05	0.000121894	2.36682
PATH:05322	Systemic lupus erythematosus	Hist1h2bd	Hist1h2bd	histone cluster 1, H2bd	1.72724e-05	0.000121894	2.36682
PATH:05322	Systemic lupus erythematosus	C1s	C1s	complement component 1, s subcomponent	1.72724e-05	0.000121894	2.36682
PATH:05322	Systemic lupus erythematosus	Fcgr1a	Fcgr1a	Fc fragment of IgG, high affinity Ia, receptor (CD64)	1.72724e-05	0.000121894	2.36682
PATH:05322	Systemic lupus erythematosus	RT1-Da	RT1-Da	RT1 class II, locus Da	1.72724e-05	0.000121894	2.36682
PATH:05322	Systemic lupus erythematosus	C2	C2	complement component 2	1.72724e-05	0.000121894	2.36682
PATH:04670	Leukocyte transendothelial migration	Cldn9	Cldn9	claudin 9	1.72724e-05	0.000121894	2.36682
PATH:04670	Leukocyte transendothelial migration	Prkcb	Prkcb	protein kinase C, beta	1.72724e-05	0.000121894	2.36682
PATH:04670	Leukocyte transendothelial migration	Cxcr4	Cxcr4	chemokine (C-X-C motif) receptor 4	1.72724e-05	0.000121894	2.36682
PATH:04670	Leukocyte transendothelial migration	Mmp9	Mmp9	matrix metallopeptidase 9	1.72724e-05	0.000121894	2.36682
PATH:04670	Leukocyte transendothelial migration	Pik3cd	Pik3cd	phosphatidylinositol-4,5-bisphosphate 3-kinase, catalytic subunit delta	1.72724e-05	0.000121894	2.36682
PATH:04670	Leukocyte transendothelial migration	Itgae	Itgae	integrin, alpha E	1.72724e-05	0.000121894	2.36682
PATH:04670	Leukocyte transendothelial migration	Ncf2	Ncf2	neutrophil cytosolic factor 2	1.72724e-05	0.000121894	2.36682
PATH:04670	Leukocyte transendothelial migration	Ncf1	Ncf1	neutrophil cytosolic factor 1	1.72724e-05	0.000121894	2.36682
PATH:04670	Leukocyte transendothelial migration	Itgb2	Itgb2	integrin, beta 2	1.72724e-05	0.000121894	2.36682
PATH:04670	Leukocyte transendothelial migration	Vcam1	Vcam1	vascular cell adhesion molecule 1	1.72724e-05	0.000121894	2.36682
PATH:04670	Leukocyte transendothelial migration	Itgal	Itgal	integrin, alpha L	1.72724e-05	0.000121894	2.36682
PATH:04670	Leukocyte transendothelial migration	Cldn6	Cldn6	claudin 6	1.72724e-05	0.000121894	2.36682
PATH:04670	Leukocyte transendothelial migration	Cldn14	Cldn14	claudin 14	1.72724e-05	0.000121894	2.36682
PATH:04670	Leukocyte transendothelial migration	Itga4	Itga4	integrin, alpha 4	1.72724e-05	0.000121894	2.36682
PATH:04670	Leukocyte transendothelial migration	Mmp2	Mmp2	matrix metallopeptidase 2	1.72724e-05	0.000121894	2.36682
[truncated: 2,142 more rows]

## Sheet: UpGene2Pathway
QueryID	QuerySymbol	Description	E-Value	SubjectSymbol	Description	PathwayID	PathwayTerm	P-Value	Enrichment
[truncated: 3,311 more rows]
