# Supplementary material for: Whole transcriptome expression profiles in kidney samples from rats with hyperuricaemic nephropathy
Source: PLoS One. 2022 Dec 19;17(12):e0276591. doi: 10.1371/journal.pone.0276591 (PMC9762607; doi:10.1371/journal.pone.0276591)
Supplement: S5 Table — (XLSX) [file pone.0276591.s005.xlsx]

## Sheet: sheet1
AccID	log2FC	Pvalue	FDR	Style	Hyperuricemia5	Hyperuricemia7	Hyperuricemia9	Control2	Control5	Control8	Location	Strand	IsoLength	type_of_gene	KeggID	Description	E-Value2mouse	Blast_Symbol2mouse	Blast_Description2mouse
2846a1a2	3.36832	0.0045316	0.0201198	up	9	13	11	0	1	2	chr20:2975083-2975865	-	783	pseudo		class I gene fragment 2846
2886a1-a1a2	4.78334	0.0012819	0.00711768	up	9	11	11	0	0	1	chr20:2607682-2608463	-	782	pseudo		class I gene fragment 2886
Atp5h-ps1	-1.95594	0.00685501	0.0280674	down	15	8	10	71	48	9	chr5:173003500-173004091	-	592	pseudo		ATP synthase, H+ transporting, mitochondrial Fo complex, subunit d, pseudogene 1
Cb707485	-1.19209	0.00822679	0.0324972	down	73	50	33	137	156	58	chr20:3532202-3535176	-	385	ncRNA		hypothetical LOC100310783
Gapdh-ps1	-2.79358	0.00691788	0.0282516	down	82	8	20	129	218	394	chr3:44736647-44738545	+	1452	pseudo		glyceraldehyde-3-phosphate dehydrogenase, pseudogene 1
Gm5471	1.48066	1.31369e-07	2.43521e-06	up	117	146	124	38	46	48	chr5:21043270-21043929	-	660	pseudo	rno:500402	predicted pseudogene 5471
Hsc70-ps1	1.57135	5.92588e-06	7.17354e-05	up	160	228	208	47	49	92	chr2:177651231-177653349	+	2119	pseudo		heat shock cognate protein 70, pseudogene 1
Hspd1-ps1	-1.35396	5.6756e-05	0.000503863	down	70	59	58	206	172	89	chr14:111139381-111140924	+	1367	pseudo		heat shock protein 1, pseudogene 1
Hspd1-ps3	-1.6014	0.00636242	0.0264334	down	12	11	10	45	39	14	chr17:53032094-53035637	+	1894	pseudo		heat shock protein 1, pseudogene 3
Klf5-ps1	1.23021	0.00256049	0.0126017	up	66	62	65	21	20	37	chr3:15771802-15774679	+	2878	pseudo		Kruppel-like factor 5, pseudogene 1
LOC100125598	-1.84471	4.29386e-07	7.06138e-06	down	373	247	280	1841	724	641	chr17:78793336-78793724	+	389	pseudo		metallothionein 1a pseudogene
LOC100359539	1.30405	0.00533005	0.0229026	up	80	56	34	25	21	21	chr19:25391690-25394245	+	2556	pseudo	rno:100359539	ribonucleotide reductase M2 polypeptide
LOC100361227	-1.20414	8.60063e-05	0.000720968	down	614	336	535	944	1523	843	chr16:32890969-32917669	+	2815	pseudo		60S ribosomal protein L18-like
LOC100361319	1.18909	5.42199e-05	0.000484298	up	127	202	153	62	57	81	chr7:20890-21392	-	503	pseudo		hypothetical LOC100361319
LOC100362453	-2.70355	3.0165e-06	3.93308e-05	down	38	49	39	333	53	392	chr11:86421047-86422802	+	1756	pseudo	rno:100362453	serine/threonine-protein phosphatase 2A catalytic subunit alpha-like
LOC100362624	-1.5522	1.33192e-05	0.000144776	down	78	46	65	270	149	125	chr2:45769965-45770823	+	859	pseudo		biliverdin reductase A-like
LOC100363107	-2.30283	3.96802e-06	5.02837e-05	down	132	29	71	504	437	202	chr1:77070711-77081959	-	1487	ncRNA		bile salt sulfotransferase-like
LOC100363469	1.52162	7.39221e-13	4.02429e-11	up	202	225	243	78	69	76	chr10:78992540-78993047	-	508	pseudo	rno:100363469	ribosomal protein S24-like
LOC100909448	3.26222	9.50911e-05	0.000788748	up	13	36	22	2	3	2	chr6:14669191-14672372	-	3182	pseudo		AP-2 complex subunit mu-like
LOC100909478	2.13924	7.63938e-05	0.000652222	up	41	52	46	5	17	8	chr9:106031633-106032601	-	969	pseudo		partner of Y14 and mago-like
LOC100909803	1.76044	2.29922e-07	4.02576e-06	up	105	150	141	42	23	46	chr9:42818419-42828555	-	1656	ncRNA		uncharacterized LOC100909803
LOC100909928	1.69121	1.66754e-10	5.9249e-09	up	800	1141	967	205	279	362	chr4:162988326-162991176	-	1868	ncRNA		uncharacterized LOC100909928
LOC100909941	-1.09276	0.00680274	0.0279017	down	27	19	31	44	63	50	chr4:84916565-84926482	+	6262	ncRNA		uncharacterized LOC100909941
LOC100909946	-1.10671	0.000219215	0.00161435	down	49	55	76	134	148	90	chr9:65545203-65548342	-	2067	ncRNA		uncharacterized LOC100909946
LOC100910286	2.79968	0.00245168	0.0121653	up	13	17	22	0	4	3	chr3:120899194-120955505	-	1148	ncRNA		uncharacterized LOC100910286
LOC100910386	1.19744	0.00311799	0.0148232	up	104	273	112	71	80	52	chr1:228790111-228822965	-	32855	pseudo		FAM111A pseudogene
LOC100910455	-1.29748	0.0109693	0.0410457	down	23	25	20	82	60	22	chr10:85864574-85865292	+	364	ncRNA		60S ribosomal protein L19-like
LOC100910797	1.75853	3.00556e-08	6.44852e-07	up	150	226	244	59	40	74	chr7:102648390-102871316	+	5048	ncRNA		uncharacterized LOC100910797
LOC100910821	1.25247	2.42778e-05	0.000240934	up	107	163	124	52	44	61	chr6:26387278-26389524	+	1731	ncRNA		uncharacterized LOC100910821
LOC100910973	1.10493	1.41646e-07	2.60786e-06	up	1193	1878	2017	671	793	770	chr1:227110936-227113844	-	950	ncRNA		uncharacterized LOC100910973
LOC100911030	1.60223	0.0012278	0.00686357	up	54	103	212	28	39	46	chr1:227092256-227108880	-	2824	ncRNA		uncharacterized LOC100911030
LOC100911038	-1.60732	1.36547e-08	3.17408e-07	down	217	134	197	735	523	375	chr7:124207141-124215858	-	3403	ncRNA		uncharacterized LOC100911038
LOC100911065	1.32883	0.000192512	0.00144613	up	67	72	60	29	20	27	chr16:54648482-54701651	+	2663	pseudo		microtubule-associated tumor suppressor 1 homolog
LOC100911506	-1.33617	0.00027079	0.00193152	down	44	69	38	108	168	89	chr14:45978999-45982171	-	740	ncRNA		uncharacterized LOC100911506
LOC100911555	-3.37284	0.00497237	0.0216705	down	2	1	0	9	11	10	chr1:256703108-256712926	+	3541	ncRNA		uncharacterized LOC100911555
LOC100911891	-2.19463	0.0120339	0.0443137	down	233	63	48	405	902	266	chr5:115229016-115235052	-	2686	ncRNA		cytochrome P450 2J5-like
LOC100912040	2.60793	0.000767694	0.00461127	up	15	25	18	2	3	4	chr9:91159789-91162562	+	2774	pseudo		UDP-glucuronosyltransferase 1-7-like
LOC100912209	-1.07807	0.0025083	0.0124072	down	75	120	118	341	135	163	chr20:12359586-12366664	-	4358	ncRNA		uncharacterized LOC100912209
LOC100912247	1.00969	0.00110971	0.00630333	up	139	259	282	118	81	120	chr10:105645694-105649943	+	767	ncRNA		uncharacterized LOC100912247
LOC100912312	1.47234	6.69285e-05	0.000580037	up	104	117	136	25	41	55	chr2:209095615-209100185	-	2066	ncRNA		uncharacterized LOC100912312
LOC100912577	1.42057	2.74151e-12	1.3704e-10	up	460	649	621	194	248	174	chr3:29989757-30000903	-	4355	ncRNA		uncharacterized LOC100912577
LOC102546355	-2.39888	0.000567905	0.00358513	down	301	136	65	1009	1092	539	chr19:17018350-17034592	+	6432	ncRNA		uncharacterized LOC102546355
LOC102546373	-1.9484	0.00124908	0.00696197	down	43	11	9	80	97	64	chr5:152643712-152659780	+	1624	ncRNA		uncharacterized LOC102546373
LOC102546539	1.75732	7.40346e-06	8.62598e-05	up	87	96	64	33	23	15	chr15:56548063-56564034	-	1870	ncRNA		uncharacterized LOC102546539
LOC102546661	-3.88493	0.000136112	0.00107758	down	0	3	3	11	55	17	chr2:32626889-32742573	-	4942	ncRNA		uncharacterized LOC102546661
LOC102546746	1.07592	0.0054021	0.0231545	up	108	85	98	26	51	54	chr12:39014370-39022181	-	3556	ncRNA		uncharacterized LOC102546746
LOC102546965	1.91554	0.000110878	0.000903866	up	32	49	51	9	9	15	chr2:4004184-4008308	+	4071	pseudo		heterogeneous nuclear ribonucleoprotein A3-like
LOC102546966	-2.08234	0.000680121	0.00417122	down	21	7	9	47	79	28	chr18:40645071-40660998	+	1840	ncRNA		uncharacterized LOC102546966
LOC102546992	-2.39869	0.00147611	0.00800161	down	3	12	5	17	25	55	chr7:36880045-36883467	-	860	ncRNA		uncharacterized LOC102546992
LOC102547009	-1.41674	0.00253895	0.0125229	down	48	24	18	98	57	80	chr2:239067735-239078552	+	1052	ncRNA		uncharacterized LOC102547009
LOC102547181	-2.42469	0.000736543	0.00446379	down	58	9	6	138	95	157	chr7:59760535-59779511	-	4797	ncRNA		uncharacterized LOC102547181
LOC102547184	1.96887	2.35432e-07	4.10327e-06	up	62	69	77	18	21	12	chr7:81592805-81605262	+	11764	ncRNA		uncharacterized LOC102547184
LOC102547234	4.06319	0.00282911	0.0136725	up	10	15	10	0	2	0	chr12:15658516-15683518	-	3164	ncRNA		uncharacterized LOC102547234
LOC102547304	-1.82923	0.000113915	0.000924642	down	324	179	65	909	603	497	chr3:171316858-171330765	+	5558	ncRNA		uncharacterized LOC102547304
LOC102547371	4.00999	0.0130456	0.0472922	up	7	2	24	2	0	0	chr4:173021512-173026528	-	2552	ncRNA		uncharacterized LOC102547371
LOC102547378	-3.94968	0.000824841	0.00490632	down	1	0	3	5	20	32	chr6:52241673-52244902	-	3230	pseudo		meteorin-like protein-like
LOC102547383	2.91928	0.013422	0.0483697	up	3	17	12	2	1	1	chr7:121098688-121111889	-	2767	ncRNA		uncharacterized LOC102547383
LOC102547473	-1.32499	3.09495e-06	4.02982e-05	down	46	48	44	98	120	112	chr6:52252767-52265876	-	1083	ncRNA		uncharacterized LOC102547473
LOC102547495	-1.62534	1.45301e-11	6.38684e-10	down	72	59	79	196	223	201	chr12:38821287-38828572	-	501	ncRNA		uncharacterized LOC102547495
LOC102547619	-3.68667	0.000405483	0.00271444	down	1	1	2	21	22	7	chr12:46575699-46581264	-	671	ncRNA		uncharacterized LOC102547619
LOC102547664	-1.95857	1.20206e-08	2.83246e-07	down	354	190	159	1187	890	624	chr16:32658802-32665673	+	522	ncRNA		uncharacterized LOC102547664
LOC102547703	2.19959	4.87143e-06	6.01625e-05	up	66	93	50	9	14	20	chr6:52444377-52459863	-	6560	ncRNA		uncharacterized LOC102547703
LOC102547727	2.69651	0.000213912	0.00158118	up	23	25	20	3	2	5	chr11:84769037-84770928	+	1892	pseudo		RNA-binding protein EWS-like
LOC102547797	-1.89977	3.34046e-09	8.80826e-08	down	106	56	63	265	325	226	chr6:102105219-102134302	+	729	ncRNA		uncharacterized LOC102547797
LOC102547849	-2.20684	0.00164437	0.00875566	down	30	4	6	78	58	49	chr3:28444496-28452127	-	6252	ncRNA		uncharacterized LOC102547849
LOC102547969	-1.36897	8.71379e-07	1.31895e-05	down	106	103	99	221	347	196	chr7:145150762-145230686	+	4242	ncRNA		uncharacterized LOC102547969
LOC102548141	-1.20312	0.00520693	0.0224858	down	50	27	23	64	73	85	chr2:23136666-23143705	+	1298	ncRNA		uncharacterized LOC102548141
LOC102548205	2.5037	3.39314e-08	7.17446e-07	up	45	92	79	10	14	12	chr20:18643069-18646506	-	2545	ncRNA		uncharacterized LOC102548205
LOC102548282	3.47471	7.68254e-09	1.8976e-07	up	43	53	44	2	6	4	chr5:150793378-150803158	-	2452	ncRNA		uncharacterized LOC102548282
LOC102548435	4.17754	0.00114674	0.0064735	up	5	29	24	0	3	0	chr9:14628775-14636206	-	1704	ncRNA		uncharacterized LOC102548435
LOC102548461	-1.2356	0.0015105	0.0081366	down	65	49	27	122	120	82	chr6:75670173-75698555	+	1040	ncRNA		uncharacterized LOC102548461
LOC102548511	-1.44747	0.000415119	0.00275945	down	70	44	66	260	91	130	chr3:57570123-57607191	+	2983	ncRNA		uncharacterized LOC102548511
LOC102548523	1.43619	7.6621e-06	8.89274e-05	up	114	228	142	55	65	50	chr15:102819393-102831986	+	12594	pseudo		importin-5-like
LOC102548588	2.55589	7.21534e-05	0.000619649	up	54	85	30	3	11	13	chr17:43414359-43418834	-	4476	pseudo		dynactin subunit 4-like
LOC102548661	1.42033	0.0121049	0.0445123	up	17	33	26	9	10	8	chr8:70282196-70291495	-	3545	ncRNA		uncharacterized LOC102548661
LOC102548696	1.48499	0.000315273	0.00219995	up	59	80	139	43	27	25	chr1:95238260-95240924	+	221	ncRNA		uncharacterized LOC102548696
LOC102548740	-1.04317	7.87729e-07	1.20838e-05	down	196	246	183	479	451	312	chr3:134417082-134441889	+	1801	ncRNA		uncharacterized LOC102548740
LOC102548838	1.78511	0.00970112	0.0371064	up	22	15	24	4	9	4	chr13:45412107-45418023	-	1221	ncRNA		uncharacterized LOC102548838
LOC102548949	-1.41388	1.4901e-07	2.73017e-06	down	195	137	114	423	419	314	chr16:82100271-82104652	+	3999	ncRNA		uncharacterized LOC102548949
LOC102549158	2.22777	1.02566e-05	0.000114977	up	30	50	48	10	7	9	chr11:28056166-28057877	+	1712	pseudo		sorting nexin-1-like
LOC102549305	4.85485	0.0112757	0.0420179	up	2	11	4	0	0	0	chr1:126702561-126710127	+	5353	ncRNA		uncharacterized LOC102549305
LOC102549342	-1.24435	4.79894e-06	5.93834e-05	down	340	194	211	644	593	484	chr1:82318782-82404554	+	3807	ncRNA		uncharacterized LOC102549342
LOC102549373	-1.4081	1.35045e-07	2.4936e-06	down	289	180	186	546	661	479	chr7:65182118-65212072	+	12542	ncRNA		uncharacterized LOC102549373
LOC102549441	2.50435	0.000956858	0.00556405	up	24	34	13	5	2	5	chr1:256380733-256382670	-	1622	ncRNA		uncharacterized LOC102549441
LOC102549521	-1.0934	0.0122127	0.0447956	down	320	113	125	279	481	399	chr10:101493136-101500787	-	3859	ncRNA		uncharacterized LOC102549521
LOC102549538	-1.18288	0.00164135	0.00874446	down	347	115	241	532	615	414	chr8:107453372-107456111	-	1980	ncRNA		uncharacterized LOC102549538
LOC102549592	2.17849	0.0132002	0.047743	up	20	23	10	1	3	7	chr3:121703169-121707872	-	2107	ncRNA		uncharacterized LOC102549592
LOC102549636	-3.41947	8.18396e-08	1.5984e-06	down	8	2	7	83	68	28	chr3:177389981-177392443	+	350	ncRNA		uncharacterized LOC102549636
LOC102549756	-1.01585	0.010518	0.0396862	down	25	20	24	56	44	35	chr2:36518920-36520253	-	540	ncRNA		inter-alpha-trypsin inhibitor heavy chain H5-like
LOC102549789	1.34391	0.000242536	0.00176385	up	121	134	81	35	37	54	chr2:5635259-5698903	+	2635	ncRNA		uncharacterized LOC102549789
LOC102549898	-2.50658	2.59179e-05	0.000254808	down	5	7	5	25	38	29	chr4:180315299-180319315	-	2569	ncRNA		uncharacterized LOC102549898
LOC102549932	-2.69	1.69506e-14	1.24953e-12	down	81	70	37	306	510	352	chr11:83562856-83567147	-	877	ncRNA		uncharacterized LOC102549932
LOC102550051	-2.32342	1.55698e-09	4.40255e-08	down	28	23	20	170	92	85	chr10:67109369-67129705	-	2505	ncRNA		uncharacterized LOC102550051
LOC102550058	-2.31467	4.70638e-05	0.000429078	down	18	8	5	68	46	38	chr6:13112536-13185314	-	2511	ncRNA		uncharacterized LOC102550058
LOC102550095	-1.97717	0.00173911	0.00914301	down	6	7	22	65	45	23	chr15:38338249-38340834	-	603	ncRNA		uncharacterized LOC102550095
LOC102550121	5.78927	7.75142e-05	0.000659172	up	11	11	41	0	0	1	chr15:32962591-32966424	+	938	ncRNA		uncharacterized LOC102550121
LOC102550137	3.36984	0.00735791	0.0296397	up	7	19	7	1	0	2	chr4:180361321-180365194	-	3366	ncRNA		uncharacterized LOC102550137
LOC102550208	-1.919	9.28708e-06	0.000105926	down	66	21	36	183	163	112	chr6:13242270-13288148	-	3915	ncRNA		uncharacterized LOC102550208
LOC102550271	-1.89071	0.0013349	0.00735809	down	12	19	5	29	57	41	chr13:68413943-68416597	-	1589	ncRNA		uncharacterized LOC102550271
LOC102550299	-1.53571	3.06236e-05	0.000296153	down	288	192	141	941	448	396	chr9:20427110-20428481	-	1372	pseudo		ATP synthase subunit g, mitochondrial-like
LOC102550312	-1.59194	0.000433664	0.00286463	down	311	126	101	457	782	360	chr6:13448854-13462635	-	3642	ncRNA		uncharacterized LOC102550312
LOC102550554	-1.45741	0.00961632	0.0368788	down	23	14	7	53	39	27	chr13:68539705-68584776	-	816	ncRNA		uncharacterized LOC102550554
LOC102550569	-3.52872	0.00347635	0.0162455	down	2	0	1	14	14	6	chr8:40951849-40975815	+	1398	ncRNA		uncharacterized LOC102550569
LOC102550580	-1.58627	1.31348e-05	0.000143011	down	38	43	47	79	134	149	chr10:84195775-84199529	-	769	ncRNA		uncharacterized LOC102550580
LOC102551002	-1.51205	2.0072e-05	0.000205882	down	1452	1031	1184	2132	5564	2370	chr4:14750106-14790306	+	8303	ncRNA		uncharacterized LOC102551002
LOC102551059	1.21996	0.000463301	0.00302977	up	95	98	68	35	45	28	chr20:44447530-44454322	+	6793	pseudo		claudin-7-like
LOC102551151	1.33737	0.000114085	0.000925233	up	63	78	74	22	32	27	chr7:99302314-99303751	-	783	ncRNA		uncharacterized LOC102551151
LOC102551165	2.7904	0.010586	0.0398631	up	8	12	9	1	2	1	chr10:84422300-84422907	+	424	ncRNA		uncharacterized LOC102551165
LOC102551175	-1.02821	0.000432938	0.00286083	down	51	89	53	135	127	114	chr1:54195289-54226391	-	2403	ncRNA		uncharacterized LOC102551175
LOC102551224	1.17287	0.0131355	0.0475542	up	32	43	35	18	20	9	chr2:44559625-44561787	+	2163	pseudo		heterogeneous nuclear ribonucleoprotein R-like
LOC102551268	-2.35713	1.67533e-11	7.29636e-10	down	48	40	20	184	168	182	chr10:13338757-13353798	+	2170	ncRNA		uncharacterized LOC102551268
LOC102551279	-1.8923	1.33198e-05	0.000144776	down	78	21	74	240	200	185	chr1:77177980-77179735	-	1206	ncRNA		uncharacterized LOC102551279
LOC102551352	-1.39225	4.32769e-12	2.10767e-10	down	373	260	370	911	864	764	chr1:274167614-274169490	+	1320	ncRNA		uncharacterized LOC102551352
LOC102551450	-2.72188	0.00413477	0.018673	down	0	3	4	19	15	10	chr7:38606953-38661432	+	1205	ncRNA		uncharacterized LOC102551450
LOC102551611	-2.23171	1.82137e-10	6.3843e-09	down	55	30	32	172	152	205	chr8:66240775-66250326	+	5393	ncRNA		uncharacterized LOC102551611
LOC102551706	-1.42532	0.000180328	0.00136871	down	18	32	20	59	61	59	chr4:28702720-28753970	+	758	ncRNA		uncharacterized LOC102551706
LOC102551724	1.65369	0.0103815	0.0392727	up	14	31	28	6	11	5	chr18:6625910-6705544	+	4148	ncRNA		uncharacterized LOC102551724
LOC102551730	-2.07674	0.00108397	0.00618924	down	12	9	8	35	67	17	chr20:48069130-48082662	-	7612	ncRNA		uncharacterized LOC102551730
LOC102551762	-1.25092	2.33886e-06	3.15596e-05	down	2852	2653	2615	8192	7256	3437	chr9:4621425-4623133	+	970	ncRNA		uncharacterized LOC102551762
LOC102551891	-3.10169	0.00384459	0.017623	down	3	2	0	7	18	16	chr6:3518171-3522725	-	811	ncRNA		uncharacterized LOC102551891
LOC102551940	2.266	2.58742e-07	4.45624e-06	up	43	83	66	14	13	11	chr10:12013978-12020119	+	3326	ncRNA		uncharacterized LOC102551940
LOC102551963	2.57254	2.72594e-29	1.9127e-26	up	633	912	751	99	125	141	chr1:207947188-207955163	-	6975	ncRNA		uncharacterized LOC102551963
LOC102551966	-1.20444	0.00135266	0.007443	down	492	313	174	572	785	822	chr8:13791883-13798267	-	2457	ncRNA		uncharacterized LOC102551966
LOC102552078	-1.49161	0.00382167	0.0175349	down	40	30	11	67	101	54	chr10:68092397-68099870	+	2104	ncRNA		uncharacterized LOC102552078
LOC102552301	1.13489	0.00160292	0.00857352	up	61	57	68	23	33	25	chr10:38709793-38711363	+	1103	pseudo		60S ribosomal protein L10-like
LOC102552316	1.67812	0.000345271	0.00236999	up	31	40	43	11	13	10	chr7:100506732-100508930	+	1508	ncRNA		uncharacterized LOC102552316
LOC102552490	2.23635	1.70981e-06	2.38529e-05	up	49	56	61	18	7	9	chr7:100477998-100529022	-	2230	ncRNA		uncharacterized LOC102552490
LOC102552587	2.27121	0.00696986	0.0284016	up	12	29	10	3	3	4	chr3:65954009-66009633	+	2522	ncRNA		uncharacterized LOC102552587
LOC102552590	1.79024	0.00189384	0.00980001	up	19	42	33	12	8	6	chr11:81965327-81983404	-	8219	ncRNA		uncharacterized LOC102552590
LOC102552725	1.01429	0.00114488	0.00646683	up	156	310	214	82	121	114	chr11:25458463-25465907	+	5650	ncRNA		uncharacterized LOC102552725
LOC102552818	-1.21046	0.000155773	0.0012075	down	34	29	38	84	79	62	chr5:56565237-56566870	+	1324	ncRNA		uncharacterized LOC102552818
LOC102552985	1.1854	0.00246311	0.0122092	up	45	89	108	39	32	30	chr3:95100453-95102727	-	1337	ncRNA		uncharacterized LOC102552985
LOC102553008	-1.98408	0.00576339	0.0243831	down	15	16	1	54	38	32	chr16:49083717-49109565	+	3451	ncRNA		uncharacterized LOC102553008
LOC102553020	-1.18899	0.00033888	0.00233372	down	37	31	57	95	100	78	chr9:104350375-104361846	+	3019	ncRNA		uncharacterized LOC102553020
LOC102553037	-1.7265	0.00268177	0.0130944	down	32	30	13	50	144	46	chr15:62307156-62383163	+	3198	ncRNA		uncharacterized LOC102553037
LOC102553041	2.14597	1.41096e-06	2.02045e-05	up	49	110	64	19	15	14	chr1:174274998-174276741	-	1744	pseudo		charged multivesicular body protein 1b-like
LOC102553121	2.82878	2.64489e-06	3.50772e-05	up	32	63	47	9	2	8	chr3:66472860-66478730	+	4271	ncRNA		uncharacterized LOC102553121
LOC102553131	-1.49026	0.0130656	0.0473467	down	29	13	7	50	57	29	chr5:79413917-79434901	-	1576	ncRNA		uncharacterized LOC102553131
LOC102553199	1.34051	0.000266896	0.00191021	up	78	98	60	25	34	30	chr13:97117124-97121099	-	3976	pseudo		elongation factor 1-gamma-like
LOC102553246	-1.81988	4.19987e-08	8.69e-07	down	218	104	116	651	465	405	chr20:19696130-19702905	+	1729	ncRNA		uncharacterized LOC102553246
LOC102553267	-2.78127	7.31445e-11	2.82224e-09	down	24	20	13	82	148	143	chr17:72006545-72012366	-	1298	ncRNA		uncharacterized LOC102553267
LOC102553287	1.38105	0.00336611	0.0158123	up	87	50	40	20	25	21	chr13:96944231-96948010	-	3780	pseudo		coiled-coil domain-containing protein 121-like
LOC102553369	4.26819	0.010658	0.0400785	up	3	13	6	0	1	0	chr16:60356206-60368099	-	1025	ncRNA		uncharacterized LOC102553369
LOC102553434	3.15843	6.50161e-05	0.000566053	up	12	50	33	4	2	4	chr17:70800256-70803251	-	1838	ncRNA		uncharacterized LOC102553434
LOC102553444	-1.66719	8.29198e-07	1.26077e-05	down	64	35	40	129	157	140	chr19:23219693-23235296	-	3760	ncRNA		uncharacterized LOC102553444
LOC102553486	1.69655	4.56137e-06	5.68895e-05	up	108	182	128	34	61	28	chr12:51541331-51551241	-	9881	ncRNA		uncharacterized LOC102553486
LOC102553586	-2.38934	0.000180491	0.0013694	down	7	11	51	84	161	93	chr10:43109154-43115115	-	4510	ncRNA		uncharacterized LOC102553586
LOC102553663	3.30612	0.00257128	0.0126429	up	9	19	14	0	3	1	chr8:103036482-103093015	-	2132	ncRNA		uncharacterized LOC102553663
LOC102553943	1.99221	0.00258775	0.0127106	up	25	26	15	6	5	5	chr2:224297120-224363296	-	3084	ncRNA		uncharacterized LOC102553943
LOC102553952	-2.20059	8.27181e-10	2.53986e-08	down	29	22	27	113	151	82	chr13:71716684-71773994	+	621	ncRNA		uncharacterized LOC102553952
LOC102553961	-1.99647	2.06229e-05	0.000210371	down	46	21	23	87	175	87	chr7:41224180-41227843	-	2561	ncRNA		uncharacterized LOC102553961
LOC102553996	-3.09709	6.87326e-07	1.07615e-05	down	8	18	15	39	91	191	chr1:200736430-200743130	-	5573	ncRNA		uncharacterized LOC102553996
LOC102554020	-1.43676	0.00101658	0.00586809	down	25	34	71	100	154	80	chr4:182091757-182097434	+	4459	ncRNA		uncharacterized LOC102554020
LOC102554202	2.56795	2.70707e-08	5.90166e-07	up	73	99	95	10	25	8	chr6:44670426-44733565	+	5117	ncRNA		uncharacterized LOC102554202
LOC102554277	1.67851	0.00150872	0.00813397	up	28	60	51	9	21	11	chr2:152708216-152709458	-	1113	pseudo		dedicator of cytokinesis protein 2-like
LOC102554462	3.42718	5.87883e-06	7.13481e-05	up	25	26	38	5	2	1	chr16:51141589-51176983	+	1478	ncRNA		uncharacterized LOC102554462
LOC102554575	3.32748	1.06232e-07	2.02065e-06	up	39	80	53	3	3	10	chr13:109725220-109743493	-	4759	ncRNA		uncharacterized LOC102554575
LOC102554595	-2.06106	2.09322e-11	8.87159e-10	down	814	436	552	2167	3338	1809	chr8:85091125-85094280	+	3089	ncRNA		uncharacterized LOC102554595
LOC102554608	-1.90346	2.34428e-08	5.17025e-07	down	288	115	163	841	667	573	chr15:4506211-4509961	+	772	ncRNA		uncharacterized LOC102554608
LOC102554678	-1.8113	5.74971e-05	0.000508773	down	20	17	11	44	56	61	chr6:135940217-135946939	-	1099	ncRNA		uncharacterized LOC102554678	5e-109	Gm266	Protein Gm266
LOC102554996	-6.23891	0.000497748	0.00321398	down	0	0	0	32	9	1	chr9:43689217-43691733	-	1068	ncRNA		uncharacterized LOC102554996
LOC102555044	-2.46305	0.00815356	0.032255	down	3	3	2	16	22	5	chr5:156879493-156883008	-	2416	ncRNA		uncharacterized LOC102555044
LOC102555072	-1.6316	2.34932e-05	0.000234375	down	36	21	23	102	66	73	chr3:139951508-139965552	-	2265	ncRNA		uncharacterized LOC102555072
LOC102555173	1.46839	0.00376771	0.0173461	up	32	26	43	14	9	12	chr2:225962900-225984199	-	3427	ncRNA		uncharacterized LOC102555173
LOC102555270	-3.32932	6.62055e-09	1.66127e-07	down	36	9	7	217	200	106	chr3:117494038-117507681	-	825	ncRNA		uncharacterized LOC102555270
LOC102555374	1.64346	0.0011212	0.00635959	up	36	64	52	9	24	13	chr13:90900495-90905460	+	3974	ncRNA		uncharacterized LOC102555374
LOC102555403	1.07316	0.0106204	0.0399688	up	42	40	36	21	16	17	chr4:67442531-67447371	-	822	pseudo		ferritin heavy chain-like
LOC102555421	1.12873	0.00934505	0.0360061	up	42	56	34	20	23	15	chr9:1601362-1603933	+	2572	pseudo		60S ribosomal protein L10-like
LOC102555426	2.58759	2.47481e-07	4.29353e-06	up	115	244	275	20	19	58	chr9:119091050-119099462	-	2358	ncRNA		uncharacterized LOC102555426
LOC102555715	-1.61721	0.000288896	0.00204298	down	62	41	21	93	130	143	chr18:56759522-56786035	-	1360	ncRNA		uncharacterized LOC102555715
LOC102555751	2.76184	0.000348703	0.00238922	up	10	62	82	7	4	10	chr20:42750787-42770142	-	3189	ncRNA		uncharacterized LOC102555751
LOC102555797	2.26102	0.000159451	0.00123097	up	28	35	27	5	9	4	chr5:105204210-105207659	+	2713	ncRNA		uncharacterized LOC102555797
LOC102555798	6.25764	5.27778e-05	0.000472978	up	5	25	15	0	0	0	chr13:101992813-102006469	+	1056	ncRNA		uncharacterized LOC102555798
LOC102555841	2.74128	0.000412491	0.00274873	up	22	23	17	4	4	1	chr1:199448254-199453208	-	1112	ncRNA		uncharacterized LOC102555841
LOC102555860	1.06103	0.00154136	0.00828401	up	142	368	299	118	109	137	chr4:125147312-125164319	+	6034	ncRNA		uncharacterized LOC102555860
LOC102555924	-1.12981	4.46901e-06	5.5811e-05	down	214	197	254	400	614	379	chr5:24220312-24230769	-	3739	ncRNA		uncharacterized LOC102555924
LOC102555961	-1.93617	0.0105275	0.0397141	down	5	3	4	15	12	17	chr15:25798199-25815939	-	2610	ncRNA		uncharacterized LOC102555961
LOC102555965	3.62903	0.00514447	0.022277	up	4	10	26	1	0	2	chr1:203103250-203112928	+	3972	ncRNA		uncharacterized LOC102555965
LOC102556061	1.00887	0.00190451	0.00984744	up	119	245	268	115	78	104	chr4:125191599-125242557	+	5878	ncRNA		uncharacterized LOC102556061
LOC102556064	1.18461	0.00966385	0.0370011	up	41	46	50	11	24	22	chr5:48509323-48516646	-	4794	ncRNA		uncharacterized LOC102556064
LOC102556140	-1.42356	2.81688e-06	3.70339e-05	down	263	142	230	697	605	365	chr19:16595498-16617918	+	6366	ncRNA		uncharacterized LOC102556140
LOC102556190	-1.02014	5.13686e-05	0.000461879	down	261	170	184	486	401	328	chr1:101553565-101559404	-	1062	ncRNA		uncharacterized LOC102556190
LOC102556209	-1.00656	5.79495e-08	1.16181e-06	down	594	589	754	1344	1446	953	chr3:44896874-44935032	+	1900	ncRNA		uncharacterized LOC102556209
LOC102556274	1.12434	0.00590566	0.024885	up	44	45	48	16	25	19	chr4:40091565-40092192	-	628	pseudo		60S ribosomal protein L9-like
LOC102556336	-1.07485	0.0125846	0.0459385	down	26	28	23	34	65	55	chr20:50888062-50903440	+	4040	ncRNA		uncharacterized LOC102556336
LOC102556364	-2.35642	1.15549e-08	2.73634e-07	down	104	72	31	306	307	410	chr19:1704056-1753461	+	8671	ncRNA		uncharacterized LOC102556364
LOC102556643	1.44475	0.00063513	0.00393477	up	90	117	198	27	55	57	chr2:52671055-52679414	+	3622	ncRNA		uncharacterized LOC102556643
LOC102556650	1.27035	0.000317241	0.00220798	up	115	162	131	39	45	75	chr14:44849665-44855970	-	6306	pseudo		uncharacterized LOC102556650
LOC102556684	-3.92234	3.4973e-06	4.49805e-05	down	6	2	2	17	93	36	chr8:24810648-24816789	+	2694	ncRNA		uncharacterized LOC102556684
LOC102556705	-1.42889	0.00184109	0.00955864	down	9	21	23	42	51	42	chr2:225801080-225803653	-	1245	ncRNA		uncharacterized LOC102556705
LOC102556885	-2.22802	4.06856e-09	1.05877e-07	down	43	64	21	228	165	184	chr1:128825940-128829284	+	1131	ncRNA		uncharacterized LOC102556885
LOC102723236	-1.34987	2.45158e-11	1.02528e-09	down	25511	25004	32455	77212	80027	46883	chr6:91456912-91457210	+	299	ncRNA		RNA, 7SL, cytoplasmic 1
LOC103690142	3.16199	5.13921e-08	1.04691e-06	up	44	48	66	10	2	5	chr17:8982584-8985764	-	2092	ncRNA		uncharacterized LOC103690142
LOC103690217	-1.26682	0.000147935	0.00115572	down	252	133	154	597	313	364	chr2:239057930-239067592	+	3720	ncRNA		uncharacterized LOC103690217
LOC103690250	-1.64712	9.10692e-08	1.76232e-06	down	668	471	584	2818	1369	1129	chr9:20420527-20444416	-	1107	ncRNA		uncharacterized LOC103690250
LOC103690395	-2.44519	0.00487593	0.0213539	down	43	2	5	73	61	135	chr3:105470842-105481945	+	5073	ncRNA		uncharacterized LOC103690395
LOC103690428	1.42766	0.00800515	0.0317674	up	19	33	42	10	11	12	chr7:98718752-98743847	-	6632	ncRNA		uncharacterized LOC103690428
LOC103690500	1.16626	0.0018371	0.00954053	up	50	88	113	36	38	32	chr9:15509266-15511582	-	2192	ncRNA		uncharacterized LOC103690500
LOC103690507	1.39108	0.00437295	0.0195529	up	35	32	31	12	15	9	chr9:30337744-30343427	-	2253	ncRNA		uncharacterized LOC103690507
LOC103690527	-1.11638	0.00712736	0.0289015	down	17	31	18	52	46	39	chr9:49463236-49467517	+	2894	ncRNA		uncharacterized LOC103690527
LOC103690576	2.45772	4.73468e-07	7.71269e-06	up	49	60	51	9	14	5	chr9:103183772-103188605	-	3643	ncRNA		uncharacterized LOC103690576
LOC103690591	-2.13974	0.00178543	0.00930837	down	16	10	2	38	56	27	chr9:115161636-115177499	+	7729	ncRNA		uncharacterized LOC103690591
LOC103690809	1.21447	0.00358077	0.0166191	up	61	69	41	23	30	18	chr12:566115-570881	-	3941	ncRNA		uncharacterized LOC103690809
LOC103690969	4.63147	0.00635813	0.0264223	up	7	19	2	1	0	0	chr1:47704588-47748711	+	2423	ncRNA		uncharacterized LOC103690969
LOC103691048	1.24535	0.0028828	0.0138686	up	55	68	71	16	26	35	chr1:79781325-79788441	+	3765	ncRNA		uncharacterized LOC103691048
LOC103691189	-1.5588	2.39022e-05	0.000238021	down	65	78	54	149	133	265	chr1:154298051-154301355	-	1694	ncRNA		uncharacterized LOC103691189
LOC103691219	1.55247	0.0120021	0.0442458	up	27	19	30	12	4	9	chr1:191005990-191006759	+	662	ncRNA		uncharacterized LOC103691219
LOC103691241	2.08507	0.00401056	0.018225	up	16	28	14	4	4	5	chr1:201241442-201245162	-	3125	ncRNA		uncharacterized LOC103691241
LOC103691263	-1.88869	4.14889e-05	0.000384543	down	33	26	19	63	144	71	chr1:213562687-213563120	-	434	pseudo		60S ribosomal protein L9 pseudogene
LOC103691333	1.19808	3.17358e-05	0.00030535	up	104	191	147	62	62	59	chr1:250094795-250101686	-	6464	ncRNA		uncharacterized LOC103691333
LOC103691338	1.04546	0.00776878	0.0310178	up	77	108	50	34	41	34	chr1:251452441-251453318	+	793	ncRNA		uncharacterized LOC103691338
LOC103691405	1.52849	0.000582135	0.00365668	up	52	77	58	17	32	13	chr2:4081157-4089949	+	2223	ncRNA		uncharacterized LOC103691405
LOC103691468	1.91102	0.00532325	0.022889	up	27	46	95	9	6	26	chr2:52781306-52830428	+	1705	ncRNA		uncharacterized LOC103691468
LOC103691554	2.03516	0.000910762	0.00534191	up	21	36	34	4	11	6	chr2:140952552-140954564	-	1946	ncRNA		uncharacterized LOC103691554
LOC103691582	2.02115	0.00576561	0.024387	up	49	29	15	3	9	10	chr2:161655215-161659385	+	1167	ncRNA		uncharacterized LOC103691582
LOC103691668	2.47217	9.74891e-06	0.000110082	up	30	37	56	5	9	7	chr2:209769929-209779312	+	3012	ncRNA		uncharacterized LOC103691668
LOC103691829	1.92141	0.0116538	0.0431971	up	11	22	15	3	5	4	chr3:66035223-66042705	+	4621	ncRNA		uncharacterized LOC103691829
LOC103691845	1.23908	0.000736879	0.0044644	up	59	79	63	21	33	27	chr3:79904213-79913479	+	2134	ncRNA		uncharacterized LOC103691845
LOC103691865	1.10664	0.000153973	0.0011955	up	159	202	227	61	105	92	chr3:107732245-107736180	-	3867	ncRNA		uncharacterized LOC103691865
LOC103691866	1.19355	3.1508e-08	6.72963e-07	up	183	221	222	81	95	85	chr3:107725786-107730163	-	3936	ncRNA		uncharacterized LOC103691866
LOC103691977	2.533	0.00238898	0.0119166	up	21	33	21	1	2	9	chr3:166460118-166465804	-	4442	ncRNA		uncharacterized LOC103691977
LOC103692000	1.77654	0.00301653	0.0144059	up	23	27	22	5	7	8	chr13:79374366-79471088	-	4228	ncRNA		uncharacterized LOC103692000
LOC103692006	-1.52199	0.00260083	0.012765	down	53	14	51	116	145	70	chr3:175955466-175958284	-	1297	pseudo		zinc finger protein 431-like
LOC103692047	1.47885	0.000102073	0.000840041	up	49	69	71	25	25	15	chr4:25552000-25553855	+	1401	ncRNA		uncharacterized LOC103692047
LOC103692052	1.95321	4.04227e-05	0.000376133	up	59	46	39	15	9	12	chr4:31834956-31844321	+	5459	ncRNA		uncharacterized LOC103692052
LOC103692116	5.02827	0.00452696	0.0201086	up	4	10	5	0	0	0	chr4:70833591-70839751	-	3619	ncRNA		uncharacterized LOC103692116
LOC103692133	5.02095	0.00506435	0.0220055	up	3	10	6	0	0	0	chr4:84504065-84529364	-	1801	ncRNA		uncharacterized LOC103692133
LOC103692231	1.67033	0.00388489	0.0177819	up	29	44	32	8	6	17	chr4:162186405-162216264	+	1868	ncRNA		uncharacterized LOC103692231
LOC103692233	1.47489	0.00197889	0.0101682	up	45	78	114	24	41	16	chr4:162956165-162960845	-	3643	ncRNA		uncharacterized LOC103692233
LOC103692337	1.68176	3.13397e-06	4.07163e-05	up	82	137	110	23	42	32	chr13:95314668-95322808	-	3507	ncRNA		uncharacterized LOC103692337
LOC103692418	1.94712	0.00693603	0.0282952	up	32	43	15	5	4	13	chr5:114809217-114828061	-	3364	ncRNA		uncharacterized LOC103692418
LOC103692475	-1.69009	0.00337155	0.01583	down	12	5	11	39	27	22	chr5:137129357-137129904	+	435	pseudo		UPF0585 protein C16orf13 homolog pseudogene
LOC103692536	1.24264	0.000276364	0.00196462	up	132	195	114	49	81	48	chr6:4502156-4505479	-	2521	ncRNA		uncharacterized LOC103692536
LOC103692665	1.7795	0.00178023	0.0092936	up	27	40	42	5	16	9	chr6:100698008-100715963	-	4960	ncRNA		uncharacterized LOC103692665
LOC103692829	2.8571	1.51097e-10	5.40101e-09	up	57	107	79	14	8	10	chr7:29912280-29949603	-	513	pseudo		60S ribosomal protein L9 pseudogene
LOC103692845	1.55504	4.76151e-06	5.89973e-05	up	185	182	114	41	65	51	chr7:47552355-47562354	-	6336	ncRNA		uncharacterized LOC103692845
LOC103692884	1.01124	0.0129061	0.0469122	up	68	98	74	30	27	55	chr7:74183498-74187927	+	4430	pseudo		pre-mRNA-splicing factor SPF27 pseudogene
LOC103693058	-1.00283	0.000794903	0.00474462	down	217	133	143	293	408	257	chr8:44301598-44310019	-	3508	ncRNA		uncharacterized LOC103693058
LOC103693079	1.39075	0.00010195	0.000839397	up	64	105	68	28	28	30	chr14:71866917-71869195	+	2279	pseudo		cytochrome c, somatic pseudogene
LOC103693090	2.77808	1.61217e-06	2.27082e-05	up	29	45	42	4	5	7	chr14:81687649-81690432	+	832	ncRNA		uncharacterized LOC103693090
LOC103693107	-1.35148	3.55162e-05	0.000336764	down	61	63	100	228	212	112	chr8:63857403-63904363	+	2144	ncRNA		uncharacterized LOC103693107
LOC103693112	-1.82159	0.00598234	0.0251354	down	18	9	10	15	54	55	chr8:66063418-66069160	+	1101	ncRNA		uncharacterized LOC103693112
LOC103693138	3.35958	0.00520225	0.0224707	up	9	9	14	1	2	0	chr8:79024342-79037026	+	4177	ncRNA		uncharacterized LOC103693138
LOC103693178	4.86291	0.00744494	0.0299267	up	3	7	7	0	0	0	chr8:126080907-126082315	-	1279	ncRNA		uncharacterized LOC103693178
LOC103693245	1.05146	0.000316537	0.0022047	up	209	255	146	85	110	87	chr15:2136260-2153759	-	8045	ncRNA		uncharacterized LOC103693245
LOC103693255	1.85595	0.0019437	0.0100091	up	27	24	33	6	5	11	chr10:466352-469744	-	3314	ncRNA		uncharacterized LOC103693255
LOC103693273	4.9593	0.00489241	0.0214057	up	5	8	5	0	0	0	chr15:7846374-7854804	-	5337	ncRNA		uncharacterized LOC103693273
LOC103693342	-1.06136	3.2598e-06	4.21548e-05	down	174	154	152	394	344	234	chr10:47667127-47678154	+	1805	ncRNA		uncharacterized LOC103693342
LOC103693391	-1.60053	0.000323114	0.00223899	down	21	15	24	62	78	36	chr10:64341089-64343688	+	1218	ncRNA		uncharacterized LOC103693391
LOC103693520	1.07369	0.0019882	0.0102105	up	67	73	65	25	38	30	chr11:33938932-33944637	+	5394	ncRNA		uncharacterized LOC103693520
LOC103693592	1.42234	0.00823587	0.0325195	up	21	28	30	8	10	10	chr11:73936370-73957297	+	896	ncRNA		uncharacterized LOC103693592
LOC103693764	1.27863	8.29458e-06	9.56426e-05	up	116	164	157	54	74	44	chr15:82482942-82489743	+	6279	ncRNA		uncharacterized LOC103693764
LOC103693867	1.16127	6.43859e-06	7.69098e-05	up	571	840	578	252	380	218	chr15:41955564-41982130	-	15324	ncRNA		uncharacterized LOC103693867
LOC103693925	-1.20802	0.0135484	0.0486924	down	317	167	88	246	412	609	chr16:26582111-26583828	+	965	ncRNA		uncharacterized LOC103693925
LOC103693938	-3.41247	0.0118321	0.0437128	down	5	1	0	5	4	51	chr16:32559365-32579928	+	1408	ncRNA		uncharacterized LOC103693938
LOC103693939	-1.29149	1.28347e-06	1.86467e-05	down	243	156	274	491	645	448	chr16:32918028-32925699	+	1403	ncRNA		uncharacterized LOC103693939
LOC103694214	3.72771	5.93369e-06	7.1784e-05	up	41	91	57	0	2	11	chr18:46002725-46023523	+	4351	ncRNA		uncharacterized LOC103694214
LOC103694220	1.18329	3.79443e-06	4.84403e-05	up	110	140	131	51	56	53	chr18:49893937-49901431	-	5832	ncRNA		uncharacterized LOC103694220
LOC103694441	-1.93387	0.000114408	0.00092706	down	29	9	24	106	79	48	chr20:44688757-44692623	-	1984	ncRNA		uncharacterized LOC103694441
LOC103694708	-1.20439	0.0100853	0.038356	down	12	22	13	33	35	35	NW_007906430.1:2172673-2177636	+	2577	ncRNA		uncharacterized LOC103694708
LOC224733l-1	1.27334	0.0135823	0.0487898	up	23	33	28	9	12	12	chr20:5402825-5410595	-	7771	pseudo		LOC224733l-1 pseudogene
LOC293740	3.76675	0.0064554	0.0267609	up	6	15	8	0	1	1	chr1:227117504-227119801	+	2298	pseudo		similar to Sorting nexin-5
LOC294165	-2.67039	0.00941205	0.0362201	down	2	2	3	26	15	3	chr20:695171-697834	+	2664	pseudo		similar to Elongation factor 2 (EF-2)
LOC308536	-1.52084	0.0039098	0.0178657	down	35	15	34	115	90	33	chr1:97928730-97930642	+	1913	pseudo		similar to phosphoglycerate kinase 1
LOC363718	-3.52063	0.000959437	0.00557733	down	2	1	1	19	20	6	chr11:1773045-1773444	+	400	pseudo		similar to ATP synthase, H+ transporting, mitochondrial Fo complex, subunit G
LOC363933	-3.04506	0.000291918	0.00206204	down	3	3	2	21	33	10	chr12:10752468-10754694	+	2227	pseudo		similar to heat shock protein 1, alpha
LOC366447	2.30536	0.000415451	0.00276069	up	15	42	32	6	5	6	chr5:134542203-134543842	-	1640	pseudo		similar to farnesyl diphosphate synthetase
LOC498996	-1.3918	0.0101356	0.0385045	down	14	7	14	33	35	21	chr1:29704860-29705935	+	1076	pseudo		similar to DnaJ (Hsp40) homolog, subfamily A, member 4
LOC500236	-2.77562	9.52605e-12	4.4125e-10	down	38	21	21	268	123	147	chr4:117508795-117512811	+	2971	pseudo		similar to elastin microfibril interfacer 1
LOC500299	-1.17916	0.0059549	0.0250479	down	27	42	34	54	114	54	chr4:148617263-148619560	+	2226	pseudo		similar to heat shock protein 1, alpha
LOC502172	2.89745	0.013018	0.04721	up	8	4	28	1	1	3	chr18:55604975-55609119	+	2520	pseudo		hypothetical LOC502172
LOC679616	-1.66103	1.03499e-05	0.000115954	down	69	56	53	227	234	90	chr2:181399281-181400355	-	1075	pseudo		similar to heterogeneous nuclear ribonucleoprotein A3
LOC679659	-2.13943	7.36651e-05	0.000631487	down	58	11	24	112	157	132	chr11:83822440-83823579	+	1075	pseudo		similar to TIP41, TOR signalling pathway regulator-like
LOC679914	-2.06088	0.00219688	0.0110868	down	10	8	13	60	56	11	chr3:260473-262290	+	1818	pseudo		similar to heterogeneous nuclear ribonucleoprotein L isoform a
LOC680546	1.58841	0.000674735	0.00414492	up	33	40	40	15	9	12	chr3:71837180-71837906	-	727	pseudo		similar to 40S ribosomal protein S7 (S8)
LOC680595	-2.45114	0.0139711	0.0497992	down	3	1	2	12	14	6	chr2:4356790-4357157	+	368	pseudo		hypothetical protein LOC680595
LOC680775	1.31582	0.000574345	0.00361734	up	82	104	69	37	43	19	chr5:140486091-140487513	+	1423	pseudo		similar to protein tyrosine kinase 9
LOC680934	1.8856	8.22888e-05	0.000695051	up	37	42	60	12	16	8	chr11:53156911-53157795	-	885	pseudo		ribosomal protein L26 pseudogene
LOC682032	1.91996	0.00662349	0.0273381	up	20	14	21	6	3	5	chr13:5363044-5370568	+	1878	pseudo		similar to Probable ATP-dependent RNA helicase DDX6 (DEAD box protein 6) (ATP-dependent RNA helicase p54) (Oncogene RCK homolog)
LOC683573	-2.26315	0.00314598	0.01493	down	3	3	7	30	11	19	chr5:86869588-86870469	-	882	pseudo	rno:683573	similar to response gene to complement 32
LOC685256	2.06962	0.00781232	0.0311611	up	14	16	14	3	3	4	chr2:23841654-23842529	+	876	pseudo		similar to small nuclear ribonucleoparticle-associated protein
LOC685492	-1.30228	0.00153107	0.00823103	down	47	50	30	148	104	55	chr8:132852106-132858098	+	5898	pseudo		similar to basic leucine zipper and W2 domains 1
LOC685876	-3.99239	0.0105615	0.0397945	down	2	1	0	20	28	0	chr1:141929008-141929477	+	470	pseudo		similar to MAK31-like protein
LOC686120	-1.46008	5.87642e-06	7.13481e-05	down	67	70	82	250	227	108	chr12:24721190-24722177	+	478	ncRNA		hypothetical protein LOC686120
LOC688396	-3.32855	0.0111793	0.0417324	down	0	1	2	12	14	3	chr1:21370028-21371379	-	1352	pseudo		similar to Adenosylhomocysteinase (S-adenosyl-L-homocysteine hydrolase) (AdoHcyase) (Liver copper-binding protein) (CUBP)
LOC691296	-1.46604	0.0140144	0.0499347	down	13	9	13	49	32	14	chr2:166330539-166331705	-	1167	pseudo		similar to phosphoserine aminotransferase 1
LOC691940	-2.19406	0.000121603	0.000977827	down	11	6	5	31	32	34	chr8:85369656-85374096	+	609	pseudo		similar to Glyceraldehyde-3-phosphate dehydrogenase (GAPDH) (38 kDa BFA-dependent ADP-ribosylation substrate) (BARS-38)
LOC692028	1.15214	8.85417e-05	0.000738302	up	87	93	123	44	41	45	chr1:125877122-125880833	+	3712	ncRNA		matrin 3 pseudogene
RGD1306462	-3.288	1.30632e-05	0.000142477	down	126	24	41	739	424	685	chr7:129906998-129948570	-	4492	miscRNA		similar to RIKEN cDNA 1700019P01
RGD1559672	-1.33781	0.00178552	0.00930837	down	27	22	38	103	69	42	chr6:75243903-75245018	-	1116	ncRNA	rno:500650	translocase of inner mitochondrial membrane 23 homolog B (yeast)
RGD1559948	-2.79989	1.22515e-12	6.48339e-11	down	216	116	109	792	1579	628	chr1:213563130-213570068	-	3216	pseudo		hypothetical gene supported by X51706
RGD1560703	-4.12808	0.00223238	0.011233	down	1	0	1	7	10	16	chr2:153905156-153905602	-	447	pseudo	rno:502535	similar to coated vesicle membrane protein
RGD1561333	2.57916	0.00898101	0.0349016	up	10	10	17	4	1	1	chr1:273563441-273564250	+	810	pseudo	rno:499374	similar to 60S ribosomal protein L8
RGD1561715	1.60207	0.000849359	0.00503162	up	104	202	54	40	32	41	chr4:156728192-156730309	-	2058	pseudo		similar to complement component 1, s subcomponent
RGD1562420	-2.37643	0.00110237	0.00627346	down	8	7	10	21	20	79	chr6:146391888-146395102	+	875	pseudo	rno:314532	similar to hypothetical protein
RGD1563049	1.29015	6.00454e-06	7.24561e-05	up	108	167	159	52	52	64	chr5:142147640-142153604	+	5587	ncRNA	rno:298493	RGD1563049
RGD1563570	1.4837	0.00685222	0.0280621	up	31	53	94	26	26	9	chr14:43694183-43694618	+	436	pseudo	rno:498360	similar to ribosomal protein S23
RGD1563835	-1.40182	0.00524316	0.0226113	down	12	16	19	50	49	21	chr11:64472028-64472507	+	480	pseudo	rno:498085	similar to ribosomal protein L27
RGD1564131	-1.55333	1.44231e-05	0.000154726	down	274	195	211	899	777	292	chr7:97125467-97126444	-	978	pseudo		similar to solute carrier family 25, member 5
RGD1565403	-2.80309	0.00727379	0.0293758	down	3	3	2	23	30	2	chr8:106546422-106546896	-	475	pseudo	rno:501041	similar to Nucleoside diphosphate kinase B (NDK B) (NDP kinase B) (P18)
Rps15al4	1.14933	0.001441	0.00784023	up	158	206	212	60	60	123	chr2:55055274-55055761	-	488	pseudo	rno:100361715	ribosomal protein S15A-like 4
Rps28-ps1	1.05203	0.00330999	0.0155951	up	46	58	72	29	27	25	chr16:71592963-71593287	+	325	pseudo		ribosomal protein S28, pseudogene 1
Slc22a7-ps1	-4.96716	0.00130013	0.00719784	down	1	0	0	17	12	4	chr7:1328585-1330253	-	1669	pseudo		solute carrier family 22 (organic anion transporter), member 7, pseudogene 1
Tnxa-ps1	-1.12048	0.000121105	0.000974241	down	152	115	106	370	222	201	chr20:4485316-4486671	+	793	pseudo		tenascin XA, pseudogene 1
Uqcrb-ps1	-1.20974	2.56475e-07	4.43332e-06	down	439	339	351	1045	915	586	chr1:94718396-94718876	+	481	pseudo		ubiquinol-cytochrome c reductase binding protein, pseudogene 1
Vof16	1.57887	0.00018402	0.00139119	up	47	94	113	27	21	32	chr8:45798356-45800462	+	2107	ncRNA		ischemia related factor vof-16
