# Supplementary material for: Whole transcriptome expression profiles in kidney samples from rats with hyperuricaemic nephropathy
Source: PLoS One. 2022 Dec 19;17(12):e0276591. doi: 10.1371/journal.pone.0276591 (PMC9762607; doi:10.1371/journal.pone.0276591)
Supplement: S6 Table — (XLS) [file pone.0276591.s006.xls]

## Sheet: Hyperuricemia_vs_control.log2FC
AccID	CHROM	start	end	strand	GeneName	OverlapInfo	log2FC	Pvalue	FDR	Style	Hyperuricemia5	Hyperuricemia7	Hyperuricemia9	Control2	Control5	Control8	CircType	SeqLength
chr3_117494031_117438936_+55095-Slc12a1	chr3	117438935	117494031	+	Slc12a1	Control2_Control5_Control8_Hyperuricemia5_Hyperuricemia7_Hyperuricemia9	-1.73699	9.48535e-05	0.00478061	down	28	14	22	60	88	100	Exonic	2372
chr1_203204475_201675503_+1528972-LOC691970	chr1	201675502	203204475	+	LOC691970	Control2_Control5_Control8_Hyperuricemia5_Hyperuricemia7_Hyperuricemia9	1.81682	3.39808e-06	0.000214079	up	74	138	134	38	46	26	UnKnown	1528973
chr8_99717000_99640887_+76113-Plscr2	chr8	99640886	99717000	+	Plscr2	Control8_Hyperuricemia5_Hyperuricemia7_Hyperuricemia9	4.47927	2.2258e-07	2.80451e-05	up	20	48	44	0	0	6	UnKnown	76114
chr18_15490831_15480332_+10499-B4galt6	chr18	15480331	15490831	+	B4galt6	Hyperuricemia5_Hyperuricemia7_Hyperuricemia9	9.07757	2.92824e-13	7.37916e-11	up	82	76	100	0	0	0	Intronic	10500
chr17_69615280_69476398_+138882-Akr1c12l1	chr17	69476397	69615280	+	Akr1c12l1	Control2_Control5_Control8_Hyperuricemia5_Hyperuricemia7_Hyperuricemia9	-1.73493	3.24735e-06	0.000214079	down	104	58	62	404	274	190	UnKnown	138883
