# Supplementary material for: Whole transcriptome expression profiles in kidney samples from rats with hyperuricaemic nephropathy
Source: PLoS One. 2022 Dec 19;17(12):e0276591. doi: 10.1371/journal.pone.0276591 (PMC9762607; doi:10.1371/journal.pone.0276591)
Supplement: S7 Table — (XLSX) [file pone.0276591.s007.xlsx]

## Sheet: sheet1
AccID	log2FC	Pvalue	FDR	Style	Hyperuricemia5	Hyperuricemia7	Hyperuricemia9	Control2	Control5	Control8
rno-miR-6320	-2.42506	0.00733655	0.036407	down	3	5	5	9	31	15
rno-miR-223-3p	1.861	7.93871e-13	2.38161e-11	up	2294	4188	4523	1476	782	753
rno-miR-132-5p	1.55979	2.30688e-06	3.04508e-05	up	547	562	850	192	94	358
rno-miR-34b-5p	3.34143	1.18233e-24	1.30057e-22	up	499	1292	1213	150	75	75
rno-miR-676	1.11096	1.87419e-09	4.58136e-08	up	6261	7687	14313	6781	2097	4182
rno-miR-203a-5p	-1.50537	1.00545e-13	3.16e-12	down	2035	1294	3590	9370	4264	4886
rno-miR-21-5p	1.68522	6.56782e-17	3.09626e-15	up	1292219	2015075	2890390	998950	397585	527964
rno-miR-203b-3p	-1.50056	3.58936e-14	1.18449e-12	down	2028	1340	3524	9391	4266	4830
rno-miR-132-3p	1.82974	9.65072e-08	1.6332e-06	up	1169	1162	1433	310	144	609
rno-miR-653-5p	-1.07835	6.60514e-09	1.43503e-07	down	734	708	1820	3360	1172	2027
rno-miR-375-3p	-2.56061	4.67132e-29	1.02769e-26	down	1166	657	1297	9413	4213	4882
rno-miR-27a-5p	1.03615	4.51215e-06	5.83925e-05	up	906	1020	2977	951	423	754
rno-miR-199a-5p	1.97896	6.57044e-22	3.61374e-20	up	93012	123903	152097	51702	16572	30632
rno-miR-3120	1.91149	2.74795e-22	1.81365e-20	up	2376	2867	3672	1095	492	802
rno-miR-219a-2-3p	-3.288	4.34065e-16	1.79052e-14	down	16	8	31	161	115	195
rno-miR-301b-3p	2.96661	0.00511156	0.0283498	up	12	11	26	2	0	4
rno-miR-293-5p	2.06277	0.00749784	0.0369297	up	16	42	34	3	4	14
rno-miR-1298	3.29201	4.42869e-08	8.11927e-07	up	48	34	179	8	9	4
rno-miR-135b-5p	3.67333	4.8002e-32	1.58407e-29	up	687	687	946	62	25	95
rno-miR-760-5p	-2.07967	0.00244097	0.0149171	down	4	8	16	20	33	42
rno-miR-217-5p	1.69783	0.000755548	0.00579839	up	58	46	76	14	12	26
rno-miR-146b-5p	2.43814	5.54756e-28	9.15347e-26	up	26476	39493	43570	8667	4758	6620
rno-miR-129-2-3p	-1.64775	0.00815487	0.0398682	down	13	4	19	38	32	28
rno-miR-346	1.61683	0.00568796	0.0307596	up	58	35	32	18	11	14
rno-miR-212-3p	1.74059	0.000769772	0.00583965	up	134	107	163	12	30	64
rno-miR-142-3p	1.56894	5.35229e-23	4.41564e-21	up	22462	25894	46893	13824	6870	9713
rno-miR-709	-1.53811	0.00720638	0.0360319	down	49	22	38	46	136	75
rno-miR-214-3p	1.71668	2.03219e-16	8.94162e-15	up	2630	2851	3589	1150	622	966
rno-miR-21-3p	1.37906	3.82559e-07	5.87183e-06	up	282	381	760	337	83	135
rno-miR-499-5p	-1.04475	4.82564e-09	1.09825e-07	down	16685	12002	26903	59062	19508	36306
rno-miR-363-3p	1.00766	1.1825e-05	0.00013228	up	2194	2066	4213	2158	530	1599
rno-miR-199a-3p	1.79506	6.47942e-23	4.75158e-21	up	233396	282348	391173	129680	47793	89674
rno-miR-219b	-2.85442	8.0307e-11	2.12011e-09	down	18	8	39	122	94	184
rno-miR-223-5p	2.47476	3.80266e-15	1.39431e-13	up	208	450	627	97	58	62
rno-miR-1247-5p	1.20378	1.00524e-05	0.000118475	up	213	256	366	182	54	137
rno-miR-449a-5p	2.50699	2.97016e-12	8.52306e-11	up	99	162	239	34	18	32
rno-miR-155-5p	1.69642	0.000997433	0.0071555	up	3107	4236	7839	1374	618	2368
rno-miR-452-5p	1.29193	0.00232101	0.0144515	up	74	142	144	42	29	71
rno-miR-452-3p	1.36454	0.00904688	0.043904	up	24	58	68	26	10	22
rno-miR-142-5p	1.32457	3.13016e-14	1.08732e-12	up	13508	15871	36320	11439	4962	7926
rno-miR-489-5p	-1.34676	5.71924e-05	0.000571924	down	64	38	177	264	116	244
rno-miR-203b-5p	-1.11279	3.2581e-08	6.14385e-07	down	6731	5082	14271	31285	9586	14388
rno-miR-34c-5p	3.41457	3.69544e-35	2.43899e-32	up	4676	11450	13037	1327	641	730
rno-miR-92a-1-5p	1.11433	0.00594877	0.0314095	up	43	78	183	61	22	46
rno-miR-1247-3p	2.97748	6.69284e-07	9.81617e-06	up	34	102	118	28	4	4
rno-miR-592	-2.36687	2.33935e-07	3.76578e-06	down	12	28	30	263	45	97
rno-miR-130b-5p	1.75561	2.61078e-05	0.000277922	up	80	66	176	62	17	16
rno-miR-335	1.11037	1.94793e-06	2.73539e-05	up	664	423	1390	576	211	297
rno-miR-351-5p	1.27632	1.0699e-09	2.71589e-08	up	6043	10026	17114	6860	2637	3811
rno-miR-542-3p	1.04093	5.5935e-06	6.83651e-05	up	1912	3407	5914	2749	1101	1400
rno-miR-34b-3p	3.11231	4.97394e-27	6.5656e-25	up	396	774	1027	128	38	92
rno-miR-219a-1-3p	-1.11255	5.48091e-05	0.000556523	down	128	134	255	361	208	465
rno-miR-224-5p	1.3909	2.22289e-06	2.99409e-05	up	594	813	1184	317	154	479
rno-miR-511-3p	3.87784	1.06483e-19	5.40604e-18	up	110	162	195	16	8	8
rno-miR-653-3p	-1.0345	0.00212231	0.0133403	down	42	58	175	220	92	188
rno-miR-196c-3p	-1.62791	0.000141287	0.00129513	down	54	18	84	127	88	209
rno-miR-146b-3p	2.96683	3.40426e-15	1.32165e-13	up	160	206	288	20	21	36
rno-miR-212-5p	2.18323	2.63112e-07	4.13461e-06	up	173	216	205	47	14	77
rno-miR-214-5p	1.88161	3.46731e-23	3.26917e-21	up	2337	2648	3620	1065	472	806
rno-miR-147	1.47412	2.14388e-09	5.05343e-08	up	278	297	496	154	72	147
rno-miR-34c-3p	3.23266	3.66564e-22	2.19938e-20	up	218	432	537	44	26	51
rno-miR-193a-3p	-1.07806	0.00592149	0.0314095	down	34	32	40	118	45	69
rno-miR-125b-1-3p	1.33465	1.50258e-08	3.00516e-07	up	393	439	1038	332	110	262
rno-miR-503-5p	1.54257	6.77815e-12	1.86399e-10	up	1029	1815	2901	893	384	617
rno-miR-203a-3p	-1.12484	2.35154e-08	4.56475e-07	down	6675	5083	14349	31497	9646	14538
rno-miR-743a-3p	5.54978	0.00159706	0.0107557	up	14	6	4	0	0	0
rno-miR-489-3p	-1.14165	0.00292379	0.0173847	down	23	34	90	118	60	109
rno-miR-216a-5p	2.40643	0.00427713	0.0244005	up	14	22	38	6	0	8
rno-miR-322-5p	1.05607	4.58963e-08	8.18691e-07	up	2095	3114	5275	2243	999	1578
rno-miR-155-3p	1.61615	0.00961001	0.0456303	up	28	19	141	18	6	26
