# Supplementary material for: Whole transcriptome expression profiles in kidney samples from rats with hyperuricaemic nephropathy
Source: PLoS One. 2022 Dec 19;17(12):e0276591. doi: 10.1371/journal.pone.0276591 (PMC9762607; doi:10.1371/journal.pone.0276591)
Supplement: S8 Table — (XLSX) [file pone.0276591.s008.xlsx]

## Sheet: sheet1
QueryID_miRNA	log2FC_miRNA	Pvalue_miRNA	FDR_miRNA	Style_miRNA	SubjectID_mRNA	log2FC_mRNA	Pvalue_mRNA	FDR_mRNA	Style_mRNA	type_of_gene_mRNA	KeggID_mRNA	Description_mRNA	OverlapInfo_mRNATarget	Energy_Miranda_mRNATarget	Score_Miranda_mRNATarget	StartSubject_Miranda_mRNATarget	Endsubject_Miranda_mRNATarget	Energy_RNAhybrid_mRNATarget	P-Value_RNAhybrid_mRNATarget	StartSubject_RNAhybrid_mRNATarget	Endsubject_RNAhybrid_mRNATarget	SubjectID_ncRNA	log2FC_ncRNA	Pvalue_ncRNA	FDR_ncRNA	Style_ncRNA	type_of_gene_ncRNA	KeggID_ncRNA	Description_ncRNA	OverlapInfo_ncRNATarget	Energy_Miranda_ncRNATarget	Score_Miranda_ncRNATarget	StartSubject_Miranda_ncRNATarget	Endsubject_Miranda_ncRNATarget	Energy_RNAhybrid_ncRNATarget	P-Value_RNAhybrid_ncRNATarget	StartSubject_RNAhybrid_ncRNATarget	Endsubject_RNAhybrid_ncRNATarget
rno-miR-676	1.11096	1.87419e-09	4.58136e-08	up	Ccnd1	-1.06443	2.71103e-06	3.57166e-05	down	protein-coding	rno:58919	cyclin D1	Miranda_RNAhybrid	-26.75	162	1240	1265	-28.8	0.464794	1242	1265	LOC102550271	-1.89071	0.0013349	0.00735809	down	ncRNA		uncharacterized LOC102550271	Miranda_RNAhybrid	-20.47	150	1368	1390	-27.2	0.483229	1359	1390
rno-miR-676	1.11096	1.87419e-09	4.58136e-08	up	Ccnd1	-1.06443	2.71103e-06	3.57166e-05	down	protein-coding	rno:58919	cyclin D1	Miranda_RNAhybrid	-26.75	162	1240	1265	-28.8	0.464794	1242	1265	LOC102555961	-1.93617	0.0105275	0.0397141	down	ncRNA		uncharacterized LOC102555961	Miranda_RNAhybrid	-21.74	159	1849	1870	-25.9	0.858797	962	992
rno-miR-676	1.11096	1.87419e-09	4.58136e-08	up	Ccnd1	-1.06443	2.71103e-06	3.57166e-05	down	protein-coding	rno:58919	cyclin D1	Miranda_RNAhybrid	-26.75	162	1240	1265	-28.8	0.464794	1242	1265	LOC102553586	-2.38934	0.000180491	0.0013694	down	ncRNA		uncharacterized LOC102553586	Miranda_RNAhybrid	-20.53	152	4126	4147	-27.7	0.79776	4112	4147
rno-miR-676	1.11096	1.87419e-09	4.58136e-08	up	B3gat1	-1.99057	0.000612483	0.00381945	down	protein-coding	rno:117108	beta-1,3-glucuronyltransferase 1	Miranda_RNAhybrid	-21.51	154	1365	1390	-28	0.479579	1357	1391	LOC102550271	-1.89071	0.0013349	0.00735809	down	ncRNA		uncharacterized LOC102550271	Miranda_RNAhybrid	-20.47	150	1368	1390	-27.2	0.483229	1359	1390
rno-miR-676	1.11096	1.87419e-09	4.58136e-08	up	B3gat1	-1.99057	0.000612483	0.00381945	down	protein-coding	rno:117108	beta-1,3-glucuronyltransferase 1	Miranda_RNAhybrid	-21.51	154	1365	1390	-28	0.479579	1357	1391	LOC102555961	-1.93617	0.0105275	0.0397141	down	ncRNA		uncharacterized LOC102555961	Miranda_RNAhybrid	-21.74	159	1849	1870	-25.9	0.858797	962	992
rno-miR-676	1.11096	1.87419e-09	4.58136e-08	up	B3gat1	-1.99057	0.000612483	0.00381945	down	protein-coding	rno:117108	beta-1,3-glucuronyltransferase 1	Miranda_RNAhybrid	-21.51	154	1365	1390	-28	0.479579	1357	1391	LOC102553586	-2.38934	0.000180491	0.0013694	down	ncRNA		uncharacterized LOC102553586	Miranda_RNAhybrid	-20.53	152	4126	4147	-27.7	0.79776	4112	4147
rno-miR-676	1.11096	1.87419e-09	4.58136e-08	up	LOC100361584	-2.79353	9.78341e-09	2.34616e-07	down	protein-coding	rno:100361584	anoctamin 2-like	Miranda_RNAhybrid	-29.31	152	140	162	-31.6	0.023521	435	469	LOC102550271	-1.89071	0.0013349	0.00735809	down	ncRNA		uncharacterized LOC102550271	Miranda_RNAhybrid	-20.47	150	1368	1390	-27.2	0.483229	1359	1390
rno-miR-676	1.11096	1.87419e-09	4.58136e-08	up	LOC100361584	-2.79353	9.78341e-09	2.34616e-07	down	protein-coding	rno:100361584	anoctamin 2-like	Miranda_RNAhybrid	-29.31	152	140	162	-31.6	0.023521	435	469	LOC102555961	-1.93617	0.0105275	0.0397141	down	ncRNA		uncharacterized LOC102555961	Miranda_RNAhybrid	-21.74	159	1849	1870	-25.9	0.858797	962	992
rno-miR-676	1.11096	1.87419e-09	4.58136e-08	up	LOC100361584	-2.79353	9.78341e-09	2.34616e-07	down	protein-coding	rno:100361584	anoctamin 2-like	Miranda_RNAhybrid	-29.31	152	140	162	-31.6	0.023521	435	469	LOC102553586	-2.38934	0.000180491	0.0013694	down	ncRNA		uncharacterized LOC102553586	Miranda_RNAhybrid	-20.53	152	4126	4147	-27.7	0.79776	4112	4147
rno-miR-676	1.11096	1.87419e-09	4.58136e-08	up	Cldn23	-1.16951	0.00611442	0.0255825	down	protein-coding	rno:290789	claudin 23	Miranda_RNAhybrid	-20.67	161	581	601	-26	0.362794	563	601	LOC102550271	-1.89071	0.0013349	0.00735809	down	ncRNA		uncharacterized LOC102550271	Miranda_RNAhybrid	-20.47	150	1368	1390	-27.2	0.483229	1359	1390
rno-miR-676	1.11096	1.87419e-09	4.58136e-08	up	Cldn23	-1.16951	0.00611442	0.0255825	down	protein-coding	rno:290789	claudin 23	Miranda_RNAhybrid	-20.67	161	581	601	-26	0.362794	563	601	LOC102555961	-1.93617	0.0105275	0.0397141	down	ncRNA		uncharacterized LOC102555961	Miranda_RNAhybrid	-21.74	159	1849	1870	-25.9	0.858797	962	992
rno-miR-676	1.11096	1.87419e-09	4.58136e-08	up	Cldn23	-1.16951	0.00611442	0.0255825	down	protein-coding	rno:290789	claudin 23	Miranda_RNAhybrid	-20.67	161	581	601	-26	0.362794	563	601	LOC102553586	-2.38934	0.000180491	0.0013694	down	ncRNA		uncharacterized LOC102553586	Miranda_RNAhybrid	-20.53	152	4126	4147	-27.7	0.79776	4112	4147
rno-miR-676	1.11096	1.87419e-09	4.58136e-08	up	Lgr6	-1.51183	4.7666e-14	3.19093e-12	down	protein-coding	rno:498233	leucine-rich repeat-containing G protein-coupled receptor 6	Miranda_RNAhybrid	-21.37	158	2765	2785	-29.6	0.416974	1066	1087	LOC102550271	-1.89071	0.0013349	0.00735809	down	ncRNA		uncharacterized LOC102550271	Miranda_RNAhybrid	-20.47	150	1368	1390	-27.2	0.483229	1359	1390
rno-miR-676	1.11096	1.87419e-09	4.58136e-08	up	Lgr6	-1.51183	4.7666e-14	3.19093e-12	down	protein-coding	rno:498233	leucine-rich repeat-containing G protein-coupled receptor 6	Miranda_RNAhybrid	-21.37	158	2765	2785	-29.6	0.416974	1066	1087	LOC102555961	-1.93617	0.0105275	0.0397141	down	ncRNA		uncharacterized LOC102555961	Miranda_RNAhybrid	-21.74	159	1849	1870	-25.9	0.858797	962	992
rno-miR-676	1.11096	1.87419e-09	4.58136e-08	up	Lgr6	-1.51183	4.7666e-14	3.19093e-12	down	protein-coding	rno:498233	leucine-rich repeat-containing G protein-coupled receptor 6	Miranda_RNAhybrid	-21.37	158	2765	2785	-29.6	0.416974	1066	1087	LOC102553586	-2.38934	0.000180491	0.0013694	down	ncRNA		uncharacterized LOC102553586	Miranda_RNAhybrid	-20.53	152	4126	4147	-27.7	0.79776	4112	4147
rno-miR-1247-3p	2.97748	6.69284e-07	9.81617e-06	up	Sept5	-1.00231	1.83668e-06	2.54542e-05	down	protein-coding	rno:116728	septin 5	Miranda_RNAhybrid	-25.34	157	1325	1345	-27.8	0.514815	1308	1345	LOC103690591	-2.13974	0.00178543	0.00930837	down	ncRNA		uncharacterized LOC103690591	Miranda_RNAhybrid	-24.79	155	2698	2716	-28.1	0.889604	2698	2716
rno-miR-1247-3p	2.97748	6.69284e-07	9.81617e-06	up	Dio1	-1.09067	6.84215e-06	8.08133e-05	down	protein-coding	rno:25430	deiodinase, iodothyronine, type I	Miranda_RNAhybrid	-22.94	150	56	80	-25.2	0.534326	56	80	LOC103690591	-2.13974	0.00178543	0.00930837	down	ncRNA		uncharacterized LOC103690591	Miranda_RNAhybrid	-24.79	155	2698	2716	-28.1	0.889604	2698	2716
rno-miR-452-3p	1.36454	0.00904688	0.043904	up	Iyd	-1.27271	3.73143e-08	7.80265e-07	down	protein-coding	rno:308129	iodotyrosine deiodinase	Miranda_RNAhybrid	-21	150	391	412	-25	0.20291	391	413	LOC102550580	-1.58627	1.31348e-05	0.000143011	down	ncRNA		uncharacterized LOC102550580	Miranda_RNAhybrid	-21.62	160	740	761	-27.3	0.114941	736	762
rno-miR-452-3p	1.36454	0.00904688	0.043904	up	Iyd	-1.27271	3.73143e-08	7.80265e-07	down	protein-coding	rno:308129	iodotyrosine deiodinase	Miranda_RNAhybrid	-21	150	391	412	-25	0.20291	391	413	LOC102550208	-1.919	9.28708e-06	0.000105926	down	ncRNA		uncharacterized LOC102550208	Miranda_RNAhybrid	-22.96	167	898	918	-26.8	0.678012	898	919
rno-miR-452-3p	1.36454	0.00904688	0.043904	up	Lrrc66	-1.21331	0.000254748	0.00183715	down	protein-coding	rno:289587	leucine rich repeat containing 66	Miranda_RNAhybrid	-20.02	152	151	173	-26.5	0.040404	135	174	LOC102550580	-1.58627	1.31348e-05	0.000143011	down	ncRNA		uncharacterized LOC102550580	Miranda_RNAhybrid	-21.62	160	740	761	-27.3	0.114941	736	762
rno-miR-452-3p	1.36454	0.00904688	0.043904	up	Lrrc66	-1.21331	0.000254748	0.00183715	down	protein-coding	rno:289587	leucine rich repeat containing 66	Miranda_RNAhybrid	-20.02	152	151	173	-26.5	0.040404	135	174	LOC102550208	-1.919	9.28708e-06	0.000105926	down	ncRNA		uncharacterized LOC102550208	Miranda_RNAhybrid	-22.96	167	898	918	-26.8	0.678012	898	919
rno-miR-34b-5p	3.34143	1.18233e-24	1.30057e-22	up	Hnmt	-2.09047	1.12092e-11	5.10476e-10	down	protein-coding	rno:81676	histamine N-methyltransferase	Miranda_RNAhybrid	-21.39	165	200	221	-27.1	0.050787	199	221	LOC685492	-1.30228	0.00153107	0.00823103	down	pseudo		similar to basic leucine zipper and W2 domains 1	Miranda_RNAhybrid	-26.11	172	5780	5804	-30.2	0.412682	5784	5804
rno-miR-34b-5p	3.34143	1.18233e-24	1.30057e-22	up	Hnmt	-2.09047	1.12092e-11	5.10476e-10	down	protein-coding	rno:81676	histamine N-methyltransferase	Miranda_RNAhybrid	-21.39	165	200	221	-27.1	0.050787	199	221	LOC102556364	-2.35642	1.15549e-08	2.73634e-07	down	ncRNA		uncharacterized LOC102556364	Miranda_RNAhybrid	-20.95	156	2807	2826	-27.5	0.873229	2808	2826
rno-miR-34b-5p	3.34143	1.18233e-24	1.30057e-22	up	Hnmt	-2.09047	1.12092e-11	5.10476e-10	down	protein-coding	rno:81676	histamine N-methyltransferase	Miranda_RNAhybrid	-21.39	165	200	221	-27.1	0.050787	199	221	LOC102551352	-1.39225	4.32769e-12	2.10767e-10	down	ncRNA		uncharacterized LOC102551352	Miranda_RNAhybrid	-23.08	156	2	23	-27.6	0.258506	9	24
rno-miR-34b-5p	3.34143	1.18233e-24	1.30057e-22	up	Hnmt	-2.09047	1.12092e-11	5.10476e-10	down	protein-coding	rno:81676	histamine N-methyltransferase	Miranda_RNAhybrid	-21.39	165	200	221	-27.1	0.050787	199	221	Slc22a7-ps1	-4.96716	0.00130013	0.00719784	down	pseudo		solute carrier family 22 (organic anion transporter), member 7, pseudogene 1	Miranda_RNAhybrid	-24.56	172	324	346	-31.8	0.056221	323	346
rno-miR-34b-5p	3.34143	1.18233e-24	1.30057e-22	up	Osbp2	-1.06198	0.00136858	0.00751313	down	protein-coding	rno:305475	oxysterol binding protein 2	Miranda_RNAhybrid	-20.36	160	14	37	-25.3	0.566817	15	38	LOC685492	-1.30228	0.00153107	0.00823103	down	pseudo		similar to basic leucine zipper and W2 domains 1	Miranda_RNAhybrid	-26.11	172	5780	5804	-30.2	0.412682	5784	5804
rno-miR-34b-5p	3.34143	1.18233e-24	1.30057e-22	up	Osbp2	-1.06198	0.00136858	0.00751313	down	protein-coding	rno:305475	oxysterol binding protein 2	Miranda_RNAhybrid	-20.36	160	14	37	-25.3	0.566817	15	38	LOC102556364	-2.35642	1.15549e-08	2.73634e-07	down	ncRNA		uncharacterized LOC102556364	Miranda_RNAhybrid	-20.95	156	2807	2826	-27.5	0.873229	2808	2826
rno-miR-34b-5p	3.34143	1.18233e-24	1.30057e-22	up	Osbp2	-1.06198	0.00136858	0.00751313	down	protein-coding	rno:305475	oxysterol binding protein 2	Miranda_RNAhybrid	-20.36	160	14	37	-25.3	0.566817	15	38	LOC102551352	-1.39225	4.32769e-12	2.10767e-10	down	ncRNA		uncharacterized LOC102551352	Miranda_RNAhybrid	-23.08	156	2	23	-27.6	0.258506	9	24
rno-miR-34b-5p	3.34143	1.18233e-24	1.30057e-22	up	Osbp2	-1.06198	0.00136858	0.00751313	down	protein-coding	rno:305475	oxysterol binding protein 2	Miranda_RNAhybrid	-20.36	160	14	37	-25.3	0.566817	15	38	Slc22a7-ps1	-4.96716	0.00130013	0.00719784	down	pseudo		solute carrier family 22 (organic anion transporter), member 7, pseudogene 1	Miranda_RNAhybrid	-24.56	172	324	346	-31.8	0.056221	323	346
rno-miR-34b-5p	3.34143	1.18233e-24	1.30057e-22	up	Lrtm2	-2.05805	0.000133235	0.00105834	down	protein-coding	rno:680883	leucine-rich repeats and transmembrane domains 2	Miranda_RNAhybrid	-21.56	153	88	114	-27.8	0.383852	91	115	LOC685492	-1.30228	0.00153107	0.00823103	down	pseudo		similar to basic leucine zipper and W2 domains 1	Miranda_RNAhybrid	-26.11	172	5780	5804	-30.2	0.412682	5784	5804
rno-miR-34b-5p	3.34143	1.18233e-24	1.30057e-22	up	Lrtm2	-2.05805	0.000133235	0.00105834	down	protein-coding	rno:680883	leucine-rich repeats and transmembrane domains 2	Miranda_RNAhybrid	-21.56	153	88	114	-27.8	0.383852	91	115	LOC102556364	-2.35642	1.15549e-08	2.73634e-07	down	ncRNA		uncharacterized LOC102556364	Miranda_RNAhybrid	-20.95	156	2807	2826	-27.5	0.873229	2808	2826
rno-miR-34b-5p	3.34143	1.18233e-24	1.30057e-22	up	Lrtm2	-2.05805	0.000133235	0.00105834	down	protein-coding	rno:680883	leucine-rich repeats and transmembrane domains 2	Miranda_RNAhybrid	-21.56	153	88	114	-27.8	0.383852	91	115	LOC102551352	-1.39225	4.32769e-12	2.10767e-10	down	ncRNA		uncharacterized LOC102551352	Miranda_RNAhybrid	-23.08	156	2	23	-27.6	0.258506	9	24
rno-miR-34b-5p	3.34143	1.18233e-24	1.30057e-22	up	Lrtm2	-2.05805	0.000133235	0.00105834	down	protein-coding	rno:680883	leucine-rich repeats and transmembrane domains 2	Miranda_RNAhybrid	-21.56	153	88	114	-27.8	0.383852	91	115	Slc22a7-ps1	-4.96716	0.00130013	0.00719784	down	pseudo		solute carrier family 22 (organic anion transporter), member 7, pseudogene 1	Miranda_RNAhybrid	-24.56	172	324	346	-31.8	0.056221	323	346
rno-miR-449a-5p	2.50699	2.97016e-12	8.52306e-11	up	LOC691083	-1.05323	0.00353633	0.0164649	down	protein-coding	rno:691083	hypothetical protein LOC691083	Miranda_RNAhybrid	-20.48	160	423	444	-26.5	0.245056	413	444	LOC308536	-1.52084	0.0039098	0.0178657	down	pseudo		similar to phosphoglycerate kinase 1	Miranda_RNAhybrid	-24.26	155	1370	1392	-25.6	0.68912	1359	1393
rno-miR-449a-5p	2.50699	2.97016e-12	8.52306e-11	up	LOC691083	-1.05323	0.00353633	0.0164649	down	protein-coding	rno:691083	hypothetical protein LOC691083	Miranda_RNAhybrid	-20.48	160	423	444	-26.5	0.245056	413	444	Gapdh-ps1	-2.79358	0.00691788	0.0282516	down	pseudo		glyceraldehyde-3-phosphate dehydrogenase, pseudogene 1	Miranda_RNAhybrid	-21.34	156	732	754	-25	0.678475	733	755
rno-miR-449a-5p	2.50699	2.97016e-12	8.52306e-11	up	LOC691083	-1.05323	0.00353633	0.0164649	down	protein-coding	rno:691083	hypothetical protein LOC691083	Miranda_RNAhybrid	-20.48	160	423	444	-26.5	0.245056	413	444	LOC102551891	-3.10169	0.00384459	0.017623	down	ncRNA		uncharacterized LOC102551891	Miranda_RNAhybrid	-20.54	151	292	312	-29.2	0.06943	285	313
rno-miR-449a-5p	2.50699	2.97016e-12	8.52306e-11	up	LOC691083	-1.05323	0.00353633	0.0164649	down	protein-coding	rno:691083	hypothetical protein LOC691083	Miranda_RNAhybrid	-20.48	160	423	444	-26.5	0.245056	413	444	LOC102556364	-2.35642	1.15549e-08	2.73634e-07	down	ncRNA		uncharacterized LOC102556364	Miranda_RNAhybrid	-21.27	163	2805	2826	-31.1	0.393927	1928	1968
rno-miR-449a-5p	2.50699	2.97016e-12	8.52306e-11	up	LOC691083	-1.05323	0.00353633	0.0164649	down	protein-coding	rno:691083	hypothetical protein LOC691083	Miranda_RNAhybrid	-20.48	160	423	444	-26.5	0.245056	413	444	LOC102555044	-2.46305	0.00815356	0.032255	down	ncRNA		uncharacterized LOC102555044	Miranda_RNAhybrid	-20.09	155	380	402	-31.6	0.099787	1521	1549
rno-miR-449a-5p	2.50699	2.97016e-12	8.52306e-11	up	LOC691083	-1.05323	0.00353633	0.0164649	down	protein-coding	rno:691083	hypothetical protein LOC691083	Miranda_RNAhybrid	-20.48	160	423	444	-26.5	0.245056	413	444	Slc22a7-ps1	-4.96716	0.00130013	0.00719784	down	pseudo		solute carrier family 22 (organic anion transporter), member 7, pseudogene 1	Miranda_RNAhybrid	-24.72	157	327	346	-27.8	0.306986	327	347
rno-miR-449a-5p	2.50699	2.97016e-12	8.52306e-11	up	LOC691083	-1.05323	0.00353633	0.0164649	down	protein-coding	rno:691083	hypothetical protein LOC691083	Miranda_RNAhybrid	-20.48	160	423	444	-26.5	0.245056	413	444	LOC102547969	-1.36897	8.71379e-07	1.31895e-05	down	ncRNA		uncharacterized LOC102547969	Miranda_RNAhybrid	-21.86	159	2408	2430	-26.2	0.868947	2392	2415
rno-miR-449a-5p	2.50699	2.97016e-12	8.52306e-11	up	LOC691083	-1.05323	0.00353633	0.0164649	down	protein-coding	rno:691083	hypothetical protein LOC691083	Miranda_RNAhybrid	-20.48	160	423	444	-26.5	0.245056	413	444	LOC102551352	-1.39225	4.32769e-12	2.10767e-10	down	ncRNA		uncharacterized LOC102551352	Miranda_RNAhybrid	-24.66	164	1	23	-27.5	0.270611	3	23
rno-miR-449a-5p	2.50699	2.97016e-12	8.52306e-11	up	LOC691083	-1.05323	0.00353633	0.0164649	down	protein-coding	rno:691083	hypothetical protein LOC691083	Miranda_RNAhybrid	-20.48	160	423	444	-26.5	0.245056	413	444	LOC103690250	-1.64712	9.10692e-08	1.76232e-06	down	ncRNA		uncharacterized LOC103690250	Miranda_RNAhybrid	-20.47	153	40	61	-26.1	0.388299	37	62
rno-miR-449a-5p	2.50699	2.97016e-12	8.52306e-11	up	LOC691083	-1.05323	0.00353633	0.0164649	down	protein-coding	rno:691083	hypothetical protein LOC691083	Miranda_RNAhybrid	-20.48	160	423	444	-26.5	0.245056	413	444	LOC685492	-1.30228	0.00153107	0.00823103	down	pseudo		similar to basic leucine zipper and W2 domains 1	Miranda_RNAhybrid	-32.66	184	5783	5804	-37.1	0.031474	5782	5805
rno-miR-449a-5p	2.50699	2.97016e-12	8.52306e-11	up	Bcl6	-1.44153	4.16998e-10	1.34813e-08	down	protein-coding	rno:303836	B-cell CLL/lymphoma 6	Miranda_RNAhybrid	-23.18	151	175	199	-26.4	0.336454	176	200	LOC308536	-1.52084	0.0039098	0.0178657	down	pseudo		similar to phosphoglycerate kinase 1	Miranda_RNAhybrid	-24.26	155	1370	1392	-25.6	0.68912	1359	1393
rno-miR-449a-5p	2.50699	2.97016e-12	8.52306e-11	up	Bcl6	-1.44153	4.16998e-10	1.34813e-08	down	protein-coding	rno:303836	B-cell CLL/lymphoma 6	Miranda_RNAhybrid	-23.18	151	175	199	-26.4	0.336454	176	200	Gapdh-ps1	-2.79358	0.00691788	0.0282516	down	pseudo		glyceraldehyde-3-phosphate dehydrogenase, pseudogene 1	Miranda_RNAhybrid	-21.34	156	732	754	-25	0.678475	733	755
rno-miR-449a-5p	2.50699	2.97016e-12	8.52306e-11	up	Bcl6	-1.44153	4.16998e-10	1.34813e-08	down	protein-coding	rno:303836	B-cell CLL/lymphoma 6	Miranda_RNAhybrid	-23.18	151	175	199	-26.4	0.336454	176	200	LOC102551891	-3.10169	0.00384459	0.017623	down	ncRNA		uncharacterized LOC102551891	Miranda_RNAhybrid	-20.54	151	292	312	-29.2	0.06943	285	313
rno-miR-449a-5p	2.50699	2.97016e-12	8.52306e-11	up	Bcl6	-1.44153	4.16998e-10	1.34813e-08	down	protein-coding	rno:303836	B-cell CLL/lymphoma 6	Miranda_RNAhybrid	-23.18	151	175	199	-26.4	0.336454	176	200	LOC102556364	-2.35642	1.15549e-08	2.73634e-07	down	ncRNA		uncharacterized LOC102556364	Miranda_RNAhybrid	-21.27	163	2805	2826	-31.1	0.393927	1928	1968
rno-miR-449a-5p	2.50699	2.97016e-12	8.52306e-11	up	Bcl6	-1.44153	4.16998e-10	1.34813e-08	down	protein-coding	rno:303836	B-cell CLL/lymphoma 6	Miranda_RNAhybrid	-23.18	151	175	199	-26.4	0.336454	176	200	LOC102555044	-2.46305	0.00815356	0.032255	down	ncRNA		uncharacterized LOC102555044	Miranda_RNAhybrid	-20.09	155	380	402	-31.6	0.099787	1521	1549
rno-miR-449a-5p	2.50699	2.97016e-12	8.52306e-11	up	Bcl6	-1.44153	4.16998e-10	1.34813e-08	down	protein-coding	rno:303836	B-cell CLL/lymphoma 6	Miranda_RNAhybrid	-23.18	151	175	199	-26.4	0.336454	176	200	Slc22a7-ps1	-4.96716	0.00130013	0.00719784	down	pseudo		solute carrier family 22 (organic anion transporter), member 7, pseudogene 1	Miranda_RNAhybrid	-24.72	157	327	346	-27.8	0.306986	327	347
rno-miR-449a-5p	2.50699	2.97016e-12	8.52306e-11	up	Bcl6	-1.44153	4.16998e-10	1.34813e-08	down	protein-coding	rno:303836	B-cell CLL/lymphoma 6	Miranda_RNAhybrid	-23.18	151	175	199	-26.4	0.336454	176	200	LOC102547969	-1.36897	8.71379e-07	1.31895e-05	down	ncRNA		uncharacterized LOC102547969	Miranda_RNAhybrid	-21.86	159	2408	2430	-26.2	0.868947	2392	2415
rno-miR-449a-5p	2.50699	2.97016e-12	8.52306e-11	up	Bcl6	-1.44153	4.16998e-10	1.34813e-08	down	protein-coding	rno:303836	B-cell CLL/lymphoma 6	Miranda_RNAhybrid	-23.18	151	175	199	-26.4	0.336454	176	200	LOC102551352	-1.39225	4.32769e-12	2.10767e-10	down	ncRNA		uncharacterized LOC102551352	Miranda_RNAhybrid	-24.66	164	1	23	-27.5	0.270611	3	23
rno-miR-449a-5p	2.50699	2.97016e-12	8.52306e-11	up	Bcl6	-1.44153	4.16998e-10	1.34813e-08	down	protein-coding	rno:303836	B-cell CLL/lymphoma 6	Miranda_RNAhybrid	-23.18	151	175	199	-26.4	0.336454	176	200	LOC103690250	-1.64712	9.10692e-08	1.76232e-06	down	ncRNA		uncharacterized LOC103690250	Miranda_RNAhybrid	-20.47	153	40	61	-26.1	0.388299	37	62
rno-miR-449a-5p	2.50699	2.97016e-12	8.52306e-11	up	Bcl6	-1.44153	4.16998e-10	1.34813e-08	down	protein-coding	rno:303836	B-cell CLL/lymphoma 6	Miranda_RNAhybrid	-23.18	151	175	199	-26.4	0.336454	176	200	LOC685492	-1.30228	0.00153107	0.00823103	down	pseudo		similar to basic leucine zipper and W2 domains 1	Miranda_RNAhybrid	-32.66	184	5783	5804	-37.1	0.031474	5782	5805
rno-miR-449a-5p	2.50699	2.97016e-12	8.52306e-11	up	Echdc2	-1.03453	3.46047e-09	9.09274e-08	down	protein-coding	rno:298381	enoyl CoA hydratase domain containing 2	Miranda_RNAhybrid	-21.49	152	108	134	-29.8	0.020186	103	135	LOC308536	-1.52084	0.0039098	0.0178657	down	pseudo		similar to phosphoglycerate kinase 1	Miranda_RNAhybrid	-24.26	155	1370	1392	-25.6	0.68912	1359	1393
rno-miR-449a-5p	2.50699	2.97016e-12	8.52306e-11	up	Echdc2	-1.03453	3.46047e-09	9.09274e-08	down	protein-coding	rno:298381	enoyl CoA hydratase domain containing 2	Miranda_RNAhybrid	-21.49	152	108	134	-29.8	0.020186	103	135	Gapdh-ps1	-2.79358	0.00691788	0.0282516	down	pseudo		glyceraldehyde-3-phosphate dehydrogenase, pseudogene 1	Miranda_RNAhybrid	-21.34	156	732	754	-25	0.678475	733	755
rno-miR-449a-5p	2.50699	2.97016e-12	8.52306e-11	up	Echdc2	-1.03453	3.46047e-09	9.09274e-08	down	protein-coding	rno:298381	enoyl CoA hydratase domain containing 2	Miranda_RNAhybrid	-21.49	152	108	134	-29.8	0.020186	103	135	LOC102551891	-3.10169	0.00384459	0.017623	down	ncRNA		uncharacterized LOC102551891	Miranda_RNAhybrid	-20.54	151	292	312	-29.2	0.06943	285	313
rno-miR-449a-5p	2.50699	2.97016e-12	8.52306e-11	up	Echdc2	-1.03453	3.46047e-09	9.09274e-08	down	protein-coding	rno:298381	enoyl CoA hydratase domain containing 2	Miranda_RNAhybrid	-21.49	152	108	134	-29.8	0.020186	103	135	LOC102556364	-2.35642	1.15549e-08	2.73634e-07	down	ncRNA		uncharacterized LOC102556364	Miranda_RNAhybrid	-21.27	163	2805	2826	-31.1	0.393927	1928	1968
rno-miR-449a-5p	2.50699	2.97016e-12	8.52306e-11	up	Echdc2	-1.03453	3.46047e-09	9.09274e-08	down	protein-coding	rno:298381	enoyl CoA hydratase domain containing 2	Miranda_RNAhybrid	-21.49	152	108	134	-29.8	0.020186	103	135	LOC102555044	-2.46305	0.00815356	0.032255	down	ncRNA		uncharacterized LOC102555044	Miranda_RNAhybrid	-20.09	155	380	402	-31.6	0.099787	1521	1549
rno-miR-449a-5p	2.50699	2.97016e-12	8.52306e-11	up	Echdc2	-1.03453	3.46047e-09	9.09274e-08	down	protein-coding	rno:298381	enoyl CoA hydratase domain containing 2	Miranda_RNAhybrid	-21.49	152	108	134	-29.8	0.020186	103	135	Slc22a7-ps1	-4.96716	0.00130013	0.00719784	down	pseudo		solute carrier family 22 (organic anion transporter), member 7, pseudogene 1	Miranda_RNAhybrid	-24.72	157	327	346	-27.8	0.306986	327	347
rno-miR-449a-5p	2.50699	2.97016e-12	8.52306e-11	up	Echdc2	-1.03453	3.46047e-09	9.09274e-08	down	protein-coding	rno:298381	enoyl CoA hydratase domain containing 2	Miranda_RNAhybrid	-21.49	152	108	134	-29.8	0.020186	103	135	LOC102547969	-1.36897	8.71379e-07	1.31895e-05	down	ncRNA		uncharacterized LOC102547969	Miranda_RNAhybrid	-21.86	159	2408	2430	-26.2	0.868947	2392	2415
rno-miR-449a-5p	2.50699	2.97016e-12	8.52306e-11	up	Echdc2	-1.03453	3.46047e-09	9.09274e-08	down	protein-coding	rno:298381	enoyl CoA hydratase domain containing 2	Miranda_RNAhybrid	-21.49	152	108	134	-29.8	0.020186	103	135	LOC102551352	-1.39225	4.32769e-12	2.10767e-10	down	ncRNA		uncharacterized LOC102551352	Miranda_RNAhybrid	-24.66	164	1	23	-27.5	0.270611	3	23
rno-miR-449a-5p	2.50699	2.97016e-12	8.52306e-11	up	Echdc2	-1.03453	3.46047e-09	9.09274e-08	down	protein-coding	rno:298381	enoyl CoA hydratase domain containing 2	Miranda_RNAhybrid	-21.49	152	108	134	-29.8	0.020186	103	135	LOC103690250	-1.64712	9.10692e-08	1.76232e-06	down	ncRNA		uncharacterized LOC103690250	Miranda_RNAhybrid	-20.47	153	40	61	-26.1	0.388299	37	62
rno-miR-449a-5p	2.50699	2.97016e-12	8.52306e-11	up	Echdc2	-1.03453	3.46047e-09	9.09274e-08	down	protein-coding	rno:298381	enoyl CoA hydratase domain containing 2	Miranda_RNAhybrid	-21.49	152	108	134	-29.8	0.020186	103	135	LOC685492	-1.30228	0.00153107	0.00823103	down	pseudo		similar to basic leucine zipper and W2 domains 1	Miranda_RNAhybrid	-32.66	184	5783	5804	-37.1	0.031474	5782	5805
rno-miR-449a-5p	2.50699	2.97016e-12	8.52306e-11	up	Hsf2bp	-1.0801	0.00914529	0.0354165	down	protein-coding	rno:499413	heat shock transcription factor 2 binding protein	Miranda_RNAhybrid	-23.94	172	1286	1307	-28.9	0.218316	1281	1308	LOC308536	-1.52084	0.0039098	0.0178657	down	pseudo		similar to phosphoglycerate kinase 1	Miranda_RNAhybrid	-24.26	155	1370	1392	-25.6	0.68912	1359	1393
rno-miR-449a-5p	2.50699	2.97016e-12	8.52306e-11	up	Hsf2bp	-1.0801	0.00914529	0.0354165	down	protein-coding	rno:499413	heat shock transcription factor 2 binding protein	Miranda_RNAhybrid	-23.94	172	1286	1307	-28.9	0.218316	1281	1308	Gapdh-ps1	-2.79358	0.00691788	0.0282516	down	pseudo		glyceraldehyde-3-phosphate dehydrogenase, pseudogene 1	Miranda_RNAhybrid	-21.34	156	732	754	-25	0.678475	733	755
rno-miR-449a-5p	2.50699	2.97016e-12	8.52306e-11	up	Hsf2bp	-1.0801	0.00914529	0.0354165	down	protein-coding	rno:499413	heat shock transcription factor 2 binding protein	Miranda_RNAhybrid	-23.94	172	1286	1307	-28.9	0.218316	1281	1308	LOC102551891	-3.10169	0.00384459	0.017623	down	ncRNA		uncharacterized LOC102551891	Miranda_RNAhybrid	-20.54	151	292	312	-29.2	0.06943	285	313
rno-miR-449a-5p	2.50699	2.97016e-12	8.52306e-11	up	Hsf2bp	-1.0801	0.00914529	0.0354165	down	protein-coding	rno:499413	heat shock transcription factor 2 binding protein	Miranda_RNAhybrid	-23.94	172	1286	1307	-28.9	0.218316	1281	1308	LOC102556364	-2.35642	1.15549e-08	2.73634e-07	down	ncRNA		uncharacterized LOC102556364	Miranda_RNAhybrid	-21.27	163	2805	2826	-31.1	0.393927	1928	1968
rno-miR-449a-5p	2.50699	2.97016e-12	8.52306e-11	up	Hsf2bp	-1.0801	0.00914529	0.0354165	down	protein-coding	rno:499413	heat shock transcription factor 2 binding protein	Miranda_RNAhybrid	-23.94	172	1286	1307	-28.9	0.218316	1281	1308	LOC102555044	-2.46305	0.00815356	0.032255	down	ncRNA		uncharacterized LOC102555044	Miranda_RNAhybrid	-20.09	155	380	402	-31.6	0.099787	1521	1549
rno-miR-449a-5p	2.50699	2.97016e-12	8.52306e-11	up	Hsf2bp	-1.0801	0.00914529	0.0354165	down	protein-coding	rno:499413	heat shock transcription factor 2 binding protein	Miranda_RNAhybrid	-23.94	172	1286	1307	-28.9	0.218316	1281	1308	Slc22a7-ps1	-4.96716	0.00130013	0.00719784	down	pseudo		solute carrier family 22 (organic anion transporter), member 7, pseudogene 1	Miranda_RNAhybrid	-24.72	157	327	346	-27.8	0.306986	327	347
rno-miR-449a-5p	2.50699	2.97016e-12	8.52306e-11	up	Hsf2bp	-1.0801	0.00914529	0.0354165	down	protein-coding	rno:499413	heat shock transcription factor 2 binding protein	Miranda_RNAhybrid	-23.94	172	1286	1307	-28.9	0.218316	1281	1308	LOC102547969	-1.36897	8.71379e-07	1.31895e-05	down	ncRNA		uncharacterized LOC102547969	Miranda_RNAhybrid	-21.86	159	2408	2430	-26.2	0.868947	2392	2415
rno-miR-449a-5p	2.50699	2.97016e-12	8.52306e-11	up	Hsf2bp	-1.0801	0.00914529	0.0354165	down	protein-coding	rno:499413	heat shock transcription factor 2 binding protein	Miranda_RNAhybrid	-23.94	172	1286	1307	-28.9	0.218316	1281	1308	LOC102551352	-1.39225	4.32769e-12	2.10767e-10	down	ncRNA		uncharacterized LOC102551352	Miranda_RNAhybrid	-24.66	164	1	23	-27.5	0.270611	3	23
rno-miR-449a-5p	2.50699	2.97016e-12	8.52306e-11	up	Hsf2bp	-1.0801	0.00914529	0.0354165	down	protein-coding	rno:499413	heat shock transcription factor 2 binding protein	Miranda_RNAhybrid	-23.94	172	1286	1307	-28.9	0.218316	1281	1308	LOC103690250	-1.64712	9.10692e-08	1.76232e-06	down	ncRNA		uncharacterized LOC103690250	Miranda_RNAhybrid	-20.47	153	40	61	-26.1	0.388299	37	62
rno-miR-449a-5p	2.50699	2.97016e-12	8.52306e-11	up	Hsf2bp	-1.0801	0.00914529	0.0354165	down	protein-coding	rno:499413	heat shock transcription factor 2 binding protein	Miranda_RNAhybrid	-23.94	172	1286	1307	-28.9	0.218316	1281	1308	LOC685492	-1.30228	0.00153107	0.00823103	down	pseudo		similar to basic leucine zipper and W2 domains 1	Miranda_RNAhybrid	-32.66	184	5783	5804	-37.1	0.031474	5782	5805
rno-miR-449a-5p	2.50699	2.97016e-12	8.52306e-11	up	Scnn1a	-1.09574	0.000486643	0.00315087	down	protein-coding	rno:25122	sodium channel, non-voltage-gated 1 alpha subunit	Miranda_RNAhybrid	-20.29	154	192	212	-27.9	0.14791	341	369	LOC308536	-1.52084	0.0039098	0.0178657	down	pseudo		similar to phosphoglycerate kinase 1	Miranda_RNAhybrid	-24.26	155	1370	1392	-25.6	0.68912	1359	1393
rno-miR-449a-5p	2.50699	2.97016e-12	8.52306e-11	up	Scnn1a	-1.09574	0.000486643	0.00315087	down	protein-coding	rno:25122	sodium channel, non-voltage-gated 1 alpha subunit	Miranda_RNAhybrid	-20.29	154	192	212	-27.9	0.14791	341	369	Gapdh-ps1	-2.79358	0.00691788	0.0282516	down	pseudo		glyceraldehyde-3-phosphate dehydrogenase, pseudogene 1	Miranda_RNAhybrid	-21.34	156	732	754	-25	0.678475	733	755
rno-miR-449a-5p	2.50699	2.97016e-12	8.52306e-11	up	Scnn1a	-1.09574	0.000486643	0.00315087	down	protein-coding	rno:25122	sodium channel, non-voltage-gated 1 alpha subunit	Miranda_RNAhybrid	-20.29	154	192	212	-27.9	0.14791	341	369	LOC102551891	-3.10169	0.00384459	0.017623	down	ncRNA		uncharacterized LOC102551891	Miranda_RNAhybrid	-20.54	151	292	312	-29.2	0.06943	285	313
rno-miR-449a-5p	2.50699	2.97016e-12	8.52306e-11	up	Scnn1a	-1.09574	0.000486643	0.00315087	down	protein-coding	rno:25122	sodium channel, non-voltage-gated 1 alpha subunit	Miranda_RNAhybrid	-20.29	154	192	212	-27.9	0.14791	341	369	LOC102556364	-2.35642	1.15549e-08	2.73634e-07	down	ncRNA		uncharacterized LOC102556364	Miranda_RNAhybrid	-21.27	163	2805	2826	-31.1	0.393927	1928	1968
rno-miR-449a-5p	2.50699	2.97016e-12	8.52306e-11	up	Scnn1a	-1.09574	0.000486643	0.00315087	down	protein-coding	rno:25122	sodium channel, non-voltage-gated 1 alpha subunit	Miranda_RNAhybrid	-20.29	154	192	212	-27.9	0.14791	341	369	LOC102555044	-2.46305	0.00815356	0.032255	down	ncRNA		uncharacterized LOC102555044	Miranda_RNAhybrid	-20.09	155	380	402	-31.6	0.099787	1521	1549
rno-miR-449a-5p	2.50699	2.97016e-12	8.52306e-11	up	Scnn1a	-1.09574	0.000486643	0.00315087	down	protein-coding	rno:25122	sodium channel, non-voltage-gated 1 alpha subunit	Miranda_RNAhybrid	-20.29	154	192	212	-27.9	0.14791	341	369	Slc22a7-ps1	-4.96716	0.00130013	0.00719784	down	pseudo		solute carrier family 22 (organic anion transporter), member 7, pseudogene 1	Miranda_RNAhybrid	-24.72	157	327	346	-27.8	0.306986	327	347
rno-miR-449a-5p	2.50699	2.97016e-12	8.52306e-11	up	Scnn1a	-1.09574	0.000486643	0.00315087	down	protein-coding	rno:25122	sodium channel, non-voltage-gated 1 alpha subunit	Miranda_RNAhybrid	-20.29	154	192	212	-27.9	0.14791	341	369	LOC102547969	-1.36897	8.71379e-07	1.31895e-05	down	ncRNA		uncharacterized LOC102547969	Miranda_RNAhybrid	-21.86	159	2408	2430	-26.2	0.868947	2392	2415
rno-miR-449a-5p	2.50699	2.97016e-12	8.52306e-11	up	Scnn1a	-1.09574	0.000486643	0.00315087	down	protein-coding	rno:25122	sodium channel, non-voltage-gated 1 alpha subunit	Miranda_RNAhybrid	-20.29	154	192	212	-27.9	0.14791	341	369	LOC102551352	-1.39225	4.32769e-12	2.10767e-10	down	ncRNA		uncharacterized LOC102551352	Miranda_RNAhybrid	-24.66	164	1	23	-27.5	0.270611	3	23
rno-miR-449a-5p	2.50699	2.97016e-12	8.52306e-11	up	Scnn1a	-1.09574	0.000486643	0.00315087	down	protein-coding	rno:25122	sodium channel, non-voltage-gated 1 alpha subunit	Miranda_RNAhybrid	-20.29	154	192	212	-27.9	0.14791	341	369	LOC103690250	-1.64712	9.10692e-08	1.76232e-06	down	ncRNA		uncharacterized LOC103690250	Miranda_RNAhybrid	-20.47	153	40	61	-26.1	0.388299	37	62
rno-miR-449a-5p	2.50699	2.97016e-12	8.52306e-11	up	Scnn1a	-1.09574	0.000486643	0.00315087	down	protein-coding	rno:25122	sodium channel, non-voltage-gated 1 alpha subunit	Miranda_RNAhybrid	-20.29	154	192	212	-27.9	0.14791	341	369	LOC685492	-1.30228	0.00153107	0.00823103	down	pseudo		similar to basic leucine zipper and W2 domains 1	Miranda_RNAhybrid	-32.66	184	5783	5804	-37.1	0.031474	5782	5805
rno-miR-449a-5p	2.50699	2.97016e-12	8.52306e-11	up	Srl	-1.57525	0.0118557	0.0437831	down	protein-coding		sarcalumenin	Miranda_RNAhybrid	-21.93	161	1214	1236	-27.6	0.444385	1211	1237	LOC308536	-1.52084	0.0039098	0.0178657	down	pseudo		similar to phosphoglycerate kinase 1	Miranda_RNAhybrid	-24.26	155	1370	1392	-25.6	0.68912	1359	1393
rno-miR-449a-5p	2.50699	2.97016e-12	8.52306e-11	up	Srl	-1.57525	0.0118557	0.0437831	down	protein-coding		sarcalumenin	Miranda_RNAhybrid	-21.93	161	1214	1236	-27.6	0.444385	1211	1237	Gapdh-ps1	-2.79358	0.00691788	0.0282516	down	pseudo		glyceraldehyde-3-phosphate dehydrogenase, pseudogene 1	Miranda_RNAhybrid	-21.34	156	732	754	-25	0.678475	733	755
rno-miR-449a-5p	2.50699	2.97016e-12	8.52306e-11	up	Srl	-1.57525	0.0118557	0.0437831	down	protein-coding		sarcalumenin	Miranda_RNAhybrid	-21.93	161	1214	1236	-27.6	0.444385	1211	1237	LOC102551891	-3.10169	0.00384459	0.017623	down	ncRNA		uncharacterized LOC102551891	Miranda_RNAhybrid	-20.54	151	292	312	-29.2	0.06943	285	313
rno-miR-449a-5p	2.50699	2.97016e-12	8.52306e-11	up	Srl	-1.57525	0.0118557	0.0437831	down	protein-coding		sarcalumenin	Miranda_RNAhybrid	-21.93	161	1214	1236	-27.6	0.444385	1211	1237	LOC102556364	-2.35642	1.15549e-08	2.73634e-07	down	ncRNA		uncharacterized LOC102556364	Miranda_RNAhybrid	-21.27	163	2805	2826	-31.1	0.393927	1928	1968
rno-miR-449a-5p	2.50699	2.97016e-12	8.52306e-11	up	Srl	-1.57525	0.0118557	0.0437831	down	protein-coding		sarcalumenin	Miranda_RNAhybrid	-21.93	161	1214	1236	-27.6	0.444385	1211	1237	LOC102555044	-2.46305	0.00815356	0.032255	down	ncRNA		uncharacterized LOC102555044	Miranda_RNAhybrid	-20.09	155	380	402	-31.6	0.099787	1521	1549
rno-miR-449a-5p	2.50699	2.97016e-12	8.52306e-11	up	Srl	-1.57525	0.0118557	0.0437831	down	protein-coding		sarcalumenin	Miranda_RNAhybrid	-21.93	161	1214	1236	-27.6	0.444385	1211	1237	Slc22a7-ps1	-4.96716	0.00130013	0.00719784	down	pseudo		solute carrier family 22 (organic anion transporter), member 7, pseudogene 1	Miranda_RNAhybrid	-24.72	157	327	346	-27.8	0.306986	327	347
rno-miR-449a-5p	2.50699	2.97016e-12	8.52306e-11	up	Srl	-1.57525	0.0118557	0.0437831	down	protein-coding		sarcalumenin	Miranda_RNAhybrid	-21.93	161	1214	1236	-27.6	0.444385	1211	1237	LOC102547969	-1.36897	8.71379e-07	1.31895e-05	down	ncRNA		uncharacterized LOC102547969	Miranda_RNAhybrid	-21.86	159	2408	2430	-26.2	0.868947	2392	2415
rno-miR-449a-5p	2.50699	2.97016e-12	8.52306e-11	up	Srl	-1.57525	0.0118557	0.0437831	down	protein-coding		sarcalumenin	Miranda_RNAhybrid	-21.93	161	1214	1236	-27.6	0.444385	1211	1237	LOC102551352	-1.39225	4.32769e-12	2.10767e-10	down	ncRNA		uncharacterized LOC102551352	Miranda_RNAhybrid	-24.66	164	1	23	-27.5	0.270611	3	23
rno-miR-449a-5p	2.50699	2.97016e-12	8.52306e-11	up	Srl	-1.57525	0.0118557	0.0437831	down	protein-coding		sarcalumenin	Miranda_RNAhybrid	-21.93	161	1214	1236	-27.6	0.444385	1211	1237	LOC103690250	-1.64712	9.10692e-08	1.76232e-06	down	ncRNA		uncharacterized LOC103690250	Miranda_RNAhybrid	-20.47	153	40	61	-26.1	0.388299	37	62
rno-miR-449a-5p	2.50699	2.97016e-12	8.52306e-11	up	Srl	-1.57525	0.0118557	0.0437831	down	protein-coding		sarcalumenin	Miranda_RNAhybrid	-21.93	161	1214	1236	-27.6	0.444385	1211	1237	LOC685492	-1.30228	0.00153107	0.00823103	down	pseudo		similar to basic leucine zipper and W2 domains 1	Miranda_RNAhybrid	-32.66	184	5783	5804	-37.1	0.031474	5782	5805
rno-miR-449a-5p	2.50699	2.97016e-12	8.52306e-11	up	Foxp2	-1.54258	1.82749e-07	3.29732e-06	down	protein-coding	rno:500037	forkhead box P2	Miranda_RNAhybrid	-22.36	156	415	436	-26.9	0.815383	411	437	LOC308536	-1.52084	0.0039098	0.0178657	down	pseudo		similar to phosphoglycerate kinase 1	Miranda_RNAhybrid	-24.26	155	1370	1392	-25.6	0.68912	1359	1393
rno-miR-449a-5p	2.50699	2.97016e-12	8.52306e-11	up	Foxp2	-1.54258	1.82749e-07	3.29732e-06	down	protein-coding	rno:500037	forkhead box P2	Miranda_RNAhybrid	-22.36	156	415	436	-26.9	0.815383	411	437	Gapdh-ps1	-2.79358	0.00691788	0.0282516	down	pseudo		glyceraldehyde-3-phosphate dehydrogenase, pseudogene 1	Miranda_RNAhybrid	-21.34	156	732	754	-25	0.678475	733	755
rno-miR-449a-5p	2.50699	2.97016e-12	8.52306e-11	up	Foxp2	-1.54258	1.82749e-07	3.29732e-06	down	protein-coding	rno:500037	forkhead box P2	Miranda_RNAhybrid	-22.36	156	415	436	-26.9	0.815383	411	437	LOC102551891	-3.10169	0.00384459	0.017623	down	ncRNA		uncharacterized LOC102551891	Miranda_RNAhybrid	-20.54	151	292	312	-29.2	0.06943	285	313
rno-miR-449a-5p	2.50699	2.97016e-12	8.52306e-11	up	Foxp2	-1.54258	1.82749e-07	3.29732e-06	down	protein-coding	rno:500037	forkhead box P2	Miranda_RNAhybrid	-22.36	156	415	436	-26.9	0.815383	411	437	LOC102556364	-2.35642	1.15549e-08	2.73634e-07	down	ncRNA		uncharacterized LOC102556364	Miranda_RNAhybrid	-21.27	163	2805	2826	-31.1	0.393927	1928	1968
rno-miR-449a-5p	2.50699	2.97016e-12	8.52306e-11	up	Foxp2	-1.54258	1.82749e-07	3.29732e-06	down	protein-coding	rno:500037	forkhead box P2	Miranda_RNAhybrid	-22.36	156	415	436	-26.9	0.815383	411	437	LOC102555044	-2.46305	0.00815356	0.032255	down	ncRNA		uncharacterized LOC102555044	Miranda_RNAhybrid	-20.09	155	380	402	-31.6	0.099787	1521	1549
rno-miR-449a-5p	2.50699	2.97016e-12	8.52306e-11	up	Foxp2	-1.54258	1.82749e-07	3.29732e-06	down	protein-coding	rno:500037	forkhead box P2	Miranda_RNAhybrid	-22.36	156	415	436	-26.9	0.815383	411	437	Slc22a7-ps1	-4.96716	0.00130013	0.00719784	down	pseudo		solute carrier family 22 (organic anion transporter), member 7, pseudogene 1	Miranda_RNAhybrid	-24.72	157	327	346	-27.8	0.306986	327	347
rno-miR-449a-5p	2.50699	2.97016e-12	8.52306e-11	up	Foxp2	-1.54258	1.82749e-07	3.29732e-06	down	protein-coding	rno:500037	forkhead box P2	Miranda_RNAhybrid	-22.36	156	415	436	-26.9	0.815383	411	437	LOC102547969	-1.36897	8.71379e-07	1.31895e-05	down	ncRNA		uncharacterized LOC102547969	Miranda_RNAhybrid	-21.86	159	2408	2430	-26.2	0.868947	2392	2415
rno-miR-449a-5p	2.50699	2.97016e-12	8.52306e-11	up	Foxp2	-1.54258	1.82749e-07	3.29732e-06	down	protein-coding	rno:500037	forkhead box P2	Miranda_RNAhybrid	-22.36	156	415	436	-26.9	0.815383	411	437	LOC102551352	-1.39225	4.32769e-12	2.10767e-10	down	ncRNA		uncharacterized LOC102551352	Miranda_RNAhybrid	-24.66	164	1	23	-27.5	0.270611	3	23
rno-miR-449a-5p	2.50699	2.97016e-12	8.52306e-11	up	Foxp2	-1.54258	1.82749e-07	3.29732e-06	down	protein-coding	rno:500037	forkhead box P2	Miranda_RNAhybrid	-22.36	156	415	436	-26.9	0.815383	411	437	LOC103690250	-1.64712	9.10692e-08	1.76232e-06	down	ncRNA		uncharacterized LOC103690250	Miranda_RNAhybrid	-20.47	153	40	61	-26.1	0.388299	37	62
rno-miR-449a-5p	2.50699	2.97016e-12	8.52306e-11	up	Foxp2	-1.54258	1.82749e-07	3.29732e-06	down	protein-coding	rno:500037	forkhead box P2	Miranda_RNAhybrid	-22.36	156	415	436	-26.9	0.815383	411	437	LOC685492	-1.30228	0.00153107	0.00823103	down	pseudo		similar to basic leucine zipper and W2 domains 1	Miranda_RNAhybrid	-32.66	184	5783	5804	-37.1	0.031474	5782	5805
rno-miR-449a-5p	2.50699	2.97016e-12	8.52306e-11	up	Khk	-1.44611	3.59253e-14	2.45706e-12	down	protein-coding	rno:25659	ketohexokinase	Miranda_RNAhybrid	-21.69	152	36	55	-28.9	0.006845	30	55	LOC308536	-1.52084	0.0039098	0.0178657	down	pseudo		similar to phosphoglycerate kinase 1	Miranda_RNAhybrid	-24.26	155	1370	1392	-25.6	0.68912	1359	1393
rno-miR-449a-5p	2.50699	2.97016e-12	8.52306e-11	up	Khk	-1.44611	3.59253e-14	2.45706e-12	down	protein-coding	rno:25659	ketohexokinase	Miranda_RNAhybrid	-21.69	152	36	55	-28.9	0.006845	30	55	Gapdh-ps1	-2.79358	0.00691788	0.0282516	down	pseudo		glyceraldehyde-3-phosphate dehydrogenase, pseudogene 1	Miranda_RNAhybrid	-21.34	156	732	754	-25	0.678475	733	755
rno-miR-449a-5p	2.50699	2.97016e-12	8.52306e-11	up	Khk	-1.44611	3.59253e-14	2.45706e-12	down	protein-coding	rno:25659	ketohexokinase	Miranda_RNAhybrid	-21.69	152	36	55	-28.9	0.006845	30	55	LOC102551891	-3.10169	0.00384459	0.017623	down	ncRNA		uncharacterized LOC102551891	Miranda_RNAhybrid	-20.54	151	292	312	-29.2	0.06943	285	313
rno-miR-449a-5p	2.50699	2.97016e-12	8.52306e-11	up	Khk	-1.44611	3.59253e-14	2.45706e-12	down	protein-coding	rno:25659	ketohexokinase	Miranda_RNAhybrid	-21.69	152	36	55	-28.9	0.006845	30	55	LOC102556364	-2.35642	1.15549e-08	2.73634e-07	down	ncRNA		uncharacterized LOC102556364	Miranda_RNAhybrid	-21.27	163	2805	2826	-31.1	0.393927	1928	1968
rno-miR-449a-5p	2.50699	2.97016e-12	8.52306e-11	up	Khk	-1.44611	3.59253e-14	2.45706e-12	down	protein-coding	rno:25659	ketohexokinase	Miranda_RNAhybrid	-21.69	152	36	55	-28.9	0.006845	30	55	LOC102555044	-2.46305	0.00815356	0.032255	down	ncRNA		uncharacterized LOC102555044	Miranda_RNAhybrid	-20.09	155	380	402	-31.6	0.099787	1521	1549
rno-miR-449a-5p	2.50699	2.97016e-12	8.52306e-11	up	Khk	-1.44611	3.59253e-14	2.45706e-12	down	protein-coding	rno:25659	ketohexokinase	Miranda_RNAhybrid	-21.69	152	36	55	-28.9	0.006845	30	55	Slc22a7-ps1	-4.96716	0.00130013	0.00719784	down	pseudo		solute carrier family 22 (organic anion transporter), member 7, pseudogene 1	Miranda_RNAhybrid	-24.72	157	327	346	-27.8	0.306986	327	347
rno-miR-449a-5p	2.50699	2.97016e-12	8.52306e-11	up	Khk	-1.44611	3.59253e-14	2.45706e-12	down	protein-coding	rno:25659	ketohexokinase	Miranda_RNAhybrid	-21.69	152	36	55	-28.9	0.006845	30	55	LOC102547969	-1.36897	8.71379e-07	1.31895e-05	down	ncRNA		uncharacterized LOC102547969	Miranda_RNAhybrid	-21.86	159	2408	2430	-26.2	0.868947	2392	2415
rno-miR-449a-5p	2.50699	2.97016e-12	8.52306e-11	up	Khk	-1.44611	3.59253e-14	2.45706e-12	down	protein-coding	rno:25659	ketohexokinase	Miranda_RNAhybrid	-21.69	152	36	55	-28.9	0.006845	30	55	LOC102551352	-1.39225	4.32769e-12	2.10767e-10	down	ncRNA		uncharacterized LOC102551352	Miranda_RNAhybrid	-24.66	164	1	23	-27.5	0.270611	3	23
rno-miR-449a-5p	2.50699	2.97016e-12	8.52306e-11	up	Khk	-1.44611	3.59253e-14	2.45706e-12	down	protein-coding	rno:25659	ketohexokinase	Miranda_RNAhybrid	-21.69	152	36	55	-28.9	0.006845	30	55	LOC103690250	-1.64712	9.10692e-08	1.76232e-06	down	ncRNA		uncharacterized LOC103690250	Miranda_RNAhybrid	-20.47	153	40	61	-26.1	0.388299	37	62
rno-miR-449a-5p	2.50699	2.97016e-12	8.52306e-11	up	Khk	-1.44611	3.59253e-14	2.45706e-12	down	protein-coding	rno:25659	ketohexokinase	Miranda_RNAhybrid	-21.69	152	36	55	-28.9	0.006845	30	55	LOC685492	-1.30228	0.00153107	0.00823103	down	pseudo		similar to basic leucine zipper and W2 domains 1	Miranda_RNAhybrid	-32.66	184	5783	5804	-37.1	0.031474	5782	5805
rno-miR-449a-5p	2.50699	2.97016e-12	8.52306e-11	up	LOC100365958	-1.49423	0.0114253	0.0425082	down	protein-coding	rno:100365958	Rdh2 protein-like	Miranda_RNAhybrid	-25.9	163	285	308	-31	0.117987	284	308	LOC308536	-1.52084	0.0039098	0.0178657	down	pseudo		similar to phosphoglycerate kinase 1	Miranda_RNAhybrid	-24.26	155	1370	1392	-25.6	0.68912	1359	1393
rno-miR-449a-5p	2.50699	2.97016e-12	8.52306e-11	up	LOC100365958	-1.49423	0.0114253	0.0425082	down	protein-coding	rno:100365958	Rdh2 protein-like	Miranda_RNAhybrid	-25.9	163	285	308	-31	0.117987	284	308	Gapdh-ps1	-2.79358	0.00691788	0.0282516	down	pseudo		glyceraldehyde-3-phosphate dehydrogenase, pseudogene 1	Miranda_RNAhybrid	-21.34	156	732	754	-25	0.678475	733	755
rno-miR-449a-5p	2.50699	2.97016e-12	8.52306e-11	up	LOC100365958	-1.49423	0.0114253	0.0425082	down	protein-coding	rno:100365958	Rdh2 protein-like	Miranda_RNAhybrid	-25.9	163	285	308	-31	0.117987	284	308	LOC102551891	-3.10169	0.00384459	0.017623	down	ncRNA		uncharacterized LOC102551891	Miranda_RNAhybrid	-20.54	151	292	312	-29.2	0.06943	285	313
rno-miR-449a-5p	2.50699	2.97016e-12	8.52306e-11	up	LOC100365958	-1.49423	0.0114253	0.0425082	down	protein-coding	rno:100365958	Rdh2 protein-like	Miranda_RNAhybrid	-25.9	163	285	308	-31	0.117987	284	308	LOC102556364	-2.35642	1.15549e-08	2.73634e-07	down	ncRNA		uncharacterized LOC102556364	Miranda_RNAhybrid	-21.27	163	2805	2826	-31.1	0.393927	1928	1968
rno-miR-449a-5p	2.50699	2.97016e-12	8.52306e-11	up	LOC100365958	-1.49423	0.0114253	0.0425082	down	protein-coding	rno:100365958	Rdh2 protein-like	Miranda_RNAhybrid	-25.9	163	285	308	-31	0.117987	284	308	LOC102555044	-2.46305	0.00815356	0.032255	down	ncRNA		uncharacterized LOC102555044	Miranda_RNAhybrid	-20.09	155	380	402	-31.6	0.099787	1521	1549
rno-miR-449a-5p	2.50699	2.97016e-12	8.52306e-11	up	LOC100365958	-1.49423	0.0114253	0.0425082	down	protein-coding	rno:100365958	Rdh2 protein-like	Miranda_RNAhybrid	-25.9	163	285	308	-31	0.117987	284	308	Slc22a7-ps1	-4.96716	0.00130013	0.00719784	down	pseudo		solute carrier family 22 (organic anion transporter), member 7, pseudogene 1	Miranda_RNAhybrid	-24.72	157	327	346	-27.8	0.306986	327	347
rno-miR-449a-5p	2.50699	2.97016e-12	8.52306e-11	up	LOC100365958	-1.49423	0.0114253	0.0425082	down	protein-coding	rno:100365958	Rdh2 protein-like	Miranda_RNAhybrid	-25.9	163	285	308	-31	0.117987	284	308	LOC102547969	-1.36897	8.71379e-07	1.31895e-05	down	ncRNA		uncharacterized LOC102547969	Miranda_RNAhybrid	-21.86	159	2408	2430	-26.2	0.868947	2392	2415
rno-miR-449a-5p	2.50699	2.97016e-12	8.52306e-11	up	LOC100365958	-1.49423	0.0114253	0.0425082	down	protein-coding	rno:100365958	Rdh2 protein-like	Miranda_RNAhybrid	-25.9	163	285	308	-31	0.117987	284	308	LOC102551352	-1.39225	4.32769e-12	2.10767e-10	down	ncRNA		uncharacterized LOC102551352	Miranda_RNAhybrid	-24.66	164	1	23	-27.5	0.270611	3	23
rno-miR-449a-5p	2.50699	2.97016e-12	8.52306e-11	up	LOC100365958	-1.49423	0.0114253	0.0425082	down	protein-coding	rno:100365958	Rdh2 protein-like	Miranda_RNAhybrid	-25.9	163	285	308	-31	0.117987	284	308	LOC103690250	-1.64712	9.10692e-08	1.76232e-06	down	ncRNA		uncharacterized LOC103690250	Miranda_RNAhybrid	-20.47	153	40	61	-26.1	0.388299	37	62
rno-miR-449a-5p	2.50699	2.97016e-12	8.52306e-11	up	LOC100365958	-1.49423	0.0114253	0.0425082	down	protein-coding	rno:100365958	Rdh2 protein-like	Miranda_RNAhybrid	-25.9	163	285	308	-31	0.117987	284	308	LOC685492	-1.30228	0.00153107	0.00823103	down	pseudo		similar to basic leucine zipper and W2 domains 1	Miranda_RNAhybrid	-32.66	184	5783	5804	-37.1	0.031474	5782	5805
rno-miR-449a-5p	2.50699	2.97016e-12	8.52306e-11	up	Scn1b	-1.51574	1.14849e-13	7.1338e-12	down	protein-coding	rno:29686	sodium channel, voltage-gated, type I, beta subunit	Miranda_RNAhybrid	-20.89	151	337	359	-26.3	0.187151	336	360	LOC308536	-1.52084	0.0039098	0.0178657	down	pseudo		similar to phosphoglycerate kinase 1	Miranda_RNAhybrid	-24.26	155	1370	1392	-25.6	0.68912	1359	1393
rno-miR-449a-5p	2.50699	2.97016e-12	8.52306e-11	up	Scn1b	-1.51574	1.14849e-13	7.1338e-12	down	protein-coding	rno:29686	sodium channel, voltage-gated, type I, beta subunit	Miranda_RNAhybrid	-20.89	151	337	359	-26.3	0.187151	336	360	Gapdh-ps1	-2.79358	0.00691788	0.0282516	down	pseudo		glyceraldehyde-3-phosphate dehydrogenase, pseudogene 1	Miranda_RNAhybrid	-21.34	156	732	754	-25	0.678475	733	755
rno-miR-449a-5p	2.50699	2.97016e-12	8.52306e-11	up	Scn1b	-1.51574	1.14849e-13	7.1338e-12	down	protein-coding	rno:29686	sodium channel, voltage-gated, type I, beta subunit	Miranda_RNAhybrid	-20.89	151	337	359	-26.3	0.187151	336	360	LOC102551891	-3.10169	0.00384459	0.017623	down	ncRNA		uncharacterized LOC102551891	Miranda_RNAhybrid	-20.54	151	292	312	-29.2	0.06943	285	313
rno-miR-449a-5p	2.50699	2.97016e-12	8.52306e-11	up	Scn1b	-1.51574	1.14849e-13	7.1338e-12	down	protein-coding	rno:29686	sodium channel, voltage-gated, type I, beta subunit	Miranda_RNAhybrid	-20.89	151	337	359	-26.3	0.187151	336	360	LOC102556364	-2.35642	1.15549e-08	2.73634e-07	down	ncRNA		uncharacterized LOC102556364	Miranda_RNAhybrid	-21.27	163	2805	2826	-31.1	0.393927	1928	1968
rno-miR-449a-5p	2.50699	2.97016e-12	8.52306e-11	up	Scn1b	-1.51574	1.14849e-13	7.1338e-12	down	protein-coding	rno:29686	sodium channel, voltage-gated, type I, beta subunit	Miranda_RNAhybrid	-20.89	151	337	359	-26.3	0.187151	336	360	LOC102555044	-2.46305	0.00815356	0.032255	down	ncRNA		uncharacterized LOC102555044	Miranda_RNAhybrid	-20.09	155	380	402	-31.6	0.099787	1521	1549
rno-miR-449a-5p	2.50699	2.97016e-12	8.52306e-11	up	Scn1b	-1.51574	1.14849e-13	7.1338e-12	down	protein-coding	rno:29686	sodium channel, voltage-gated, type I, beta subunit	Miranda_RNAhybrid	-20.89	151	337	359	-26.3	0.187151	336	360	Slc22a7-ps1	-4.96716	0.00130013	0.00719784	down	pseudo		solute carrier family 22 (organic anion transporter), member 7, pseudogene 1	Miranda_RNAhybrid	-24.72	157	327	346	-27.8	0.306986	327	347
rno-miR-449a-5p	2.50699	2.97016e-12	8.52306e-11	up	Scn1b	-1.51574	1.14849e-13	7.1338e-12	down	protein-coding	rno:29686	sodium channel, voltage-gated, type I, beta subunit	Miranda_RNAhybrid	-20.89	151	337	359	-26.3	0.187151	336	360	LOC102547969	-1.36897	8.71379e-07	1.31895e-05	down	ncRNA		uncharacterized LOC102547969	Miranda_RNAhybrid	-21.86	159	2408	2430	-26.2	0.868947	2392	2415
rno-miR-449a-5p	2.50699	2.97016e-12	8.52306e-11	up	Scn1b	-1.51574	1.14849e-13	7.1338e-12	down	protein-coding	rno:29686	sodium channel, voltage-gated, type I, beta subunit	Miranda_RNAhybrid	-20.89	151	337	359	-26.3	0.187151	336	360	LOC102551352	-1.39225	4.32769e-12	2.10767e-10	down	ncRNA		uncharacterized LOC102551352	Miranda_RNAhybrid	-24.66	164	1	23	-27.5	0.270611	3	23
rno-miR-449a-5p	2.50699	2.97016e-12	8.52306e-11	up	Scn1b	-1.51574	1.14849e-13	7.1338e-12	down	protein-coding	rno:29686	sodium channel, voltage-gated, type I, beta subunit	Miranda_RNAhybrid	-20.89	151	337	359	-26.3	0.187151	336	360	LOC103690250	-1.64712	9.10692e-08	1.76232e-06	down	ncRNA		uncharacterized LOC103690250	Miranda_RNAhybrid	-20.47	153	40	61	-26.1	0.388299	37	62
rno-miR-449a-5p	2.50699	2.97016e-12	8.52306e-11	up	Scn1b	-1.51574	1.14849e-13	7.1338e-12	down	protein-coding	rno:29686	sodium channel, voltage-gated, type I, beta subunit	Miranda_RNAhybrid	-20.89	151	337	359	-26.3	0.187151	336	360	LOC685492	-1.30228	0.00153107	0.00823103	down	pseudo		similar to basic leucine zipper and W2 domains 1	Miranda_RNAhybrid	-32.66	184	5783	5804	-37.1	0.031474	5782	5805
rno-miR-449a-5p	2.50699	2.97016e-12	8.52306e-11	up	Lrtm2	-2.05805	0.000133235	0.00105834	down	protein-coding	rno:680883	leucine-rich repeats and transmembrane domains 2	Miranda_RNAhybrid	-25.7	166	91	114	-31.2	0.100891	91	114	LOC308536	-1.52084	0.0039098	0.0178657	down	pseudo		similar to phosphoglycerate kinase 1	Miranda_RNAhybrid	-24.26	155	1370	1392	-25.6	0.68912	1359	1393
rno-miR-449a-5p	2.50699	2.97016e-12	8.52306e-11	up	Lrtm2	-2.05805	0.000133235	0.00105834	down	protein-coding	rno:680883	leucine-rich repeats and transmembrane domains 2	Miranda_RNAhybrid	-25.7	166	91	114	-31.2	0.100891	91	114	Gapdh-ps1	-2.79358	0.00691788	0.0282516	down	pseudo		glyceraldehyde-3-phosphate dehydrogenase, pseudogene 1	Miranda_RNAhybrid	-21.34	156	732	754	-25	0.678475	733	755
rno-miR-449a-5p	2.50699	2.97016e-12	8.52306e-11	up	Lrtm2	-2.05805	0.000133235	0.00105834	down	protein-coding	rno:680883	leucine-rich repeats and transmembrane domains 2	Miranda_RNAhybrid	-25.7	166	91	114	-31.2	0.100891	91	114	LOC102551891	-3.10169	0.00384459	0.017623	down	ncRNA		uncharacterized LOC102551891	Miranda_RNAhybrid	-20.54	151	292	312	-29.2	0.06943	285	313
rno-miR-449a-5p	2.50699	2.97016e-12	8.52306e-11	up	Lrtm2	-2.05805	0.000133235	0.00105834	down	protein-coding	rno:680883	leucine-rich repeats and transmembrane domains 2	Miranda_RNAhybrid	-25.7	166	91	114	-31.2	0.100891	91	114	LOC102556364	-2.35642	1.15549e-08	2.73634e-07	down	ncRNA		uncharacterized LOC102556364	Miranda_RNAhybrid	-21.27	163	2805	2826	-31.1	0.393927	1928	1968
rno-miR-449a-5p	2.50699	2.97016e-12	8.52306e-11	up	Lrtm2	-2.05805	0.000133235	0.00105834	down	protein-coding	rno:680883	leucine-rich repeats and transmembrane domains 2	Miranda_RNAhybrid	-25.7	166	91	114	-31.2	0.100891	91	114	LOC102555044	-2.46305	0.00815356	0.032255	down	ncRNA		uncharacterized LOC102555044	Miranda_RNAhybrid	-20.09	155	380	402	-31.6	0.099787	1521	1549
rno-miR-449a-5p	2.50699	2.97016e-12	8.52306e-11	up	Lrtm2	-2.05805	0.000133235	0.00105834	down	protein-coding	rno:680883	leucine-rich repeats and transmembrane domains 2	Miranda_RNAhybrid	-25.7	166	91	114	-31.2	0.100891	91	114	Slc22a7-ps1	-4.96716	0.00130013	0.00719784	down	pseudo		solute carrier family 22 (organic anion transporter), member 7, pseudogene 1	Miranda_RNAhybrid	-24.72	157	327	346	-27.8	0.306986	327	347
rno-miR-449a-5p	2.50699	2.97016e-12	8.52306e-11	up	Lrtm2	-2.05805	0.000133235	0.00105834	down	protein-coding	rno:680883	leucine-rich repeats and transmembrane domains 2	Miranda_RNAhybrid	-25.7	166	91	114	-31.2	0.100891	91	114	LOC102547969	-1.36897	8.71379e-07	1.31895e-05	down	ncRNA		uncharacterized LOC102547969	Miranda_RNAhybrid	-21.86	159	2408	2430	-26.2	0.868947	2392	2415
rno-miR-449a-5p	2.50699	2.97016e-12	8.52306e-11	up	Lrtm2	-2.05805	0.000133235	0.00105834	down	protein-coding	rno:680883	leucine-rich repeats and transmembrane domains 2	Miranda_RNAhybrid	-25.7	166	91	114	-31.2	0.100891	91	114	LOC102551352	-1.39225	4.32769e-12	2.10767e-10	down	ncRNA		uncharacterized LOC102551352	Miranda_RNAhybrid	-24.66	164	1	23	-27.5	0.270611	3	23
rno-miR-449a-5p	2.50699	2.97016e-12	8.52306e-11	up	Lrtm2	-2.05805	0.000133235	0.00105834	down	protein-coding	rno:680883	leucine-rich repeats and transmembrane domains 2	Miranda_RNAhybrid	-25.7	166	91	114	-31.2	0.100891	91	114	LOC103690250	-1.64712	9.10692e-08	1.76232e-06	down	ncRNA		uncharacterized LOC103690250	Miranda_RNAhybrid	-20.47	153	40	61	-26.1	0.388299	37	62
rno-miR-449a-5p	2.50699	2.97016e-12	8.52306e-11	up	Lrtm2	-2.05805	0.000133235	0.00105834	down	protein-coding	rno:680883	leucine-rich repeats and transmembrane domains 2	Miranda_RNAhybrid	-25.7	166	91	114	-31.2	0.100891	91	114	LOC685492	-1.30228	0.00153107	0.00823103	down	pseudo		similar to basic leucine zipper and W2 domains 1	Miranda_RNAhybrid	-32.66	184	5783	5804	-37.1	0.031474	5782	5805
rno-miR-449a-5p	2.50699	2.97016e-12	8.52306e-11	up	Rgs6	-1.49829	0.0021306	0.0108041	down	protein-coding	rno:54295	regulator of G-protein signaling 6	Miranda_RNAhybrid	-23.89	153	434	456	-28.3	0.110054	433	457	LOC308536	-1.52084	0.0039098	0.0178657	down	pseudo		similar to phosphoglycerate kinase 1	Miranda_RNAhybrid	-24.26	155	1370	1392	-25.6	0.68912	1359	1393
rno-miR-449a-5p	2.50699	2.97016e-12	8.52306e-11	up	Rgs6	-1.49829	0.0021306	0.0108041	down	protein-coding	rno:54295	regulator of G-protein signaling 6	Miranda_RNAhybrid	-23.89	153	434	456	-28.3	0.110054	433	457	Gapdh-ps1	-2.79358	0.00691788	0.0282516	down	pseudo		glyceraldehyde-3-phosphate dehydrogenase, pseudogene 1	Miranda_RNAhybrid	-21.34	156	732	754	-25	0.678475	733	755
rno-miR-449a-5p	2.50699	2.97016e-12	8.52306e-11	up	Rgs6	-1.49829	0.0021306	0.0108041	down	protein-coding	rno:54295	regulator of G-protein signaling 6	Miranda_RNAhybrid	-23.89	153	434	456	-28.3	0.110054	433	457	LOC102551891	-3.10169	0.00384459	0.017623	down	ncRNA		uncharacterized LOC102551891	Miranda_RNAhybrid	-20.54	151	292	312	-29.2	0.06943	285	313
rno-miR-449a-5p	2.50699	2.97016e-12	8.52306e-11	up	Rgs6	-1.49829	0.0021306	0.0108041	down	protein-coding	rno:54295	regulator of G-protein signaling 6	Miranda_RNAhybrid	-23.89	153	434	456	-28.3	0.110054	433	457	LOC102556364	-2.35642	1.15549e-08	2.73634e-07	down	ncRNA		uncharacterized LOC102556364	Miranda_RNAhybrid	-21.27	163	2805	2826	-31.1	0.393927	1928	1968
rno-miR-449a-5p	2.50699	2.97016e-12	8.52306e-11	up	Rgs6	-1.49829	0.0021306	0.0108041	down	protein-coding	rno:54295	regulator of G-protein signaling 6	Miranda_RNAhybrid	-23.89	153	434	456	-28.3	0.110054	433	457	LOC102555044	-2.46305	0.00815356	0.032255	down	ncRNA		uncharacterized LOC102555044	Miranda_RNAhybrid	-20.09	155	380	402	-31.6	0.099787	1521	1549
rno-miR-449a-5p	2.50699	2.97016e-12	8.52306e-11	up	Rgs6	-1.49829	0.0021306	0.0108041	down	protein-coding	rno:54295	regulator of G-protein signaling 6	Miranda_RNAhybrid	-23.89	153	434	456	-28.3	0.110054	433	457	Slc22a7-ps1	-4.96716	0.00130013	0.00719784	down	pseudo		solute carrier family 22 (organic anion transporter), member 7, pseudogene 1	Miranda_RNAhybrid	-24.72	157	327	346	-27.8	0.306986	327	347
rno-miR-449a-5p	2.50699	2.97016e-12	8.52306e-11	up	Rgs6	-1.49829	0.0021306	0.0108041	down	protein-coding	rno:54295	regulator of G-protein signaling 6	Miranda_RNAhybrid	-23.89	153	434	456	-28.3	0.110054	433	457	LOC102547969	-1.36897	8.71379e-07	1.31895e-05	down	ncRNA		uncharacterized LOC102547969	Miranda_RNAhybrid	-21.86	159	2408	2430	-26.2	0.868947	2392	2415
rno-miR-449a-5p	2.50699	2.97016e-12	8.52306e-11	up	Rgs6	-1.49829	0.0021306	0.0108041	down	protein-coding	rno:54295	regulator of G-protein signaling 6	Miranda_RNAhybrid	-23.89	153	434	456	-28.3	0.110054	433	457	LOC102551352	-1.39225	4.32769e-12	2.10767e-10	down	ncRNA		uncharacterized LOC102551352	Miranda_RNAhybrid	-24.66	164	1	23	-27.5	0.270611	3	23
rno-miR-449a-5p	2.50699	2.97016e-12	8.52306e-11	up	Rgs6	-1.49829	0.0021306	0.0108041	down	protein-coding	rno:54295	regulator of G-protein signaling 6	Miranda_RNAhybrid	-23.89	153	434	456	-28.3	0.110054	433	457	LOC103690250	-1.64712	9.10692e-08	1.76232e-06	down	ncRNA		uncharacterized LOC103690250	Miranda_RNAhybrid	-20.47	153	40	61	-26.1	0.388299	37	62
rno-miR-449a-5p	2.50699	2.97016e-12	8.52306e-11	up	Rgs6	-1.49829	0.0021306	0.0108041	down	protein-coding	rno:54295	regulator of G-protein signaling 6	Miranda_RNAhybrid	-23.89	153	434	456	-28.3	0.110054	433	457	LOC685492	-1.30228	0.00153107	0.00823103	down	pseudo		similar to basic leucine zipper and W2 domains 1	Miranda_RNAhybrid	-32.66	184	5783	5804	-37.1	0.031474	5782	5805
rno-miR-199a-5p	1.97896	6.57044e-22	3.61374e-20	up	LOC102550988	-2.861	3.26713e-08	6.93899e-07	down	protein-coding		isopentenyl-diphosphate delta-isomerase 2-like	Miranda_RNAhybrid	-22.36	167	2	23	-25.7	0.407278	1	23	LOC103691263	-1.88869	4.14889e-05	0.000384543	down	pseudo		60S ribosomal protein L9 pseudogene	Miranda_RNAhybrid	-23.34	150	1	23	-25.2	0.277814	2	24
rno-miR-199a-5p	1.97896	6.57044e-22	3.61374e-20	up	LOC102550988	-2.861	3.26713e-08	6.93899e-07	down	protein-coding		isopentenyl-diphosphate delta-isomerase 2-like	Miranda_RNAhybrid	-22.36	167	2	23	-25.7	0.407278	1	23	Hspd1-ps3	-1.6014	0.00636242	0.0264334	down	pseudo		heat shock protein 1, pseudogene 3	Miranda_RNAhybrid	-24.88	162	34	56	-26.6	0.639933	34	56
rno-miR-199a-5p	1.97896	6.57044e-22	3.61374e-20	up	LOC102550988	-2.861	3.26713e-08	6.93899e-07	down	protein-coding		isopentenyl-diphosphate delta-isomerase 2-like	Miranda_RNAhybrid	-22.36	167	2	23	-25.7	0.407278	1	23	LOC103694441	-1.93387	0.000114408	0.00092706	down	ncRNA		uncharacterized LOC103694441	Miranda_RNAhybrid	-31.7	155	952	977	-30.8	0.160119	952	978
rno-miR-199a-5p	1.97896	6.57044e-22	3.61374e-20	up	LOC102550988	-2.861	3.26713e-08	6.93899e-07	down	protein-coding		isopentenyl-diphosphate delta-isomerase 2-like	Miranda_RNAhybrid	-22.36	167	2	23	-25.7	0.407278	1	23	LOC103693112	-1.82159	0.00598234	0.0251354	down	ncRNA		uncharacterized LOC103693112	Miranda_RNAhybrid	-21.04	151	792	813	-25.2	0.648205	796	814
rno-miR-199a-5p	1.97896	6.57044e-22	3.61374e-20	up	LOC102550988	-2.861	3.26713e-08	6.93899e-07	down	protein-coding		isopentenyl-diphosphate delta-isomerase 2-like	Miranda_RNAhybrid	-22.36	167	2	23	-25.7	0.407278	1	23	LOC102551002	-1.51205	2.0072e-05	0.000205882	down	ncRNA		uncharacterized LOC102551002	Miranda_RNAhybrid	-22.33	154	1615	1642	-26.5	0.985956	1617	1642
rno-miR-199a-5p	1.97896	6.57044e-22	3.61374e-20	up	LOC102550988	-2.861	3.26713e-08	6.93899e-07	down	protein-coding		isopentenyl-diphosphate delta-isomerase 2-like	Miranda_RNAhybrid	-22.36	167	2	23	-25.7	0.407278	1	23	LOC102553996	-3.09709	6.87326e-07	1.07615e-05	down	ncRNA		uncharacterized LOC102553996	Miranda_RNAhybrid	-23.59	158	3306	3327	-27.6	0.866517	3290	3328
rno-miR-199a-5p	1.97896	6.57044e-22	3.61374e-20	up	LOC102550988	-2.861	3.26713e-08	6.93899e-07	down	protein-coding		isopentenyl-diphosphate delta-isomerase 2-like	Miranda_RNAhybrid	-22.36	167	2	23	-25.7	0.407278	1	23	LOC102546373	-1.9484	0.00124908	0.00696197	down	ncRNA		uncharacterized LOC102546373	Miranda_RNAhybrid	-23.6	151	618	643	-27.2	0.394568	617	643
rno-miR-199a-5p	1.97896	6.57044e-22	3.61374e-20	up	LOC102550988	-2.861	3.26713e-08	6.93899e-07	down	protein-coding		isopentenyl-diphosphate delta-isomerase 2-like	Miranda_RNAhybrid	-22.36	167	2	23	-25.7	0.407278	1	23	LOC102551611	-2.23171	1.82137e-10	6.3843e-09	down	ncRNA		uncharacterized LOC102551611	Miranda_RNAhybrid	-23.5	164	1646	1669	-28	0.803645	1633	1670
rno-miR-199a-5p	1.97896	6.57044e-22	3.61374e-20	up	LOC102550988	-2.861	3.26713e-08	6.93899e-07	down	protein-coding		isopentenyl-diphosphate delta-isomerase 2-like	Miranda_RNAhybrid	-22.36	167	2	23	-25.7	0.407278	1	23	LOC685492	-1.30228	0.00153107	0.00823103	down	pseudo		similar to basic leucine zipper and W2 domains 1	Miranda_RNAhybrid	-22.9	155	3153	3171	-27	0.929453	3155	3171
rno-miR-199a-5p	1.97896	6.57044e-22	3.61374e-20	up	LOC102550988	-2.861	3.26713e-08	6.93899e-07	down	protein-coding		isopentenyl-diphosphate delta-isomerase 2-like	Miranda_RNAhybrid	-22.36	167	2	23	-25.7	0.407278	1	23	LOC103694708	-1.20439	0.0100853	0.038356	down	ncRNA		uncharacterized LOC103694708	Miranda_RNAhybrid	-20.08	155	1999	2024	-25.1	0.930108	1993	2024
rno-miR-199a-5p	1.97896	6.57044e-22	3.61374e-20	up	Slc2a5	-1.69674	1.26991e-15	1.12423e-13	down	protein-coding	rno:65197	solute carrier family 2 (facilitated glucose/fructose transporter), member 5	Miranda_RNAhybrid	-26.29	158	67	89	-29.5	0.063401	51	90	LOC103691263	-1.88869	4.14889e-05	0.000384543	down	pseudo		60S ribosomal protein L9 pseudogene	Miranda_RNAhybrid	-23.34	150	1	23	-25.2	0.277814	2	24
rno-miR-199a-5p	1.97896	6.57044e-22	3.61374e-20	up	Slc2a5	-1.69674	1.26991e-15	1.12423e-13	down	protein-coding	rno:65197	solute carrier family 2 (facilitated glucose/fructose transporter), member 5	Miranda_RNAhybrid	-26.29	158	67	89	-29.5	0.063401	51	90	Hspd1-ps3	-1.6014	0.00636242	0.0264334	down	pseudo		heat shock protein 1, pseudogene 3	Miranda_RNAhybrid	-24.88	162	34	56	-26.6	0.639933	34	56
rno-miR-199a-5p	1.97896	6.57044e-22	3.61374e-20	up	Slc2a5	-1.69674	1.26991e-15	1.12423e-13	down	protein-coding	rno:65197	solute carrier family 2 (facilitated glucose/fructose transporter), member 5	Miranda_RNAhybrid	-26.29	158	67	89	-29.5	0.063401	51	90	LOC103694441	-1.93387	0.000114408	0.00092706	down	ncRNA		uncharacterized LOC103694441	Miranda_RNAhybrid	-31.7	155	952	977	-30.8	0.160119	952	978
rno-miR-199a-5p	1.97896	6.57044e-22	3.61374e-20	up	Slc2a5	-1.69674	1.26991e-15	1.12423e-13	down	protein-coding	rno:65197	solute carrier family 2 (facilitated glucose/fructose transporter), member 5	Miranda_RNAhybrid	-26.29	158	67	89	-29.5	0.063401	51	90	LOC103693112	-1.82159	0.00598234	0.0251354	down	ncRNA		uncharacterized LOC103693112	Miranda_RNAhybrid	-21.04	151	792	813	-25.2	0.648205	796	814
rno-miR-199a-5p	1.97896	6.57044e-22	3.61374e-20	up	Slc2a5	-1.69674	1.26991e-15	1.12423e-13	down	protein-coding	rno:65197	solute carrier family 2 (facilitated glucose/fructose transporter), member 5	Miranda_RNAhybrid	-26.29	158	67	89	-29.5	0.063401	51	90	LOC102551002	-1.51205	2.0072e-05	0.000205882	down	ncRNA		uncharacterized LOC102551002	Miranda_RNAhybrid	-22.33	154	1615	1642	-26.5	0.985956	1617	1642
rno-miR-199a-5p	1.97896	6.57044e-22	3.61374e-20	up	Slc2a5	-1.69674	1.26991e-15	1.12423e-13	down	protein-coding	rno:65197	solute carrier family 2 (facilitated glucose/fructose transporter), member 5	Miranda_RNAhybrid	-26.29	158	67	89	-29.5	0.063401	51	90	LOC102553996	-3.09709	6.87326e-07	1.07615e-05	down	ncRNA		uncharacterized LOC102553996	Miranda_RNAhybrid	-23.59	158	3306	3327	-27.6	0.866517	3290	3328
rno-miR-199a-5p	1.97896	6.57044e-22	3.61374e-20	up	Slc2a5	-1.69674	1.26991e-15	1.12423e-13	down	protein-coding	rno:65197	solute carrier family 2 (facilitated glucose/fructose transporter), member 5	Miranda_RNAhybrid	-26.29	158	67	89	-29.5	0.063401	51	90	LOC102546373	-1.9484	0.00124908	0.00696197	down	ncRNA		uncharacterized LOC102546373	Miranda_RNAhybrid	-23.6	151	618	643	-27.2	0.394568	617	643
rno-miR-199a-5p	1.97896	6.57044e-22	3.61374e-20	up	Slc2a5	-1.69674	1.26991e-15	1.12423e-13	down	protein-coding	rno:65197	solute carrier family 2 (facilitated glucose/fructose transporter), member 5	Miranda_RNAhybrid	-26.29	158	67	89	-29.5	0.063401	51	90	LOC102551611	-2.23171	1.82137e-10	6.3843e-09	down	ncRNA		uncharacterized LOC102551611	Miranda_RNAhybrid	-23.5	164	1646	1669	-28	0.803645	1633	1670
rno-miR-199a-5p	1.97896	6.57044e-22	3.61374e-20	up	Slc2a5	-1.69674	1.26991e-15	1.12423e-13	down	protein-coding	rno:65197	solute carrier family 2 (facilitated glucose/fructose transporter), member 5	Miranda_RNAhybrid	-26.29	158	67	89	-29.5	0.063401	51	90	LOC685492	-1.30228	0.00153107	0.00823103	down	pseudo		similar to basic leucine zipper and W2 domains 1	Miranda_RNAhybrid	-22.9	155	3153	3171	-27	0.929453	3155	3171
rno-miR-199a-5p	1.97896	6.57044e-22	3.61374e-20	up	Slc2a5	-1.69674	1.26991e-15	1.12423e-13	down	protein-coding	rno:65197	solute carrier family 2 (facilitated glucose/fructose transporter), member 5	Miranda_RNAhybrid	-26.29	158	67	89	-29.5	0.063401	51	90	LOC103694708	-1.20439	0.0100853	0.038356	down	ncRNA		uncharacterized LOC103694708	Miranda_RNAhybrid	-20.08	155	1999	2024	-25.1	0.930108	1993	2024
rno-miR-199a-5p	1.97896	6.57044e-22	3.61374e-20	up	Mlc1	-1.36798	0.000185714	0.00140174	down	protein-coding	rno:315215	megalencephalic leukoencephalopathy with subcortical cysts 1	Miranda_RNAhybrid	-26.52	155	896	921	-31	0.073149	891	922	LOC103691263	-1.88869	4.14889e-05	0.000384543	down	pseudo		60S ribosomal protein L9 pseudogene	Miranda_RNAhybrid	-23.34	150	1	23	-25.2	0.277814	2	24
rno-miR-199a-5p	1.97896	6.57044e-22	3.61374e-20	up	Mlc1	-1.36798	0.000185714	0.00140174	down	protein-coding	rno:315215	megalencephalic leukoencephalopathy with subcortical cysts 1	Miranda_RNAhybrid	-26.52	155	896	921	-31	0.073149	891	922	Hspd1-ps3	-1.6014	0.00636242	0.0264334	down	pseudo		heat shock protein 1, pseudogene 3	Miranda_RNAhybrid	-24.88	162	34	56	-26.6	0.639933	34	56
rno-miR-199a-5p	1.97896	6.57044e-22	3.61374e-20	up	Mlc1	-1.36798	0.000185714	0.00140174	down	protein-coding	rno:315215	megalencephalic leukoencephalopathy with subcortical cysts 1	Miranda_RNAhybrid	-26.52	155	896	921	-31	0.073149	891	922	LOC103694441	-1.93387	0.000114408	0.00092706	down	ncRNA		uncharacterized LOC103694441	Miranda_RNAhybrid	-31.7	155	952	977	-30.8	0.160119	952	978
rno-miR-199a-5p	1.97896	6.57044e-22	3.61374e-20	up	Mlc1	-1.36798	0.000185714	0.00140174	down	protein-coding	rno:315215	megalencephalic leukoencephalopathy with subcortical cysts 1	Miranda_RNAhybrid	-26.52	155	896	921	-31	0.073149	891	922	LOC103693112	-1.82159	0.00598234	0.0251354	down	ncRNA		uncharacterized LOC103693112	Miranda_RNAhybrid	-21.04	151	792	813	-25.2	0.648205	796	814
rno-miR-199a-5p	1.97896	6.57044e-22	3.61374e-20	up	Mlc1	-1.36798	0.000185714	0.00140174	down	protein-coding	rno:315215	megalencephalic leukoencephalopathy with subcortical cysts 1	Miranda_RNAhybrid	-26.52	155	896	921	-31	0.073149	891	922	LOC102551002	-1.51205	2.0072e-05	0.000205882	down	ncRNA		uncharacterized LOC102551002	Miranda_RNAhybrid	-22.33	154	1615	1642	-26.5	0.985956	1617	1642
rno-miR-199a-5p	1.97896	6.57044e-22	3.61374e-20	up	Mlc1	-1.36798	0.000185714	0.00140174	down	protein-coding	rno:315215	megalencephalic leukoencephalopathy with subcortical cysts 1	Miranda_RNAhybrid	-26.52	155	896	921	-31	0.073149	891	922	LOC102553996	-3.09709	6.87326e-07	1.07615e-05	down	ncRNA		uncharacterized LOC102553996	Miranda_RNAhybrid	-23.59	158	3306	3327	-27.6	0.866517	3290	3328
rno-miR-199a-5p	1.97896	6.57044e-22	3.61374e-20	up	Mlc1	-1.36798	0.000185714	0.00140174	down	protein-coding	rno:315215	megalencephalic leukoencephalopathy with subcortical cysts 1	Miranda_RNAhybrid	-26.52	155	896	921	-31	0.073149	891	922	LOC102546373	-1.9484	0.00124908	0.00696197	down	ncRNA		uncharacterized LOC102546373	Miranda_RNAhybrid	-23.6	151	618	643	-27.2	0.394568	617	643
rno-miR-199a-5p	1.97896	6.57044e-22	3.61374e-20	up	Mlc1	-1.36798	0.000185714	0.00140174	down	protein-coding	rno:315215	megalencephalic leukoencephalopathy with subcortical cysts 1	Miranda_RNAhybrid	-26.52	155	896	921	-31	0.073149	891	922	LOC102551611	-2.23171	1.82137e-10	6.3843e-09	down	ncRNA		uncharacterized LOC102551611	Miranda_RNAhybrid	-23.5	164	1646	1669	-28	0.803645	1633	1670
rno-miR-199a-5p	1.97896	6.57044e-22	3.61374e-20	up	Mlc1	-1.36798	0.000185714	0.00140174	down	protein-coding	rno:315215	megalencephalic leukoencephalopathy with subcortical cysts 1	Miranda_RNAhybrid	-26.52	155	896	921	-31	0.073149	891	922	LOC685492	-1.30228	0.00153107	0.00823103	down	pseudo		similar to basic leucine zipper and W2 domains 1	Miranda_RNAhybrid	-22.9	155	3153	3171	-27	0.929453	3155	3171
rno-miR-199a-5p	1.97896	6.57044e-22	3.61374e-20	up	Mlc1	-1.36798	0.000185714	0.00140174	down	protein-coding	rno:315215	megalencephalic leukoencephalopathy with subcortical cysts 1	Miranda_RNAhybrid	-26.52	155	896	921	-31	0.073149	891	922	LOC103694708	-1.20439	0.0100853	0.038356	down	ncRNA		uncharacterized LOC103694708	Miranda_RNAhybrid	-20.08	155	1999	2024	-25.1	0.930108	1993	2024
rno-miR-199a-5p	1.97896	6.57044e-22	3.61374e-20	up	Ppp1r1a	-2.14723	4.90868e-27	2.38449e-24	down	protein-coding	rno:58977	protein phosphatase 1, regulatory (inhibitor) subunit 1A	Miranda_RNAhybrid	-21.32	161	30	54	-26.8	0.233892	26	54	LOC103691263	-1.88869	4.14889e-05	0.000384543	down	pseudo		60S ribosomal protein L9 pseudogene	Miranda_RNAhybrid	-23.34	150	1	23	-25.2	0.277814	2	24
rno-miR-199a-5p	1.97896	6.57044e-22	3.61374e-20	up	Ppp1r1a	-2.14723	4.90868e-27	2.38449e-24	down	protein-coding	rno:58977	protein phosphatase 1, regulatory (inhibitor) subunit 1A	Miranda_RNAhybrid	-21.32	161	30	54	-26.8	0.233892	26	54	Hspd1-ps3	-1.6014	0.00636242	0.0264334	down	pseudo		heat shock protein 1, pseudogene 3	Miranda_RNAhybrid	-24.88	162	34	56	-26.6	0.639933	34	56
rno-miR-199a-5p	1.97896	6.57044e-22	3.61374e-20	up	Ppp1r1a	-2.14723	4.90868e-27	2.38449e-24	down	protein-coding	rno:58977	protein phosphatase 1, regulatory (inhibitor) subunit 1A	Miranda_RNAhybrid	-21.32	161	30	54	-26.8	0.233892	26	54	LOC103694441	-1.93387	0.000114408	0.00092706	down	ncRNA		uncharacterized LOC103694441	Miranda_RNAhybrid	-31.7	155	952	977	-30.8	0.160119	952	978
rno-miR-199a-5p	1.97896	6.57044e-22	3.61374e-20	up	Ppp1r1a	-2.14723	4.90868e-27	2.38449e-24	down	protein-coding	rno:58977	protein phosphatase 1, regulatory (inhibitor) subunit 1A	Miranda_RNAhybrid	-21.32	161	30	54	-26.8	0.233892	26	54	LOC103693112	-1.82159	0.00598234	0.0251354	down	ncRNA		uncharacterized LOC103693112	Miranda_RNAhybrid	-21.04	151	792	813	-25.2	0.648205	796	814
rno-miR-199a-5p	1.97896	6.57044e-22	3.61374e-20	up	Ppp1r1a	-2.14723	4.90868e-27	2.38449e-24	down	protein-coding	rno:58977	protein phosphatase 1, regulatory (inhibitor) subunit 1A	Miranda_RNAhybrid	-21.32	161	30	54	-26.8	0.233892	26	54	LOC102551002	-1.51205	2.0072e-05	0.000205882	down	ncRNA		uncharacterized LOC102551002	Miranda_RNAhybrid	-22.33	154	1615	1642	-26.5	0.985956	1617	1642
rno-miR-199a-5p	1.97896	6.57044e-22	3.61374e-20	up	Ppp1r1a	-2.14723	4.90868e-27	2.38449e-24	down	protein-coding	rno:58977	protein phosphatase 1, regulatory (inhibitor) subunit 1A	Miranda_RNAhybrid	-21.32	161	30	54	-26.8	0.233892	26	54	LOC102553996	-3.09709	6.87326e-07	1.07615e-05	down	ncRNA		uncharacterized LOC102553996	Miranda_RNAhybrid	-23.59	158	3306	3327	-27.6	0.866517	3290	3328
rno-miR-199a-5p	1.97896	6.57044e-22	3.61374e-20	up	Ppp1r1a	-2.14723	4.90868e-27	2.38449e-24	down	protein-coding	rno:58977	protein phosphatase 1, regulatory (inhibitor) subunit 1A	Miranda_RNAhybrid	-21.32	161	30	54	-26.8	0.233892	26	54	LOC102546373	-1.9484	0.00124908	0.00696197	down	ncRNA		uncharacterized LOC102546373	Miranda_RNAhybrid	-23.6	151	618	643	-27.2	0.394568	617	643
rno-miR-199a-5p	1.97896	6.57044e-22	3.61374e-20	up	Ppp1r1a	-2.14723	4.90868e-27	2.38449e-24	down	protein-coding	rno:58977	protein phosphatase 1, regulatory (inhibitor) subunit 1A	Miranda_RNAhybrid	-21.32	161	30	54	-26.8	0.233892	26	54	LOC102551611	-2.23171	1.82137e-10	6.3843e-09	down	ncRNA		uncharacterized LOC102551611	Miranda_RNAhybrid	-23.5	164	1646	1669	-28	0.803645	1633	1670
rno-miR-199a-5p	1.97896	6.57044e-22	3.61374e-20	up	Ppp1r1a	-2.14723	4.90868e-27	2.38449e-24	down	protein-coding	rno:58977	protein phosphatase 1, regulatory (inhibitor) subunit 1A	Miranda_RNAhybrid	-21.32	161	30	54	-26.8	0.233892	26	54	LOC685492	-1.30228	0.00153107	0.00823103	down	pseudo		similar to basic leucine zipper and W2 domains 1	Miranda_RNAhybrid	-22.9	155	3153	3171	-27	0.929453	3155	3171
rno-miR-199a-5p	1.97896	6.57044e-22	3.61374e-20	up	Ppp1r1a	-2.14723	4.90868e-27	2.38449e-24	down	protein-coding	rno:58977	protein phosphatase 1, regulatory (inhibitor) subunit 1A	Miranda_RNAhybrid	-21.32	161	30	54	-26.8	0.233892	26	54	LOC103694708	-1.20439	0.0100853	0.038356	down	ncRNA		uncharacterized LOC103694708	Miranda_RNAhybrid	-20.08	155	1999	2024	-25.1	0.930108	1993	2024
rno-miR-199a-5p	1.97896	6.57044e-22	3.61374e-20	up	B3galt5	-1.03775	1.63451e-08	3.72634e-07	down	protein-coding	rno:288161	UDP-Gal:betaGlcNAc beta 1,3-galactosyltransferase, polypeptide 5	Miranda_RNAhybrid	-33.37	183	2546	2567	-35.9	0.047852	2545	2567	LOC103691263	-1.88869	4.14889e-05	0.000384543	down	pseudo		60S ribosomal protein L9 pseudogene	Miranda_RNAhybrid	-23.34	150	1	23	-25.2	0.277814	2	24
rno-miR-199a-5p	1.97896	6.57044e-22	3.61374e-20	up	B3galt5	-1.03775	1.63451e-08	3.72634e-07	down	protein-coding	rno:288161	UDP-Gal:betaGlcNAc beta 1,3-galactosyltransferase, polypeptide 5	Miranda_RNAhybrid	-33.37	183	2546	2567	-35.9	0.047852	2545	2567	Hspd1-ps3	-1.6014	0.00636242	0.0264334	down	pseudo		heat shock protein 1, pseudogene 3	Miranda_RNAhybrid	-24.88	162	34	56	-26.6	0.639933	34	56
rno-miR-199a-5p	1.97896	6.57044e-22	3.61374e-20	up	B3galt5	-1.03775	1.63451e-08	3.72634e-07	down	protein-coding	rno:288161	UDP-Gal:betaGlcNAc beta 1,3-galactosyltransferase, polypeptide 5	Miranda_RNAhybrid	-33.37	183	2546	2567	-35.9	0.047852	2545	2567	LOC103694441	-1.93387	0.000114408	0.00092706	down	ncRNA		uncharacterized LOC103694441	Miranda_RNAhybrid	-31.7	155	952	977	-30.8	0.160119	952	978
rno-miR-199a-5p	1.97896	6.57044e-22	3.61374e-20	up	B3galt5	-1.03775	1.63451e-08	3.72634e-07	down	protein-coding	rno:288161	UDP-Gal:betaGlcNAc beta 1,3-galactosyltransferase, polypeptide 5	Miranda_RNAhybrid	-33.37	183	2546	2567	-35.9	0.047852	2545	2567	LOC103693112	-1.82159	0.00598234	0.0251354	down	ncRNA		uncharacterized LOC103693112	Miranda_RNAhybrid	-21.04	151	792	813	-25.2	0.648205	796	814
rno-miR-199a-5p	1.97896	6.57044e-22	3.61374e-20	up	B3galt5	-1.03775	1.63451e-08	3.72634e-07	down	protein-coding	rno:288161	UDP-Gal:betaGlcNAc beta 1,3-galactosyltransferase, polypeptide 5	Miranda_RNAhybrid	-33.37	183	2546	2567	-35.9	0.047852	2545	2567	LOC102551002	-1.51205	2.0072e-05	0.000205882	down	ncRNA		uncharacterized LOC102551002	Miranda_RNAhybrid	-22.33	154	1615	1642	-26.5	0.985956	1617	1642
rno-miR-199a-5p	1.97896	6.57044e-22	3.61374e-20	up	B3galt5	-1.03775	1.63451e-08	3.72634e-07	down	protein-coding	rno:288161	UDP-Gal:betaGlcNAc beta 1,3-galactosyltransferase, polypeptide 5	Miranda_RNAhybrid	-33.37	183	2546	2567	-35.9	0.047852	2545	2567	LOC102553996	-3.09709	6.87326e-07	1.07615e-05	down	ncRNA		uncharacterized LOC102553996	Miranda_RNAhybrid	-23.59	158	3306	3327	-27.6	0.866517	3290	3328
rno-miR-199a-5p	1.97896	6.57044e-22	3.61374e-20	up	B3galt5	-1.03775	1.63451e-08	3.72634e-07	down	protein-coding	rno:288161	UDP-Gal:betaGlcNAc beta 1,3-galactosyltransferase, polypeptide 5	Miranda_RNAhybrid	-33.37	183	2546	2567	-35.9	0.047852	2545	2567	LOC102546373	-1.9484	0.00124908	0.00696197	down	ncRNA		uncharacterized LOC102546373	Miranda_RNAhybrid	-23.6	151	618	643	-27.2	0.394568	617	643
rno-miR-199a-5p	1.97896	6.57044e-22	3.61374e-20	up	B3galt5	-1.03775	1.63451e-08	3.72634e-07	down	protein-coding	rno:288161	UDP-Gal:betaGlcNAc beta 1,3-galactosyltransferase, polypeptide 5	Miranda_RNAhybrid	-33.37	183	2546	2567	-35.9	0.047852	2545	2567	LOC102551611	-2.23171	1.82137e-10	6.3843e-09	down	ncRNA		uncharacterized LOC102551611	Miranda_RNAhybrid	-23.5	164	1646	1669	-28	0.803645	1633	1670
rno-miR-199a-5p	1.97896	6.57044e-22	3.61374e-20	up	B3galt5	-1.03775	1.63451e-08	3.72634e-07	down	protein-coding	rno:288161	UDP-Gal:betaGlcNAc beta 1,3-galactosyltransferase, polypeptide 5	Miranda_RNAhybrid	-33.37	183	2546	2567	-35.9	0.047852	2545	2567	LOC685492	-1.30228	0.00153107	0.00823103	down	pseudo		similar to basic leucine zipper and W2 domains 1	Miranda_RNAhybrid	-22.9	155	3153	3171	-27	0.929453	3155	3171
rno-miR-199a-5p	1.97896	6.57044e-22	3.61374e-20	up	B3galt5	-1.03775	1.63451e-08	3.72634e-07	down	protein-coding	rno:288161	UDP-Gal:betaGlcNAc beta 1,3-galactosyltransferase, polypeptide 5	Miranda_RNAhybrid	-33.37	183	2546	2567	-35.9	0.047852	2545	2567	LOC103694708	-1.20439	0.0100853	0.038356	down	ncRNA		uncharacterized LOC103694708	Miranda_RNAhybrid	-20.08	155	1999	2024	-25.1	0.930108	1993	2024
rno-miR-199a-5p	1.97896	6.57044e-22	3.61374e-20	up	Adssl1	-1.23669	0.007454	0.0299567	down	protein-coding	rno:684425	adenylosuccinate synthase like 1	Miranda_RNAhybrid	-23.34	161	177	199	-26.3	0.124215	177	200	LOC103691263	-1.88869	4.14889e-05	0.000384543	down	pseudo		60S ribosomal protein L9 pseudogene	Miranda_RNAhybrid	-23.34	150	1	23	-25.2	0.277814	2	24
rno-miR-199a-5p	1.97896	6.57044e-22	3.61374e-20	up	Adssl1	-1.23669	0.007454	0.0299567	down	protein-coding	rno:684425	adenylosuccinate synthase like 1	Miranda_RNAhybrid	-23.34	161	177	199	-26.3	0.124215	177	200	Hspd1-ps3	-1.6014	0.00636242	0.0264334	down	pseudo		heat shock protein 1, pseudogene 3	Miranda_RNAhybrid	-24.88	162	34	56	-26.6	0.639933	34	56
rno-miR-199a-5p	1.97896	6.57044e-22	3.61374e-20	up	Adssl1	-1.23669	0.007454	0.0299567	down	protein-coding	rno:684425	adenylosuccinate synthase like 1	Miranda_RNAhybrid	-23.34	161	177	199	-26.3	0.124215	177	200	LOC103694441	-1.93387	0.000114408	0.00092706	down	ncRNA		uncharacterized LOC103694441	Miranda_RNAhybrid	-31.7	155	952	977	-30.8	0.160119	952	978
rno-miR-199a-5p	1.97896	6.57044e-22	3.61374e-20	up	Adssl1	-1.23669	0.007454	0.0299567	down	protein-coding	rno:684425	adenylosuccinate synthase like 1	Miranda_RNAhybrid	-23.34	161	177	199	-26.3	0.124215	177	200	LOC103693112	-1.82159	0.00598234	0.0251354	down	ncRNA		uncharacterized LOC103693112	Miranda_RNAhybrid	-21.04	151	792	813	-25.2	0.648205	796	814
rno-miR-199a-5p	1.97896	6.57044e-22	3.61374e-20	up	Adssl1	-1.23669	0.007454	0.0299567	down	protein-coding	rno:684425	adenylosuccinate synthase like 1	Miranda_RNAhybrid	-23.34	161	177	199	-26.3	0.124215	177	200	LOC102551002	-1.51205	2.0072e-05	0.000205882	down	ncRNA		uncharacterized LOC102551002	Miranda_RNAhybrid	-22.33	154	1615	1642	-26.5	0.985956	1617	1642
rno-miR-199a-5p	1.97896	6.57044e-22	3.61374e-20	up	Adssl1	-1.23669	0.007454	0.0299567	down	protein-coding	rno:684425	adenylosuccinate synthase like 1	Miranda_RNAhybrid	-23.34	161	177	199	-26.3	0.124215	177	200	LOC102553996	-3.09709	6.87326e-07	1.07615e-05	down	ncRNA		uncharacterized LOC102553996	Miranda_RNAhybrid	-23.59	158	3306	3327	-27.6	0.866517	3290	3328
rno-miR-199a-5p	1.97896	6.57044e-22	3.61374e-20	up	Adssl1	-1.23669	0.007454	0.0299567	down	protein-coding	rno:684425	adenylosuccinate synthase like 1	Miranda_RNAhybrid	-23.34	161	177	199	-26.3	0.124215	177	200	LOC102546373	-1.9484	0.00124908	0.00696197	down	ncRNA		uncharacterized LOC102546373	Miranda_RNAhybrid	-23.6	151	618	643	-27.2	0.394568	617	643
rno-miR-199a-5p	1.97896	6.57044e-22	3.61374e-20	up	Adssl1	-1.23669	0.007454	0.0299567	down	protein-coding	rno:684425	adenylosuccinate synthase like 1	Miranda_RNAhybrid	-23.34	161	177	199	-26.3	0.124215	177	200	LOC102551611	-2.23171	1.82137e-10	6.3843e-09	down	ncRNA		uncharacterized LOC102551611	Miranda_RNAhybrid	-23.5	164	1646	1669	-28	0.803645	1633	1670
rno-miR-199a-5p	1.97896	6.57044e-22	3.61374e-20	up	Adssl1	-1.23669	0.007454	0.0299567	down	protein-coding	rno:684425	adenylosuccinate synthase like 1	Miranda_RNAhybrid	-23.34	161	177	199	-26.3	0.124215	177	200	LOC685492	-1.30228	0.00153107	0.00823103	down	pseudo		similar to basic leucine zipper and W2 domains 1	Miranda_RNAhybrid	-22.9	155	3153	3171	-27	0.929453	3155	3171
rno-miR-199a-5p	1.97896	6.57044e-22	3.61374e-20	up	Adssl1	-1.23669	0.007454	0.0299567	down	protein-coding	rno:684425	adenylosuccinate synthase like 1	Miranda_RNAhybrid	-23.34	161	177	199	-26.3	0.124215	177	200	LOC103694708	-1.20439	0.0100853	0.038356	down	ncRNA		uncharacterized LOC103694708	Miranda_RNAhybrid	-20.08	155	1999	2024	-25.1	0.930108	1993	2024
rno-miR-199a-5p	1.97896	6.57044e-22	3.61374e-20	up	Pim3	-1.68547	2.36481e-16	2.28578e-14	down	protein-coding	rno:64534	Pim-3 proto-oncogene, serine/threonine kinase	Miranda_RNAhybrid	-23.18	152	9	31	-29.7	0.10563	1	32	LOC103691263	-1.88869	4.14889e-05	0.000384543	down	pseudo		60S ribosomal protein L9 pseudogene	Miranda_RNAhybrid	-23.34	150	1	23	-25.2	0.277814	2	24
rno-miR-199a-5p	1.97896	6.57044e-22	3.61374e-20	up	Pim3	-1.68547	2.36481e-16	2.28578e-14	down	protein-coding	rno:64534	Pim-3 proto-oncogene, serine/threonine kinase	Miranda_RNAhybrid	-23.18	152	9	31	-29.7	0.10563	1	32	Hspd1-ps3	-1.6014	0.00636242	0.0264334	down	pseudo		heat shock protein 1, pseudogene 3	Miranda_RNAhybrid	-24.88	162	34	56	-26.6	0.639933	34	56
rno-miR-199a-5p	1.97896	6.57044e-22	3.61374e-20	up	Pim3	-1.68547	2.36481e-16	2.28578e-14	down	protein-coding	rno:64534	Pim-3 proto-oncogene, serine/threonine kinase	Miranda_RNAhybrid	-23.18	152	9	31	-29.7	0.10563	1	32	LOC103694441	-1.93387	0.000114408	0.00092706	down	ncRNA		uncharacterized LOC103694441	Miranda_RNAhybrid	-31.7	155	952	977	-30.8	0.160119	952	978
rno-miR-199a-5p	1.97896	6.57044e-22	3.61374e-20	up	Pim3	-1.68547	2.36481e-16	2.28578e-14	down	protein-coding	rno:64534	Pim-3 proto-oncogene, serine/threonine kinase	Miranda_RNAhybrid	-23.18	152	9	31	-29.7	0.10563	1	32	LOC103693112	-1.82159	0.00598234	0.0251354	down	ncRNA		uncharacterized LOC103693112	Miranda_RNAhybrid	-21.04	151	792	813	-25.2	0.648205	796	814
rno-miR-199a-5p	1.97896	6.57044e-22	3.61374e-20	up	Pim3	-1.68547	2.36481e-16	2.28578e-14	down	protein-coding	rno:64534	Pim-3 proto-oncogene, serine/threonine kinase	Miranda_RNAhybrid	-23.18	152	9	31	-29.7	0.10563	1	32	LOC102551002	-1.51205	2.0072e-05	0.000205882	down	ncRNA		uncharacterized LOC102551002	Miranda_RNAhybrid	-22.33	154	1615	1642	-26.5	0.985956	1617	1642
rno-miR-199a-5p	1.97896	6.57044e-22	3.61374e-20	up	Pim3	-1.68547	2.36481e-16	2.28578e-14	down	protein-coding	rno:64534	Pim-3 proto-oncogene, serine/threonine kinase	Miranda_RNAhybrid	-23.18	152	9	31	-29.7	0.10563	1	32	LOC102553996	-3.09709	6.87326e-07	1.07615e-05	down	ncRNA		uncharacterized LOC102553996	Miranda_RNAhybrid	-23.59	158	3306	3327	-27.6	0.866517	3290	3328
rno-miR-199a-5p	1.97896	6.57044e-22	3.61374e-20	up	Pim3	-1.68547	2.36481e-16	2.28578e-14	down	protein-coding	rno:64534	Pim-3 proto-oncogene, serine/threonine kinase	Miranda_RNAhybrid	-23.18	152	9	31	-29.7	0.10563	1	32	LOC102546373	-1.9484	0.00124908	0.00696197	down	ncRNA		uncharacterized LOC102546373	Miranda_RNAhybrid	-23.6	151	618	643	-27.2	0.394568	617	643
rno-miR-199a-5p	1.97896	6.57044e-22	3.61374e-20	up	Pim3	-1.68547	2.36481e-16	2.28578e-14	down	protein-coding	rno:64534	Pim-3 proto-oncogene, serine/threonine kinase	Miranda_RNAhybrid	-23.18	152	9	31	-29.7	0.10563	1	32	LOC102551611	-2.23171	1.82137e-10	6.3843e-09	down	ncRNA		uncharacterized LOC102551611	Miranda_RNAhybrid	-23.5	164	1646	1669	-28	0.803645	1633	1670
rno-miR-199a-5p	1.97896	6.57044e-22	3.61374e-20	up	Pim3	-1.68547	2.36481e-16	2.28578e-14	down	protein-coding	rno:64534	Pim-3 proto-oncogene, serine/threonine kinase	Miranda_RNAhybrid	-23.18	152	9	31	-29.7	0.10563	1	32	LOC685492	-1.30228	0.00153107	0.00823103	down	pseudo		similar to basic leucine zipper and W2 domains 1	Miranda_RNAhybrid	-22.9	155	3153	3171	-27	0.929453	3155	3171
rno-miR-199a-5p	1.97896	6.57044e-22	3.61374e-20	up	Pim3	-1.68547	2.36481e-16	2.28578e-14	down	protein-coding	rno:64534	Pim-3 proto-oncogene, serine/threonine kinase	Miranda_RNAhybrid	-23.18	152	9	31	-29.7	0.10563	1	32	LOC103694708	-1.20439	0.0100853	0.038356	down	ncRNA		uncharacterized LOC103694708	Miranda_RNAhybrid	-20.08	155	1999	2024	-25.1	0.930108	1993	2024
rno-miR-146b-5p	2.43814	5.54756e-28	9.15347e-26	up	Htr5b	-2.55714	0.00122949	0.00687099	down	protein-coding	rno:79247	5-hydroxytryptamine (serotonin) receptor 5B	Miranda_RNAhybrid	-24.13	162	131	154	-29.5	0.085478	132	155	LOC102556705	-1.42889	0.00184109	0.00955864	down	ncRNA		uncharacterized LOC102556705	Miranda_RNAhybrid	-20.89	158	574	594	-25.4	0.649633	575	594
rno-miR-146b-5p	2.43814	5.54756e-28	9.15347e-26	up	Htr5b	-2.55714	0.00122949	0.00687099	down	protein-coding	rno:79247	5-hydroxytryptamine (serotonin) receptor 5B	Miranda_RNAhybrid	-24.13	162	131	154	-29.5	0.085478	132	155	LOC102547304	-1.82923	0.000113915	0.000924642	down	ncRNA		uncharacterized LOC102547304	Miranda_RNAhybrid	-21.38	165	2410	2433	-28.2	0.775426	2409	2433
rno-miR-146b-5p	2.43814	5.54756e-28	9.15347e-26	up	Htr5b	-2.55714	0.00122949	0.00687099	down	protein-coding	rno:79247	5-hydroxytryptamine (serotonin) receptor 5B	Miranda_RNAhybrid	-24.13	162	131	154	-29.5	0.085478	132	155	Tnxa-ps1	-1.12048	0.000121105	0.000974241	down	pseudo		tenascin XA, pseudogene 1	Miranda_RNAhybrid	-20.98	156	528	552	-25.1	0.509366	519	553
rno-miR-146b-5p	2.43814	5.54756e-28	9.15347e-26	up	Htr5b	-2.55714	0.00122949	0.00687099	down	protein-coding	rno:79247	5-hydroxytryptamine (serotonin) receptor 5B	Miranda_RNAhybrid	-24.13	162	131	154	-29.5	0.085478	132	155	LOC102547378	-3.94968	0.000824841	0.00490632	down	pseudo		meteorin-like protein-like	Miranda_RNAhybrid	-23.22	163	1459	1482	-29.2	0.435869	1447	1482
rno-miR-146b-5p	2.43814	5.54756e-28	9.15347e-26	up	Cmbl	-1.0222	1.89274e-05	0.000195838	down	protein-coding	rno:310201	carboxymethylenebutenolidase homolog (Pseudomonas)	Miranda_RNAhybrid	-24.89	172	287	312	-28.3	0.045799	289	313	LOC102556705	-1.42889	0.00184109	0.00955864	down	ncRNA		uncharacterized LOC102556705	Miranda_RNAhybrid	-20.89	158	574	594	-25.4	0.649633	575	594
rno-miR-146b-5p	2.43814	5.54756e-28	9.15347e-26	up	Cmbl	-1.0222	1.89274e-05	0.000195838	down	protein-coding	rno:310201	carboxymethylenebutenolidase homolog (Pseudomonas)	Miranda_RNAhybrid	-24.89	172	287	312	-28.3	0.045799	289	313	LOC102547304	-1.82923	0.000113915	0.000924642	down	ncRNA		uncharacterized LOC102547304	Miranda_RNAhybrid	-21.38	165	2410	2433	-28.2	0.775426	2409	2433
rno-miR-146b-5p	2.43814	5.54756e-28	9.15347e-26	up	Cmbl	-1.0222	1.89274e-05	0.000195838	down	protein-coding	rno:310201	carboxymethylenebutenolidase homolog (Pseudomonas)	Miranda_RNAhybrid	-24.89	172	287	312	-28.3	0.045799	289	313	Tnxa-ps1	-1.12048	0.000121105	0.000974241	down	pseudo		tenascin XA, pseudogene 1	Miranda_RNAhybrid	-20.98	156	528	552	-25.1	0.509366	519	553
rno-miR-146b-5p	2.43814	5.54756e-28	9.15347e-26	up	Cmbl	-1.0222	1.89274e-05	0.000195838	down	protein-coding	rno:310201	carboxymethylenebutenolidase homolog (Pseudomonas)	Miranda_RNAhybrid	-24.89	172	287	312	-28.3	0.045799	289	313	LOC102547378	-3.94968	0.000824841	0.00490632	down	pseudo		meteorin-like protein-like	Miranda_RNAhybrid	-23.22	163	1459	1482	-29.2	0.435869	1447	1482
rno-miR-146b-5p	2.43814	5.54756e-28	9.15347e-26	up	Mybl1	-1.83719	8.49801e-12	3.98502e-10	down	protein-coding	rno:297783	myeloblastosis oncogene-like 1	Miranda_RNAhybrid	-21.68	158	1475	1498	-25.8	0.837221	1476	1499	LOC102556705	-1.42889	0.00184109	0.00955864	down	ncRNA		uncharacterized LOC102556705	Miranda_RNAhybrid	-20.89	158	574	594	-25.4	0.649633	575	594
rno-miR-146b-5p	2.43814	5.54756e-28	9.15347e-26	up	Mybl1	-1.83719	8.49801e-12	3.98502e-10	down	protein-coding	rno:297783	myeloblastosis oncogene-like 1	Miranda_RNAhybrid	-21.68	158	1475	1498	-25.8	0.837221	1476	1499	LOC102547304	-1.82923	0.000113915	0.000924642	down	ncRNA		uncharacterized LOC102547304	Miranda_RNAhybrid	-21.38	165	2410	2433	-28.2	0.775426	2409	2433
rno-miR-146b-5p	2.43814	5.54756e-28	9.15347e-26	up	Mybl1	-1.83719	8.49801e-12	3.98502e-10	down	protein-coding	rno:297783	myeloblastosis oncogene-like 1	Miranda_RNAhybrid	-21.68	158	1475	1498	-25.8	0.837221	1476	1499	Tnxa-ps1	-1.12048	0.000121105	0.000974241	down	pseudo		tenascin XA, pseudogene 1	Miranda_RNAhybrid	-20.98	156	528	552	-25.1	0.509366	519	553
rno-miR-146b-5p	2.43814	5.54756e-28	9.15347e-26	up	Mybl1	-1.83719	8.49801e-12	3.98502e-10	down	protein-coding	rno:297783	myeloblastosis oncogene-like 1	Miranda_RNAhybrid	-21.68	158	1475	1498	-25.8	0.837221	1476	1499	LOC102547378	-3.94968	0.000824841	0.00490632	down	pseudo		meteorin-like protein-like	Miranda_RNAhybrid	-23.22	163	1459	1482	-29.2	0.435869	1447	1482
rno-miR-146b-5p	2.43814	5.54756e-28	9.15347e-26	up	Rgs6	-1.49829	0.0021306	0.0108041	down	protein-coding	rno:54295	regulator of G-protein signaling 6	Miranda_RNAhybrid	-21.61	159	532	559	-25.1	0.530832	532	559	LOC102556705	-1.42889	0.00184109	0.00955864	down	ncRNA		uncharacterized LOC102556705	Miranda_RNAhybrid	-20.89	158	574	594	-25.4	0.649633	575	594
rno-miR-146b-5p	2.43814	5.54756e-28	9.15347e-26	up	Rgs6	-1.49829	0.0021306	0.0108041	down	protein-coding	rno:54295	regulator of G-protein signaling 6	Miranda_RNAhybrid	-21.61	159	532	559	-25.1	0.530832	532	559	LOC102547304	-1.82923	0.000113915	0.000924642	down	ncRNA		uncharacterized LOC102547304	Miranda_RNAhybrid	-21.38	165	2410	2433	-28.2	0.775426	2409	2433
rno-miR-146b-5p	2.43814	5.54756e-28	9.15347e-26	up	Rgs6	-1.49829	0.0021306	0.0108041	down	protein-coding	rno:54295	regulator of G-protein signaling 6	Miranda_RNAhybrid	-21.61	159	532	559	-25.1	0.530832	532	559	Tnxa-ps1	-1.12048	0.000121105	0.000974241	down	pseudo		tenascin XA, pseudogene 1	Miranda_RNAhybrid	-20.98	156	528	552	-25.1	0.509366	519	553
rno-miR-146b-5p	2.43814	5.54756e-28	9.15347e-26	up	Rgs6	-1.49829	0.0021306	0.0108041	down	protein-coding	rno:54295	regulator of G-protein signaling 6	Miranda_RNAhybrid	-21.61	159	532	559	-25.1	0.530832	532	559	LOC102547378	-3.94968	0.000824841	0.00490632	down	pseudo		meteorin-like protein-like	Miranda_RNAhybrid	-23.22	163	1459	1482	-29.2	0.435869	1447	1482
rno-miR-301b-3p	2.96661	0.00511156	0.0283498	up	Slc22a2	-2.25051	3.15466e-14	2.20535e-12	down	protein-coding	rno:29503	solute carrier family 22 (organic cation transporter), member 2	Miranda_RNAhybrid	-25.19	161	21	43	-27.9	0.02375	21	44	LOC102547304	-1.82923	0.000113915	0.000924642	down	ncRNA		uncharacterized LOC102547304	Miranda_RNAhybrid	-26.28	177	4184	4206	-29.7	0.446338	4184	4206
rno-miR-301b-3p	2.96661	0.00511156	0.0283498	up	Arhgef37	-1.2822	4.67306e-05	0.000426656	down	protein-coding	rno:307398	Rho guanine nucleotide exchange factor (GEF) 37	Miranda_RNAhybrid	-22.33	162	2504	2527	-25.5	0.826482	2515	2528	LOC102547304	-1.82923	0.000113915	0.000924642	down	ncRNA		uncharacterized LOC102547304	Miranda_RNAhybrid	-26.28	177	4184	4206	-29.7	0.446338	4184	4206
rno-miR-219a-1-3p	-1.11255	5.48091e-05	0.000556523	down	LOC103693780	1.37747	5.27177e-08	1.07046e-06	up	protein-coding		2-oxoglutarate dehydrogenase, mitochondrial-like	Miranda_RNAhybrid	-23.23	151	1124	1145	-26.2	0.748199	1120	1146	LOC102556061	1.00887	0.00190451	0.00984744	up	ncRNA		uncharacterized LOC102556061	Miranda_RNAhybrid	-20.18	152	3991	4013	-25.2	0.993046	3990	4014
rno-miR-219a-1-3p	-1.11255	5.48091e-05	0.000556523	down	LOC103693780	1.37747	5.27177e-08	1.07046e-06	up	protein-coding		2-oxoglutarate dehydrogenase, mitochondrial-like	Miranda_RNAhybrid	-23.23	151	1124	1145	-26.2	0.748199	1120	1146	LOC100911065	1.32883	0.000192512	0.00144613	up	pseudo		microtubule-associated tumor suppressor 1 homolog	Miranda_RNAhybrid	-30.4	158	67	88	-33.5	0.082686	69	89
rno-miR-219a-1-3p	-1.11255	5.48091e-05	0.000556523	down	LOC103693780	1.37747	5.27177e-08	1.07046e-06	up	protein-coding		2-oxoglutarate dehydrogenase, mitochondrial-like	Miranda_RNAhybrid	-23.23	151	1124	1145	-26.2	0.748199	1120	1146	LOC100912040	2.60793	0.000767694	0.00461127	up	pseudo		UDP-glucuronosyltransferase 1-7-like	Miranda_RNAhybrid	-21.05	152	94	114	-27.2	0.751355	421	449
rno-miR-219a-1-3p	-1.11255	5.48091e-05	0.000556523	down	LOC103693780	1.37747	5.27177e-08	1.07046e-06	up	protein-coding		2-oxoglutarate dehydrogenase, mitochondrial-like	Miranda_RNAhybrid	-23.23	151	1124	1145	-26.2	0.748199	1120	1146	LOC102555421	1.12873	0.00934505	0.0360061	up	pseudo		60S ribosomal protein L10-like	Miranda_RNAhybrid	-25.03	155	627	648	-27.6	0.664776	785	824
rno-miR-219a-1-3p	-1.11255	5.48091e-05	0.000556523	down	LOC103693780	1.37747	5.27177e-08	1.07046e-06	up	protein-coding		2-oxoglutarate dehydrogenase, mitochondrial-like	Miranda_RNAhybrid	-23.23	151	1124	1145	-26.2	0.748199	1120	1146	LOC102555374	1.64346	0.0011212	0.00635959	up	ncRNA		uncharacterized LOC102555374	Miranda_RNAhybrid	-27.35	151	1234	1255	-28.8	0.649846	549	571
rno-miR-219a-1-3p	-1.11255	5.48091e-05	0.000556523	down	Camk1d	1.52701	1.05568e-09	3.15455e-08	up	protein-coding	rno:307124	calcium/calmodulin-dependent protein kinase ID	Miranda_RNAhybrid	-20.31	153	1725	1748	-28.2	0.665937	34	68	LOC102556061	1.00887	0.00190451	0.00984744	up	ncRNA		uncharacterized LOC102556061	Miranda_RNAhybrid	-20.18	152	3991	4013	-25.2	0.993046	3990	4014
rno-miR-219a-1-3p	-1.11255	5.48091e-05	0.000556523	down	Camk1d	1.52701	1.05568e-09	3.15455e-08	up	protein-coding	rno:307124	calcium/calmodulin-dependent protein kinase ID	Miranda_RNAhybrid	-20.31	153	1725	1748	-28.2	0.665937	34	68	LOC100911065	1.32883	0.000192512	0.00144613	up	pseudo		microtubule-associated tumor suppressor 1 homolog	Miranda_RNAhybrid	-30.4	158	67	88	-33.5	0.082686	69	89
rno-miR-219a-1-3p	-1.11255	5.48091e-05	0.000556523	down	Camk1d	1.52701	1.05568e-09	3.15455e-08	up	protein-coding	rno:307124	calcium/calmodulin-dependent protein kinase ID	Miranda_RNAhybrid	-20.31	153	1725	1748	-28.2	0.665937	34	68	LOC100912040	2.60793	0.000767694	0.00461127	up	pseudo		UDP-glucuronosyltransferase 1-7-like	Miranda_RNAhybrid	-21.05	152	94	114	-27.2	0.751355	421	449
rno-miR-219a-1-3p	-1.11255	5.48091e-05	0.000556523	down	Camk1d	1.52701	1.05568e-09	3.15455e-08	up	protein-coding	rno:307124	calcium/calmodulin-dependent protein kinase ID	Miranda_RNAhybrid	-20.31	153	1725	1748	-28.2	0.665937	34	68	LOC102555421	1.12873	0.00934505	0.0360061	up	pseudo		60S ribosomal protein L10-like	Miranda_RNAhybrid	-25.03	155	627	648	-27.6	0.664776	785	824
rno-miR-219a-1-3p	-1.11255	5.48091e-05	0.000556523	down	Camk1d	1.52701	1.05568e-09	3.15455e-08	up	protein-coding	rno:307124	calcium/calmodulin-dependent protein kinase ID	Miranda_RNAhybrid	-20.31	153	1725	1748	-28.2	0.665937	34	68	LOC102555374	1.64346	0.0011212	0.00635959	up	ncRNA		uncharacterized LOC102555374	Miranda_RNAhybrid	-27.35	151	1234	1255	-28.8	0.649846	549	571
rno-miR-219a-1-3p	-1.11255	5.48091e-05	0.000556523	down	Antxr2	1.00022	8.71644e-07	1.31895e-05	up	protein-coding	rno:305633	anthrax toxin receptor 2	Miranda_RNAhybrid	-21.79	152	985	1009	-29	0.349396	978	1010	LOC102556061	1.00887	0.00190451	0.00984744	up	ncRNA		uncharacterized LOC102556061	Miranda_RNAhybrid	-20.18	152	3991	4013	-25.2	0.993046	3990	4014
rno-miR-219a-1-3p	-1.11255	5.48091e-05	0.000556523	down	Antxr2	1.00022	8.71644e-07	1.31895e-05	up	protein-coding	rno:305633	anthrax toxin receptor 2	Miranda_RNAhybrid	-21.79	152	985	1009	-29	0.349396	978	1010	LOC100911065	1.32883	0.000192512	0.00144613	up	pseudo		microtubule-associated tumor suppressor 1 homolog	Miranda_RNAhybrid	-30.4	158	67	88	-33.5	0.082686	69	89
rno-miR-219a-1-3p	-1.11255	5.48091e-05	0.000556523	down	Antxr2	1.00022	8.71644e-07	1.31895e-05	up	protein-coding	rno:305633	anthrax toxin receptor 2	Miranda_RNAhybrid	-21.79	152	985	1009	-29	0.349396	978	1010	LOC100912040	2.60793	0.000767694	0.00461127	up	pseudo		UDP-glucuronosyltransferase 1-7-like	Miranda_RNAhybrid	-21.05	152	94	114	-27.2	0.751355	421	449
rno-miR-219a-1-3p	-1.11255	5.48091e-05	0.000556523	down	Antxr2	1.00022	8.71644e-07	1.31895e-05	up	protein-coding	rno:305633	anthrax toxin receptor 2	Miranda_RNAhybrid	-21.79	152	985	1009	-29	0.349396	978	1010	LOC102555421	1.12873	0.00934505	0.0360061	up	pseudo		60S ribosomal protein L10-like	Miranda_RNAhybrid	-25.03	155	627	648	-27.6	0.664776	785	824
rno-miR-219a-1-3p	-1.11255	5.48091e-05	0.000556523	down	Antxr2	1.00022	8.71644e-07	1.31895e-05	up	protein-coding	rno:305633	anthrax toxin receptor 2	Miranda_RNAhybrid	-21.79	152	985	1009	-29	0.349396	978	1010	LOC102555374	1.64346	0.0011212	0.00635959	up	ncRNA		uncharacterized LOC102555374	Miranda_RNAhybrid	-27.35	151	1234	1255	-28.8	0.649846	549	571
rno-miR-219a-1-3p	-1.11255	5.48091e-05	0.000556523	down	Antxr1	1.3419	8.40923e-07	1.2745e-05	up	protein-coding	rno:362393	anthrax toxin receptor 1	Miranda_RNAhybrid	-21.4	158	18	38	-25.5	0.708086	411	434	LOC102556061	1.00887	0.00190451	0.00984744	up	ncRNA		uncharacterized LOC102556061	Miranda_RNAhybrid	-20.18	152	3991	4013	-25.2	0.993046	3990	4014
rno-miR-219a-1-3p	-1.11255	5.48091e-05	0.000556523	down	Antxr1	1.3419	8.40923e-07	1.2745e-05	up	protein-coding	rno:362393	anthrax toxin receptor 1	Miranda_RNAhybrid	-21.4	158	18	38	-25.5	0.708086	411	434	LOC100911065	1.32883	0.000192512	0.00144613	up	pseudo		microtubule-associated tumor suppressor 1 homolog	Miranda_RNAhybrid	-30.4	158	67	88	-33.5	0.082686	69	89
rno-miR-219a-1-3p	-1.11255	5.48091e-05	0.000556523	down	Antxr1	1.3419	8.40923e-07	1.2745e-05	up	protein-coding	rno:362393	anthrax toxin receptor 1	Miranda_RNAhybrid	-21.4	158	18	38	-25.5	0.708086	411	434	LOC100912040	2.60793	0.000767694	0.00461127	up	pseudo		UDP-glucuronosyltransferase 1-7-like	Miranda_RNAhybrid	-21.05	152	94	114	-27.2	0.751355	421	449
rno-miR-219a-1-3p	-1.11255	5.48091e-05	0.000556523	down	Antxr1	1.3419	8.40923e-07	1.2745e-05	up	protein-coding	rno:362393	anthrax toxin receptor 1	Miranda_RNAhybrid	-21.4	158	18	38	-25.5	0.708086	411	434	LOC102555421	1.12873	0.00934505	0.0360061	up	pseudo		60S ribosomal protein L10-like	Miranda_RNAhybrid	-25.03	155	627	648	-27.6	0.664776	785	824
rno-miR-219a-1-3p	-1.11255	5.48091e-05	0.000556523	down	Antxr1	1.3419	8.40923e-07	1.2745e-05	up	protein-coding	rno:362393	anthrax toxin receptor 1	Miranda_RNAhybrid	-21.4	158	18	38	-25.5	0.708086	411	434	LOC102555374	1.64346	0.0011212	0.00635959	up	ncRNA		uncharacterized LOC102555374	Miranda_RNAhybrid	-27.35	151	1234	1255	-28.8	0.649846	549	571
rno-miR-219a-1-3p	-1.11255	5.48091e-05	0.000556523	down	Tnfrsf22	1.52454	0.00175995	0.00922311	up	protein-coding	rno:686008	tumor necrosis factor receptor superfamily, member 22	Miranda_RNAhybrid	-24.3	158	180	205	-28.2	0.031348	182	206	LOC102556061	1.00887	0.00190451	0.00984744	up	ncRNA		uncharacterized LOC102556061	Miranda_RNAhybrid	-20.18	152	3991	4013	-25.2	0.993046	3990	4014
rno-miR-219a-1-3p	-1.11255	5.48091e-05	0.000556523	down	Tnfrsf22	1.52454	0.00175995	0.00922311	up	protein-coding	rno:686008	tumor necrosis factor receptor superfamily, member 22	Miranda_RNAhybrid	-24.3	158	180	205	-28.2	0.031348	182	206	LOC100911065	1.32883	0.000192512	0.00144613	up	pseudo		microtubule-associated tumor suppressor 1 homolog	Miranda_RNAhybrid	-30.4	158	67	88	-33.5	0.082686	69	89
rno-miR-219a-1-3p	-1.11255	5.48091e-05	0.000556523	down	Tnfrsf22	1.52454	0.00175995	0.00922311	up	protein-coding	rno:686008	tumor necrosis factor receptor superfamily, member 22	Miranda_RNAhybrid	-24.3	158	180	205	-28.2	0.031348	182	206	LOC100912040	2.60793	0.000767694	0.00461127	up	pseudo		UDP-glucuronosyltransferase 1-7-like	Miranda_RNAhybrid	-21.05	152	94	114	-27.2	0.751355	421	449
rno-miR-219a-1-3p	-1.11255	5.48091e-05	0.000556523	down	Tnfrsf22	1.52454	0.00175995	0.00922311	up	protein-coding	rno:686008	tumor necrosis factor receptor superfamily, member 22	Miranda_RNAhybrid	-24.3	158	180	205	-28.2	0.031348	182	206	LOC102555421	1.12873	0.00934505	0.0360061	up	pseudo		60S ribosomal protein L10-like	Miranda_RNAhybrid	-25.03	155	627	648	-27.6	0.664776	785	824
rno-miR-219a-1-3p	-1.11255	5.48091e-05	0.000556523	down	Tnfrsf22	1.52454	0.00175995	0.00922311	up	protein-coding	rno:686008	tumor necrosis factor receptor superfamily, member 22	Miranda_RNAhybrid	-24.3	158	180	205	-28.2	0.031348	182	206	LOC102555374	1.64346	0.0011212	0.00635959	up	ncRNA		uncharacterized LOC102555374	Miranda_RNAhybrid	-27.35	151	1234	1255	-28.8	0.649846	549	571
rno-miR-219a-1-3p	-1.11255	5.48091e-05	0.000556523	down	Adamts2	3.07187	3.77474e-20	6.6834e-18	up	protein-coding	rno:287899	ADAM metallopeptidase with thrombospondin type 1 motif, 2	Miranda_RNAhybrid	-22.89	154	164	184	-27.6	0.265818	164	184	LOC102556061	1.00887	0.00190451	0.00984744	up	ncRNA		uncharacterized LOC102556061	Miranda_RNAhybrid	-20.18	152	3991	4013	-25.2	0.993046	3990	4014
rno-miR-219a-1-3p	-1.11255	5.48091e-05	0.000556523	down	Adamts2	3.07187	3.77474e-20	6.6834e-18	up	protein-coding	rno:287899	ADAM metallopeptidase with thrombospondin type 1 motif, 2	Miranda_RNAhybrid	-22.89	154	164	184	-27.6	0.265818	164	184	LOC100911065	1.32883	0.000192512	0.00144613	up	pseudo		microtubule-associated tumor suppressor 1 homolog	Miranda_RNAhybrid	-30.4	158	67	88	-33.5	0.082686	69	89
rno-miR-219a-1-3p	-1.11255	5.48091e-05	0.000556523	down	Adamts2	3.07187	3.77474e-20	6.6834e-18	up	protein-coding	rno:287899	ADAM metallopeptidase with thrombospondin type 1 motif, 2	Miranda_RNAhybrid	-22.89	154	164	184	-27.6	0.265818	164	184	LOC100912040	2.60793	0.000767694	0.00461127	up	pseudo		UDP-glucuronosyltransferase 1-7-like	Miranda_RNAhybrid	-21.05	152	94	114	-27.2	0.751355	421	449
rno-miR-219a-1-3p	-1.11255	5.48091e-05	0.000556523	down	Adamts2	3.07187	3.77474e-20	6.6834e-18	up	protein-coding	rno:287899	ADAM metallopeptidase with thrombospondin type 1 motif, 2	Miranda_RNAhybrid	-22.89	154	164	184	-27.6	0.265818	164	184	LOC102555421	1.12873	0.00934505	0.0360061	up	pseudo		60S ribosomal protein L10-like	Miranda_RNAhybrid	-25.03	155	627	648	-27.6	0.664776	785	824
rno-miR-219a-1-3p	-1.11255	5.48091e-05	0.000556523	down	Adamts2	3.07187	3.77474e-20	6.6834e-18	up	protein-coding	rno:287899	ADAM metallopeptidase with thrombospondin type 1 motif, 2	Miranda_RNAhybrid	-22.89	154	164	184	-27.6	0.265818	164	184	LOC102555374	1.64346	0.0011212	0.00635959	up	ncRNA		uncharacterized LOC102555374	Miranda_RNAhybrid	-27.35	151	1234	1255	-28.8	0.649846	549	571
rno-miR-219a-1-3p	-1.11255	5.48091e-05	0.000556523	down	LOC103689922	1.97674	0.0108066	0.0405489	up	protein-coding		homeobox protein Hox-A5	Miranda_RNAhybrid	-20.55	152	30	50	-27.1	0.305549	22	51	LOC102556061	1.00887	0.00190451	0.00984744	up	ncRNA		uncharacterized LOC102556061	Miranda_RNAhybrid	-20.18	152	3991	4013	-25.2	0.993046	3990	4014
rno-miR-219a-1-3p	-1.11255	5.48091e-05	0.000556523	down	LOC103689922	1.97674	0.0108066	0.0405489	up	protein-coding		homeobox protein Hox-A5	Miranda_RNAhybrid	-20.55	152	30	50	-27.1	0.305549	22	51	LOC100911065	1.32883	0.000192512	0.00144613	up	pseudo		microtubule-associated tumor suppressor 1 homolog	Miranda_RNAhybrid	-30.4	158	67	88	-33.5	0.082686	69	89
rno-miR-219a-1-3p	-1.11255	5.48091e-05	0.000556523	down	LOC103689922	1.97674	0.0108066	0.0405489	up	protein-coding		homeobox protein Hox-A5	Miranda_RNAhybrid	-20.55	152	30	50	-27.1	0.305549	22	51	LOC100912040	2.60793	0.000767694	0.00461127	up	pseudo		UDP-glucuronosyltransferase 1-7-like	Miranda_RNAhybrid	-21.05	152	94	114	-27.2	0.751355	421	449
rno-miR-219a-1-3p	-1.11255	5.48091e-05	0.000556523	down	LOC103689922	1.97674	0.0108066	0.0405489	up	protein-coding		homeobox protein Hox-A5	Miranda_RNAhybrid	-20.55	152	30	50	-27.1	0.305549	22	51	LOC102555421	1.12873	0.00934505	0.0360061	up	pseudo		60S ribosomal protein L10-like	Miranda_RNAhybrid	-25.03	155	627	648	-27.6	0.664776	785	824
rno-miR-219a-1-3p	-1.11255	5.48091e-05	0.000556523	down	LOC103689922	1.97674	0.0108066	0.0405489	up	protein-coding		homeobox protein Hox-A5	Miranda_RNAhybrid	-20.55	152	30	50	-27.1	0.305549	22	51	LOC102555374	1.64346	0.0011212	0.00635959	up	ncRNA		uncharacterized LOC102555374	Miranda_RNAhybrid	-27.35	151	1234	1255	-28.8	0.649846	549	571
rno-miR-219a-1-3p	-1.11255	5.48091e-05	0.000556523	down	Natd1	1.9248	0.000254154	0.00183485	up	protein-coding	rno:363614	N-acetyltransferase domain containing 1	Miranda_RNAhybrid	-25.64	159	2555	2577	-28.8	0.549057	2554	2577	LOC102556061	1.00887	0.00190451	0.00984744	up	ncRNA		uncharacterized LOC102556061	Miranda_RNAhybrid	-20.18	152	3991	4013	-25.2	0.993046	3990	4014
rno-miR-219a-1-3p	-1.11255	5.48091e-05	0.000556523	down	Natd1	1.9248	0.000254154	0.00183485	up	protein-coding	rno:363614	N-acetyltransferase domain containing 1	Miranda_RNAhybrid	-25.64	159	2555	2577	-28.8	0.549057	2554	2577	LOC100911065	1.32883	0.000192512	0.00144613	up	pseudo		microtubule-associated tumor suppressor 1 homolog	Miranda_RNAhybrid	-30.4	158	67	88	-33.5	0.082686	69	89
rno-miR-219a-1-3p	-1.11255	5.48091e-05	0.000556523	down	Natd1	1.9248	0.000254154	0.00183485	up	protein-coding	rno:363614	N-acetyltransferase domain containing 1	Miranda_RNAhybrid	-25.64	159	2555	2577	-28.8	0.549057	2554	2577	LOC100912040	2.60793	0.000767694	0.00461127	up	pseudo		UDP-glucuronosyltransferase 1-7-like	Miranda_RNAhybrid	-21.05	152	94	114	-27.2	0.751355	421	449
rno-miR-219a-1-3p	-1.11255	5.48091e-05	0.000556523	down	Natd1	1.9248	0.000254154	0.00183485	up	protein-coding	rno:363614	N-acetyltransferase domain containing 1	Miranda_RNAhybrid	-25.64	159	2555	2577	-28.8	0.549057	2554	2577	LOC102555421	1.12873	0.00934505	0.0360061	up	pseudo		60S ribosomal protein L10-like	Miranda_RNAhybrid	-25.03	155	627	648	-27.6	0.664776	785	824
rno-miR-219a-1-3p	-1.11255	5.48091e-05	0.000556523	down	Natd1	1.9248	0.000254154	0.00183485	up	protein-coding	rno:363614	N-acetyltransferase domain containing 1	Miranda_RNAhybrid	-25.64	159	2555	2577	-28.8	0.549057	2554	2577	LOC102555374	1.64346	0.0011212	0.00635959	up	ncRNA		uncharacterized LOC102555374	Miranda_RNAhybrid	-27.35	151	1234	1255	-28.8	0.649846	549	571
rno-miR-219a-1-3p	-1.11255	5.48091e-05	0.000556523	down	Abcg1	1.5316	3.1822e-06	4.12923e-05	up	protein-coding	rno:85264	ATP-binding cassette, subfamily G (WHITE), member 1	Miranda_RNAhybrid	-22.96	160	3052	3073	-28	0.737316	1683	1717	LOC102556061	1.00887	0.00190451	0.00984744	up	ncRNA		uncharacterized LOC102556061	Miranda_RNAhybrid	-20.18	152	3991	4013	-25.2	0.993046	3990	4014
rno-miR-219a-1-3p	-1.11255	5.48091e-05	0.000556523	down	Abcg1	1.5316	3.1822e-06	4.12923e-05	up	protein-coding	rno:85264	ATP-binding cassette, subfamily G (WHITE), member 1	Miranda_RNAhybrid	-22.96	160	3052	3073	-28	0.737316	1683	1717	LOC100911065	1.32883	0.000192512	0.00144613	up	pseudo		microtubule-associated tumor suppressor 1 homolog	Miranda_RNAhybrid	-30.4	158	67	88	-33.5	0.082686	69	89
rno-miR-219a-1-3p	-1.11255	5.48091e-05	0.000556523	down	Abcg1	1.5316	3.1822e-06	4.12923e-05	up	protein-coding	rno:85264	ATP-binding cassette, subfamily G (WHITE), member 1	Miranda_RNAhybrid	-22.96	160	3052	3073	-28	0.737316	1683	1717	LOC100912040	2.60793	0.000767694	0.00461127	up	pseudo		UDP-glucuronosyltransferase 1-7-like	Miranda_RNAhybrid	-21.05	152	94	114	-27.2	0.751355	421	449
rno-miR-219a-1-3p	-1.11255	5.48091e-05	0.000556523	down	Abcg1	1.5316	3.1822e-06	4.12923e-05	up	protein-coding	rno:85264	ATP-binding cassette, subfamily G (WHITE), member 1	Miranda_RNAhybrid	-22.96	160	3052	3073	-28	0.737316	1683	1717	LOC102555421	1.12873	0.00934505	0.0360061	up	pseudo		60S ribosomal protein L10-like	Miranda_RNAhybrid	-25.03	155	627	648	-27.6	0.664776	785	824
rno-miR-219a-1-3p	-1.11255	5.48091e-05	0.000556523	down	Abcg1	1.5316	3.1822e-06	4.12923e-05	up	protein-coding	rno:85264	ATP-binding cassette, subfamily G (WHITE), member 1	Miranda_RNAhybrid	-22.96	160	3052	3073	-28	0.737316	1683	1717	LOC102555374	1.64346	0.0011212	0.00635959	up	ncRNA		uncharacterized LOC102555374	Miranda_RNAhybrid	-27.35	151	1234	1255	-28.8	0.649846	549	571
rno-miR-219a-1-3p	-1.11255	5.48091e-05	0.000556523	down	Sspn	1.28928	3.42886e-05	0.000326759	up	protein-coding	rno:500364	sarcospan	Miranda_RNAhybrid	-32.37	159	3661	3684	-33.3	0.167954	3661	3685	LOC102556061	1.00887	0.00190451	0.00984744	up	ncRNA		uncharacterized LOC102556061	Miranda_RNAhybrid	-20.18	152	3991	4013	-25.2	0.993046	3990	4014
rno-miR-219a-1-3p	-1.11255	5.48091e-05	0.000556523	down	Sspn	1.28928	3.42886e-05	0.000326759	up	protein-coding	rno:500364	sarcospan	Miranda_RNAhybrid	-32.37	159	3661	3684	-33.3	0.167954	3661	3685	LOC100911065	1.32883	0.000192512	0.00144613	up	pseudo		microtubule-associated tumor suppressor 1 homolog	Miranda_RNAhybrid	-30.4	158	67	88	-33.5	0.082686	69	89
rno-miR-219a-1-3p	-1.11255	5.48091e-05	0.000556523	down	Sspn	1.28928	3.42886e-05	0.000326759	up	protein-coding	rno:500364	sarcospan	Miranda_RNAhybrid	-32.37	159	3661	3684	-33.3	0.167954	3661	3685	LOC100912040	2.60793	0.000767694	0.00461127	up	pseudo		UDP-glucuronosyltransferase 1-7-like	Miranda_RNAhybrid	-21.05	152	94	114	-27.2	0.751355	421	449
rno-miR-219a-1-3p	-1.11255	5.48091e-05	0.000556523	down	Sspn	1.28928	3.42886e-05	0.000326759	up	protein-coding	rno:500364	sarcospan	Miranda_RNAhybrid	-32.37	159	3661	3684	-33.3	0.167954	3661	3685	LOC102555421	1.12873	0.00934505	0.0360061	up	pseudo		60S ribosomal protein L10-like	Miranda_RNAhybrid	-25.03	155	627	648	-27.6	0.664776	785	824
rno-miR-219a-1-3p	-1.11255	5.48091e-05	0.000556523	down	Sspn	1.28928	3.42886e-05	0.000326759	up	protein-coding	rno:500364	sarcospan	Miranda_RNAhybrid	-32.37	159	3661	3684	-33.3	0.167954	3661	3685	LOC102555374	1.64346	0.0011212	0.00635959	up	ncRNA		uncharacterized LOC102555374	Miranda_RNAhybrid	-27.35	151	1234	1255	-28.8	0.649846	549	571
rno-miR-219a-1-3p	-1.11255	5.48091e-05	0.000556523	down	Atp10d	1.2571	1.72412e-10	6.08256e-09	up	protein-coding	rno:360932	ATPase, class V, type 10D	Miranda_RNAhybrid	-21.7	151	711	737	-25.6	0.730837	712	737	LOC102556061	1.00887	0.00190451	0.00984744	up	ncRNA		uncharacterized LOC102556061	Miranda_RNAhybrid	-20.18	152	3991	4013	-25.2	0.993046	3990	4014
rno-miR-219a-1-3p	-1.11255	5.48091e-05	0.000556523	down	Atp10d	1.2571	1.72412e-10	6.08256e-09	up	protein-coding	rno:360932	ATPase, class V, type 10D	Miranda_RNAhybrid	-21.7	151	711	737	-25.6	0.730837	712	737	LOC100911065	1.32883	0.000192512	0.00144613	up	pseudo		microtubule-associated tumor suppressor 1 homolog	Miranda_RNAhybrid	-30.4	158	67	88	-33.5	0.082686	69	89
rno-miR-219a-1-3p	-1.11255	5.48091e-05	0.000556523	down	Atp10d	1.2571	1.72412e-10	6.08256e-09	up	protein-coding	rno:360932	ATPase, class V, type 10D	Miranda_RNAhybrid	-21.7	151	711	737	-25.6	0.730837	712	737	LOC100912040	2.60793	0.000767694	0.00461127	up	pseudo		UDP-glucuronosyltransferase 1-7-like	Miranda_RNAhybrid	-21.05	152	94	114	-27.2	0.751355	421	449
rno-miR-219a-1-3p	-1.11255	5.48091e-05	0.000556523	down	Atp10d	1.2571	1.72412e-10	6.08256e-09	up	protein-coding	rno:360932	ATPase, class V, type 10D	Miranda_RNAhybrid	-21.7	151	711	737	-25.6	0.730837	712	737	LOC102555421	1.12873	0.00934505	0.0360061	up	pseudo		60S ribosomal protein L10-like	Miranda_RNAhybrid	-25.03	155	627	648	-27.6	0.664776	785	824
rno-miR-219a-1-3p	-1.11255	5.48091e-05	0.000556523	down	Atp10d	1.2571	1.72412e-10	6.08256e-09	up	protein-coding	rno:360932	ATPase, class V, type 10D	Miranda_RNAhybrid	-21.7	151	711	737	-25.6	0.730837	712	737	LOC102555374	1.64346	0.0011212	0.00635959	up	ncRNA		uncharacterized LOC102555374	Miranda_RNAhybrid	-27.35	151	1234	1255	-28.8	0.649846	549	571
rno-miR-219a-1-3p	-1.11255	5.48091e-05	0.000556523	down	Dnah5	4.6353	3.70505e-12	1.82792e-10	up	protein-coding	rno:294854	dynein, axonemal, heavy chain 5	Miranda_RNAhybrid	-20.07	158	482	504	-25.5	0.852051	477	504	LOC102556061	1.00887	0.00190451	0.00984744	up	ncRNA		uncharacterized LOC102556061	Miranda_RNAhybrid	-20.18	152	3991	4013	-25.2	0.993046	3990	4014
rno-miR-219a-1-3p	-1.11255	5.48091e-05	0.000556523	down	Dnah5	4.6353	3.70505e-12	1.82792e-10	up	protein-coding	rno:294854	dynein, axonemal, heavy chain 5	Miranda_RNAhybrid	-20.07	158	482	504	-25.5	0.852051	477	504	LOC100911065	1.32883	0.000192512	0.00144613	up	pseudo		microtubule-associated tumor suppressor 1 homolog	Miranda_RNAhybrid	-30.4	158	67	88	-33.5	0.082686	69	89
rno-miR-219a-1-3p	-1.11255	5.48091e-05	0.000556523	down	Dnah5	4.6353	3.70505e-12	1.82792e-10	up	protein-coding	rno:294854	dynein, axonemal, heavy chain 5	Miranda_RNAhybrid	-20.07	158	482	504	-25.5	0.852051	477	504	LOC100912040	2.60793	0.000767694	0.00461127	up	pseudo		UDP-glucuronosyltransferase 1-7-like	Miranda_RNAhybrid	-21.05	152	94	114	-27.2	0.751355	421	449
rno-miR-219a-1-3p	-1.11255	5.48091e-05	0.000556523	down	Dnah5	4.6353	3.70505e-12	1.82792e-10	up	protein-coding	rno:294854	dynein, axonemal, heavy chain 5	Miranda_RNAhybrid	-20.07	158	482	504	-25.5	0.852051	477	504	LOC102555421	1.12873	0.00934505	0.0360061	up	pseudo		60S ribosomal protein L10-like	Miranda_RNAhybrid	-25.03	155	627	648	-27.6	0.664776	785	824
rno-miR-219a-1-3p	-1.11255	5.48091e-05	0.000556523	down	Dnah5	4.6353	3.70505e-12	1.82792e-10	up	protein-coding	rno:294854	dynein, axonemal, heavy chain 5	Miranda_RNAhybrid	-20.07	158	482	504	-25.5	0.852051	477	504	LOC102555374	1.64346	0.0011212	0.00635959	up	ncRNA		uncharacterized LOC102555374	Miranda_RNAhybrid	-27.35	151	1234	1255	-28.8	0.649846	549	571
rno-miR-219a-1-3p	-1.11255	5.48091e-05	0.000556523	down	LOC103693084	1.36386	1.59575e-09	4.48539e-08	up	protein-coding		uncharacterized LOC103693084	Miranda_RNAhybrid	-25.61	155	1115	1137	-33.1	0.342417	1112	1138	LOC102556061	1.00887	0.00190451	0.00984744	up	ncRNA		uncharacterized LOC102556061	Miranda_RNAhybrid	-20.18	152	3991	4013	-25.2	0.993046	3990	4014
rno-miR-219a-1-3p	-1.11255	5.48091e-05	0.000556523	down	LOC103693084	1.36386	1.59575e-09	4.48539e-08	up	protein-coding		uncharacterized LOC103693084	Miranda_RNAhybrid	-25.61	155	1115	1137	-33.1	0.342417	1112	1138	LOC100911065	1.32883	0.000192512	0.00144613	up	pseudo		microtubule-associated tumor suppressor 1 homolog	Miranda_RNAhybrid	-30.4	158	67	88	-33.5	0.082686	69	89
rno-miR-219a-1-3p	-1.11255	5.48091e-05	0.000556523	down	LOC103693084	1.36386	1.59575e-09	4.48539e-08	up	protein-coding		uncharacterized LOC103693084	Miranda_RNAhybrid	-25.61	155	1115	1137	-33.1	0.342417	1112	1138	LOC100912040	2.60793	0.000767694	0.00461127	up	pseudo		UDP-glucuronosyltransferase 1-7-like	Miranda_RNAhybrid	-21.05	152	94	114	-27.2	0.751355	421	449
rno-miR-219a-1-3p	-1.11255	5.48091e-05	0.000556523	down	LOC103693084	1.36386	1.59575e-09	4.48539e-08	up	protein-coding		uncharacterized LOC103693084	Miranda_RNAhybrid	-25.61	155	1115	1137	-33.1	0.342417	1112	1138	LOC102555421	1.12873	0.00934505	0.0360061	up	pseudo		60S ribosomal protein L10-like	Miranda_RNAhybrid	-25.03	155	627	648	-27.6	0.664776	785	824
rno-miR-219a-1-3p	-1.11255	5.48091e-05	0.000556523	down	LOC103693084	1.36386	1.59575e-09	4.48539e-08	up	protein-coding		uncharacterized LOC103693084	Miranda_RNAhybrid	-25.61	155	1115	1137	-33.1	0.342417	1112	1138	LOC102555374	1.64346	0.0011212	0.00635959	up	ncRNA		uncharacterized LOC102555374	Miranda_RNAhybrid	-27.35	151	1234	1255	-28.8	0.649846	549	571
rno-miR-219a-1-3p	-1.11255	5.48091e-05	0.000556523	down	Nlrp12	3.54894	0.000643993	0.00398577	up	protein-coding	rno:292541	NLR family, pyrin domain containing 12	Miranda_RNAhybrid	-21.02	162	391	412	-32.8	0.109664	376	412	LOC102556061	1.00887	0.00190451	0.00984744	up	ncRNA		uncharacterized LOC102556061	Miranda_RNAhybrid	-20.18	152	3991	4013	-25.2	0.993046	3990	4014
rno-miR-219a-1-3p	-1.11255	5.48091e-05	0.000556523	down	Nlrp12	3.54894	0.000643993	0.00398577	up	protein-coding	rno:292541	NLR family, pyrin domain containing 12	Miranda_RNAhybrid	-21.02	162	391	412	-32.8	0.109664	376	412	LOC100911065	1.32883	0.000192512	0.00144613	up	pseudo		microtubule-associated tumor suppressor 1 homolog	Miranda_RNAhybrid	-30.4	158	67	88	-33.5	0.082686	69	89
rno-miR-219a-1-3p	-1.11255	5.48091e-05	0.000556523	down	Nlrp12	3.54894	0.000643993	0.00398577	up	protein-coding	rno:292541	NLR family, pyrin domain containing 12	Miranda_RNAhybrid	-21.02	162	391	412	-32.8	0.109664	376	412	LOC100912040	2.60793	0.000767694	0.00461127	up	pseudo		UDP-glucuronosyltransferase 1-7-like	Miranda_RNAhybrid	-21.05	152	94	114	-27.2	0.751355	421	449
rno-miR-219a-1-3p	-1.11255	5.48091e-05	0.000556523	down	Nlrp12	3.54894	0.000643993	0.00398577	up	protein-coding	rno:292541	NLR family, pyrin domain containing 12	Miranda_RNAhybrid	-21.02	162	391	412	-32.8	0.109664	376	412	LOC102555421	1.12873	0.00934505	0.0360061	up	pseudo		60S ribosomal protein L10-like	Miranda_RNAhybrid	-25.03	155	627	648	-27.6	0.664776	785	824
rno-miR-219a-1-3p	-1.11255	5.48091e-05	0.000556523	down	Nlrp12	3.54894	0.000643993	0.00398577	up	protein-coding	rno:292541	NLR family, pyrin domain containing 12	Miranda_RNAhybrid	-21.02	162	391	412	-32.8	0.109664	376	412	LOC102555374	1.64346	0.0011212	0.00635959	up	ncRNA		uncharacterized LOC102555374	Miranda_RNAhybrid	-27.35	151	1234	1255	-28.8	0.649846	549	571
rno-miR-219a-1-3p	-1.11255	5.48091e-05	0.000556523	down	Slc18a2	2.90022	0.00710113	0.0288322	up	protein-coding	rno:25549	solute carrier family 18 (vesicular monoamine transporter), member 2	Miranda_RNAhybrid	-30.37	157	1537	1562	-31	0.188382	1538	1563	LOC102556061	1.00887	0.00190451	0.00984744	up	ncRNA		uncharacterized LOC102556061	Miranda_RNAhybrid	-20.18	152	3991	4013	-25.2	0.993046	3990	4014
rno-miR-219a-1-3p	-1.11255	5.48091e-05	0.000556523	down	Slc18a2	2.90022	0.00710113	0.0288322	up	protein-coding	rno:25549	solute carrier family 18 (vesicular monoamine transporter), member 2	Miranda_RNAhybrid	-30.37	157	1537	1562	-31	0.188382	1538	1563	LOC100911065	1.32883	0.000192512	0.00144613	up	pseudo		microtubule-associated tumor suppressor 1 homolog	Miranda_RNAhybrid	-30.4	158	67	88	-33.5	0.082686	69	89
rno-miR-219a-1-3p	-1.11255	5.48091e-05	0.000556523	down	Slc18a2	2.90022	0.00710113	0.0288322	up	protein-coding	rno:25549	solute carrier family 18 (vesicular monoamine transporter), member 2	Miranda_RNAhybrid	-30.37	157	1537	1562	-31	0.188382	1538	1563	LOC100912040	2.60793	0.000767694	0.00461127	up	pseudo		UDP-glucuronosyltransferase 1-7-like	Miranda_RNAhybrid	-21.05	152	94	114	-27.2	0.751355	421	449
rno-miR-219a-1-3p	-1.11255	5.48091e-05	0.000556523	down	Slc18a2	2.90022	0.00710113	0.0288322	up	protein-coding	rno:25549	solute carrier family 18 (vesicular monoamine transporter), member 2	Miranda_RNAhybrid	-30.37	157	1537	1562	-31	0.188382	1538	1563	LOC102555421	1.12873	0.00934505	0.0360061	up	pseudo		60S ribosomal protein L10-like	Miranda_RNAhybrid	-25.03	155	627	648	-27.6	0.664776	785	824
rno-miR-219a-1-3p	-1.11255	5.48091e-05	0.000556523	down	Slc18a2	2.90022	0.00710113	0.0288322	up	protein-coding	rno:25549	solute carrier family 18 (vesicular monoamine transporter), member 2	Miranda_RNAhybrid	-30.37	157	1537	1562	-31	0.188382	1538	1563	LOC102555374	1.64346	0.0011212	0.00635959	up	ncRNA		uncharacterized LOC102555374	Miranda_RNAhybrid	-27.35	151	1234	1255	-28.8	0.649846	549	571
rno-miR-219a-1-3p	-1.11255	5.48091e-05	0.000556523	down	Ntng1	2.71942	0.000301823	0.00211622	up	protein-coding	rno:295382	netrin G1	Miranda_RNAhybrid	-23.21	162	3166	3188	-26.4	0.92644	3164	3189	LOC102556061	1.00887	0.00190451	0.00984744	up	ncRNA		uncharacterized LOC102556061	Miranda_RNAhybrid	-20.18	152	3991	4013	-25.2	0.993046	3990	4014
rno-miR-219a-1-3p	-1.11255	5.48091e-05	0.000556523	down	Ntng1	2.71942	0.000301823	0.00211622	up	protein-coding	rno:295382	netrin G1	Miranda_RNAhybrid	-23.21	162	3166	3188	-26.4	0.92644	3164	3189	LOC100911065	1.32883	0.000192512	0.00144613	up	pseudo		microtubule-associated tumor suppressor 1 homolog	Miranda_RNAhybrid	-30.4	158	67	88	-33.5	0.082686	69	89
rno-miR-219a-1-3p	-1.11255	5.48091e-05	0.000556523	down	Ntng1	2.71942	0.000301823	0.00211622	up	protein-coding	rno:295382	netrin G1	Miranda_RNAhybrid	-23.21	162	3166	3188	-26.4	0.92644	3164	3189	LOC100912040	2.60793	0.000767694	0.00461127	up	pseudo		UDP-glucuronosyltransferase 1-7-like	Miranda_RNAhybrid	-21.05	152	94	114	-27.2	0.751355	421	449
rno-miR-219a-1-3p	-1.11255	5.48091e-05	0.000556523	down	Ntng1	2.71942	0.000301823	0.00211622	up	protein-coding	rno:295382	netrin G1	Miranda_RNAhybrid	-23.21	162	3166	3188	-26.4	0.92644	3164	3189	LOC102555421	1.12873	0.00934505	0.0360061	up	pseudo		60S ribosomal protein L10-like	Miranda_RNAhybrid	-25.03	155	627	648	-27.6	0.664776	785	824
rno-miR-219a-1-3p	-1.11255	5.48091e-05	0.000556523	down	Ntng1	2.71942	0.000301823	0.00211622	up	protein-coding	rno:295382	netrin G1	Miranda_RNAhybrid	-23.21	162	3166	3188	-26.4	0.92644	3164	3189	LOC102555374	1.64346	0.0011212	0.00635959	up	ncRNA		uncharacterized LOC102555374	Miranda_RNAhybrid	-27.35	151	1234	1255	-28.8	0.649846	549	571
rno-miR-27a-5p	1.03615	4.51215e-06	5.83925e-05	up	Mturn	-1.20279	9.39949e-11	3.54022e-09	down	protein-coding	rno:297109	maturin, neural progenitor differentiation regulator homolog (Xenopus)	Miranda_RNAhybrid	-21.75	153	14	36	-28.8	0.163493	7	37	LOC102548461	-1.2356	0.0015105	0.0081366	down	ncRNA		uncharacterized LOC102548461	Miranda_RNAhybrid	-20.79	152	592	613	-32	0.03448	582	613
rno-miR-27a-5p	1.03615	4.51215e-06	5.83925e-05	up	Mturn	-1.20279	9.39949e-11	3.54022e-09	down	protein-coding	rno:297109	maturin, neural progenitor differentiation regulator homolog (Xenopus)	Miranda_RNAhybrid	-21.75	153	14	36	-28.8	0.163493	7	37	LOC103693391	-1.60053	0.000323114	0.00223899	down	ncRNA		uncharacterized LOC103693391	Miranda_RNAhybrid	-21.13	159	220	240	-28.4	0.208693	213	240
rno-miR-27a-5p	1.03615	4.51215e-06	5.83925e-05	up	Mturn	-1.20279	9.39949e-11	3.54022e-09	down	protein-coding	rno:297109	maturin, neural progenitor differentiation regulator homolog (Xenopus)	Miranda_RNAhybrid	-21.75	153	14	36	-28.8	0.163493	7	37	LOC102554020	-1.43676	0.00101658	0.00586809	down	ncRNA		uncharacterized LOC102554020	Miranda_RNAhybrid	-25.65	161	1724	1747	-31.2	0.278571	1724	1747
rno-miR-27a-5p	1.03615	4.51215e-06	5.83925e-05	up	RGD1564149	-1.09805	0.000406873	0.00272182	down	protein-coding	rno:499419	similar to Protein C21orf58	Miranda_RNAhybrid	-23.05	162	30	50	-30.2	0.028803	28	50	LOC102548461	-1.2356	0.0015105	0.0081366	down	ncRNA		uncharacterized LOC102548461	Miranda_RNAhybrid	-20.79	152	592	613	-32	0.03448	582	613
rno-miR-27a-5p	1.03615	4.51215e-06	5.83925e-05	up	RGD1564149	-1.09805	0.000406873	0.00272182	down	protein-coding	rno:499419	similar to Protein C21orf58	Miranda_RNAhybrid	-23.05	162	30	50	-30.2	0.028803	28	50	LOC103693391	-1.60053	0.000323114	0.00223899	down	ncRNA		uncharacterized LOC103693391	Miranda_RNAhybrid	-21.13	159	220	240	-28.4	0.208693	213	240
rno-miR-27a-5p	1.03615	4.51215e-06	5.83925e-05	up	RGD1564149	-1.09805	0.000406873	0.00272182	down	protein-coding	rno:499419	similar to Protein C21orf58	Miranda_RNAhybrid	-23.05	162	30	50	-30.2	0.028803	28	50	LOC102554020	-1.43676	0.00101658	0.00586809	down	ncRNA		uncharacterized LOC102554020	Miranda_RNAhybrid	-25.65	161	1724	1747	-31.2	0.278571	1724	1747
rno-miR-27a-5p	1.03615	4.51215e-06	5.83925e-05	up	Usp2	-1.58466	4.71078e-08	9.66909e-07	down	protein-coding	rno:115771	ubiquitin specific peptidase 2	Miranda_RNAhybrid	-24.42	171	518	540	-29.8	0.176045	519	540	LOC102548461	-1.2356	0.0015105	0.0081366	down	ncRNA		uncharacterized LOC102548461	Miranda_RNAhybrid	-20.79	152	592	613	-32	0.03448	582	613
rno-miR-27a-5p	1.03615	4.51215e-06	5.83925e-05	up	Usp2	-1.58466	4.71078e-08	9.66909e-07	down	protein-coding	rno:115771	ubiquitin specific peptidase 2	Miranda_RNAhybrid	-24.42	171	518	540	-29.8	0.176045	519	540	LOC103693391	-1.60053	0.000323114	0.00223899	down	ncRNA		uncharacterized LOC103693391	Miranda_RNAhybrid	-21.13	159	220	240	-28.4	0.208693	213	240
rno-miR-27a-5p	1.03615	4.51215e-06	5.83925e-05	up	Usp2	-1.58466	4.71078e-08	9.66909e-07	down	protein-coding	rno:115771	ubiquitin specific peptidase 2	Miranda_RNAhybrid	-24.42	171	518	540	-29.8	0.176045	519	540	LOC102554020	-1.43676	0.00101658	0.00586809	down	ncRNA		uncharacterized LOC102554020	Miranda_RNAhybrid	-25.65	161	1724	1747	-31.2	0.278571	1724	1747
rno-miR-322-5p	1.05607	4.58963e-08	8.18691e-07	up	Bai1	-1.55497	3.06068e-05	0.000296142	down	protein-coding	rno:362931	brain-specific angiogenesis inhibitor 1	Miranda_RNAhybrid	-25.66	164	27	48	-28.9	0.03562	27	48	LOC102550058	-2.31467	4.70638e-05	0.000429078	down	ncRNA		uncharacterized LOC102550058	Miranda_RNAhybrid	-21.42	153	1792	1814	-26.2	0.612595	1773	1815
rno-miR-322-5p	1.05607	4.58963e-08	8.18691e-07	up	Bai1	-1.55497	3.06068e-05	0.000296142	down	protein-coding	rno:362931	brain-specific angiogenesis inhibitor 1	Miranda_RNAhybrid	-25.66	164	27	48	-28.9	0.03562	27	48	LOC102554020	-1.43676	0.00101658	0.00586809	down	ncRNA		uncharacterized LOC102554020	Miranda_RNAhybrid	-21	157	1683	1706	-25.9	0.860275	1685	1707
rno-miR-322-5p	1.05607	4.58963e-08	8.18691e-07	up	Bai1	-1.55497	3.06068e-05	0.000296142	down	protein-coding	rno:362931	brain-specific angiogenesis inhibitor 1	Miranda_RNAhybrid	-25.66	164	27	48	-28.9	0.03562	27	48	LOC102546355	-2.39888	0.000567905	0.00358513	down	ncRNA		uncharacterized LOC102546355	Miranda_RNAhybrid	-21.15	157	4939	4958	-25.8	0.939336	4937	4959
rno-miR-322-5p	1.05607	4.58963e-08	8.18691e-07	up	Bai1	-1.55497	3.06068e-05	0.000296142	down	protein-coding	rno:362931	brain-specific angiogenesis inhibitor 1	Miranda_RNAhybrid	-25.66	164	27	48	-28.9	0.03562	27	48	LOC102555044	-2.46305	0.00815356	0.032255	down	ncRNA		uncharacterized LOC102555044	Miranda_RNAhybrid	-20.68	162	1414	1436	-27.7	0.368854	1407	1436
rno-miR-322-5p	1.05607	4.58963e-08	8.18691e-07	up	Bai1	-1.55497	3.06068e-05	0.000296142	down	protein-coding	rno:362931	brain-specific angiogenesis inhibitor 1	Miranda_RNAhybrid	-25.66	164	27	48	-28.9	0.03562	27	48	RGD1560703	-4.12808	0.00223238	0.011233	down	pseudo	rno:502535	similar to coated vesicle membrane protein	Miranda_RNAhybrid	-22.78	153	12	33	-25.7	0.124567	13	34
rno-miR-322-5p	1.05607	4.58963e-08	8.18691e-07	up	Uqcrb	-1.07696	2.83069e-08	6.10095e-07	down	protein-coding	rno:362897	ubiquinol-cytochrome c reductase binding protein	Miranda_RNAhybrid	-20.83	159	213	237	-26.4	0.157131	212	237	LOC102550058	-2.31467	4.70638e-05	0.000429078	down	ncRNA		uncharacterized LOC102550058	Miranda_RNAhybrid	-21.42	153	1792	1814	-26.2	0.612595	1773	1815
rno-miR-322-5p	1.05607	4.58963e-08	8.18691e-07	up	Uqcrb	-1.07696	2.83069e-08	6.10095e-07	down	protein-coding	rno:362897	ubiquinol-cytochrome c reductase binding protein	Miranda_RNAhybrid	-20.83	159	213	237	-26.4	0.157131	212	237	LOC102554020	-1.43676	0.00101658	0.00586809	down	ncRNA		uncharacterized LOC102554020	Miranda_RNAhybrid	-21	157	1683	1706	-25.9	0.860275	1685	1707
rno-miR-322-5p	1.05607	4.58963e-08	8.18691e-07	up	Uqcrb	-1.07696	2.83069e-08	6.10095e-07	down	protein-coding	rno:362897	ubiquinol-cytochrome c reductase binding protein	Miranda_RNAhybrid	-20.83	159	213	237	-26.4	0.157131	212	237	LOC102546355	-2.39888	0.000567905	0.00358513	down	ncRNA		uncharacterized LOC102546355	Miranda_RNAhybrid	-21.15	157	4939	4958	-25.8	0.939336	4937	4959
rno-miR-322-5p	1.05607	4.58963e-08	8.18691e-07	up	Uqcrb	-1.07696	2.83069e-08	6.10095e-07	down	protein-coding	rno:362897	ubiquinol-cytochrome c reductase binding protein	Miranda_RNAhybrid	-20.83	159	213	237	-26.4	0.157131	212	237	LOC102555044	-2.46305	0.00815356	0.032255	down	ncRNA		uncharacterized LOC102555044	Miranda_RNAhybrid	-20.68	162	1414	1436	-27.7	0.368854	1407	1436
rno-miR-322-5p	1.05607	4.58963e-08	8.18691e-07	up	Uqcrb	-1.07696	2.83069e-08	6.10095e-07	down	protein-coding	rno:362897	ubiquinol-cytochrome c reductase binding protein	Miranda_RNAhybrid	-20.83	159	213	237	-26.4	0.157131	212	237	RGD1560703	-4.12808	0.00223238	0.011233	down	pseudo	rno:502535	similar to coated vesicle membrane protein	Miranda_RNAhybrid	-22.78	153	12	33	-25.7	0.124567	13	34
rno-miR-322-5p	1.05607	4.58963e-08	8.18691e-07	up	Pklr	-1.59113	2.06904e-11	8.78878e-10	down	protein-coding	rno:24651	pyruvate kinase, liver and RBC	Miranda_RNAhybrid	-22.05	161	1153	1176	-26	0.377786	1146	1177	LOC102550058	-2.31467	4.70638e-05	0.000429078	down	ncRNA		uncharacterized LOC102550058	Miranda_RNAhybrid	-21.42	153	1792	1814	-26.2	0.612595	1773	1815
rno-miR-322-5p	1.05607	4.58963e-08	8.18691e-07	up	Pklr	-1.59113	2.06904e-11	8.78878e-10	down	protein-coding	rno:24651	pyruvate kinase, liver and RBC	Miranda_RNAhybrid	-22.05	161	1153	1176	-26	0.377786	1146	1177	LOC102554020	-1.43676	0.00101658	0.00586809	down	ncRNA		uncharacterized LOC102554020	Miranda_RNAhybrid	-21	157	1683	1706	-25.9	0.860275	1685	1707
rno-miR-322-5p	1.05607	4.58963e-08	8.18691e-07	up	Pklr	-1.59113	2.06904e-11	8.78878e-10	down	protein-coding	rno:24651	pyruvate kinase, liver and RBC	Miranda_RNAhybrid	-22.05	161	1153	1176	-26	0.377786	1146	1177	LOC102546355	-2.39888	0.000567905	0.00358513	down	ncRNA		uncharacterized LOC102546355	Miranda_RNAhybrid	-21.15	157	4939	4958	-25.8	0.939336	4937	4959
rno-miR-322-5p	1.05607	4.58963e-08	8.18691e-07	up	Pklr	-1.59113	2.06904e-11	8.78878e-10	down	protein-coding	rno:24651	pyruvate kinase, liver and RBC	Miranda_RNAhybrid	-22.05	161	1153	1176	-26	0.377786	1146	1177	LOC102555044	-2.46305	0.00815356	0.032255	down	ncRNA		uncharacterized LOC102555044	Miranda_RNAhybrid	-20.68	162	1414	1436	-27.7	0.368854	1407	1436
rno-miR-322-5p	1.05607	4.58963e-08	8.18691e-07	up	Pklr	-1.59113	2.06904e-11	8.78878e-10	down	protein-coding	rno:24651	pyruvate kinase, liver and RBC	Miranda_RNAhybrid	-22.05	161	1153	1176	-26	0.377786	1146	1177	RGD1560703	-4.12808	0.00223238	0.011233	down	pseudo	rno:502535	similar to coated vesicle membrane protein	Miranda_RNAhybrid	-22.78	153	12	33	-25.7	0.124567	13	34
rno-miR-322-5p	1.05607	4.58963e-08	8.18691e-07	up	Tdrd9	-1.97626	7.73549e-07	1.18913e-05	down	protein-coding	rno:299343	tudor domain containing 9	Miranda_RNAhybrid	-25.11	176	467	488	-31.3	0.007896	466	488	LOC102550058	-2.31467	4.70638e-05	0.000429078	down	ncRNA		uncharacterized LOC102550058	Miranda_RNAhybrid	-21.42	153	1792	1814	-26.2	0.612595	1773	1815
rno-miR-322-5p	1.05607	4.58963e-08	8.18691e-07	up	Tdrd9	-1.97626	7.73549e-07	1.18913e-05	down	protein-coding	rno:299343	tudor domain containing 9	Miranda_RNAhybrid	-25.11	176	467	488	-31.3	0.007896	466	488	LOC102554020	-1.43676	0.00101658	0.00586809	down	ncRNA		uncharacterized LOC102554020	Miranda_RNAhybrid	-21	157	1683	1706	-25.9	0.860275	1685	1707
rno-miR-322-5p	1.05607	4.58963e-08	8.18691e-07	up	Tdrd9	-1.97626	7.73549e-07	1.18913e-05	down	protein-coding	rno:299343	tudor domain containing 9	Miranda_RNAhybrid	-25.11	176	467	488	-31.3	0.007896	466	488	LOC102546355	-2.39888	0.000567905	0.00358513	down	ncRNA		uncharacterized LOC102546355	Miranda_RNAhybrid	-21.15	157	4939	4958	-25.8	0.939336	4937	4959
rno-miR-322-5p	1.05607	4.58963e-08	8.18691e-07	up	Tdrd9	-1.97626	7.73549e-07	1.18913e-05	down	protein-coding	rno:299343	tudor domain containing 9	Miranda_RNAhybrid	-25.11	176	467	488	-31.3	0.007896	466	488	LOC102555044	-2.46305	0.00815356	0.032255	down	ncRNA		uncharacterized LOC102555044	Miranda_RNAhybrid	-20.68	162	1414	1436	-27.7	0.368854	1407	1436
rno-miR-322-5p	1.05607	4.58963e-08	8.18691e-07	up	Tdrd9	-1.97626	7.73549e-07	1.18913e-05	down	protein-coding	rno:299343	tudor domain containing 9	Miranda_RNAhybrid	-25.11	176	467	488	-31.3	0.007896	466	488	RGD1560703	-4.12808	0.00223238	0.011233	down	pseudo	rno:502535	similar to coated vesicle membrane protein	Miranda_RNAhybrid	-22.78	153	12	33	-25.7	0.124567	13	34
rno-miR-322-5p	1.05607	4.58963e-08	8.18691e-07	up	Bfsp2	-3.09581	2.15168e-08	4.78447e-07	down	protein-coding		beaded filament structural protein 2, phakinin	Miranda_RNAhybrid	-20.27	163	76	97	-25.7	0.044799	58	98	LOC102550058	-2.31467	4.70638e-05	0.000429078	down	ncRNA		uncharacterized LOC102550058	Miranda_RNAhybrid	-21.42	153	1792	1814	-26.2	0.612595	1773	1815
rno-miR-322-5p	1.05607	4.58963e-08	8.18691e-07	up	Bfsp2	-3.09581	2.15168e-08	4.78447e-07	down	protein-coding		beaded filament structural protein 2, phakinin	Miranda_RNAhybrid	-20.27	163	76	97	-25.7	0.044799	58	98	LOC102554020	-1.43676	0.00101658	0.00586809	down	ncRNA		uncharacterized LOC102554020	Miranda_RNAhybrid	-21	157	1683	1706	-25.9	0.860275	1685	1707
rno-miR-322-5p	1.05607	4.58963e-08	8.18691e-07	up	Bfsp2	-3.09581	2.15168e-08	4.78447e-07	down	protein-coding		beaded filament structural protein 2, phakinin	Miranda_RNAhybrid	-20.27	163	76	97	-25.7	0.044799	58	98	LOC102546355	-2.39888	0.000567905	0.00358513	down	ncRNA		uncharacterized LOC102546355	Miranda_RNAhybrid	-21.15	157	4939	4958	-25.8	0.939336	4937	4959
rno-miR-322-5p	1.05607	4.58963e-08	8.18691e-07	up	Bfsp2	-3.09581	2.15168e-08	4.78447e-07	down	protein-coding		beaded filament structural protein 2, phakinin	Miranda_RNAhybrid	-20.27	163	76	97	-25.7	0.044799	58	98	LOC102555044	-2.46305	0.00815356	0.032255	down	ncRNA		uncharacterized LOC102555044	Miranda_RNAhybrid	-20.68	162	1414	1436	-27.7	0.368854	1407	1436
rno-miR-322-5p	1.05607	4.58963e-08	8.18691e-07	up	Bfsp2	-3.09581	2.15168e-08	4.78447e-07	down	protein-coding		beaded filament structural protein 2, phakinin	Miranda_RNAhybrid	-20.27	163	76	97	-25.7	0.044799	58	98	RGD1560703	-4.12808	0.00223238	0.011233	down	pseudo	rno:502535	similar to coated vesicle membrane protein	Miranda_RNAhybrid	-22.78	153	12	33	-25.7	0.124567	13	34
rno-miR-3120	1.91149	2.74795e-22	1.81365e-20	up	Cnpy1	-1.85634	8.72067e-22	2.06516e-19	down	protein-coding	rno:685001	canopy FGF signaling regulator 1	Miranda_RNAhybrid	-21.22	161	2125	2147	-25.4	0.808812	2119	2147	LOC100362453	-2.70355	3.0165e-06	3.93308e-05	down	pseudo	rno:100362453	serine/threonine-protein phosphatase 2A catalytic subunit alpha-like	Miranda_RNAhybrid	-20.87	159	752	771	-26.2	0.537925	749	772
rno-miR-3120	1.91149	2.74795e-22	1.81365e-20	up	Cnpy1	-1.85634	8.72067e-22	2.06516e-19	down	protein-coding	rno:685001	canopy FGF signaling regulator 1	Miranda_RNAhybrid	-21.22	161	2125	2147	-25.4	0.808812	2119	2147	LOC102547849	-2.20684	0.00164437	0.00875566	down	ncRNA		uncharacterized LOC102547849	Miranda_RNAhybrid	-22.94	167	5396	5417	-28.3	0.69648	5394	5417
rno-miR-3120	1.91149	2.74795e-22	1.81365e-20	up	Cnpy1	-1.85634	8.72067e-22	2.06516e-19	down	protein-coding	rno:685001	canopy FGF signaling regulator 1	Miranda_RNAhybrid	-21.22	161	2125	2147	-25.4	0.808812	2119	2147	LOC102548949	-1.41388	1.4901e-07	2.73017e-06	down	ncRNA		uncharacterized LOC102548949	Miranda_RNAhybrid	-30.47	167	535	555	-31.8	0.157229	535	556
rno-miR-3120	1.91149	2.74795e-22	1.81365e-20	up	Cnpy1	-1.85634	8.72067e-22	2.06516e-19	down	protein-coding	rno:685001	canopy FGF signaling regulator 1	Miranda_RNAhybrid	-21.22	161	2125	2147	-25.4	0.808812	2119	2147	LOC102546661	-3.88493	0.000136112	0.00107758	down	ncRNA		uncharacterized LOC102546661	Miranda_RNAhybrid	-21.16	154	1315	1336	-28.6	0.564618	1310	1337
rno-miR-3120	1.91149	2.74795e-22	1.81365e-20	up	Cnpy1	-1.85634	8.72067e-22	2.06516e-19	down	protein-coding	rno:685001	canopy FGF signaling regulator 1	Miranda_RNAhybrid	-21.22	161	2125	2147	-25.4	0.808812	2119	2147	LOC685492	-1.30228	0.00153107	0.00823103	down	pseudo		similar to basic leucine zipper and W2 domains 1	Miranda_RNAhybrid	-21.91	157	1037	1056	-30.1	0.415898	1190	1223
rno-miR-3120	1.91149	2.74795e-22	1.81365e-20	up	Cnpy1	-1.85634	8.72067e-22	2.06516e-19	down	protein-coding	rno:685001	canopy FGF signaling regulator 1	Miranda_RNAhybrid	-21.22	161	2125	2147	-25.4	0.808812	2119	2147	LOC102551891	-3.10169	0.00384459	0.017623	down	ncRNA		uncharacterized LOC102551891	Miranda_RNAhybrid	-20.2	150	124	144	-28.2	0.105079	119	145
rno-miR-3120	1.91149	2.74795e-22	1.81365e-20	up	Cnpy1	-1.85634	8.72067e-22	2.06516e-19	down	protein-coding	rno:685001	canopy FGF signaling regulator 1	Miranda_RNAhybrid	-21.22	161	2125	2147	-25.4	0.808812	2119	2147	LOC102549373	-1.4081	1.35045e-07	2.4936e-06	down	ncRNA		uncharacterized LOC102549373	Miranda_RNAhybrid	-25.45	164	756	776	-29.3	0.066772	755	777
rno-miR-3120	1.91149	2.74795e-22	1.81365e-20	up	Cnpy1	-1.85634	8.72067e-22	2.06516e-19	down	protein-coding	rno:685001	canopy FGF signaling regulator 1	Miranda_RNAhybrid	-21.22	161	2125	2147	-25.4	0.808812	2119	2147	LOC102551706	-1.42532	0.000180328	0.00136871	down	ncRNA		uncharacterized LOC102551706	Miranda_RNAhybrid	-23.3	171	445	465	-33.5	0.007147	438	465
rno-miR-3120	1.91149	2.74795e-22	1.81365e-20	up	Etnppl	-1.27263	1.37283e-14	1.03207e-12	down	protein-coding	rno:687071	ethanolamine-phosphate phospho-lyase	Miranda_RNAhybrid	-21.63	156	557	575	-27.7	0.497384	557	575	LOC100362453	-2.70355	3.0165e-06	3.93308e-05	down	pseudo	rno:100362453	serine/threonine-protein phosphatase 2A catalytic subunit alpha-like	Miranda_RNAhybrid	-20.87	159	752	771	-26.2	0.537925	749	772
rno-miR-3120	1.91149	2.74795e-22	1.81365e-20	up	Etnppl	-1.27263	1.37283e-14	1.03207e-12	down	protein-coding	rno:687071	ethanolamine-phosphate phospho-lyase	Miranda_RNAhybrid	-21.63	156	557	575	-27.7	0.497384	557	575	LOC102547849	-2.20684	0.00164437	0.00875566	down	ncRNA		uncharacterized LOC102547849	Miranda_RNAhybrid	-22.94	167	5396	5417	-28.3	0.69648	5394	5417
rno-miR-3120	1.91149	2.74795e-22	1.81365e-20	up	Etnppl	-1.27263	1.37283e-14	1.03207e-12	down	protein-coding	rno:687071	ethanolamine-phosphate phospho-lyase	Miranda_RNAhybrid	-21.63	156	557	575	-27.7	0.497384	557	575	LOC102548949	-1.41388	1.4901e-07	2.73017e-06	down	ncRNA		uncharacterized LOC102548949	Miranda_RNAhybrid	-30.47	167	535	555	-31.8	0.157229	535	556
rno-miR-3120	1.91149	2.74795e-22	1.81365e-20	up	Etnppl	-1.27263	1.37283e-14	1.03207e-12	down	protein-coding	rno:687071	ethanolamine-phosphate phospho-lyase	Miranda_RNAhybrid	-21.63	156	557	575	-27.7	0.497384	557	575	LOC102546661	-3.88493	0.000136112	0.00107758	down	ncRNA		uncharacterized LOC102546661	Miranda_RNAhybrid	-21.16	154	1315	1336	-28.6	0.564618	1310	1337
rno-miR-3120	1.91149	2.74795e-22	1.81365e-20	up	Etnppl	-1.27263	1.37283e-14	1.03207e-12	down	protein-coding	rno:687071	ethanolamine-phosphate phospho-lyase	Miranda_RNAhybrid	-21.63	156	557	575	-27.7	0.497384	557	575	LOC685492	-1.30228	0.00153107	0.00823103	down	pseudo		similar to basic leucine zipper and W2 domains 1	Miranda_RNAhybrid	-21.91	157	1037	1056	-30.1	0.415898	1190	1223
rno-miR-3120	1.91149	2.74795e-22	1.81365e-20	up	Etnppl	-1.27263	1.37283e-14	1.03207e-12	down	protein-coding	rno:687071	ethanolamine-phosphate phospho-lyase	Miranda_RNAhybrid	-21.63	156	557	575	-27.7	0.497384	557	575	LOC102551891	-3.10169	0.00384459	0.017623	down	ncRNA		uncharacterized LOC102551891	Miranda_RNAhybrid	-20.2	150	124	144	-28.2	0.105079	119	145
rno-miR-3120	1.91149	2.74795e-22	1.81365e-20	up	Etnppl	-1.27263	1.37283e-14	1.03207e-12	down	protein-coding	rno:687071	ethanolamine-phosphate phospho-lyase	Miranda_RNAhybrid	-21.63	156	557	575	-27.7	0.497384	557	575	LOC102549373	-1.4081	1.35045e-07	2.4936e-06	down	ncRNA		uncharacterized LOC102549373	Miranda_RNAhybrid	-25.45	164	756	776	-29.3	0.066772	755	777
rno-miR-3120	1.91149	2.74795e-22	1.81365e-20	up	Etnppl	-1.27263	1.37283e-14	1.03207e-12	down	protein-coding	rno:687071	ethanolamine-phosphate phospho-lyase	Miranda_RNAhybrid	-21.63	156	557	575	-27.7	0.497384	557	575	LOC102551706	-1.42532	0.000180328	0.00136871	down	ncRNA		uncharacterized LOC102551706	Miranda_RNAhybrid	-23.3	171	445	465	-33.5	0.007147	438	465
rno-miR-3120	1.91149	2.74795e-22	1.81365e-20	up	Gclc	-1.9406	1.21507e-14	9.24481e-13	down	protein-coding	rno:25283	glutamate-cysteine ligase, catalytic subunit	Miranda_RNAhybrid	-22.52	164	400	420	-25.6	0.43286	392	421	LOC100362453	-2.70355	3.0165e-06	3.93308e-05	down	pseudo	rno:100362453	serine/threonine-protein phosphatase 2A catalytic subunit alpha-like	Miranda_RNAhybrid	-20.87	159	752	771	-26.2	0.537925	749	772
rno-miR-3120	1.91149	2.74795e-22	1.81365e-20	up	Gclc	-1.9406	1.21507e-14	9.24481e-13	down	protein-coding	rno:25283	glutamate-cysteine ligase, catalytic subunit	Miranda_RNAhybrid	-22.52	164	400	420	-25.6	0.43286	392	421	LOC102547849	-2.20684	0.00164437	0.00875566	down	ncRNA		uncharacterized LOC102547849	Miranda_RNAhybrid	-22.94	167	5396	5417	-28.3	0.69648	5394	5417
rno-miR-3120	1.91149	2.74795e-22	1.81365e-20	up	Gclc	-1.9406	1.21507e-14	9.24481e-13	down	protein-coding	rno:25283	glutamate-cysteine ligase, catalytic subunit	Miranda_RNAhybrid	-22.52	164	400	420	-25.6	0.43286	392	421	LOC102548949	-1.41388	1.4901e-07	2.73017e-06	down	ncRNA		uncharacterized LOC102548949	Miranda_RNAhybrid	-30.47	167	535	555	-31.8	0.157229	535	556
rno-miR-3120	1.91149	2.74795e-22	1.81365e-20	up	Gclc	-1.9406	1.21507e-14	9.24481e-13	down	protein-coding	rno:25283	glutamate-cysteine ligase, catalytic subunit	Miranda_RNAhybrid	-22.52	164	400	420	-25.6	0.43286	392	421	LOC102546661	-3.88493	0.000136112	0.00107758	down	ncRNA		uncharacterized LOC102546661	Miranda_RNAhybrid	-21.16	154	1315	1336	-28.6	0.564618	1310	1337
rno-miR-3120	1.91149	2.74795e-22	1.81365e-20	up	Gclc	-1.9406	1.21507e-14	9.24481e-13	down	protein-coding	rno:25283	glutamate-cysteine ligase, catalytic subunit	Miranda_RNAhybrid	-22.52	164	400	420	-25.6	0.43286	392	421	LOC685492	-1.30228	0.00153107	0.00823103	down	pseudo		similar to basic leucine zipper and W2 domains 1	Miranda_RNAhybrid	-21.91	157	1037	1056	-30.1	0.415898	1190	1223
rno-miR-3120	1.91149	2.74795e-22	1.81365e-20	up	Gclc	-1.9406	1.21507e-14	9.24481e-13	down	protein-coding	rno:25283	glutamate-cysteine ligase, catalytic subunit	Miranda_RNAhybrid	-22.52	164	400	420	-25.6	0.43286	392	421	LOC102551891	-3.10169	0.00384459	0.017623	down	ncRNA		uncharacterized LOC102551891	Miranda_RNAhybrid	-20.2	150	124	144	-28.2	0.105079	119	145
rno-miR-3120	1.91149	2.74795e-22	1.81365e-20	up	Gclc	-1.9406	1.21507e-14	9.24481e-13	down	protein-coding	rno:25283	glutamate-cysteine ligase, catalytic subunit	Miranda_RNAhybrid	-22.52	164	400	420	-25.6	0.43286	392	421	LOC102549373	-1.4081	1.35045e-07	2.4936e-06	down	ncRNA		uncharacterized LOC102549373	Miranda_RNAhybrid	-25.45	164	756	776	-29.3	0.066772	755	777
rno-miR-3120	1.91149	2.74795e-22	1.81365e-20	up	Gclc	-1.9406	1.21507e-14	9.24481e-13	down	protein-coding	rno:25283	glutamate-cysteine ligase, catalytic subunit	Miranda_RNAhybrid	-22.52	164	400	420	-25.6	0.43286	392	421	LOC102551706	-1.42532	0.000180328	0.00136871	down	ncRNA		uncharacterized LOC102551706	Miranda_RNAhybrid	-23.3	171	445	465	-33.5	0.007147	438	465
rno-miR-3120	1.91149	2.74795e-22	1.81365e-20	up	Slc5a9	-1.41126	6.44617e-05	0.000562259	down	protein-coding	rno:366441	solute carrier family 5 (sodium/sugar cotransporter), member 9	Miranda_RNAhybrid	-21.43	162	73	94	-25.4	0.533374	71	95	LOC100362453	-2.70355	3.0165e-06	3.93308e-05	down	pseudo	rno:100362453	serine/threonine-protein phosphatase 2A catalytic subunit alpha-like	Miranda_RNAhybrid	-20.87	159	752	771	-26.2	0.537925	749	772
rno-miR-3120	1.91149	2.74795e-22	1.81365e-20	up	Slc5a9	-1.41126	6.44617e-05	0.000562259	down	protein-coding	rno:366441	solute carrier family 5 (sodium/sugar cotransporter), member 9	Miranda_RNAhybrid	-21.43	162	73	94	-25.4	0.533374	71	95	LOC102547849	-2.20684	0.00164437	0.00875566	down	ncRNA		uncharacterized LOC102547849	Miranda_RNAhybrid	-22.94	167	5396	5417	-28.3	0.69648	5394	5417
rno-miR-3120	1.91149	2.74795e-22	1.81365e-20	up	Slc5a9	-1.41126	6.44617e-05	0.000562259	down	protein-coding	rno:366441	solute carrier family 5 (sodium/sugar cotransporter), member 9	Miranda_RNAhybrid	-21.43	162	73	94	-25.4	0.533374	71	95	LOC102548949	-1.41388	1.4901e-07	2.73017e-06	down	ncRNA		uncharacterized LOC102548949	Miranda_RNAhybrid	-30.47	167	535	555	-31.8	0.157229	535	556
rno-miR-3120	1.91149	2.74795e-22	1.81365e-20	up	Slc5a9	-1.41126	6.44617e-05	0.000562259	down	protein-coding	rno:366441	solute carrier family 5 (sodium/sugar cotransporter), member 9	Miranda_RNAhybrid	-21.43	162	73	94	-25.4	0.533374	71	95	LOC102546661	-3.88493	0.000136112	0.00107758	down	ncRNA		uncharacterized LOC102546661	Miranda_RNAhybrid	-21.16	154	1315	1336	-28.6	0.564618	1310	1337
rno-miR-3120	1.91149	2.74795e-22	1.81365e-20	up	Slc5a9	-1.41126	6.44617e-05	0.000562259	down	protein-coding	rno:366441	solute carrier family 5 (sodium/sugar cotransporter), member 9	Miranda_RNAhybrid	-21.43	162	73	94	-25.4	0.533374	71	95	LOC685492	-1.30228	0.00153107	0.00823103	down	pseudo		similar to basic leucine zipper and W2 domains 1	Miranda_RNAhybrid	-21.91	157	1037	1056	-30.1	0.415898	1190	1223
rno-miR-3120	1.91149	2.74795e-22	1.81365e-20	up	Slc5a9	-1.41126	6.44617e-05	0.000562259	down	protein-coding	rno:366441	solute carrier family 5 (sodium/sugar cotransporter), member 9	Miranda_RNAhybrid	-21.43	162	73	94	-25.4	0.533374	71	95	LOC102551891	-3.10169	0.00384459	0.017623	down	ncRNA		uncharacterized LOC102551891	Miranda_RNAhybrid	-20.2	150	124	144	-28.2	0.105079	119	145
rno-miR-3120	1.91149	2.74795e-22	1.81365e-20	up	Slc5a9	-1.41126	6.44617e-05	0.000562259	down	protein-coding	rno:366441	solute carrier family 5 (sodium/sugar cotransporter), member 9	Miranda_RNAhybrid	-21.43	162	73	94	-25.4	0.533374	71	95	LOC102549373	-1.4081	1.35045e-07	2.4936e-06	down	ncRNA		uncharacterized LOC102549373	Miranda_RNAhybrid	-25.45	164	756	776	-29.3	0.066772	755	777
rno-miR-3120	1.91149	2.74795e-22	1.81365e-20	up	Slc5a9	-1.41126	6.44617e-05	0.000562259	down	protein-coding	rno:366441	solute carrier family 5 (sodium/sugar cotransporter), member 9	Miranda_RNAhybrid	-21.43	162	73	94	-25.4	0.533374	71	95	LOC102551706	-1.42532	0.000180328	0.00136871	down	ncRNA		uncharacterized LOC102551706	Miranda_RNAhybrid	-23.3	171	445	465	-33.5	0.007147	438	465
rno-miR-3120	1.91149	2.74795e-22	1.81365e-20	up	Dpys	-1.30484	3.53064e-09	9.26426e-08	down	protein-coding	rno:65135	dihydropyrimidinase	Miranda_RNAhybrid	-20.59	157	178	197	-29.5	0.021431	168	198	LOC100362453	-2.70355	3.0165e-06	3.93308e-05	down	pseudo	rno:100362453	serine/threonine-protein phosphatase 2A catalytic subunit alpha-like	Miranda_RNAhybrid	-20.87	159	752	771	-26.2	0.537925	749	772
rno-miR-3120	1.91149	2.74795e-22	1.81365e-20	up	Dpys	-1.30484	3.53064e-09	9.26426e-08	down	protein-coding	rno:65135	dihydropyrimidinase	Miranda_RNAhybrid	-20.59	157	178	197	-29.5	0.021431	168	198	LOC102547849	-2.20684	0.00164437	0.00875566	down	ncRNA		uncharacterized LOC102547849	Miranda_RNAhybrid	-22.94	167	5396	5417	-28.3	0.69648	5394	5417
rno-miR-3120	1.91149	2.74795e-22	1.81365e-20	up	Dpys	-1.30484	3.53064e-09	9.26426e-08	down	protein-coding	rno:65135	dihydropyrimidinase	Miranda_RNAhybrid	-20.59	157	178	197	-29.5	0.021431	168	198	LOC102548949	-1.41388	1.4901e-07	2.73017e-06	down	ncRNA		uncharacterized LOC102548949	Miranda_RNAhybrid	-30.47	167	535	555	-31.8	0.157229	535	556
rno-miR-3120	1.91149	2.74795e-22	1.81365e-20	up	Dpys	-1.30484	3.53064e-09	9.26426e-08	down	protein-coding	rno:65135	dihydropyrimidinase	Miranda_RNAhybrid	-20.59	157	178	197	-29.5	0.021431	168	198	LOC102546661	-3.88493	0.000136112	0.00107758	down	ncRNA		uncharacterized LOC102546661	Miranda_RNAhybrid	-21.16	154	1315	1336	-28.6	0.564618	1310	1337
rno-miR-3120	1.91149	2.74795e-22	1.81365e-20	up	Dpys	-1.30484	3.53064e-09	9.26426e-08	down	protein-coding	rno:65135	dihydropyrimidinase	Miranda_RNAhybrid	-20.59	157	178	197	-29.5	0.021431	168	198	LOC685492	-1.30228	0.00153107	0.00823103	down	pseudo		similar to basic leucine zipper and W2 domains 1	Miranda_RNAhybrid	-21.91	157	1037	1056	-30.1	0.415898	1190	1223
rno-miR-3120	1.91149	2.74795e-22	1.81365e-20	up	Dpys	-1.30484	3.53064e-09	9.26426e-08	down	protein-coding	rno:65135	dihydropyrimidinase	Miranda_RNAhybrid	-20.59	157	178	197	-29.5	0.021431	168	198	LOC102551891	-3.10169	0.00384459	0.017623	down	ncRNA		uncharacterized LOC102551891	Miranda_RNAhybrid	-20.2	150	124	144	-28.2	0.105079	119	145
rno-miR-3120	1.91149	2.74795e-22	1.81365e-20	up	Dpys	-1.30484	3.53064e-09	9.26426e-08	down	protein-coding	rno:65135	dihydropyrimidinase	Miranda_RNAhybrid	-20.59	157	178	197	-29.5	0.021431	168	198	LOC102549373	-1.4081	1.35045e-07	2.4936e-06	down	ncRNA		uncharacterized LOC102549373	Miranda_RNAhybrid	-25.45	164	756	776	-29.3	0.066772	755	777
rno-miR-3120	1.91149	2.74795e-22	1.81365e-20	up	Dpys	-1.30484	3.53064e-09	9.26426e-08	down	protein-coding	rno:65135	dihydropyrimidinase	Miranda_RNAhybrid	-20.59	157	178	197	-29.5	0.021431	168	198	LOC102551706	-1.42532	0.000180328	0.00136871	down	ncRNA		uncharacterized LOC102551706	Miranda_RNAhybrid	-23.3	171	445	465	-33.5	0.007147	438	465
rno-miR-3120	1.91149	2.74795e-22	1.81365e-20	up	LOC102556447	-1.56676	2.45593e-05	0.0002436	down	protein-coding		rho guanine nucleotide exchange factor 38-like	Miranda_RNAhybrid	-25.6	166	751	772	-31.7	0.03674	331	368	LOC100362453	-2.70355	3.0165e-06	3.93308e-05	down	pseudo	rno:100362453	serine/threonine-protein phosphatase 2A catalytic subunit alpha-like	Miranda_RNAhybrid	-20.87	159	752	771	-26.2	0.537925	749	772
rno-miR-3120	1.91149	2.74795e-22	1.81365e-20	up	LOC102556447	-1.56676	2.45593e-05	0.0002436	down	protein-coding		rho guanine nucleotide exchange factor 38-like	Miranda_RNAhybrid	-25.6	166	751	772	-31.7	0.03674	331	368	LOC102547849	-2.20684	0.00164437	0.00875566	down	ncRNA		uncharacterized LOC102547849	Miranda_RNAhybrid	-22.94	167	5396	5417	-28.3	0.69648	5394	5417
rno-miR-3120	1.91149	2.74795e-22	1.81365e-20	up	LOC102556447	-1.56676	2.45593e-05	0.0002436	down	protein-coding		rho guanine nucleotide exchange factor 38-like	Miranda_RNAhybrid	-25.6	166	751	772	-31.7	0.03674	331	368	LOC102548949	-1.41388	1.4901e-07	2.73017e-06	down	ncRNA		uncharacterized LOC102548949	Miranda_RNAhybrid	-30.47	167	535	555	-31.8	0.157229	535	556
rno-miR-3120	1.91149	2.74795e-22	1.81365e-20	up	LOC102556447	-1.56676	2.45593e-05	0.0002436	down	protein-coding		rho guanine nucleotide exchange factor 38-like	Miranda_RNAhybrid	-25.6	166	751	772	-31.7	0.03674	331	368	LOC102546661	-3.88493	0.000136112	0.00107758	down	ncRNA		uncharacterized LOC102546661	Miranda_RNAhybrid	-21.16	154	1315	1336	-28.6	0.564618	1310	1337
rno-miR-3120	1.91149	2.74795e-22	1.81365e-20	up	LOC102556447	-1.56676	2.45593e-05	0.0002436	down	protein-coding		rho guanine nucleotide exchange factor 38-like	Miranda_RNAhybrid	-25.6	166	751	772	-31.7	0.03674	331	368	LOC685492	-1.30228	0.00153107	0.00823103	down	pseudo		similar to basic leucine zipper and W2 domains 1	Miranda_RNAhybrid	-21.91	157	1037	1056	-30.1	0.415898	1190	1223
rno-miR-3120	1.91149	2.74795e-22	1.81365e-20	up	LOC102556447	-1.56676	2.45593e-05	0.0002436	down	protein-coding		rho guanine nucleotide exchange factor 38-like	Miranda_RNAhybrid	-25.6	166	751	772	-31.7	0.03674	331	368	LOC102551891	-3.10169	0.00384459	0.017623	down	ncRNA		uncharacterized LOC102551891	Miranda_RNAhybrid	-20.2	150	124	144	-28.2	0.105079	119	145
rno-miR-3120	1.91149	2.74795e-22	1.81365e-20	up	LOC102556447	-1.56676	2.45593e-05	0.0002436	down	protein-coding		rho guanine nucleotide exchange factor 38-like	Miranda_RNAhybrid	-25.6	166	751	772	-31.7	0.03674	331	368	LOC102549373	-1.4081	1.35045e-07	2.4936e-06	down	ncRNA		uncharacterized LOC102549373	Miranda_RNAhybrid	-25.45	164	756	776	-29.3	0.066772	755	777
rno-miR-3120	1.91149	2.74795e-22	1.81365e-20	up	LOC102556447	-1.56676	2.45593e-05	0.0002436	down	protein-coding		rho guanine nucleotide exchange factor 38-like	Miranda_RNAhybrid	-25.6	166	751	772	-31.7	0.03674	331	368	LOC102551706	-1.42532	0.000180328	0.00136871	down	ncRNA		uncharacterized LOC102551706	Miranda_RNAhybrid	-23.3	171	445	465	-33.5	0.007147	438	465
rno-miR-3120	1.91149	2.74795e-22	1.81365e-20	up	B3galt5	-1.03775	1.63451e-08	3.72634e-07	down	protein-coding	rno:288161	UDP-Gal:betaGlcNAc beta 1,3-galactosyltransferase, polypeptide 5	Miranda_RNAhybrid	-23.84	173	1836	1856	-30.3	0.273119	1835	1856	LOC100362453	-2.70355	3.0165e-06	3.93308e-05	down	pseudo	rno:100362453	serine/threonine-protein phosphatase 2A catalytic subunit alpha-like	Miranda_RNAhybrid	-20.87	159	752	771	-26.2	0.537925	749	772
rno-miR-3120	1.91149	2.74795e-22	1.81365e-20	up	B3galt5	-1.03775	1.63451e-08	3.72634e-07	down	protein-coding	rno:288161	UDP-Gal:betaGlcNAc beta 1,3-galactosyltransferase, polypeptide 5	Miranda_RNAhybrid	-23.84	173	1836	1856	-30.3	0.273119	1835	1856	LOC102547849	-2.20684	0.00164437	0.00875566	down	ncRNA		uncharacterized LOC102547849	Miranda_RNAhybrid	-22.94	167	5396	5417	-28.3	0.69648	5394	5417
rno-miR-3120	1.91149	2.74795e-22	1.81365e-20	up	B3galt5	-1.03775	1.63451e-08	3.72634e-07	down	protein-coding	rno:288161	UDP-Gal:betaGlcNAc beta 1,3-galactosyltransferase, polypeptide 5	Miranda_RNAhybrid	-23.84	173	1836	1856	-30.3	0.273119	1835	1856	LOC102548949	-1.41388	1.4901e-07	2.73017e-06	down	ncRNA		uncharacterized LOC102548949	Miranda_RNAhybrid	-30.47	167	535	555	-31.8	0.157229	535	556
rno-miR-3120	1.91149	2.74795e-22	1.81365e-20	up	B3galt5	-1.03775	1.63451e-08	3.72634e-07	down	protein-coding	rno:288161	UDP-Gal:betaGlcNAc beta 1,3-galactosyltransferase, polypeptide 5	Miranda_RNAhybrid	-23.84	173	1836	1856	-30.3	0.273119	1835	1856	LOC102546661	-3.88493	0.000136112	0.00107758	down	ncRNA		uncharacterized LOC102546661	Miranda_RNAhybrid	-21.16	154	1315	1336	-28.6	0.564618	1310	1337
rno-miR-3120	1.91149	2.74795e-22	1.81365e-20	up	B3galt5	-1.03775	1.63451e-08	3.72634e-07	down	protein-coding	rno:288161	UDP-Gal:betaGlcNAc beta 1,3-galactosyltransferase, polypeptide 5	Miranda_RNAhybrid	-23.84	173	1836	1856	-30.3	0.273119	1835	1856	LOC685492	-1.30228	0.00153107	0.00823103	down	pseudo		similar to basic leucine zipper and W2 domains 1	Miranda_RNAhybrid	-21.91	157	1037	1056	-30.1	0.415898	1190	1223
rno-miR-3120	1.91149	2.74795e-22	1.81365e-20	up	B3galt5	-1.03775	1.63451e-08	3.72634e-07	down	protein-coding	rno:288161	UDP-Gal:betaGlcNAc beta 1,3-galactosyltransferase, polypeptide 5	Miranda_RNAhybrid	-23.84	173	1836	1856	-30.3	0.273119	1835	1856	LOC102551891	-3.10169	0.00384459	0.017623	down	ncRNA		uncharacterized LOC102551891	Miranda_RNAhybrid	-20.2	150	124	144	-28.2	0.105079	119	145
rno-miR-3120	1.91149	2.74795e-22	1.81365e-20	up	B3galt5	-1.03775	1.63451e-08	3.72634e-07	down	protein-coding	rno:288161	UDP-Gal:betaGlcNAc beta 1,3-galactosyltransferase, polypeptide 5	Miranda_RNAhybrid	-23.84	173	1836	1856	-30.3	0.273119	1835	1856	LOC102549373	-1.4081	1.35045e-07	2.4936e-06	down	ncRNA		uncharacterized LOC102549373	Miranda_RNAhybrid	-25.45	164	756	776	-29.3	0.066772	755	777
rno-miR-3120	1.91149	2.74795e-22	1.81365e-20	up	B3galt5	-1.03775	1.63451e-08	3.72634e-07	down	protein-coding	rno:288161	UDP-Gal:betaGlcNAc beta 1,3-galactosyltransferase, polypeptide 5	Miranda_RNAhybrid	-23.84	173	1836	1856	-30.3	0.273119	1835	1856	LOC102551706	-1.42532	0.000180328	0.00136871	down	ncRNA		uncharacterized LOC102551706	Miranda_RNAhybrid	-23.3	171	445	465	-33.5	0.007147	438	465
rno-miR-3120	1.91149	2.74795e-22	1.81365e-20	up	LOC102552055	-2.55174	0.00060572	0.00378226	down	protein-coding		angiopoietin-related protein 7-like	Miranda_RNAhybrid	-23.1	158	489	514	-27.6	0.076782	489	514	LOC100362453	-2.70355	3.0165e-06	3.93308e-05	down	pseudo	rno:100362453	serine/threonine-protein phosphatase 2A catalytic subunit alpha-like	Miranda_RNAhybrid	-20.87	159	752	771	-26.2	0.537925	749	772
rno-miR-3120	1.91149	2.74795e-22	1.81365e-20	up	LOC102552055	-2.55174	0.00060572	0.00378226	down	protein-coding		angiopoietin-related protein 7-like	Miranda_RNAhybrid	-23.1	158	489	514	-27.6	0.076782	489	514	LOC102547849	-2.20684	0.00164437	0.00875566	down	ncRNA		uncharacterized LOC102547849	Miranda_RNAhybrid	-22.94	167	5396	5417	-28.3	0.69648	5394	5417
rno-miR-3120	1.91149	2.74795e-22	1.81365e-20	up	LOC102552055	-2.55174	0.00060572	0.00378226	down	protein-coding		angiopoietin-related protein 7-like	Miranda_RNAhybrid	-23.1	158	489	514	-27.6	0.076782	489	514	LOC102548949	-1.41388	1.4901e-07	2.73017e-06	down	ncRNA		uncharacterized LOC102548949	Miranda_RNAhybrid	-30.47	167	535	555	-31.8	0.157229	535	556
rno-miR-3120	1.91149	2.74795e-22	1.81365e-20	up	LOC102552055	-2.55174	0.00060572	0.00378226	down	protein-coding		angiopoietin-related protein 7-like	Miranda_RNAhybrid	-23.1	158	489	514	-27.6	0.076782	489	514	LOC102546661	-3.88493	0.000136112	0.00107758	down	ncRNA		uncharacterized LOC102546661	Miranda_RNAhybrid	-21.16	154	1315	1336	-28.6	0.564618	1310	1337
rno-miR-3120	1.91149	2.74795e-22	1.81365e-20	up	LOC102552055	-2.55174	0.00060572	0.00378226	down	protein-coding		angiopoietin-related protein 7-like	Miranda_RNAhybrid	-23.1	158	489	514	-27.6	0.076782	489	514	LOC685492	-1.30228	0.00153107	0.00823103	down	pseudo		similar to basic leucine zipper and W2 domains 1	Miranda_RNAhybrid	-21.91	157	1037	1056	-30.1	0.415898	1190	1223
rno-miR-3120	1.91149	2.74795e-22	1.81365e-20	up	LOC102552055	-2.55174	0.00060572	0.00378226	down	protein-coding		angiopoietin-related protein 7-like	Miranda_RNAhybrid	-23.1	158	489	514	-27.6	0.076782	489	514	LOC102551891	-3.10169	0.00384459	0.017623	down	ncRNA		uncharacterized LOC102551891	Miranda_RNAhybrid	-20.2	150	124	144	-28.2	0.105079	119	145
rno-miR-3120	1.91149	2.74795e-22	1.81365e-20	up	LOC102552055	-2.55174	0.00060572	0.00378226	down	protein-coding		angiopoietin-related protein 7-like	Miranda_RNAhybrid	-23.1	158	489	514	-27.6	0.076782	489	514	LOC102549373	-1.4081	1.35045e-07	2.4936e-06	down	ncRNA		uncharacterized LOC102549373	Miranda_RNAhybrid	-25.45	164	756	776	-29.3	0.066772	755	777
rno-miR-3120	1.91149	2.74795e-22	1.81365e-20	up	LOC102552055	-2.55174	0.00060572	0.00378226	down	protein-coding		angiopoietin-related protein 7-like	Miranda_RNAhybrid	-23.1	158	489	514	-27.6	0.076782	489	514	LOC102551706	-1.42532	0.000180328	0.00136871	down	ncRNA		uncharacterized LOC102551706	Miranda_RNAhybrid	-23.3	171	445	465	-33.5	0.007147	438	465
rno-miR-3120	1.91149	2.74795e-22	1.81365e-20	up	Vstm2a	-1.84599	0.00166681	0.00884531	down	protein-coding	rno:689106	V-set and transmembrane domain containing 2A	Miranda_RNAhybrid	-21.43	157	896	916	-28.6	0.469801	883	917	LOC100362453	-2.70355	3.0165e-06	3.93308e-05	down	pseudo	rno:100362453	serine/threonine-protein phosphatase 2A catalytic subunit alpha-like	Miranda_RNAhybrid	-20.87	159	752	771	-26.2	0.537925	749	772
rno-miR-3120	1.91149	2.74795e-22	1.81365e-20	up	Vstm2a	-1.84599	0.00166681	0.00884531	down	protein-coding	rno:689106	V-set and transmembrane domain containing 2A	Miranda_RNAhybrid	-21.43	157	896	916	-28.6	0.469801	883	917	LOC102547849	-2.20684	0.00164437	0.00875566	down	ncRNA		uncharacterized LOC102547849	Miranda_RNAhybrid	-22.94	167	5396	5417	-28.3	0.69648	5394	5417
rno-miR-3120	1.91149	2.74795e-22	1.81365e-20	up	Vstm2a	-1.84599	0.00166681	0.00884531	down	protein-coding	rno:689106	V-set and transmembrane domain containing 2A	Miranda_RNAhybrid	-21.43	157	896	916	-28.6	0.469801	883	917	LOC102548949	-1.41388	1.4901e-07	2.73017e-06	down	ncRNA		uncharacterized LOC102548949	Miranda_RNAhybrid	-30.47	167	535	555	-31.8	0.157229	535	556
rno-miR-3120	1.91149	2.74795e-22	1.81365e-20	up	Vstm2a	-1.84599	0.00166681	0.00884531	down	protein-coding	rno:689106	V-set and transmembrane domain containing 2A	Miranda_RNAhybrid	-21.43	157	896	916	-28.6	0.469801	883	917	LOC102546661	-3.88493	0.000136112	0.00107758	down	ncRNA		uncharacterized LOC102546661	Miranda_RNAhybrid	-21.16	154	1315	1336	-28.6	0.564618	1310	1337
rno-miR-3120	1.91149	2.74795e-22	1.81365e-20	up	Vstm2a	-1.84599	0.00166681	0.00884531	down	protein-coding	rno:689106	V-set and transmembrane domain containing 2A	Miranda_RNAhybrid	-21.43	157	896	916	-28.6	0.469801	883	917	LOC685492	-1.30228	0.00153107	0.00823103	down	pseudo		similar to basic leucine zipper and W2 domains 1	Miranda_RNAhybrid	-21.91	157	1037	1056	-30.1	0.415898	1190	1223
rno-miR-3120	1.91149	2.74795e-22	1.81365e-20	up	Vstm2a	-1.84599	0.00166681	0.00884531	down	protein-coding	rno:689106	V-set and transmembrane domain containing 2A	Miranda_RNAhybrid	-21.43	157	896	916	-28.6	0.469801	883	917	LOC102551891	-3.10169	0.00384459	0.017623	down	ncRNA		uncharacterized LOC102551891	Miranda_RNAhybrid	-20.2	150	124	144	-28.2	0.105079	119	145
rno-miR-3120	1.91149	2.74795e-22	1.81365e-20	up	Vstm2a	-1.84599	0.00166681	0.00884531	down	protein-coding	rno:689106	V-set and transmembrane domain containing 2A	Miranda_RNAhybrid	-21.43	157	896	916	-28.6	0.469801	883	917	LOC102549373	-1.4081	1.35045e-07	2.4936e-06	down	ncRNA		uncharacterized LOC102549373	Miranda_RNAhybrid	-25.45	164	756	776	-29.3	0.066772	755	777
rno-miR-3120	1.91149	2.74795e-22	1.81365e-20	up	Vstm2a	-1.84599	0.00166681	0.00884531	down	protein-coding	rno:689106	V-set and transmembrane domain containing 2A	Miranda_RNAhybrid	-21.43	157	896	916	-28.6	0.469801	883	917	LOC102551706	-1.42532	0.000180328	0.00136871	down	ncRNA		uncharacterized LOC102551706	Miranda_RNAhybrid	-23.3	171	445	465	-33.5	0.007147	438	465
rno-miR-3120	1.91149	2.74795e-22	1.81365e-20	up	Slc6a17	-1.61478	5.46144e-21	1.12464e-18	down	protein-coding	rno:613226	solute carrier family 6 (neutral amino acid transporter), member 17	Miranda_RNAhybrid	-27.88	170	2345	2367	-31.2	0.184371	2343	2368	LOC100362453	-2.70355	3.0165e-06	3.93308e-05	down	pseudo	rno:100362453	serine/threonine-protein phosphatase 2A catalytic subunit alpha-like	Miranda_RNAhybrid	-20.87	159	752	771	-26.2	0.537925	749	772
rno-miR-3120	1.91149	2.74795e-22	1.81365e-20	up	Slc6a17	-1.61478	5.46144e-21	1.12464e-18	down	protein-coding	rno:613226	solute carrier family 6 (neutral amino acid transporter), member 17	Miranda_RNAhybrid	-27.88	170	2345	2367	-31.2	0.184371	2343	2368	LOC102547849	-2.20684	0.00164437	0.00875566	down	ncRNA		uncharacterized LOC102547849	Miranda_RNAhybrid	-22.94	167	5396	5417	-28.3	0.69648	5394	5417
rno-miR-3120	1.91149	2.74795e-22	1.81365e-20	up	Slc6a17	-1.61478	5.46144e-21	1.12464e-18	down	protein-coding	rno:613226	solute carrier family 6 (neutral amino acid transporter), member 17	Miranda_RNAhybrid	-27.88	170	2345	2367	-31.2	0.184371	2343	2368	LOC102548949	-1.41388	1.4901e-07	2.73017e-06	down	ncRNA		uncharacterized LOC102548949	Miranda_RNAhybrid	-30.47	167	535	555	-31.8	0.157229	535	556
rno-miR-3120	1.91149	2.74795e-22	1.81365e-20	up	Slc6a17	-1.61478	5.46144e-21	1.12464e-18	down	protein-coding	rno:613226	solute carrier family 6 (neutral amino acid transporter), member 17	Miranda_RNAhybrid	-27.88	170	2345	2367	-31.2	0.184371	2343	2368	LOC102546661	-3.88493	0.000136112	0.00107758	down	ncRNA		uncharacterized LOC102546661	Miranda_RNAhybrid	-21.16	154	1315	1336	-28.6	0.564618	1310	1337
rno-miR-3120	1.91149	2.74795e-22	1.81365e-20	up	Slc6a17	-1.61478	5.46144e-21	1.12464e-18	down	protein-coding	rno:613226	solute carrier family 6 (neutral amino acid transporter), member 17	Miranda_RNAhybrid	-27.88	170	2345	2367	-31.2	0.184371	2343	2368	LOC685492	-1.30228	0.00153107	0.00823103	down	pseudo		similar to basic leucine zipper and W2 domains 1	Miranda_RNAhybrid	-21.91	157	1037	1056	-30.1	0.415898	1190	1223
rno-miR-3120	1.91149	2.74795e-22	1.81365e-20	up	Slc6a17	-1.61478	5.46144e-21	1.12464e-18	down	protein-coding	rno:613226	solute carrier family 6 (neutral amino acid transporter), member 17	Miranda_RNAhybrid	-27.88	170	2345	2367	-31.2	0.184371	2343	2368	LOC102551891	-3.10169	0.00384459	0.017623	down	ncRNA		uncharacterized LOC102551891	Miranda_RNAhybrid	-20.2	150	124	144	-28.2	0.105079	119	145
rno-miR-3120	1.91149	2.74795e-22	1.81365e-20	up	Slc6a17	-1.61478	5.46144e-21	1.12464e-18	down	protein-coding	rno:613226	solute carrier family 6 (neutral amino acid transporter), member 17	Miranda_RNAhybrid	-27.88	170	2345	2367	-31.2	0.184371	2343	2368	LOC102549373	-1.4081	1.35045e-07	2.4936e-06	down	ncRNA		uncharacterized LOC102549373	Miranda_RNAhybrid	-25.45	164	756	776	-29.3	0.066772	755	777
rno-miR-3120	1.91149	2.74795e-22	1.81365e-20	up	Slc6a17	-1.61478	5.46144e-21	1.12464e-18	down	protein-coding	rno:613226	solute carrier family 6 (neutral amino acid transporter), member 17	Miranda_RNAhybrid	-27.88	170	2345	2367	-31.2	0.184371	2343	2368	LOC102551706	-1.42532	0.000180328	0.00136871	down	ncRNA		uncharacterized LOC102551706	Miranda_RNAhybrid	-23.3	171	445	465	-33.5	0.007147	438	465
rno-miR-3120	1.91149	2.74795e-22	1.81365e-20	up	Adra2b	-1.01639	4.94607e-05	0.000447271	down	protein-coding	rno:24174	adrenoceptor alpha 2B	Miranda_RNAhybrid	-23.07	162	462	483	-26.6	0.584777	466	484	LOC100362453	-2.70355	3.0165e-06	3.93308e-05	down	pseudo	rno:100362453	serine/threonine-protein phosphatase 2A catalytic subunit alpha-like	Miranda_RNAhybrid	-20.87	159	752	771	-26.2	0.537925	749	772
rno-miR-3120	1.91149	2.74795e-22	1.81365e-20	up	Adra2b	-1.01639	4.94607e-05	0.000447271	down	protein-coding	rno:24174	adrenoceptor alpha 2B	Miranda_RNAhybrid	-23.07	162	462	483	-26.6	0.584777	466	484	LOC102547849	-2.20684	0.00164437	0.00875566	down	ncRNA		uncharacterized LOC102547849	Miranda_RNAhybrid	-22.94	167	5396	5417	-28.3	0.69648	5394	5417
rno-miR-3120	1.91149	2.74795e-22	1.81365e-20	up	Adra2b	-1.01639	4.94607e-05	0.000447271	down	protein-coding	rno:24174	adrenoceptor alpha 2B	Miranda_RNAhybrid	-23.07	162	462	483	-26.6	0.584777	466	484	LOC102548949	-1.41388	1.4901e-07	2.73017e-06	down	ncRNA		uncharacterized LOC102548949	Miranda_RNAhybrid	-30.47	167	535	555	-31.8	0.157229	535	556
rno-miR-3120	1.91149	2.74795e-22	1.81365e-20	up	Adra2b	-1.01639	4.94607e-05	0.000447271	down	protein-coding	rno:24174	adrenoceptor alpha 2B	Miranda_RNAhybrid	-23.07	162	462	483	-26.6	0.584777	466	484	LOC102546661	-3.88493	0.000136112	0.00107758	down	ncRNA		uncharacterized LOC102546661	Miranda_RNAhybrid	-21.16	154	1315	1336	-28.6	0.564618	1310	1337
rno-miR-3120	1.91149	2.74795e-22	1.81365e-20	up	Adra2b	-1.01639	4.94607e-05	0.000447271	down	protein-coding	rno:24174	adrenoceptor alpha 2B	Miranda_RNAhybrid	-23.07	162	462	483	-26.6	0.584777	466	484	LOC685492	-1.30228	0.00153107	0.00823103	down	pseudo		similar to basic leucine zipper and W2 domains 1	Miranda_RNAhybrid	-21.91	157	1037	1056	-30.1	0.415898	1190	1223
rno-miR-3120	1.91149	2.74795e-22	1.81365e-20	up	Adra2b	-1.01639	4.94607e-05	0.000447271	down	protein-coding	rno:24174	adrenoceptor alpha 2B	Miranda_RNAhybrid	-23.07	162	462	483	-26.6	0.584777	466	484	LOC102551891	-3.10169	0.00384459	0.017623	down	ncRNA		uncharacterized LOC102551891	Miranda_RNAhybrid	-20.2	150	124	144	-28.2	0.105079	119	145
rno-miR-3120	1.91149	2.74795e-22	1.81365e-20	up	Adra2b	-1.01639	4.94607e-05	0.000447271	down	protein-coding	rno:24174	adrenoceptor alpha 2B	Miranda_RNAhybrid	-23.07	162	462	483	-26.6	0.584777	466	484	LOC102549373	-1.4081	1.35045e-07	2.4936e-06	down	ncRNA		uncharacterized LOC102549373	Miranda_RNAhybrid	-25.45	164	756	776	-29.3	0.066772	755	777
rno-miR-3120	1.91149	2.74795e-22	1.81365e-20	up	Adra2b	-1.01639	4.94607e-05	0.000447271	down	protein-coding	rno:24174	adrenoceptor alpha 2B	Miranda_RNAhybrid	-23.07	162	462	483	-26.6	0.584777	466	484	LOC102551706	-1.42532	0.000180328	0.00136871	down	ncRNA		uncharacterized LOC102551706	Miranda_RNAhybrid	-23.3	171	445	465	-33.5	0.007147	438	465
rno-miR-489-3p	-1.14165	0.00292379	0.0173847	down	Zfp354c	1.04167	3.5669e-06	4.57884e-05	up	protein-coding	rno:78972	zinc finger protein 354C	Miranda_RNAhybrid	-22.49	169	1094	1116	-25.1	0.915744	1308	1338	LOC103693520	1.07369	0.0019882	0.0102105	up	ncRNA		uncharacterized LOC103693520	Miranda_RNAhybrid	-20.13	158	1637	1657	-25.8	0.928772	1637	1657
rno-miR-489-3p	-1.14165	0.00292379	0.0173847	down	Sulf1	1.89053	5.10754e-12	2.44968e-10	up	protein-coding	rno:171396	sulfatase 1	Miranda_RNAhybrid	-24.98	162	1302	1322	-28.5	0.178902	1301	1323	LOC103693520	1.07369	0.0019882	0.0102105	up	ncRNA		uncharacterized LOC103693520	Miranda_RNAhybrid	-20.13	158	1637	1657	-25.8	0.928772	1637	1657
rno-miR-489-3p	-1.14165	0.00292379	0.0173847	down	Ltbp4	1.34525	8.61139e-15	6.7137e-13	up	protein-coding	rno:292734	latent transforming growth factor beta binding protein 4	Miranda_RNAhybrid	-23.85	161	75	98	-26.8	0.031871	75	98	LOC103693520	1.07369	0.0019882	0.0102105	up	ncRNA		uncharacterized LOC103693520	Miranda_RNAhybrid	-20.13	158	1637	1657	-25.8	0.928772	1637	1657
rno-miR-203a-5p	-1.50537	1.00545e-13	3.16e-12	down	Chp2	2.63369	3.19624e-05	0.000306908	up	protein-coding	rno:308965	calcineurin-like EF hand protein 2	Miranda_RNAhybrid	-20.81	169	396	416	-27.2	0.070941	396	416	LOC102553121	2.82878	2.64489e-06	3.50772e-05	up	ncRNA		uncharacterized LOC102553121	Miranda_RNAhybrid	-21.09	161	3639	3659	-26.2	0.75291	3635	3660
rno-miR-203a-5p	-1.50537	1.00545e-13	3.16e-12	down	Rspo4	5.61039	0.00910478	0.0352885	up	protein-coding	rno:499918	R-spondin 4	Miranda_RNAhybrid	-21.16	169	1567	1588	-26.6	0.395332	1559	1588	LOC102553121	2.82878	2.64489e-06	3.50772e-05	up	ncRNA		uncharacterized LOC102553121	Miranda_RNAhybrid	-21.09	161	3639	3659	-26.2	0.75291	3635	3660
rno-miR-203a-5p	-1.50537	1.00545e-13	3.16e-12	down	Hebp2	1.22252	0.00173233	0.0091113	up	protein-coding	rno:308632	heme binding protein 2	Miranda_RNAhybrid	-21.09	161	1280	1300	-27.2	0.259637	1277	1301	LOC102553121	2.82878	2.64489e-06	3.50772e-05	up	ncRNA		uncharacterized LOC102553121	Miranda_RNAhybrid	-21.09	161	3639	3659	-26.2	0.75291	3635	3660
rno-miR-203a-5p	-1.50537	1.00545e-13	3.16e-12	down	C2	2.75782	1.531e-19	2.50042e-17	up	protein-coding	rno:24231	complement component 2	Miranda_RNAhybrid	-23.08	153	109	130	-25.9	0.031717	111	131	LOC102553121	2.82878	2.64489e-06	3.50772e-05	up	ncRNA		uncharacterized LOC102553121	Miranda_RNAhybrid	-21.09	161	3639	3659	-26.2	0.75291	3635	3660
rno-miR-212-5p	2.18323	2.63112e-07	4.13461e-06	up	Tsku	-1.61714	1.62654e-12	8.46562e-11	down	protein-coding	rno:308843	tsukushi, small leucine rich proteoglycan	Miranda_RNAhybrid	-22.7	151	120	141	-28	0.350057	105	141	LOC102553996	-3.09709	6.87326e-07	1.07615e-05	down	ncRNA		uncharacterized LOC102553996	Miranda_RNAhybrid	-20.8	158	4843	4866	-29.1	0.707367	3625	3650
rno-miR-212-5p	2.18323	2.63112e-07	4.13461e-06	up	Tsku	-1.61714	1.62654e-12	8.46562e-11	down	protein-coding	rno:308843	tsukushi, small leucine rich proteoglycan	Miranda_RNAhybrid	-22.7	151	120	141	-28	0.350057	105	141	LOC498996	-1.3918	0.0101356	0.0385045	down	pseudo		similar to DnaJ (Hsp40) homolog, subfamily A, member 4	Miranda_RNAhybrid	-20.74	150	383	404	-26.7	0.441882	379	405
rno-miR-212-5p	2.18323	2.63112e-07	4.13461e-06	up	Tsku	-1.61714	1.62654e-12	8.46562e-11	down	protein-coding	rno:308843	tsukushi, small leucine rich proteoglycan	Miranda_RNAhybrid	-22.7	151	120	141	-28	0.350057	105	141	LOC102547181	-2.42469	0.000736543	0.00446379	down	ncRNA		uncharacterized LOC102547181	Miranda_RNAhybrid	-22.71	164	2283	2308	-29.5	0.473071	2288	2308
rno-miR-212-5p	2.18323	2.63112e-07	4.13461e-06	up	Tsku	-1.61714	1.62654e-12	8.46562e-11	down	protein-coding	rno:308843	tsukushi, small leucine rich proteoglycan	Miranda_RNAhybrid	-22.7	151	120	141	-28	0.350057	105	141	LOC102551762	-1.25092	2.33886e-06	3.15596e-05	down	ncRNA		uncharacterized LOC102551762	Miranda_RNAhybrid	-23.29	157	737	763	-26.5	0.431163	736	763
rno-miR-212-5p	2.18323	2.63112e-07	4.13461e-06	up	Tsku	-1.61714	1.62654e-12	8.46562e-11	down	protein-coding	rno:308843	tsukushi, small leucine rich proteoglycan	Miranda_RNAhybrid	-22.7	151	120	141	-28	0.350057	105	141	Hspd1-ps3	-1.6014	0.00636242	0.0264334	down	pseudo		heat shock protein 1, pseudogene 3	Miranda_RNAhybrid	-22.66	162	351	376	-29.8	0.253286	350	376
rno-miR-212-5p	2.18323	2.63112e-07	4.13461e-06	up	Tsku	-1.61714	1.62654e-12	8.46562e-11	down	protein-coding	rno:308843	tsukushi, small leucine rich proteoglycan	Miranda_RNAhybrid	-22.7	151	120	141	-28	0.350057	105	141	LOC102549521	-1.0934	0.0122127	0.0447956	down	ncRNA		uncharacterized LOC102549521	Miranda_RNAhybrid	-21.44	155	515	540	-30	0.449321	84	113
rno-miR-212-5p	2.18323	2.63112e-07	4.13461e-06	up	Tsku	-1.61714	1.62654e-12	8.46562e-11	down	protein-coding	rno:308843	tsukushi, small leucine rich proteoglycan	Miranda_RNAhybrid	-22.7	151	120	141	-28	0.350057	105	141	LOC679914	-2.06088	0.00219688	0.0110868	down	pseudo		similar to heterogeneous nuclear ribonucleoprotein L isoform a	Miranda_RNAhybrid	-20.23	153	617	641	-27.1	0.588657	934	955
rno-miR-212-5p	2.18323	2.63112e-07	4.13461e-06	up	Tsku	-1.61714	1.62654e-12	8.46562e-11	down	protein-coding	rno:308843	tsukushi, small leucine rich proteoglycan	Miranda_RNAhybrid	-22.7	151	120	141	-28	0.350057	105	141	LOC103693939	-1.29149	1.28347e-06	1.86467e-05	down	ncRNA		uncharacterized LOC103693939	Miranda_RNAhybrid	-21.06	155	933	955	-26.6	0.563437	939	956
rno-miR-212-5p	2.18323	2.63112e-07	4.13461e-06	up	Tsku	-1.61714	1.62654e-12	8.46562e-11	down	protein-coding	rno:308843	tsukushi, small leucine rich proteoglycan	Miranda_RNAhybrid	-22.7	151	120	141	-28	0.350057	105	141	RGD1563835	-1.40182	0.00524316	0.0226113	down	pseudo	rno:498085	similar to ribosomal protein L27	Miranda_RNAhybrid	-25.53	160	362	388	-29	0.064261	366	389
rno-miR-212-5p	2.18323	2.63112e-07	4.13461e-06	up	Tsku	-1.61714	1.62654e-12	8.46562e-11	down	protein-coding	rno:308843	tsukushi, small leucine rich proteoglycan	Miranda_RNAhybrid	-22.7	151	120	141	-28	0.350057	105	141	LOC103690395	-2.44519	0.00487593	0.0213539	down	ncRNA		uncharacterized LOC103690395	Miranda_RNAhybrid	-33.59	181	2705	2729	-37.5	0.040811	2705	2729
rno-miR-212-5p	2.18323	2.63112e-07	4.13461e-06	up	Tsku	-1.61714	1.62654e-12	8.46562e-11	down	protein-coding	rno:308843	tsukushi, small leucine rich proteoglycan	Miranda_RNAhybrid	-22.7	151	120	141	-28	0.350057	105	141	LOC294165	-2.67039	0.00941205	0.0362201	down	pseudo		similar to Elongation factor 2 (EF-2)	Miranda_RNAhybrid	-23.79	169	686	710	-31.6	0.185379	487	509
rno-miR-212-5p	2.18323	2.63112e-07	4.13461e-06	up	Tsku	-1.61714	1.62654e-12	8.46562e-11	down	protein-coding	rno:308843	tsukushi, small leucine rich proteoglycan	Miranda_RNAhybrid	-22.7	151	120	141	-28	0.350057	105	141	LOC100909946	-1.10671	0.000219215	0.00161435	down	ncRNA		uncharacterized LOC100909946	Miranda_RNAhybrid	-23.36	155	727	756	-28.5	0.430324	729	756
rno-miR-212-5p	2.18323	2.63112e-07	4.13461e-06	up	Tsku	-1.61714	1.62654e-12	8.46562e-11	down	protein-coding	rno:308843	tsukushi, small leucine rich proteoglycan	Miranda_RNAhybrid	-22.7	151	120	141	-28	0.350057	105	141	RGD1306462	-3.288	1.30632e-05	0.000142477	down	miscRNA		similar to RIKEN cDNA 1700019P01	Miranda_RNAhybrid	-20.54	154	3513	3536	-30.9	0.386763	2047	2073
rno-miR-212-5p	2.18323	2.63112e-07	4.13461e-06	up	Tsku	-1.61714	1.62654e-12	8.46562e-11	down	protein-coding	rno:308843	tsukushi, small leucine rich proteoglycan	Miranda_RNAhybrid	-22.7	151	120	141	-28	0.350057	105	141	LOC100909941	-1.09276	0.00680274	0.0279017	down	ncRNA		uncharacterized LOC100909941	Miranda_RNAhybrid	-25.04	167	3371	3394	-30.3	0.579822	3374	3394
rno-miR-212-5p	2.18323	2.63112e-07	4.13461e-06	up	Fabp3	-1.42581	3.1712e-08	6.76559e-07	down	protein-coding	rno:79131	fatty acid binding protein 3, muscle and heart	Miranda_RNAhybrid	-21.26	158	203	226	-26.9	0.058511	193	226	LOC102553996	-3.09709	6.87326e-07	1.07615e-05	down	ncRNA		uncharacterized LOC102553996	Miranda_RNAhybrid	-20.8	158	4843	4866	-29.1	0.707367	3625	3650
rno-miR-212-5p	2.18323	2.63112e-07	4.13461e-06	up	Fabp3	-1.42581	3.1712e-08	6.76559e-07	down	protein-coding	rno:79131	fatty acid binding protein 3, muscle and heart	Miranda_RNAhybrid	-21.26	158	203	226	-26.9	0.058511	193	226	LOC498996	-1.3918	0.0101356	0.0385045	down	pseudo		similar to DnaJ (Hsp40) homolog, subfamily A, member 4	Miranda_RNAhybrid	-20.74	150	383	404	-26.7	0.441882	379	405
rno-miR-212-5p	2.18323	2.63112e-07	4.13461e-06	up	Fabp3	-1.42581	3.1712e-08	6.76559e-07	down	protein-coding	rno:79131	fatty acid binding protein 3, muscle and heart	Miranda_RNAhybrid	-21.26	158	203	226	-26.9	0.058511	193	226	LOC102547181	-2.42469	0.000736543	0.00446379	down	ncRNA		uncharacterized LOC102547181	Miranda_RNAhybrid	-22.71	164	2283	2308	-29.5	0.473071	2288	2308
rno-miR-212-5p	2.18323	2.63112e-07	4.13461e-06	up	Fabp3	-1.42581	3.1712e-08	6.76559e-07	down	protein-coding	rno:79131	fatty acid binding protein 3, muscle and heart	Miranda_RNAhybrid	-21.26	158	203	226	-26.9	0.058511	193	226	LOC102551762	-1.25092	2.33886e-06	3.15596e-05	down	ncRNA		uncharacterized LOC102551762	Miranda_RNAhybrid	-23.29	157	737	763	-26.5	0.431163	736	763
rno-miR-212-5p	2.18323	2.63112e-07	4.13461e-06	up	Fabp3	-1.42581	3.1712e-08	6.76559e-07	down	protein-coding	rno:79131	fatty acid binding protein 3, muscle and heart	Miranda_RNAhybrid	-21.26	158	203	226	-26.9	0.058511	193	226	Hspd1-ps3	-1.6014	0.00636242	0.0264334	down	pseudo		heat shock protein 1, pseudogene 3	Miranda_RNAhybrid	-22.66	162	351	376	-29.8	0.253286	350	376
rno-miR-212-5p	2.18323	2.63112e-07	4.13461e-06	up	Fabp3	-1.42581	3.1712e-08	6.76559e-07	down	protein-coding	rno:79131	fatty acid binding protein 3, muscle and heart	Miranda_RNAhybrid	-21.26	158	203	226	-26.9	0.058511	193	226	LOC102549521	-1.0934	0.0122127	0.0447956	down	ncRNA		uncharacterized LOC102549521	Miranda_RNAhybrid	-21.44	155	515	540	-30	0.449321	84	113
rno-miR-212-5p	2.18323	2.63112e-07	4.13461e-06	up	Fabp3	-1.42581	3.1712e-08	6.76559e-07	down	protein-coding	rno:79131	fatty acid binding protein 3, muscle and heart	Miranda_RNAhybrid	-21.26	158	203	226	-26.9	0.058511	193	226	LOC679914	-2.06088	0.00219688	0.0110868	down	pseudo		similar to heterogeneous nuclear ribonucleoprotein L isoform a	Miranda_RNAhybrid	-20.23	153	617	641	-27.1	0.588657	934	955
rno-miR-212-5p	2.18323	2.63112e-07	4.13461e-06	up	Fabp3	-1.42581	3.1712e-08	6.76559e-07	down	protein-coding	rno:79131	fatty acid binding protein 3, muscle and heart	Miranda_RNAhybrid	-21.26	158	203	226	-26.9	0.058511	193	226	LOC103693939	-1.29149	1.28347e-06	1.86467e-05	down	ncRNA		uncharacterized LOC103693939	Miranda_RNAhybrid	-21.06	155	933	955	-26.6	0.563437	939	956
rno-miR-212-5p	2.18323	2.63112e-07	4.13461e-06	up	Fabp3	-1.42581	3.1712e-08	6.76559e-07	down	protein-coding	rno:79131	fatty acid binding protein 3, muscle and heart	Miranda_RNAhybrid	-21.26	158	203	226	-26.9	0.058511	193	226	RGD1563835	-1.40182	0.00524316	0.0226113	down	pseudo	rno:498085	similar to ribosomal protein L27	Miranda_RNAhybrid	-25.53	160	362	388	-29	0.064261	366	389
rno-miR-212-5p	2.18323	2.63112e-07	4.13461e-06	up	Fabp3	-1.42581	3.1712e-08	6.76559e-07	down	protein-coding	rno:79131	fatty acid binding protein 3, muscle and heart	Miranda_RNAhybrid	-21.26	158	203	226	-26.9	0.058511	193	226	LOC103690395	-2.44519	0.00487593	0.0213539	down	ncRNA		uncharacterized LOC103690395	Miranda_RNAhybrid	-33.59	181	2705	2729	-37.5	0.040811	2705	2729
rno-miR-212-5p	2.18323	2.63112e-07	4.13461e-06	up	Fabp3	-1.42581	3.1712e-08	6.76559e-07	down	protein-coding	rno:79131	fatty acid binding protein 3, muscle and heart	Miranda_RNAhybrid	-21.26	158	203	226	-26.9	0.058511	193	226	LOC294165	-2.67039	0.00941205	0.0362201	down	pseudo		similar to Elongation factor 2 (EF-2)	Miranda_RNAhybrid	-23.79	169	686	710	-31.6	0.185379	487	509
rno-miR-212-5p	2.18323	2.63112e-07	4.13461e-06	up	Fabp3	-1.42581	3.1712e-08	6.76559e-07	down	protein-coding	rno:79131	fatty acid binding protein 3, muscle and heart	Miranda_RNAhybrid	-21.26	158	203	226	-26.9	0.058511	193	226	LOC100909946	-1.10671	0.000219215	0.00161435	down	ncRNA		uncharacterized LOC100909946	Miranda_RNAhybrid	-23.36	155	727	756	-28.5	0.430324	729	756
rno-miR-212-5p	2.18323	2.63112e-07	4.13461e-06	up	Fabp3	-1.42581	3.1712e-08	6.76559e-07	down	protein-coding	rno:79131	fatty acid binding protein 3, muscle and heart	Miranda_RNAhybrid	-21.26	158	203	226	-26.9	0.058511	193	226	RGD1306462	-3.288	1.30632e-05	0.000142477	down	miscRNA		similar to RIKEN cDNA 1700019P01	Miranda_RNAhybrid	-20.54	154	3513	3536	-30.9	0.386763	2047	2073
rno-miR-212-5p	2.18323	2.63112e-07	4.13461e-06	up	Fabp3	-1.42581	3.1712e-08	6.76559e-07	down	protein-coding	rno:79131	fatty acid binding protein 3, muscle and heart	Miranda_RNAhybrid	-21.26	158	203	226	-26.9	0.058511	193	226	LOC100909941	-1.09276	0.00680274	0.0279017	down	ncRNA		uncharacterized LOC100909941	Miranda_RNAhybrid	-25.04	167	3371	3394	-30.3	0.579822	3374	3394
rno-miR-212-5p	2.18323	2.63112e-07	4.13461e-06	up	Hspb6	-1.12298	4.95772e-05	0.000448111	down	protein-coding	rno:192245	heat shock protein, alpha-crystallin-related, B6	Miranda_RNAhybrid	-23.95	165	250	273	-30.8	0.059137	236	273	LOC102553996	-3.09709	6.87326e-07	1.07615e-05	down	ncRNA		uncharacterized LOC102553996	Miranda_RNAhybrid	-20.8	158	4843	4866	-29.1	0.707367	3625	3650
rno-miR-212-5p	2.18323	2.63112e-07	4.13461e-06	up	Hspb6	-1.12298	4.95772e-05	0.000448111	down	protein-coding	rno:192245	heat shock protein, alpha-crystallin-related, B6	Miranda_RNAhybrid	-23.95	165	250	273	-30.8	0.059137	236	273	LOC498996	-1.3918	0.0101356	0.0385045	down	pseudo		similar to DnaJ (Hsp40) homolog, subfamily A, member 4	Miranda_RNAhybrid	-20.74	150	383	404	-26.7	0.441882	379	405
rno-miR-212-5p	2.18323	2.63112e-07	4.13461e-06	up	Hspb6	-1.12298	4.95772e-05	0.000448111	down	protein-coding	rno:192245	heat shock protein, alpha-crystallin-related, B6	Miranda_RNAhybrid	-23.95	165	250	273	-30.8	0.059137	236	273	LOC102547181	-2.42469	0.000736543	0.00446379	down	ncRNA		uncharacterized LOC102547181	Miranda_RNAhybrid	-22.71	164	2283	2308	-29.5	0.473071	2288	2308
rno-miR-212-5p	2.18323	2.63112e-07	4.13461e-06	up	Hspb6	-1.12298	4.95772e-05	0.000448111	down	protein-coding	rno:192245	heat shock protein, alpha-crystallin-related, B6	Miranda_RNAhybrid	-23.95	165	250	273	-30.8	0.059137	236	273	LOC102551762	-1.25092	2.33886e-06	3.15596e-05	down	ncRNA		uncharacterized LOC102551762	Miranda_RNAhybrid	-23.29	157	737	763	-26.5	0.431163	736	763
rno-miR-212-5p	2.18323	2.63112e-07	4.13461e-06	up	Hspb6	-1.12298	4.95772e-05	0.000448111	down	protein-coding	rno:192245	heat shock protein, alpha-crystallin-related, B6	Miranda_RNAhybrid	-23.95	165	250	273	-30.8	0.059137	236	273	Hspd1-ps3	-1.6014	0.00636242	0.0264334	down	pseudo		heat shock protein 1, pseudogene 3	Miranda_RNAhybrid	-22.66	162	351	376	-29.8	0.253286	350	376
rno-miR-212-5p	2.18323	2.63112e-07	4.13461e-06	up	Hspb6	-1.12298	4.95772e-05	0.000448111	down	protein-coding	rno:192245	heat shock protein, alpha-crystallin-related, B6	Miranda_RNAhybrid	-23.95	165	250	273	-30.8	0.059137	236	273	LOC102549521	-1.0934	0.0122127	0.0447956	down	ncRNA		uncharacterized LOC102549521	Miranda_RNAhybrid	-21.44	155	515	540	-30	0.449321	84	113
rno-miR-212-5p	2.18323	2.63112e-07	4.13461e-06	up	Hspb6	-1.12298	4.95772e-05	0.000448111	down	protein-coding	rno:192245	heat shock protein, alpha-crystallin-related, B6	Miranda_RNAhybrid	-23.95	165	250	273	-30.8	0.059137	236	273	LOC679914	-2.06088	0.00219688	0.0110868	down	pseudo		similar to heterogeneous nuclear ribonucleoprotein L isoform a	Miranda_RNAhybrid	-20.23	153	617	641	-27.1	0.588657	934	955
rno-miR-212-5p	2.18323	2.63112e-07	4.13461e-06	up	Hspb6	-1.12298	4.95772e-05	0.000448111	down	protein-coding	rno:192245	heat shock protein, alpha-crystallin-related, B6	Miranda_RNAhybrid	-23.95	165	250	273	-30.8	0.059137	236	273	LOC103693939	-1.29149	1.28347e-06	1.86467e-05	down	ncRNA		uncharacterized LOC103693939	Miranda_RNAhybrid	-21.06	155	933	955	-26.6	0.563437	939	956
rno-miR-212-5p	2.18323	2.63112e-07	4.13461e-06	up	Hspb6	-1.12298	4.95772e-05	0.000448111	down	protein-coding	rno:192245	heat shock protein, alpha-crystallin-related, B6	Miranda_RNAhybrid	-23.95	165	250	273	-30.8	0.059137	236	273	RGD1563835	-1.40182	0.00524316	0.0226113	down	pseudo	rno:498085	similar to ribosomal protein L27	Miranda_RNAhybrid	-25.53	160	362	388	-29	0.064261	366	389
rno-miR-212-5p	2.18323	2.63112e-07	4.13461e-06	up	Hspb6	-1.12298	4.95772e-05	0.000448111	down	protein-coding	rno:192245	heat shock protein, alpha-crystallin-related, B6	Miranda_RNAhybrid	-23.95	165	250	273	-30.8	0.059137	236	273	LOC103690395	-2.44519	0.00487593	0.0213539	down	ncRNA		uncharacterized LOC103690395	Miranda_RNAhybrid	-33.59	181	2705	2729	-37.5	0.040811	2705	2729
rno-miR-212-5p	2.18323	2.63112e-07	4.13461e-06	up	Hspb6	-1.12298	4.95772e-05	0.000448111	down	protein-coding	rno:192245	heat shock protein, alpha-crystallin-related, B6	Miranda_RNAhybrid	-23.95	165	250	273	-30.8	0.059137	236	273	LOC294165	-2.67039	0.00941205	0.0362201	down	pseudo		similar to Elongation factor 2 (EF-2)	Miranda_RNAhybrid	-23.79	169	686	710	-31.6	0.185379	487	509
rno-miR-212-5p	2.18323	2.63112e-07	4.13461e-06	up	Hspb6	-1.12298	4.95772e-05	0.000448111	down	protein-coding	rno:192245	heat shock protein, alpha-crystallin-related, B6	Miranda_RNAhybrid	-23.95	165	250	273	-30.8	0.059137	236	273	LOC100909946	-1.10671	0.000219215	0.00161435	down	ncRNA		uncharacterized LOC100909946	Miranda_RNAhybrid	-23.36	155	727	756	-28.5	0.430324	729	756
rno-miR-212-5p	2.18323	2.63112e-07	4.13461e-06	up	Hspb6	-1.12298	4.95772e-05	0.000448111	down	protein-coding	rno:192245	heat shock protein, alpha-crystallin-related, B6	Miranda_RNAhybrid	-23.95	165	250	273	-30.8	0.059137	236	273	RGD1306462	-3.288	1.30632e-05	0.000142477	down	miscRNA		similar to RIKEN cDNA 1700019P01	Miranda_RNAhybrid	-20.54	154	3513	3536	-30.9	0.386763	2047	2073
rno-miR-212-5p	2.18323	2.63112e-07	4.13461e-06	up	Hspb6	-1.12298	4.95772e-05	0.000448111	down	protein-coding	rno:192245	heat shock protein, alpha-crystallin-related, B6	Miranda_RNAhybrid	-23.95	165	250	273	-30.8	0.059137	236	273	LOC100909941	-1.09276	0.00680274	0.0279017	down	ncRNA		uncharacterized LOC100909941	Miranda_RNAhybrid	-25.04	167	3371	3394	-30.3	0.579822	3374	3394
rno-miR-212-5p	2.18323	2.63112e-07	4.13461e-06	up	Pim3	-1.68547	2.36481e-16	2.28578e-14	down	protein-coding	rno:64534	Pim-3 proto-oncogene, serine/threonine kinase	Miranda_RNAhybrid	-21.38	152	582	608	-28	0.246584	584	608	LOC102553996	-3.09709	6.87326e-07	1.07615e-05	down	ncRNA		uncharacterized LOC102553996	Miranda_RNAhybrid	-20.8	158	4843	4866	-29.1	0.707367	3625	3650
rno-miR-212-5p	2.18323	2.63112e-07	4.13461e-06	up	Pim3	-1.68547	2.36481e-16	2.28578e-14	down	protein-coding	rno:64534	Pim-3 proto-oncogene, serine/threonine kinase	Miranda_RNAhybrid	-21.38	152	582	608	-28	0.246584	584	608	LOC498996	-1.3918	0.0101356	0.0385045	down	pseudo		similar to DnaJ (Hsp40) homolog, subfamily A, member 4	Miranda_RNAhybrid	-20.74	150	383	404	-26.7	0.441882	379	405
rno-miR-212-5p	2.18323	2.63112e-07	4.13461e-06	up	Pim3	-1.68547	2.36481e-16	2.28578e-14	down	protein-coding	rno:64534	Pim-3 proto-oncogene, serine/threonine kinase	Miranda_RNAhybrid	-21.38	152	582	608	-28	0.246584	584	608	LOC102547181	-2.42469	0.000736543	0.00446379	down	ncRNA		uncharacterized LOC102547181	Miranda_RNAhybrid	-22.71	164	2283	2308	-29.5	0.473071	2288	2308
rno-miR-212-5p	2.18323	2.63112e-07	4.13461e-06	up	Pim3	-1.68547	2.36481e-16	2.28578e-14	down	protein-coding	rno:64534	Pim-3 proto-oncogene, serine/threonine kinase	Miranda_RNAhybrid	-21.38	152	582	608	-28	0.246584	584	608	LOC102551762	-1.25092	2.33886e-06	3.15596e-05	down	ncRNA		uncharacterized LOC102551762	Miranda_RNAhybrid	-23.29	157	737	763	-26.5	0.431163	736	763
rno-miR-212-5p	2.18323	2.63112e-07	4.13461e-06	up	Pim3	-1.68547	2.36481e-16	2.28578e-14	down	protein-coding	rno:64534	Pim-3 proto-oncogene, serine/threonine kinase	Miranda_RNAhybrid	-21.38	152	582	608	-28	0.246584	584	608	Hspd1-ps3	-1.6014	0.00636242	0.0264334	down	pseudo		heat shock protein 1, pseudogene 3	Miranda_RNAhybrid	-22.66	162	351	376	-29.8	0.253286	350	376
rno-miR-212-5p	2.18323	2.63112e-07	4.13461e-06	up	Pim3	-1.68547	2.36481e-16	2.28578e-14	down	protein-coding	rno:64534	Pim-3 proto-oncogene, serine/threonine kinase	Miranda_RNAhybrid	-21.38	152	582	608	-28	0.246584	584	608	LOC102549521	-1.0934	0.0122127	0.0447956	down	ncRNA		uncharacterized LOC102549521	Miranda_RNAhybrid	-21.44	155	515	540	-30	0.449321	84	113
rno-miR-212-5p	2.18323	2.63112e-07	4.13461e-06	up	Pim3	-1.68547	2.36481e-16	2.28578e-14	down	protein-coding	rno:64534	Pim-3 proto-oncogene, serine/threonine kinase	Miranda_RNAhybrid	-21.38	152	582	608	-28	0.246584	584	608	LOC679914	-2.06088	0.00219688	0.0110868	down	pseudo		similar to heterogeneous nuclear ribonucleoprotein L isoform a	Miranda_RNAhybrid	-20.23	153	617	641	-27.1	0.588657	934	955
rno-miR-212-5p	2.18323	2.63112e-07	4.13461e-06	up	Pim3	-1.68547	2.36481e-16	2.28578e-14	down	protein-coding	rno:64534	Pim-3 proto-oncogene, serine/threonine kinase	Miranda_RNAhybrid	-21.38	152	582	608	-28	0.246584	584	608	LOC103693939	-1.29149	1.28347e-06	1.86467e-05	down	ncRNA		uncharacterized LOC103693939	Miranda_RNAhybrid	-21.06	155	933	955	-26.6	0.563437	939	956
rno-miR-212-5p	2.18323	2.63112e-07	4.13461e-06	up	Pim3	-1.68547	2.36481e-16	2.28578e-14	down	protein-coding	rno:64534	Pim-3 proto-oncogene, serine/threonine kinase	Miranda_RNAhybrid	-21.38	152	582	608	-28	0.246584	584	608	RGD1563835	-1.40182	0.00524316	0.0226113	down	pseudo	rno:498085	similar to ribosomal protein L27	Miranda_RNAhybrid	-25.53	160	362	388	-29	0.064261	366	389
rno-miR-212-5p	2.18323	2.63112e-07	4.13461e-06	up	Pim3	-1.68547	2.36481e-16	2.28578e-14	down	protein-coding	rno:64534	Pim-3 proto-oncogene, serine/threonine kinase	Miranda_RNAhybrid	-21.38	152	582	608	-28	0.246584	584	608	LOC103690395	-2.44519	0.00487593	0.0213539	down	ncRNA		uncharacterized LOC103690395	Miranda_RNAhybrid	-33.59	181	2705	2729	-37.5	0.040811	2705	2729
rno-miR-212-5p	2.18323	2.63112e-07	4.13461e-06	up	Pim3	-1.68547	2.36481e-16	2.28578e-14	down	protein-coding	rno:64534	Pim-3 proto-oncogene, serine/threonine kinase	Miranda_RNAhybrid	-21.38	152	582	608	-28	0.246584	584	608	LOC294165	-2.67039	0.00941205	0.0362201	down	pseudo		similar to Elongation factor 2 (EF-2)	Miranda_RNAhybrid	-23.79	169	686	710	-31.6	0.185379	487	509
rno-miR-212-5p	2.18323	2.63112e-07	4.13461e-06	up	Pim3	-1.68547	2.36481e-16	2.28578e-14	down	protein-coding	rno:64534	Pim-3 proto-oncogene, serine/threonine kinase	Miranda_RNAhybrid	-21.38	152	582	608	-28	0.246584	584	608	LOC100909946	-1.10671	0.000219215	0.00161435	down	ncRNA		uncharacterized LOC100909946	Miranda_RNAhybrid	-23.36	155	727	756	-28.5	0.430324	729	756
rno-miR-212-5p	2.18323	2.63112e-07	4.13461e-06	up	Pim3	-1.68547	2.36481e-16	2.28578e-14	down	protein-coding	rno:64534	Pim-3 proto-oncogene, serine/threonine kinase	Miranda_RNAhybrid	-21.38	152	582	608	-28	0.246584	584	608	RGD1306462	-3.288	1.30632e-05	0.000142477	down	miscRNA		similar to RIKEN cDNA 1700019P01	Miranda_RNAhybrid	-20.54	154	3513	3536	-30.9	0.386763	2047	2073
rno-miR-212-5p	2.18323	2.63112e-07	4.13461e-06	up	Pim3	-1.68547	2.36481e-16	2.28578e-14	down	protein-coding	rno:64534	Pim-3 proto-oncogene, serine/threonine kinase	Miranda_RNAhybrid	-21.38	152	582	608	-28	0.246584	584	608	LOC100909941	-1.09276	0.00680274	0.0279017	down	ncRNA		uncharacterized LOC100909941	Miranda_RNAhybrid	-25.04	167	3371	3394	-30.3	0.579822	3374	3394
rno-miR-212-5p	2.18323	2.63112e-07	4.13461e-06	up	RGD1562392	-1.7316	1.10909e-05	0.000122804	down	protein-coding	rno:367201	similar to Sulfotransferase K1 (rSULT1C2)	Miranda_RNAhybrid	-20.71	157	61	87	-25.3	0.871916	905	935	LOC102553996	-3.09709	6.87326e-07	1.07615e-05	down	ncRNA		uncharacterized LOC102553996	Miranda_RNAhybrid	-20.8	158	4843	4866	-29.1	0.707367	3625	3650
rno-miR-212-5p	2.18323	2.63112e-07	4.13461e-06	up	RGD1562392	-1.7316	1.10909e-05	0.000122804	down	protein-coding	rno:367201	similar to Sulfotransferase K1 (rSULT1C2)	Miranda_RNAhybrid	-20.71	157	61	87	-25.3	0.871916	905	935	LOC498996	-1.3918	0.0101356	0.0385045	down	pseudo		similar to DnaJ (Hsp40) homolog, subfamily A, member 4	Miranda_RNAhybrid	-20.74	150	383	404	-26.7	0.441882	379	405
rno-miR-212-5p	2.18323	2.63112e-07	4.13461e-06	up	RGD1562392	-1.7316	1.10909e-05	0.000122804	down	protein-coding	rno:367201	similar to Sulfotransferase K1 (rSULT1C2)	Miranda_RNAhybrid	-20.71	157	61	87	-25.3	0.871916	905	935	LOC102547181	-2.42469	0.000736543	0.00446379	down	ncRNA		uncharacterized LOC102547181	Miranda_RNAhybrid	-22.71	164	2283	2308	-29.5	0.473071	2288	2308
rno-miR-212-5p	2.18323	2.63112e-07	4.13461e-06	up	RGD1562392	-1.7316	1.10909e-05	0.000122804	down	protein-coding	rno:367201	similar to Sulfotransferase K1 (rSULT1C2)	Miranda_RNAhybrid	-20.71	157	61	87	-25.3	0.871916	905	935	LOC102551762	-1.25092	2.33886e-06	3.15596e-05	down	ncRNA		uncharacterized LOC102551762	Miranda_RNAhybrid	-23.29	157	737	763	-26.5	0.431163	736	763
rno-miR-212-5p	2.18323	2.63112e-07	4.13461e-06	up	RGD1562392	-1.7316	1.10909e-05	0.000122804	down	protein-coding	rno:367201	similar to Sulfotransferase K1 (rSULT1C2)	Miranda_RNAhybrid	-20.71	157	61	87	-25.3	0.871916	905	935	Hspd1-ps3	-1.6014	0.00636242	0.0264334	down	pseudo		heat shock protein 1, pseudogene 3	Miranda_RNAhybrid	-22.66	162	351	376	-29.8	0.253286	350	376
rno-miR-212-5p	2.18323	2.63112e-07	4.13461e-06	up	RGD1562392	-1.7316	1.10909e-05	0.000122804	down	protein-coding	rno:367201	similar to Sulfotransferase K1 (rSULT1C2)	Miranda_RNAhybrid	-20.71	157	61	87	-25.3	0.871916	905	935	LOC102549521	-1.0934	0.0122127	0.0447956	down	ncRNA		uncharacterized LOC102549521	Miranda_RNAhybrid	-21.44	155	515	540	-30	0.449321	84	113
rno-miR-212-5p	2.18323	2.63112e-07	4.13461e-06	up	RGD1562392	-1.7316	1.10909e-05	0.000122804	down	protein-coding	rno:367201	similar to Sulfotransferase K1 (rSULT1C2)	Miranda_RNAhybrid	-20.71	157	61	87	-25.3	0.871916	905	935	LOC679914	-2.06088	0.00219688	0.0110868	down	pseudo		similar to heterogeneous nuclear ribonucleoprotein L isoform a	Miranda_RNAhybrid	-20.23	153	617	641	-27.1	0.588657	934	955
rno-miR-212-5p	2.18323	2.63112e-07	4.13461e-06	up	RGD1562392	-1.7316	1.10909e-05	0.000122804	down	protein-coding	rno:367201	similar to Sulfotransferase K1 (rSULT1C2)	Miranda_RNAhybrid	-20.71	157	61	87	-25.3	0.871916	905	935	LOC103693939	-1.29149	1.28347e-06	1.86467e-05	down	ncRNA		uncharacterized LOC103693939	Miranda_RNAhybrid	-21.06	155	933	955	-26.6	0.563437	939	956
rno-miR-212-5p	2.18323	2.63112e-07	4.13461e-06	up	RGD1562392	-1.7316	1.10909e-05	0.000122804	down	protein-coding	rno:367201	similar to Sulfotransferase K1 (rSULT1C2)	Miranda_RNAhybrid	-20.71	157	61	87	-25.3	0.871916	905	935	RGD1563835	-1.40182	0.00524316	0.0226113	down	pseudo	rno:498085	similar to ribosomal protein L27	Miranda_RNAhybrid	-25.53	160	362	388	-29	0.064261	366	389
rno-miR-212-5p	2.18323	2.63112e-07	4.13461e-06	up	RGD1562392	-1.7316	1.10909e-05	0.000122804	down	protein-coding	rno:367201	similar to Sulfotransferase K1 (rSULT1C2)	Miranda_RNAhybrid	-20.71	157	61	87	-25.3	0.871916	905	935	LOC103690395	-2.44519	0.00487593	0.0213539	down	ncRNA		uncharacterized LOC103690395	Miranda_RNAhybrid	-33.59	181	2705	2729	-37.5	0.040811	2705	2729
rno-miR-212-5p	2.18323	2.63112e-07	4.13461e-06	up	RGD1562392	-1.7316	1.10909e-05	0.000122804	down	protein-coding	rno:367201	similar to Sulfotransferase K1 (rSULT1C2)	Miranda_RNAhybrid	-20.71	157	61	87	-25.3	0.871916	905	935	LOC294165	-2.67039	0.00941205	0.0362201	down	pseudo		similar to Elongation factor 2 (EF-2)	Miranda_RNAhybrid	-23.79	169	686	710	-31.6	0.185379	487	509
rno-miR-212-5p	2.18323	2.63112e-07	4.13461e-06	up	RGD1562392	-1.7316	1.10909e-05	0.000122804	down	protein-coding	rno:367201	similar to Sulfotransferase K1 (rSULT1C2)	Miranda_RNAhybrid	-20.71	157	61	87	-25.3	0.871916	905	935	LOC100909946	-1.10671	0.000219215	0.00161435	down	ncRNA		uncharacterized LOC100909946	Miranda_RNAhybrid	-23.36	155	727	756	-28.5	0.430324	729	756
rno-miR-212-5p	2.18323	2.63112e-07	4.13461e-06	up	RGD1562392	-1.7316	1.10909e-05	0.000122804	down	protein-coding	rno:367201	similar to Sulfotransferase K1 (rSULT1C2)	Miranda_RNAhybrid	-20.71	157	61	87	-25.3	0.871916	905	935	RGD1306462	-3.288	1.30632e-05	0.000142477	down	miscRNA		similar to RIKEN cDNA 1700019P01	Miranda_RNAhybrid	-20.54	154	3513	3536	-30.9	0.386763	2047	2073
rno-miR-212-5p	2.18323	2.63112e-07	4.13461e-06	up	RGD1562392	-1.7316	1.10909e-05	0.000122804	down	protein-coding	rno:367201	similar to Sulfotransferase K1 (rSULT1C2)	Miranda_RNAhybrid	-20.71	157	61	87	-25.3	0.871916	905	935	LOC100909941	-1.09276	0.00680274	0.0279017	down	ncRNA		uncharacterized LOC100909941	Miranda_RNAhybrid	-25.04	167	3371	3394	-30.3	0.579822	3374	3394
rno-miR-212-5p	2.18323	2.63112e-07	4.13461e-06	up	LOC498222	-1.2212	2.76731e-08	6.00526e-07	down	protein-coding	rno:498222	similar to specifically androgen-regulated protein	Miranda_RNAhybrid	-21.92	157	484	507	-27.1	0.25735	494	507	LOC102553996	-3.09709	6.87326e-07	1.07615e-05	down	ncRNA		uncharacterized LOC102553996	Miranda_RNAhybrid	-20.8	158	4843	4866	-29.1	0.707367	3625	3650
rno-miR-212-5p	2.18323	2.63112e-07	4.13461e-06	up	LOC498222	-1.2212	2.76731e-08	6.00526e-07	down	protein-coding	rno:498222	similar to specifically androgen-regulated protein	Miranda_RNAhybrid	-21.92	157	484	507	-27.1	0.25735	494	507	LOC498996	-1.3918	0.0101356	0.0385045	down	pseudo		similar to DnaJ (Hsp40) homolog, subfamily A, member 4	Miranda_RNAhybrid	-20.74	150	383	404	-26.7	0.441882	379	405
rno-miR-212-5p	2.18323	2.63112e-07	4.13461e-06	up	LOC498222	-1.2212	2.76731e-08	6.00526e-07	down	protein-coding	rno:498222	similar to specifically androgen-regulated protein	Miranda_RNAhybrid	-21.92	157	484	507	-27.1	0.25735	494	507	LOC102547181	-2.42469	0.000736543	0.00446379	down	ncRNA		uncharacterized LOC102547181	Miranda_RNAhybrid	-22.71	164	2283	2308	-29.5	0.473071	2288	2308
rno-miR-212-5p	2.18323	2.63112e-07	4.13461e-06	up	LOC498222	-1.2212	2.76731e-08	6.00526e-07	down	protein-coding	rno:498222	similar to specifically androgen-regulated protein	Miranda_RNAhybrid	-21.92	157	484	507	-27.1	0.25735	494	507	LOC102551762	-1.25092	2.33886e-06	3.15596e-05	down	ncRNA		uncharacterized LOC102551762	Miranda_RNAhybrid	-23.29	157	737	763	-26.5	0.431163	736	763
rno-miR-212-5p	2.18323	2.63112e-07	4.13461e-06	up	LOC498222	-1.2212	2.76731e-08	6.00526e-07	down	protein-coding	rno:498222	similar to specifically androgen-regulated protein	Miranda_RNAhybrid	-21.92	157	484	507	-27.1	0.25735	494	507	Hspd1-ps3	-1.6014	0.00636242	0.0264334	down	pseudo		heat shock protein 1, pseudogene 3	Miranda_RNAhybrid	-22.66	162	351	376	-29.8	0.253286	350	376
rno-miR-212-5p	2.18323	2.63112e-07	4.13461e-06	up	LOC498222	-1.2212	2.76731e-08	6.00526e-07	down	protein-coding	rno:498222	similar to specifically androgen-regulated protein	Miranda_RNAhybrid	-21.92	157	484	507	-27.1	0.25735	494	507	LOC102549521	-1.0934	0.0122127	0.0447956	down	ncRNA		uncharacterized LOC102549521	Miranda_RNAhybrid	-21.44	155	515	540	-30	0.449321	84	113
rno-miR-212-5p	2.18323	2.63112e-07	4.13461e-06	up	LOC498222	-1.2212	2.76731e-08	6.00526e-07	down	protein-coding	rno:498222	similar to specifically androgen-regulated protein	Miranda_RNAhybrid	-21.92	157	484	507	-27.1	0.25735	494	507	LOC679914	-2.06088	0.00219688	0.0110868	down	pseudo		similar to heterogeneous nuclear ribonucleoprotein L isoform a	Miranda_RNAhybrid	-20.23	153	617	641	-27.1	0.588657	934	955
rno-miR-212-5p	2.18323	2.63112e-07	4.13461e-06	up	LOC498222	-1.2212	2.76731e-08	6.00526e-07	down	protein-coding	rno:498222	similar to specifically androgen-regulated protein	Miranda_RNAhybrid	-21.92	157	484	507	-27.1	0.25735	494	507	LOC103693939	-1.29149	1.28347e-06	1.86467e-05	down	ncRNA		uncharacterized LOC103693939	Miranda_RNAhybrid	-21.06	155	933	955	-26.6	0.563437	939	956
rno-miR-212-5p	2.18323	2.63112e-07	4.13461e-06	up	LOC498222	-1.2212	2.76731e-08	6.00526e-07	down	protein-coding	rno:498222	similar to specifically androgen-regulated protein	Miranda_RNAhybrid	-21.92	157	484	507	-27.1	0.25735	494	507	RGD1563835	-1.40182	0.00524316	0.0226113	down	pseudo	rno:498085	similar to ribosomal protein L27	Miranda_RNAhybrid	-25.53	160	362	388	-29	0.064261	366	389
rno-miR-212-5p	2.18323	2.63112e-07	4.13461e-06	up	LOC498222	-1.2212	2.76731e-08	6.00526e-07	down	protein-coding	rno:498222	similar to specifically androgen-regulated protein	Miranda_RNAhybrid	-21.92	157	484	507	-27.1	0.25735	494	507	LOC103690395	-2.44519	0.00487593	0.0213539	down	ncRNA		uncharacterized LOC103690395	Miranda_RNAhybrid	-33.59	181	2705	2729	-37.5	0.040811	2705	2729
rno-miR-212-5p	2.18323	2.63112e-07	4.13461e-06	up	LOC498222	-1.2212	2.76731e-08	6.00526e-07	down	protein-coding	rno:498222	similar to specifically androgen-regulated protein	Miranda_RNAhybrid	-21.92	157	484	507	-27.1	0.25735	494	507	LOC294165	-2.67039	0.00941205	0.0362201	down	pseudo		similar to Elongation factor 2 (EF-2)	Miranda_RNAhybrid	-23.79	169	686	710	-31.6	0.185379	487	509
rno-miR-212-5p	2.18323	2.63112e-07	4.13461e-06	up	LOC498222	-1.2212	2.76731e-08	6.00526e-07	down	protein-coding	rno:498222	similar to specifically androgen-regulated protein	Miranda_RNAhybrid	-21.92	157	484	507	-27.1	0.25735	494	507	LOC100909946	-1.10671	0.000219215	0.00161435	down	ncRNA		uncharacterized LOC100909946	Miranda_RNAhybrid	-23.36	155	727	756	-28.5	0.430324	729	756
rno-miR-212-5p	2.18323	2.63112e-07	4.13461e-06	up	LOC498222	-1.2212	2.76731e-08	6.00526e-07	down	protein-coding	rno:498222	similar to specifically androgen-regulated protein	Miranda_RNAhybrid	-21.92	157	484	507	-27.1	0.25735	494	507	RGD1306462	-3.288	1.30632e-05	0.000142477	down	miscRNA		similar to RIKEN cDNA 1700019P01	Miranda_RNAhybrid	-20.54	154	3513	3536	-30.9	0.386763	2047	2073
rno-miR-212-5p	2.18323	2.63112e-07	4.13461e-06	up	LOC498222	-1.2212	2.76731e-08	6.00526e-07	down	protein-coding	rno:498222	similar to specifically androgen-regulated protein	Miranda_RNAhybrid	-21.92	157	484	507	-27.1	0.25735	494	507	LOC100909941	-1.09276	0.00680274	0.0279017	down	ncRNA		uncharacterized LOC100909941	Miranda_RNAhybrid	-25.04	167	3371	3394	-30.3	0.579822	3374	3394
rno-miR-212-5p	2.18323	2.63112e-07	4.13461e-06	up	Slc25a25	-1.69489	3.39773e-06	4.38189e-05	down	protein-coding	rno:246771	solute carrier family 25 (mitochondrial carrier, phosphate carrier), member 25	Miranda_RNAhybrid	-23.67	162	919	942	-28.8	0.312829	910	942	LOC102553996	-3.09709	6.87326e-07	1.07615e-05	down	ncRNA		uncharacterized LOC102553996	Miranda_RNAhybrid	-20.8	158	4843	4866	-29.1	0.707367	3625	3650
rno-miR-212-5p	2.18323	2.63112e-07	4.13461e-06	up	Slc25a25	-1.69489	3.39773e-06	4.38189e-05	down	protein-coding	rno:246771	solute carrier family 25 (mitochondrial carrier, phosphate carrier), member 25	Miranda_RNAhybrid	-23.67	162	919	942	-28.8	0.312829	910	942	LOC498996	-1.3918	0.0101356	0.0385045	down	pseudo		similar to DnaJ (Hsp40) homolog, subfamily A, member 4	Miranda_RNAhybrid	-20.74	150	383	404	-26.7	0.441882	379	405
rno-miR-212-5p	2.18323	2.63112e-07	4.13461e-06	up	Slc25a25	-1.69489	3.39773e-06	4.38189e-05	down	protein-coding	rno:246771	solute carrier family 25 (mitochondrial carrier, phosphate carrier), member 25	Miranda_RNAhybrid	-23.67	162	919	942	-28.8	0.312829	910	942	LOC102547181	-2.42469	0.000736543	0.00446379	down	ncRNA		uncharacterized LOC102547181	Miranda_RNAhybrid	-22.71	164	2283	2308	-29.5	0.473071	2288	2308
rno-miR-212-5p	2.18323	2.63112e-07	4.13461e-06	up	Slc25a25	-1.69489	3.39773e-06	4.38189e-05	down	protein-coding	rno:246771	solute carrier family 25 (mitochondrial carrier, phosphate carrier), member 25	Miranda_RNAhybrid	-23.67	162	919	942	-28.8	0.312829	910	942	LOC102551762	-1.25092	2.33886e-06	3.15596e-05	down	ncRNA		uncharacterized LOC102551762	Miranda_RNAhybrid	-23.29	157	737	763	-26.5	0.431163	736	763
rno-miR-212-5p	2.18323	2.63112e-07	4.13461e-06	up	Slc25a25	-1.69489	3.39773e-06	4.38189e-05	down	protein-coding	rno:246771	solute carrier family 25 (mitochondrial carrier, phosphate carrier), member 25	Miranda_RNAhybrid	-23.67	162	919	942	-28.8	0.312829	910	942	Hspd1-ps3	-1.6014	0.00636242	0.0264334	down	pseudo		heat shock protein 1, pseudogene 3	Miranda_RNAhybrid	-22.66	162	351	376	-29.8	0.253286	350	376
rno-miR-212-5p	2.18323	2.63112e-07	4.13461e-06	up	Slc25a25	-1.69489	3.39773e-06	4.38189e-05	down	protein-coding	rno:246771	solute carrier family 25 (mitochondrial carrier, phosphate carrier), member 25	Miranda_RNAhybrid	-23.67	162	919	942	-28.8	0.312829	910	942	LOC102549521	-1.0934	0.0122127	0.0447956	down	ncRNA		uncharacterized LOC102549521	Miranda_RNAhybrid	-21.44	155	515	540	-30	0.449321	84	113
rno-miR-212-5p	2.18323	2.63112e-07	4.13461e-06	up	Slc25a25	-1.69489	3.39773e-06	4.38189e-05	down	protein-coding	rno:246771	solute carrier family 25 (mitochondrial carrier, phosphate carrier), member 25	Miranda_RNAhybrid	-23.67	162	919	942	-28.8	0.312829	910	942	LOC679914	-2.06088	0.00219688	0.0110868	down	pseudo		similar to heterogeneous nuclear ribonucleoprotein L isoform a	Miranda_RNAhybrid	-20.23	153	617	641	-27.1	0.588657	934	955
rno-miR-212-5p	2.18323	2.63112e-07	4.13461e-06	up	Slc25a25	-1.69489	3.39773e-06	4.38189e-05	down	protein-coding	rno:246771	solute carrier family 25 (mitochondrial carrier, phosphate carrier), member 25	Miranda_RNAhybrid	-23.67	162	919	942	-28.8	0.312829	910	942	LOC103693939	-1.29149	1.28347e-06	1.86467e-05	down	ncRNA		uncharacterized LOC103693939	Miranda_RNAhybrid	-21.06	155	933	955	-26.6	0.563437	939	956
rno-miR-212-5p	2.18323	2.63112e-07	4.13461e-06	up	Slc25a25	-1.69489	3.39773e-06	4.38189e-05	down	protein-coding	rno:246771	solute carrier family 25 (mitochondrial carrier, phosphate carrier), member 25	Miranda_RNAhybrid	-23.67	162	919	942	-28.8	0.312829	910	942	RGD1563835	-1.40182	0.00524316	0.0226113	down	pseudo	rno:498085	similar to ribosomal protein L27	Miranda_RNAhybrid	-25.53	160	362	388	-29	0.064261	366	389
rno-miR-212-5p	2.18323	2.63112e-07	4.13461e-06	up	Slc25a25	-1.69489	3.39773e-06	4.38189e-05	down	protein-coding	rno:246771	solute carrier family 25 (mitochondrial carrier, phosphate carrier), member 25	Miranda_RNAhybrid	-23.67	162	919	942	-28.8	0.312829	910	942	LOC103690395	-2.44519	0.00487593	0.0213539	down	ncRNA		uncharacterized LOC103690395	Miranda_RNAhybrid	-33.59	181	2705	2729	-37.5	0.040811	2705	2729
rno-miR-212-5p	2.18323	2.63112e-07	4.13461e-06	up	Slc25a25	-1.69489	3.39773e-06	4.38189e-05	down	protein-coding	rno:246771	solute carrier family 25 (mitochondrial carrier, phosphate carrier), member 25	Miranda_RNAhybrid	-23.67	162	919	942	-28.8	0.312829	910	942	LOC294165	-2.67039	0.00941205	0.0362201	down	pseudo		similar to Elongation factor 2 (EF-2)	Miranda_RNAhybrid	-23.79	169	686	710	-31.6	0.185379	487	509
rno-miR-212-5p	2.18323	2.63112e-07	4.13461e-06	up	Slc25a25	-1.69489	3.39773e-06	4.38189e-05	down	protein-coding	rno:246771	solute carrier family 25 (mitochondrial carrier, phosphate carrier), member 25	Miranda_RNAhybrid	-23.67	162	919	942	-28.8	0.312829	910	942	LOC100909946	-1.10671	0.000219215	0.00161435	down	ncRNA		uncharacterized LOC100909946	Miranda_RNAhybrid	-23.36	155	727	756	-28.5	0.430324	729	756
rno-miR-212-5p	2.18323	2.63112e-07	4.13461e-06	up	Slc25a25	-1.69489	3.39773e-06	4.38189e-05	down	protein-coding	rno:246771	solute carrier family 25 (mitochondrial carrier, phosphate carrier), member 25	Miranda_RNAhybrid	-23.67	162	919	942	-28.8	0.312829	910	942	RGD1306462	-3.288	1.30632e-05	0.000142477	down	miscRNA		similar to RIKEN cDNA 1700019P01	Miranda_RNAhybrid	-20.54	154	3513	3536	-30.9	0.386763	2047	2073
rno-miR-212-5p	2.18323	2.63112e-07	4.13461e-06	up	Slc25a25	-1.69489	3.39773e-06	4.38189e-05	down	protein-coding	rno:246771	solute carrier family 25 (mitochondrial carrier, phosphate carrier), member 25	Miranda_RNAhybrid	-23.67	162	919	942	-28.8	0.312829	910	942	LOC100909941	-1.09276	0.00680274	0.0279017	down	ncRNA		uncharacterized LOC100909941	Miranda_RNAhybrid	-25.04	167	3371	3394	-30.3	0.579822	3374	3394
rno-miR-212-5p	2.18323	2.63112e-07	4.13461e-06	up	Bfsp2	-3.09581	2.15168e-08	4.78447e-07	down	protein-coding		beaded filament structural protein 2, phakinin	Miranda_RNAhybrid	-22.12	161	172	197	-26.3	0.080888	170	197	LOC102553996	-3.09709	6.87326e-07	1.07615e-05	down	ncRNA		uncharacterized LOC102553996	Miranda_RNAhybrid	-20.8	158	4843	4866	-29.1	0.707367	3625	3650
rno-miR-212-5p	2.18323	2.63112e-07	4.13461e-06	up	Bfsp2	-3.09581	2.15168e-08	4.78447e-07	down	protein-coding		beaded filament structural protein 2, phakinin	Miranda_RNAhybrid	-22.12	161	172	197	-26.3	0.080888	170	197	LOC498996	-1.3918	0.0101356	0.0385045	down	pseudo		similar to DnaJ (Hsp40) homolog, subfamily A, member 4	Miranda_RNAhybrid	-20.74	150	383	404	-26.7	0.441882	379	405
rno-miR-212-5p	2.18323	2.63112e-07	4.13461e-06	up	Bfsp2	-3.09581	2.15168e-08	4.78447e-07	down	protein-coding		beaded filament structural protein 2, phakinin	Miranda_RNAhybrid	-22.12	161	172	197	-26.3	0.080888	170	197	LOC102547181	-2.42469	0.000736543	0.00446379	down	ncRNA		uncharacterized LOC102547181	Miranda_RNAhybrid	-22.71	164	2283	2308	-29.5	0.473071	2288	2308
rno-miR-212-5p	2.18323	2.63112e-07	4.13461e-06	up	Bfsp2	-3.09581	2.15168e-08	4.78447e-07	down	protein-coding		beaded filament structural protein 2, phakinin	Miranda_RNAhybrid	-22.12	161	172	197	-26.3	0.080888	170	197	LOC102551762	-1.25092	2.33886e-06	3.15596e-05	down	ncRNA		uncharacterized LOC102551762	Miranda_RNAhybrid	-23.29	157	737	763	-26.5	0.431163	736	763
rno-miR-212-5p	2.18323	2.63112e-07	4.13461e-06	up	Bfsp2	-3.09581	2.15168e-08	4.78447e-07	down	protein-coding		beaded filament structural protein 2, phakinin	Miranda_RNAhybrid	-22.12	161	172	197	-26.3	0.080888	170	197	Hspd1-ps3	-1.6014	0.00636242	0.0264334	down	pseudo		heat shock protein 1, pseudogene 3	Miranda_RNAhybrid	-22.66	162	351	376	-29.8	0.253286	350	376
rno-miR-212-5p	2.18323	2.63112e-07	4.13461e-06	up	Bfsp2	-3.09581	2.15168e-08	4.78447e-07	down	protein-coding		beaded filament structural protein 2, phakinin	Miranda_RNAhybrid	-22.12	161	172	197	-26.3	0.080888	170	197	LOC102549521	-1.0934	0.0122127	0.0447956	down	ncRNA		uncharacterized LOC102549521	Miranda_RNAhybrid	-21.44	155	515	540	-30	0.449321	84	113
rno-miR-212-5p	2.18323	2.63112e-07	4.13461e-06	up	Bfsp2	-3.09581	2.15168e-08	4.78447e-07	down	protein-coding		beaded filament structural protein 2, phakinin	Miranda_RNAhybrid	-22.12	161	172	197	-26.3	0.080888	170	197	LOC679914	-2.06088	0.00219688	0.0110868	down	pseudo		similar to heterogeneous nuclear ribonucleoprotein L isoform a	Miranda_RNAhybrid	-20.23	153	617	641	-27.1	0.588657	934	955
rno-miR-212-5p	2.18323	2.63112e-07	4.13461e-06	up	Bfsp2	-3.09581	2.15168e-08	4.78447e-07	down	protein-coding		beaded filament structural protein 2, phakinin	Miranda_RNAhybrid	-22.12	161	172	197	-26.3	0.080888	170	197	LOC103693939	-1.29149	1.28347e-06	1.86467e-05	down	ncRNA		uncharacterized LOC103693939	Miranda_RNAhybrid	-21.06	155	933	955	-26.6	0.563437	939	956
rno-miR-212-5p	2.18323	2.63112e-07	4.13461e-06	up	Bfsp2	-3.09581	2.15168e-08	4.78447e-07	down	protein-coding		beaded filament structural protein 2, phakinin	Miranda_RNAhybrid	-22.12	161	172	197	-26.3	0.080888	170	197	RGD1563835	-1.40182	0.00524316	0.0226113	down	pseudo	rno:498085	similar to ribosomal protein L27	Miranda_RNAhybrid	-25.53	160	362	388	-29	0.064261	366	389
rno-miR-212-5p	2.18323	2.63112e-07	4.13461e-06	up	Bfsp2	-3.09581	2.15168e-08	4.78447e-07	down	protein-coding		beaded filament structural protein 2, phakinin	Miranda_RNAhybrid	-22.12	161	172	197	-26.3	0.080888	170	197	LOC103690395	-2.44519	0.00487593	0.0213539	down	ncRNA		uncharacterized LOC103690395	Miranda_RNAhybrid	-33.59	181	2705	2729	-37.5	0.040811	2705	2729
rno-miR-212-5p	2.18323	2.63112e-07	4.13461e-06	up	Bfsp2	-3.09581	2.15168e-08	4.78447e-07	down	protein-coding		beaded filament structural protein 2, phakinin	Miranda_RNAhybrid	-22.12	161	172	197	-26.3	0.080888	170	197	LOC294165	-2.67039	0.00941205	0.0362201	down	pseudo		similar to Elongation factor 2 (EF-2)	Miranda_RNAhybrid	-23.79	169	686	710	-31.6	0.185379	487	509
rno-miR-212-5p	2.18323	2.63112e-07	4.13461e-06	up	Bfsp2	-3.09581	2.15168e-08	4.78447e-07	down	protein-coding		beaded filament structural protein 2, phakinin	Miranda_RNAhybrid	-22.12	161	172	197	-26.3	0.080888	170	197	LOC100909946	-1.10671	0.000219215	0.00161435	down	ncRNA		uncharacterized LOC100909946	Miranda_RNAhybrid	-23.36	155	727	756	-28.5	0.430324	729	756
rno-miR-212-5p	2.18323	2.63112e-07	4.13461e-06	up	Bfsp2	-3.09581	2.15168e-08	4.78447e-07	down	protein-coding		beaded filament structural protein 2, phakinin	Miranda_RNAhybrid	-22.12	161	172	197	-26.3	0.080888	170	197	RGD1306462	-3.288	1.30632e-05	0.000142477	down	miscRNA		similar to RIKEN cDNA 1700019P01	Miranda_RNAhybrid	-20.54	154	3513	3536	-30.9	0.386763	2047	2073
rno-miR-212-5p	2.18323	2.63112e-07	4.13461e-06	up	Bfsp2	-3.09581	2.15168e-08	4.78447e-07	down	protein-coding		beaded filament structural protein 2, phakinin	Miranda_RNAhybrid	-22.12	161	172	197	-26.3	0.080888	170	197	LOC100909941	-1.09276	0.00680274	0.0279017	down	ncRNA		uncharacterized LOC100909941	Miranda_RNAhybrid	-25.04	167	3371	3394	-30.3	0.579822	3374	3394
rno-miR-212-5p	2.18323	2.63112e-07	4.13461e-06	up	Anks4b	-1.01808	7.82594e-07	1.20148e-05	down	protein-coding	rno:687561	ankyrin repeat and sterile alpha motif domain containing 4B	Miranda_RNAhybrid	-22.52	154	614	638	-30.7	0.052703	17	38	LOC102553996	-3.09709	6.87326e-07	1.07615e-05	down	ncRNA		uncharacterized LOC102553996	Miranda_RNAhybrid	-20.8	158	4843	4866	-29.1	0.707367	3625	3650
rno-miR-212-5p	2.18323	2.63112e-07	4.13461e-06	up	Anks4b	-1.01808	7.82594e-07	1.20148e-05	down	protein-coding	rno:687561	ankyrin repeat and sterile alpha motif domain containing 4B	Miranda_RNAhybrid	-22.52	154	614	638	-30.7	0.052703	17	38	LOC498996	-1.3918	0.0101356	0.0385045	down	pseudo		similar to DnaJ (Hsp40) homolog, subfamily A, member 4	Miranda_RNAhybrid	-20.74	150	383	404	-26.7	0.441882	379	405
rno-miR-212-5p	2.18323	2.63112e-07	4.13461e-06	up	Anks4b	-1.01808	7.82594e-07	1.20148e-05	down	protein-coding	rno:687561	ankyrin repeat and sterile alpha motif domain containing 4B	Miranda_RNAhybrid	-22.52	154	614	638	-30.7	0.052703	17	38	LOC102547181	-2.42469	0.000736543	0.00446379	down	ncRNA		uncharacterized LOC102547181	Miranda_RNAhybrid	-22.71	164	2283	2308	-29.5	0.473071	2288	2308
rno-miR-212-5p	2.18323	2.63112e-07	4.13461e-06	up	Anks4b	-1.01808	7.82594e-07	1.20148e-05	down	protein-coding	rno:687561	ankyrin repeat and sterile alpha motif domain containing 4B	Miranda_RNAhybrid	-22.52	154	614	638	-30.7	0.052703	17	38	LOC102551762	-1.25092	2.33886e-06	3.15596e-05	down	ncRNA		uncharacterized LOC102551762	Miranda_RNAhybrid	-23.29	157	737	763	-26.5	0.431163	736	763
rno-miR-212-5p	2.18323	2.63112e-07	4.13461e-06	up	Anks4b	-1.01808	7.82594e-07	1.20148e-05	down	protein-coding	rno:687561	ankyrin repeat and sterile alpha motif domain containing 4B	Miranda_RNAhybrid	-22.52	154	614	638	-30.7	0.052703	17	38	Hspd1-ps3	-1.6014	0.00636242	0.0264334	down	pseudo		heat shock protein 1, pseudogene 3	Miranda_RNAhybrid	-22.66	162	351	376	-29.8	0.253286	350	376
rno-miR-212-5p	2.18323	2.63112e-07	4.13461e-06	up	Anks4b	-1.01808	7.82594e-07	1.20148e-05	down	protein-coding	rno:687561	ankyrin repeat and sterile alpha motif domain containing 4B	Miranda_RNAhybrid	-22.52	154	614	638	-30.7	0.052703	17	38	LOC102549521	-1.0934	0.0122127	0.0447956	down	ncRNA		uncharacterized LOC102549521	Miranda_RNAhybrid	-21.44	155	515	540	-30	0.449321	84	113
rno-miR-212-5p	2.18323	2.63112e-07	4.13461e-06	up	Anks4b	-1.01808	7.82594e-07	1.20148e-05	down	protein-coding	rno:687561	ankyrin repeat and sterile alpha motif domain containing 4B	Miranda_RNAhybrid	-22.52	154	614	638	-30.7	0.052703	17	38	LOC679914	-2.06088	0.00219688	0.0110868	down	pseudo		similar to heterogeneous nuclear ribonucleoprotein L isoform a	Miranda_RNAhybrid	-20.23	153	617	641	-27.1	0.588657	934	955
rno-miR-212-5p	2.18323	2.63112e-07	4.13461e-06	up	Anks4b	-1.01808	7.82594e-07	1.20148e-05	down	protein-coding	rno:687561	ankyrin repeat and sterile alpha motif domain containing 4B	Miranda_RNAhybrid	-22.52	154	614	638	-30.7	0.052703	17	38	LOC103693939	-1.29149	1.28347e-06	1.86467e-05	down	ncRNA		uncharacterized LOC103693939	Miranda_RNAhybrid	-21.06	155	933	955	-26.6	0.563437	939	956
rno-miR-212-5p	2.18323	2.63112e-07	4.13461e-06	up	Anks4b	-1.01808	7.82594e-07	1.20148e-05	down	protein-coding	rno:687561	ankyrin repeat and sterile alpha motif domain containing 4B	Miranda_RNAhybrid	-22.52	154	614	638	-30.7	0.052703	17	38	RGD1563835	-1.40182	0.00524316	0.0226113	down	pseudo	rno:498085	similar to ribosomal protein L27	Miranda_RNAhybrid	-25.53	160	362	388	-29	0.064261	366	389
rno-miR-212-5p	2.18323	2.63112e-07	4.13461e-06	up	Anks4b	-1.01808	7.82594e-07	1.20148e-05	down	protein-coding	rno:687561	ankyrin repeat and sterile alpha motif domain containing 4B	Miranda_RNAhybrid	-22.52	154	614	638	-30.7	0.052703	17	38	LOC103690395	-2.44519	0.00487593	0.0213539	down	ncRNA		uncharacterized LOC103690395	Miranda_RNAhybrid	-33.59	181	2705	2729	-37.5	0.040811	2705	2729
rno-miR-212-5p	2.18323	2.63112e-07	4.13461e-06	up	Anks4b	-1.01808	7.82594e-07	1.20148e-05	down	protein-coding	rno:687561	ankyrin repeat and sterile alpha motif domain containing 4B	Miranda_RNAhybrid	-22.52	154	614	638	-30.7	0.052703	17	38	LOC294165	-2.67039	0.00941205	0.0362201	down	pseudo		similar to Elongation factor 2 (EF-2)	Miranda_RNAhybrid	-23.79	169	686	710	-31.6	0.185379	487	509
rno-miR-212-5p	2.18323	2.63112e-07	4.13461e-06	up	Anks4b	-1.01808	7.82594e-07	1.20148e-05	down	protein-coding	rno:687561	ankyrin repeat and sterile alpha motif domain containing 4B	Miranda_RNAhybrid	-22.52	154	614	638	-30.7	0.052703	17	38	LOC100909946	-1.10671	0.000219215	0.00161435	down	ncRNA		uncharacterized LOC100909946	Miranda_RNAhybrid	-23.36	155	727	756	-28.5	0.430324	729	756
rno-miR-212-5p	2.18323	2.63112e-07	4.13461e-06	up	Anks4b	-1.01808	7.82594e-07	1.20148e-05	down	protein-coding	rno:687561	ankyrin repeat and sterile alpha motif domain containing 4B	Miranda_RNAhybrid	-22.52	154	614	638	-30.7	0.052703	17	38	RGD1306462	-3.288	1.30632e-05	0.000142477	down	miscRNA		similar to RIKEN cDNA 1700019P01	Miranda_RNAhybrid	-20.54	154	3513	3536	-30.9	0.386763	2047	2073
rno-miR-212-5p	2.18323	2.63112e-07	4.13461e-06	up	Anks4b	-1.01808	7.82594e-07	1.20148e-05	down	protein-coding	rno:687561	ankyrin repeat and sterile alpha motif domain containing 4B	Miranda_RNAhybrid	-22.52	154	614	638	-30.7	0.052703	17	38	LOC100909941	-1.09276	0.00680274	0.0279017	down	ncRNA		uncharacterized LOC100909941	Miranda_RNAhybrid	-25.04	167	3371	3394	-30.3	0.579822	3374	3394
rno-miR-212-5p	2.18323	2.63112e-07	4.13461e-06	up	RGD1559960	-1.47621	1.14634e-07	2.16525e-06	down	protein-coding	rno:501084	similar to Sulfotransferase K1 (rSULT1C2)	Miranda_RNAhybrid	-22.64	157	69	95	-25.8	0.766772	68	95	LOC102553996	-3.09709	6.87326e-07	1.07615e-05	down	ncRNA		uncharacterized LOC102553996	Miranda_RNAhybrid	-20.8	158	4843	4866	-29.1	0.707367	3625	3650
rno-miR-212-5p	2.18323	2.63112e-07	4.13461e-06	up	RGD1559960	-1.47621	1.14634e-07	2.16525e-06	down	protein-coding	rno:501084	similar to Sulfotransferase K1 (rSULT1C2)	Miranda_RNAhybrid	-22.64	157	69	95	-25.8	0.766772	68	95	LOC498996	-1.3918	0.0101356	0.0385045	down	pseudo		similar to DnaJ (Hsp40) homolog, subfamily A, member 4	Miranda_RNAhybrid	-20.74	150	383	404	-26.7	0.441882	379	405
rno-miR-212-5p	2.18323	2.63112e-07	4.13461e-06	up	RGD1559960	-1.47621	1.14634e-07	2.16525e-06	down	protein-coding	rno:501084	similar to Sulfotransferase K1 (rSULT1C2)	Miranda_RNAhybrid	-22.64	157	69	95	-25.8	0.766772	68	95	LOC102547181	-2.42469	0.000736543	0.00446379	down	ncRNA		uncharacterized LOC102547181	Miranda_RNAhybrid	-22.71	164	2283	2308	-29.5	0.473071	2288	2308
rno-miR-212-5p	2.18323	2.63112e-07	4.13461e-06	up	RGD1559960	-1.47621	1.14634e-07	2.16525e-06	down	protein-coding	rno:501084	similar to Sulfotransferase K1 (rSULT1C2)	Miranda_RNAhybrid	-22.64	157	69	95	-25.8	0.766772	68	95	LOC102551762	-1.25092	2.33886e-06	3.15596e-05	down	ncRNA		uncharacterized LOC102551762	Miranda_RNAhybrid	-23.29	157	737	763	-26.5	0.431163	736	763
rno-miR-212-5p	2.18323	2.63112e-07	4.13461e-06	up	RGD1559960	-1.47621	1.14634e-07	2.16525e-06	down	protein-coding	rno:501084	similar to Sulfotransferase K1 (rSULT1C2)	Miranda_RNAhybrid	-22.64	157	69	95	-25.8	0.766772	68	95	Hspd1-ps3	-1.6014	0.00636242	0.0264334	down	pseudo		heat shock protein 1, pseudogene 3	Miranda_RNAhybrid	-22.66	162	351	376	-29.8	0.253286	350	376
rno-miR-212-5p	2.18323	2.63112e-07	4.13461e-06	up	RGD1559960	-1.47621	1.14634e-07	2.16525e-06	down	protein-coding	rno:501084	similar to Sulfotransferase K1 (rSULT1C2)	Miranda_RNAhybrid	-22.64	157	69	95	-25.8	0.766772	68	95	LOC102549521	-1.0934	0.0122127	0.0447956	down	ncRNA		uncharacterized LOC102549521	Miranda_RNAhybrid	-21.44	155	515	540	-30	0.449321	84	113
rno-miR-212-5p	2.18323	2.63112e-07	4.13461e-06	up	RGD1559960	-1.47621	1.14634e-07	2.16525e-06	down	protein-coding	rno:501084	similar to Sulfotransferase K1 (rSULT1C2)	Miranda_RNAhybrid	-22.64	157	69	95	-25.8	0.766772	68	95	LOC679914	-2.06088	0.00219688	0.0110868	down	pseudo		similar to heterogeneous nuclear ribonucleoprotein L isoform a	Miranda_RNAhybrid	-20.23	153	617	641	-27.1	0.588657	934	955
rno-miR-212-5p	2.18323	2.63112e-07	4.13461e-06	up	RGD1559960	-1.47621	1.14634e-07	2.16525e-06	down	protein-coding	rno:501084	similar to Sulfotransferase K1 (rSULT1C2)	Miranda_RNAhybrid	-22.64	157	69	95	-25.8	0.766772	68	95	LOC103693939	-1.29149	1.28347e-06	1.86467e-05	down	ncRNA		uncharacterized LOC103693939	Miranda_RNAhybrid	-21.06	155	933	955	-26.6	0.563437	939	956
rno-miR-212-5p	2.18323	2.63112e-07	4.13461e-06	up	RGD1559960	-1.47621	1.14634e-07	2.16525e-06	down	protein-coding	rno:501084	similar to Sulfotransferase K1 (rSULT1C2)	Miranda_RNAhybrid	-22.64	157	69	95	-25.8	0.766772	68	95	RGD1563835	-1.40182	0.00524316	0.0226113	down	pseudo	rno:498085	similar to ribosomal protein L27	Miranda_RNAhybrid	-25.53	160	362	388	-29	0.064261	366	389
rno-miR-212-5p	2.18323	2.63112e-07	4.13461e-06	up	RGD1559960	-1.47621	1.14634e-07	2.16525e-06	down	protein-coding	rno:501084	similar to Sulfotransferase K1 (rSULT1C2)	Miranda_RNAhybrid	-22.64	157	69	95	-25.8	0.766772	68	95	LOC103690395	-2.44519	0.00487593	0.0213539	down	ncRNA		uncharacterized LOC103690395	Miranda_RNAhybrid	-33.59	181	2705	2729	-37.5	0.040811	2705	2729
rno-miR-212-5p	2.18323	2.63112e-07	4.13461e-06	up	RGD1559960	-1.47621	1.14634e-07	2.16525e-06	down	protein-coding	rno:501084	similar to Sulfotransferase K1 (rSULT1C2)	Miranda_RNAhybrid	-22.64	157	69	95	-25.8	0.766772	68	95	LOC294165	-2.67039	0.00941205	0.0362201	down	pseudo		similar to Elongation factor 2 (EF-2)	Miranda_RNAhybrid	-23.79	169	686	710	-31.6	0.185379	487	509
rno-miR-212-5p	2.18323	2.63112e-07	4.13461e-06	up	RGD1559960	-1.47621	1.14634e-07	2.16525e-06	down	protein-coding	rno:501084	similar to Sulfotransferase K1 (rSULT1C2)	Miranda_RNAhybrid	-22.64	157	69	95	-25.8	0.766772	68	95	LOC100909946	-1.10671	0.000219215	0.00161435	down	ncRNA		uncharacterized LOC100909946	Miranda_RNAhybrid	-23.36	155	727	756	-28.5	0.430324	729	756
rno-miR-212-5p	2.18323	2.63112e-07	4.13461e-06	up	RGD1559960	-1.47621	1.14634e-07	2.16525e-06	down	protein-coding	rno:501084	similar to Sulfotransferase K1 (rSULT1C2)	Miranda_RNAhybrid	-22.64	157	69	95	-25.8	0.766772	68	95	RGD1306462	-3.288	1.30632e-05	0.000142477	down	miscRNA		similar to RIKEN cDNA 1700019P01	Miranda_RNAhybrid	-20.54	154	3513	3536	-30.9	0.386763	2047	2073
rno-miR-212-5p	2.18323	2.63112e-07	4.13461e-06	up	RGD1559960	-1.47621	1.14634e-07	2.16525e-06	down	protein-coding	rno:501084	similar to Sulfotransferase K1 (rSULT1C2)	Miranda_RNAhybrid	-22.64	157	69	95	-25.8	0.766772	68	95	LOC100909941	-1.09276	0.00680274	0.0279017	down	ncRNA		uncharacterized LOC100909941	Miranda_RNAhybrid	-25.04	167	3371	3394	-30.3	0.579822	3374	3394
rno-miR-212-5p	2.18323	2.63112e-07	4.13461e-06	up	Myom3	-1.56593	0.00685648	0.0280674	down	protein-coding		myomesin 3	Miranda_RNAhybrid	-21.53	156	39	60	-27.1	0.097318	35	60	LOC102553996	-3.09709	6.87326e-07	1.07615e-05	down	ncRNA		uncharacterized LOC102553996	Miranda_RNAhybrid	-20.8	158	4843	4866	-29.1	0.707367	3625	3650
rno-miR-212-5p	2.18323	2.63112e-07	4.13461e-06	up	Myom3	-1.56593	0.00685648	0.0280674	down	protein-coding		myomesin 3	Miranda_RNAhybrid	-21.53	156	39	60	-27.1	0.097318	35	60	LOC498996	-1.3918	0.0101356	0.0385045	down	pseudo		similar to DnaJ (Hsp40) homolog, subfamily A, member 4	Miranda_RNAhybrid	-20.74	150	383	404	-26.7	0.441882	379	405
rno-miR-212-5p	2.18323	2.63112e-07	4.13461e-06	up	Myom3	-1.56593	0.00685648	0.0280674	down	protein-coding		myomesin 3	Miranda_RNAhybrid	-21.53	156	39	60	-27.1	0.097318	35	60	LOC102547181	-2.42469	0.000736543	0.00446379	down	ncRNA		uncharacterized LOC102547181	Miranda_RNAhybrid	-22.71	164	2283	2308	-29.5	0.473071	2288	2308
rno-miR-212-5p	2.18323	2.63112e-07	4.13461e-06	up	Myom3	-1.56593	0.00685648	0.0280674	down	protein-coding		myomesin 3	Miranda_RNAhybrid	-21.53	156	39	60	-27.1	0.097318	35	60	LOC102551762	-1.25092	2.33886e-06	3.15596e-05	down	ncRNA		uncharacterized LOC102551762	Miranda_RNAhybrid	-23.29	157	737	763	-26.5	0.431163	736	763
rno-miR-212-5p	2.18323	2.63112e-07	4.13461e-06	up	Myom3	-1.56593	0.00685648	0.0280674	down	protein-coding		myomesin 3	Miranda_RNAhybrid	-21.53	156	39	60	-27.1	0.097318	35	60	Hspd1-ps3	-1.6014	0.00636242	0.0264334	down	pseudo		heat shock protein 1, pseudogene 3	Miranda_RNAhybrid	-22.66	162	351	376	-29.8	0.253286	350	376
rno-miR-212-5p	2.18323	2.63112e-07	4.13461e-06	up	Myom3	-1.56593	0.00685648	0.0280674	down	protein-coding		myomesin 3	Miranda_RNAhybrid	-21.53	156	39	60	-27.1	0.097318	35	60	LOC102549521	-1.0934	0.0122127	0.0447956	down	ncRNA		uncharacterized LOC102549521	Miranda_RNAhybrid	-21.44	155	515	540	-30	0.449321	84	113
rno-miR-212-5p	2.18323	2.63112e-07	4.13461e-06	up	Myom3	-1.56593	0.00685648	0.0280674	down	protein-coding		myomesin 3	Miranda_RNAhybrid	-21.53	156	39	60	-27.1	0.097318	35	60	LOC679914	-2.06088	0.00219688	0.0110868	down	pseudo		similar to heterogeneous nuclear ribonucleoprotein L isoform a	Miranda_RNAhybrid	-20.23	153	617	641	-27.1	0.588657	934	955
rno-miR-212-5p	2.18323	2.63112e-07	4.13461e-06	up	Myom3	-1.56593	0.00685648	0.0280674	down	protein-coding		myomesin 3	Miranda_RNAhybrid	-21.53	156	39	60	-27.1	0.097318	35	60	LOC103693939	-1.29149	1.28347e-06	1.86467e-05	down	ncRNA		uncharacterized LOC103693939	Miranda_RNAhybrid	-21.06	155	933	955	-26.6	0.563437	939	956
rno-miR-212-5p	2.18323	2.63112e-07	4.13461e-06	up	Myom3	-1.56593	0.00685648	0.0280674	down	protein-coding		myomesin 3	Miranda_RNAhybrid	-21.53	156	39	60	-27.1	0.097318	35	60	RGD1563835	-1.40182	0.00524316	0.0226113	down	pseudo	rno:498085	similar to ribosomal protein L27	Miranda_RNAhybrid	-25.53	160	362	388	-29	0.064261	366	389
rno-miR-212-5p	2.18323	2.63112e-07	4.13461e-06	up	Myom3	-1.56593	0.00685648	0.0280674	down	protein-coding		myomesin 3	Miranda_RNAhybrid	-21.53	156	39	60	-27.1	0.097318	35	60	LOC103690395	-2.44519	0.00487593	0.0213539	down	ncRNA		uncharacterized LOC103690395	Miranda_RNAhybrid	-33.59	181	2705	2729	-37.5	0.040811	2705	2729
rno-miR-212-5p	2.18323	2.63112e-07	4.13461e-06	up	Myom3	-1.56593	0.00685648	0.0280674	down	protein-coding		myomesin 3	Miranda_RNAhybrid	-21.53	156	39	60	-27.1	0.097318	35	60	LOC294165	-2.67039	0.00941205	0.0362201	down	pseudo		similar to Elongation factor 2 (EF-2)	Miranda_RNAhybrid	-23.79	169	686	710	-31.6	0.185379	487	509
rno-miR-212-5p	2.18323	2.63112e-07	4.13461e-06	up	Myom3	-1.56593	0.00685648	0.0280674	down	protein-coding		myomesin 3	Miranda_RNAhybrid	-21.53	156	39	60	-27.1	0.097318	35	60	LOC100909946	-1.10671	0.000219215	0.00161435	down	ncRNA		uncharacterized LOC100909946	Miranda_RNAhybrid	-23.36	155	727	756	-28.5	0.430324	729	756
rno-miR-212-5p	2.18323	2.63112e-07	4.13461e-06	up	Myom3	-1.56593	0.00685648	0.0280674	down	protein-coding		myomesin 3	Miranda_RNAhybrid	-21.53	156	39	60	-27.1	0.097318	35	60	RGD1306462	-3.288	1.30632e-05	0.000142477	down	miscRNA		similar to RIKEN cDNA 1700019P01	Miranda_RNAhybrid	-20.54	154	3513	3536	-30.9	0.386763	2047	2073
rno-miR-212-5p	2.18323	2.63112e-07	4.13461e-06	up	Myom3	-1.56593	0.00685648	0.0280674	down	protein-coding		myomesin 3	Miranda_RNAhybrid	-21.53	156	39	60	-27.1	0.097318	35	60	LOC100909941	-1.09276	0.00680274	0.0279017	down	ncRNA		uncharacterized LOC100909941	Miranda_RNAhybrid	-25.04	167	3371	3394	-30.3	0.579822	3374	3394
rno-miR-212-5p	2.18323	2.63112e-07	4.13461e-06	up	Klhdc7a	-1.02671	0.000123006	0.000985766	down	protein-coding	rno:298590	kelch domain containing 7A	Miranda_RNAhybrid	-20.45	151	340	364	-28.9	0.416642	328	354	LOC102553996	-3.09709	6.87326e-07	1.07615e-05	down	ncRNA		uncharacterized LOC102553996	Miranda_RNAhybrid	-20.8	158	4843	4866	-29.1	0.707367	3625	3650
rno-miR-212-5p	2.18323	2.63112e-07	4.13461e-06	up	Klhdc7a	-1.02671	0.000123006	0.000985766	down	protein-coding	rno:298590	kelch domain containing 7A	Miranda_RNAhybrid	-20.45	151	340	364	-28.9	0.416642	328	354	LOC498996	-1.3918	0.0101356	0.0385045	down	pseudo		similar to DnaJ (Hsp40) homolog, subfamily A, member 4	Miranda_RNAhybrid	-20.74	150	383	404	-26.7	0.441882	379	405
rno-miR-212-5p	2.18323	2.63112e-07	4.13461e-06	up	Klhdc7a	-1.02671	0.000123006	0.000985766	down	protein-coding	rno:298590	kelch domain containing 7A	Miranda_RNAhybrid	-20.45	151	340	364	-28.9	0.416642	328	354	LOC102547181	-2.42469	0.000736543	0.00446379	down	ncRNA		uncharacterized LOC102547181	Miranda_RNAhybrid	-22.71	164	2283	2308	-29.5	0.473071	2288	2308
rno-miR-212-5p	2.18323	2.63112e-07	4.13461e-06	up	Klhdc7a	-1.02671	0.000123006	0.000985766	down	protein-coding	rno:298590	kelch domain containing 7A	Miranda_RNAhybrid	-20.45	151	340	364	-28.9	0.416642	328	354	LOC102551762	-1.25092	2.33886e-06	3.15596e-05	down	ncRNA		uncharacterized LOC102551762	Miranda_RNAhybrid	-23.29	157	737	763	-26.5	0.431163	736	763
rno-miR-212-5p	2.18323	2.63112e-07	4.13461e-06	up	Klhdc7a	-1.02671	0.000123006	0.000985766	down	protein-coding	rno:298590	kelch domain containing 7A	Miranda_RNAhybrid	-20.45	151	340	364	-28.9	0.416642	328	354	Hspd1-ps3	-1.6014	0.00636242	0.0264334	down	pseudo		heat shock protein 1, pseudogene 3	Miranda_RNAhybrid	-22.66	162	351	376	-29.8	0.253286	350	376
rno-miR-212-5p	2.18323	2.63112e-07	4.13461e-06	up	Klhdc7a	-1.02671	0.000123006	0.000985766	down	protein-coding	rno:298590	kelch domain containing 7A	Miranda_RNAhybrid	-20.45	151	340	364	-28.9	0.416642	328	354	LOC102549521	-1.0934	0.0122127	0.0447956	down	ncRNA		uncharacterized LOC102549521	Miranda_RNAhybrid	-21.44	155	515	540	-30	0.449321	84	113
rno-miR-212-5p	2.18323	2.63112e-07	4.13461e-06	up	Klhdc7a	-1.02671	0.000123006	0.000985766	down	protein-coding	rno:298590	kelch domain containing 7A	Miranda_RNAhybrid	-20.45	151	340	364	-28.9	0.416642	328	354	LOC679914	-2.06088	0.00219688	0.0110868	down	pseudo		similar to heterogeneous nuclear ribonucleoprotein L isoform a	Miranda_RNAhybrid	-20.23	153	617	641	-27.1	0.588657	934	955
rno-miR-212-5p	2.18323	2.63112e-07	4.13461e-06	up	Klhdc7a	-1.02671	0.000123006	0.000985766	down	protein-coding	rno:298590	kelch domain containing 7A	Miranda_RNAhybrid	-20.45	151	340	364	-28.9	0.416642	328	354	LOC103693939	-1.29149	1.28347e-06	1.86467e-05	down	ncRNA		uncharacterized LOC103693939	Miranda_RNAhybrid	-21.06	155	933	955	-26.6	0.563437	939	956
rno-miR-212-5p	2.18323	2.63112e-07	4.13461e-06	up	Klhdc7a	-1.02671	0.000123006	0.000985766	down	protein-coding	rno:298590	kelch domain containing 7A	Miranda_RNAhybrid	-20.45	151	340	364	-28.9	0.416642	328	354	RGD1563835	-1.40182	0.00524316	0.0226113	down	pseudo	rno:498085	similar to ribosomal protein L27	Miranda_RNAhybrid	-25.53	160	362	388	-29	0.064261	366	389
rno-miR-212-5p	2.18323	2.63112e-07	4.13461e-06	up	Klhdc7a	-1.02671	0.000123006	0.000985766	down	protein-coding	rno:298590	kelch domain containing 7A	Miranda_RNAhybrid	-20.45	151	340	364	-28.9	0.416642	328	354	LOC103690395	-2.44519	0.00487593	0.0213539	down	ncRNA		uncharacterized LOC103690395	Miranda_RNAhybrid	-33.59	181	2705	2729	-37.5	0.040811	2705	2729
rno-miR-212-5p	2.18323	2.63112e-07	4.13461e-06	up	Klhdc7a	-1.02671	0.000123006	0.000985766	down	protein-coding	rno:298590	kelch domain containing 7A	Miranda_RNAhybrid	-20.45	151	340	364	-28.9	0.416642	328	354	LOC294165	-2.67039	0.00941205	0.0362201	down	pseudo		similar to Elongation factor 2 (EF-2)	Miranda_RNAhybrid	-23.79	169	686	710	-31.6	0.185379	487	509
rno-miR-212-5p	2.18323	2.63112e-07	4.13461e-06	up	Klhdc7a	-1.02671	0.000123006	0.000985766	down	protein-coding	rno:298590	kelch domain containing 7A	Miranda_RNAhybrid	-20.45	151	340	364	-28.9	0.416642	328	354	LOC100909946	-1.10671	0.000219215	0.00161435	down	ncRNA		uncharacterized LOC100909946	Miranda_RNAhybrid	-23.36	155	727	756	-28.5	0.430324	729	756
rno-miR-212-5p	2.18323	2.63112e-07	4.13461e-06	up	Klhdc7a	-1.02671	0.000123006	0.000985766	down	protein-coding	rno:298590	kelch domain containing 7A	Miranda_RNAhybrid	-20.45	151	340	364	-28.9	0.416642	328	354	RGD1306462	-3.288	1.30632e-05	0.000142477	down	miscRNA		similar to RIKEN cDNA 1700019P01	Miranda_RNAhybrid	-20.54	154	3513	3536	-30.9	0.386763	2047	2073
rno-miR-212-5p	2.18323	2.63112e-07	4.13461e-06	up	Klhdc7a	-1.02671	0.000123006	0.000985766	down	protein-coding	rno:298590	kelch domain containing 7A	Miranda_RNAhybrid	-20.45	151	340	364	-28.9	0.416642	328	354	LOC100909941	-1.09276	0.00680274	0.0279017	down	ncRNA		uncharacterized LOC100909941	Miranda_RNAhybrid	-25.04	167	3371	3394	-30.3	0.579822	3374	3394
rno-miR-212-5p	2.18323	2.63112e-07	4.13461e-06	up	Slc38a3	-1.29339	2.06372e-12	1.04818e-10	down	protein-coding	rno:252919	solute carrier family 38, member 3	Miranda_RNAhybrid	-21.33	155	162	185	-28.7	0.138651	157	185	LOC102553996	-3.09709	6.87326e-07	1.07615e-05	down	ncRNA		uncharacterized LOC102553996	Miranda_RNAhybrid	-20.8	158	4843	4866	-29.1	0.707367	3625	3650
rno-miR-212-5p	2.18323	2.63112e-07	4.13461e-06	up	Slc38a3	-1.29339	2.06372e-12	1.04818e-10	down	protein-coding	rno:252919	solute carrier family 38, member 3	Miranda_RNAhybrid	-21.33	155	162	185	-28.7	0.138651	157	185	LOC498996	-1.3918	0.0101356	0.0385045	down	pseudo		similar to DnaJ (Hsp40) homolog, subfamily A, member 4	Miranda_RNAhybrid	-20.74	150	383	404	-26.7	0.441882	379	405
rno-miR-212-5p	2.18323	2.63112e-07	4.13461e-06	up	Slc38a3	-1.29339	2.06372e-12	1.04818e-10	down	protein-coding	rno:252919	solute carrier family 38, member 3	Miranda_RNAhybrid	-21.33	155	162	185	-28.7	0.138651	157	185	LOC102547181	-2.42469	0.000736543	0.00446379	down	ncRNA		uncharacterized LOC102547181	Miranda_RNAhybrid	-22.71	164	2283	2308	-29.5	0.473071	2288	2308
rno-miR-212-5p	2.18323	2.63112e-07	4.13461e-06	up	Slc38a3	-1.29339	2.06372e-12	1.04818e-10	down	protein-coding	rno:252919	solute carrier family 38, member 3	Miranda_RNAhybrid	-21.33	155	162	185	-28.7	0.138651	157	185	LOC102551762	-1.25092	2.33886e-06	3.15596e-05	down	ncRNA		uncharacterized LOC102551762	Miranda_RNAhybrid	-23.29	157	737	763	-26.5	0.431163	736	763
rno-miR-212-5p	2.18323	2.63112e-07	4.13461e-06	up	Slc38a3	-1.29339	2.06372e-12	1.04818e-10	down	protein-coding	rno:252919	solute carrier family 38, member 3	Miranda_RNAhybrid	-21.33	155	162	185	-28.7	0.138651	157	185	Hspd1-ps3	-1.6014	0.00636242	0.0264334	down	pseudo		heat shock protein 1, pseudogene 3	Miranda_RNAhybrid	-22.66	162	351	376	-29.8	0.253286	350	376
rno-miR-212-5p	2.18323	2.63112e-07	4.13461e-06	up	Slc38a3	-1.29339	2.06372e-12	1.04818e-10	down	protein-coding	rno:252919	solute carrier family 38, member 3	Miranda_RNAhybrid	-21.33	155	162	185	-28.7	0.138651	157	185	LOC102549521	-1.0934	0.0122127	0.0447956	down	ncRNA		uncharacterized LOC102549521	Miranda_RNAhybrid	-21.44	155	515	540	-30	0.449321	84	113
rno-miR-212-5p	2.18323	2.63112e-07	4.13461e-06	up	Slc38a3	-1.29339	2.06372e-12	1.04818e-10	down	protein-coding	rno:252919	solute carrier family 38, member 3	Miranda_RNAhybrid	-21.33	155	162	185	-28.7	0.138651	157	185	LOC679914	-2.06088	0.00219688	0.0110868	down	pseudo		similar to heterogeneous nuclear ribonucleoprotein L isoform a	Miranda_RNAhybrid	-20.23	153	617	641	-27.1	0.588657	934	955
rno-miR-212-5p	2.18323	2.63112e-07	4.13461e-06	up	Slc38a3	-1.29339	2.06372e-12	1.04818e-10	down	protein-coding	rno:252919	solute carrier family 38, member 3	Miranda_RNAhybrid	-21.33	155	162	185	-28.7	0.138651	157	185	LOC103693939	-1.29149	1.28347e-06	1.86467e-05	down	ncRNA		uncharacterized LOC103693939	Miranda_RNAhybrid	-21.06	155	933	955	-26.6	0.563437	939	956
rno-miR-212-5p	2.18323	2.63112e-07	4.13461e-06	up	Slc38a3	-1.29339	2.06372e-12	1.04818e-10	down	protein-coding	rno:252919	solute carrier family 38, member 3	Miranda_RNAhybrid	-21.33	155	162	185	-28.7	0.138651	157	185	RGD1563835	-1.40182	0.00524316	0.0226113	down	pseudo	rno:498085	similar to ribosomal protein L27	Miranda_RNAhybrid	-25.53	160	362	388	-29	0.064261	366	389
rno-miR-212-5p	2.18323	2.63112e-07	4.13461e-06	up	Slc38a3	-1.29339	2.06372e-12	1.04818e-10	down	protein-coding	rno:252919	solute carrier family 38, member 3	Miranda_RNAhybrid	-21.33	155	162	185	-28.7	0.138651	157	185	LOC103690395	-2.44519	0.00487593	0.0213539	down	ncRNA		uncharacterized LOC103690395	Miranda_RNAhybrid	-33.59	181	2705	2729	-37.5	0.040811	2705	2729
rno-miR-212-5p	2.18323	2.63112e-07	4.13461e-06	up	Slc38a3	-1.29339	2.06372e-12	1.04818e-10	down	protein-coding	rno:252919	solute carrier family 38, member 3	Miranda_RNAhybrid	-21.33	155	162	185	-28.7	0.138651	157	185	LOC294165	-2.67039	0.00941205	0.0362201	down	pseudo		similar to Elongation factor 2 (EF-2)	Miranda_RNAhybrid	-23.79	169	686	710	-31.6	0.185379	487	509
rno-miR-212-5p	2.18323	2.63112e-07	4.13461e-06	up	Slc38a3	-1.29339	2.06372e-12	1.04818e-10	down	protein-coding	rno:252919	solute carrier family 38, member 3	Miranda_RNAhybrid	-21.33	155	162	185	-28.7	0.138651	157	185	LOC100909946	-1.10671	0.000219215	0.00161435	down	ncRNA		uncharacterized LOC100909946	Miranda_RNAhybrid	-23.36	155	727	756	-28.5	0.430324	729	756
rno-miR-212-5p	2.18323	2.63112e-07	4.13461e-06	up	Slc38a3	-1.29339	2.06372e-12	1.04818e-10	down	protein-coding	rno:252919	solute carrier family 38, member 3	Miranda_RNAhybrid	-21.33	155	162	185	-28.7	0.138651	157	185	RGD1306462	-3.288	1.30632e-05	0.000142477	down	miscRNA		similar to RIKEN cDNA 1700019P01	Miranda_RNAhybrid	-20.54	154	3513	3536	-30.9	0.386763	2047	2073
rno-miR-212-5p	2.18323	2.63112e-07	4.13461e-06	up	Slc38a3	-1.29339	2.06372e-12	1.04818e-10	down	protein-coding	rno:252919	solute carrier family 38, member 3	Miranda_RNAhybrid	-21.33	155	162	185	-28.7	0.138651	157	185	LOC100909941	-1.09276	0.00680274	0.0279017	down	ncRNA		uncharacterized LOC100909941	Miranda_RNAhybrid	-25.04	167	3371	3394	-30.3	0.579822	3374	3394
rno-miR-212-5p	2.18323	2.63112e-07	4.13461e-06	up	Cdh20	-2.08523	7.19993e-05	0.000618619	down	protein-coding	rno:363948	cadherin 20	Miranda_RNAhybrid	-22.54	158	1	21	-26.5	0.002596	1	22	LOC102553996	-3.09709	6.87326e-07	1.07615e-05	down	ncRNA		uncharacterized LOC102553996	Miranda_RNAhybrid	-20.8	158	4843	4866	-29.1	0.707367	3625	3650
rno-miR-212-5p	2.18323	2.63112e-07	4.13461e-06	up	Cdh20	-2.08523	7.19993e-05	0.000618619	down	protein-coding	rno:363948	cadherin 20	Miranda_RNAhybrid	-22.54	158	1	21	-26.5	0.002596	1	22	LOC498996	-1.3918	0.0101356	0.0385045	down	pseudo		similar to DnaJ (Hsp40) homolog, subfamily A, member 4	Miranda_RNAhybrid	-20.74	150	383	404	-26.7	0.441882	379	405
rno-miR-212-5p	2.18323	2.63112e-07	4.13461e-06	up	Cdh20	-2.08523	7.19993e-05	0.000618619	down	protein-coding	rno:363948	cadherin 20	Miranda_RNAhybrid	-22.54	158	1	21	-26.5	0.002596	1	22	LOC102547181	-2.42469	0.000736543	0.00446379	down	ncRNA		uncharacterized LOC102547181	Miranda_RNAhybrid	-22.71	164	2283	2308	-29.5	0.473071	2288	2308
rno-miR-212-5p	2.18323	2.63112e-07	4.13461e-06	up	Cdh20	-2.08523	7.19993e-05	0.000618619	down	protein-coding	rno:363948	cadherin 20	Miranda_RNAhybrid	-22.54	158	1	21	-26.5	0.002596	1	22	LOC102551762	-1.25092	2.33886e-06	3.15596e-05	down	ncRNA		uncharacterized LOC102551762	Miranda_RNAhybrid	-23.29	157	737	763	-26.5	0.431163	736	763
rno-miR-212-5p	2.18323	2.63112e-07	4.13461e-06	up	Cdh20	-2.08523	7.19993e-05	0.000618619	down	protein-coding	rno:363948	cadherin 20	Miranda_RNAhybrid	-22.54	158	1	21	-26.5	0.002596	1	22	Hspd1-ps3	-1.6014	0.00636242	0.0264334	down	pseudo		heat shock protein 1, pseudogene 3	Miranda_RNAhybrid	-22.66	162	351	376	-29.8	0.253286	350	376
rno-miR-212-5p	2.18323	2.63112e-07	4.13461e-06	up	Cdh20	-2.08523	7.19993e-05	0.000618619	down	protein-coding	rno:363948	cadherin 20	Miranda_RNAhybrid	-22.54	158	1	21	-26.5	0.002596	1	22	LOC102549521	-1.0934	0.0122127	0.0447956	down	ncRNA		uncharacterized LOC102549521	Miranda_RNAhybrid	-21.44	155	515	540	-30	0.449321	84	113
rno-miR-212-5p	2.18323	2.63112e-07	4.13461e-06	up	Cdh20	-2.08523	7.19993e-05	0.000618619	down	protein-coding	rno:363948	cadherin 20	Miranda_RNAhybrid	-22.54	158	1	21	-26.5	0.002596	1	22	LOC679914	-2.06088	0.00219688	0.0110868	down	pseudo		similar to heterogeneous nuclear ribonucleoprotein L isoform a	Miranda_RNAhybrid	-20.23	153	617	641	-27.1	0.588657	934	955
rno-miR-212-5p	2.18323	2.63112e-07	4.13461e-06	up	Cdh20	-2.08523	7.19993e-05	0.000618619	down	protein-coding	rno:363948	cadherin 20	Miranda_RNAhybrid	-22.54	158	1	21	-26.5	0.002596	1	22	LOC103693939	-1.29149	1.28347e-06	1.86467e-05	down	ncRNA		uncharacterized LOC103693939	Miranda_RNAhybrid	-21.06	155	933	955	-26.6	0.563437	939	956
rno-miR-212-5p	2.18323	2.63112e-07	4.13461e-06	up	Cdh20	-2.08523	7.19993e-05	0.000618619	down	protein-coding	rno:363948	cadherin 20	Miranda_RNAhybrid	-22.54	158	1	21	-26.5	0.002596	1	22	RGD1563835	-1.40182	0.00524316	0.0226113	down	pseudo	rno:498085	similar to ribosomal protein L27	Miranda_RNAhybrid	-25.53	160	362	388	-29	0.064261	366	389
rno-miR-212-5p	2.18323	2.63112e-07	4.13461e-06	up	Cdh20	-2.08523	7.19993e-05	0.000618619	down	protein-coding	rno:363948	cadherin 20	Miranda_RNAhybrid	-22.54	158	1	21	-26.5	0.002596	1	22	LOC103690395	-2.44519	0.00487593	0.0213539	down	ncRNA		uncharacterized LOC103690395	Miranda_RNAhybrid	-33.59	181	2705	2729	-37.5	0.040811	2705	2729
rno-miR-212-5p	2.18323	2.63112e-07	4.13461e-06	up	Cdh20	-2.08523	7.19993e-05	0.000618619	down	protein-coding	rno:363948	cadherin 20	Miranda_RNAhybrid	-22.54	158	1	21	-26.5	0.002596	1	22	LOC294165	-2.67039	0.00941205	0.0362201	down	pseudo		similar to Elongation factor 2 (EF-2)	Miranda_RNAhybrid	-23.79	169	686	710	-31.6	0.185379	487	509
rno-miR-212-5p	2.18323	2.63112e-07	4.13461e-06	up	Cdh20	-2.08523	7.19993e-05	0.000618619	down	protein-coding	rno:363948	cadherin 20	Miranda_RNAhybrid	-22.54	158	1	21	-26.5	0.002596	1	22	LOC100909946	-1.10671	0.000219215	0.00161435	down	ncRNA		uncharacterized LOC100909946	Miranda_RNAhybrid	-23.36	155	727	756	-28.5	0.430324	729	756
rno-miR-212-5p	2.18323	2.63112e-07	4.13461e-06	up	Cdh20	-2.08523	7.19993e-05	0.000618619	down	protein-coding	rno:363948	cadherin 20	Miranda_RNAhybrid	-22.54	158	1	21	-26.5	0.002596	1	22	RGD1306462	-3.288	1.30632e-05	0.000142477	down	miscRNA		similar to RIKEN cDNA 1700019P01	Miranda_RNAhybrid	-20.54	154	3513	3536	-30.9	0.386763	2047	2073
rno-miR-212-5p	2.18323	2.63112e-07	4.13461e-06	up	Cdh20	-2.08523	7.19993e-05	0.000618619	down	protein-coding	rno:363948	cadherin 20	Miranda_RNAhybrid	-22.54	158	1	21	-26.5	0.002596	1	22	LOC100909941	-1.09276	0.00680274	0.0279017	down	ncRNA		uncharacterized LOC100909941	Miranda_RNAhybrid	-25.04	167	3371	3394	-30.3	0.579822	3374	3394
rno-miR-212-5p	2.18323	2.63112e-07	4.13461e-06	up	LOC100910526	-1.12456	0.0100638	0.0382925	down	protein-coding		sulfotransferase 1C2-like	Miranda_RNAhybrid	-20.71	157	61	87	-25.3	0.875753	905	935	LOC102553996	-3.09709	6.87326e-07	1.07615e-05	down	ncRNA		uncharacterized LOC102553996	Miranda_RNAhybrid	-20.8	158	4843	4866	-29.1	0.707367	3625	3650
rno-miR-212-5p	2.18323	2.63112e-07	4.13461e-06	up	LOC100910526	-1.12456	0.0100638	0.0382925	down	protein-coding		sulfotransferase 1C2-like	Miranda_RNAhybrid	-20.71	157	61	87	-25.3	0.875753	905	935	LOC498996	-1.3918	0.0101356	0.0385045	down	pseudo		similar to DnaJ (Hsp40) homolog, subfamily A, member 4	Miranda_RNAhybrid	-20.74	150	383	404	-26.7	0.441882	379	405
rno-miR-212-5p	2.18323	2.63112e-07	4.13461e-06	up	LOC100910526	-1.12456	0.0100638	0.0382925	down	protein-coding		sulfotransferase 1C2-like	Miranda_RNAhybrid	-20.71	157	61	87	-25.3	0.875753	905	935	LOC102547181	-2.42469	0.000736543	0.00446379	down	ncRNA		uncharacterized LOC102547181	Miranda_RNAhybrid	-22.71	164	2283	2308	-29.5	0.473071	2288	2308
rno-miR-212-5p	2.18323	2.63112e-07	4.13461e-06	up	LOC100910526	-1.12456	0.0100638	0.0382925	down	protein-coding		sulfotransferase 1C2-like	Miranda_RNAhybrid	-20.71	157	61	87	-25.3	0.875753	905	935	LOC102551762	-1.25092	2.33886e-06	3.15596e-05	down	ncRNA		uncharacterized LOC102551762	Miranda_RNAhybrid	-23.29	157	737	763	-26.5	0.431163	736	763
rno-miR-212-5p	2.18323	2.63112e-07	4.13461e-06	up	LOC100910526	-1.12456	0.0100638	0.0382925	down	protein-coding		sulfotransferase 1C2-like	Miranda_RNAhybrid	-20.71	157	61	87	-25.3	0.875753	905	935	Hspd1-ps3	-1.6014	0.00636242	0.0264334	down	pseudo		heat shock protein 1, pseudogene 3	Miranda_RNAhybrid	-22.66	162	351	376	-29.8	0.253286	350	376
rno-miR-212-5p	2.18323	2.63112e-07	4.13461e-06	up	LOC100910526	-1.12456	0.0100638	0.0382925	down	protein-coding		sulfotransferase 1C2-like	Miranda_RNAhybrid	-20.71	157	61	87	-25.3	0.875753	905	935	LOC102549521	-1.0934	0.0122127	0.0447956	down	ncRNA		uncharacterized LOC102549521	Miranda_RNAhybrid	-21.44	155	515	540	-30	0.449321	84	113
rno-miR-212-5p	2.18323	2.63112e-07	4.13461e-06	up	LOC100910526	-1.12456	0.0100638	0.0382925	down	protein-coding		sulfotransferase 1C2-like	Miranda_RNAhybrid	-20.71	157	61	87	-25.3	0.875753	905	935	LOC679914	-2.06088	0.00219688	0.0110868	down	pseudo		similar to heterogeneous nuclear ribonucleoprotein L isoform a	Miranda_RNAhybrid	-20.23	153	617	641	-27.1	0.588657	934	955
rno-miR-212-5p	2.18323	2.63112e-07	4.13461e-06	up	LOC100910526	-1.12456	0.0100638	0.0382925	down	protein-coding		sulfotransferase 1C2-like	Miranda_RNAhybrid	-20.71	157	61	87	-25.3	0.875753	905	935	LOC103693939	-1.29149	1.28347e-06	1.86467e-05	down	ncRNA		uncharacterized LOC103693939	Miranda_RNAhybrid	-21.06	155	933	955	-26.6	0.563437	939	956
rno-miR-212-5p	2.18323	2.63112e-07	4.13461e-06	up	LOC100910526	-1.12456	0.0100638	0.0382925	down	protein-coding		sulfotransferase 1C2-like	Miranda_RNAhybrid	-20.71	157	61	87	-25.3	0.875753	905	935	RGD1563835	-1.40182	0.00524316	0.0226113	down	pseudo	rno:498085	similar to ribosomal protein L27	Miranda_RNAhybrid	-25.53	160	362	388	-29	0.064261	366	389
rno-miR-212-5p	2.18323	2.63112e-07	4.13461e-06	up	LOC100910526	-1.12456	0.0100638	0.0382925	down	protein-coding		sulfotransferase 1C2-like	Miranda_RNAhybrid	-20.71	157	61	87	-25.3	0.875753	905	935	LOC103690395	-2.44519	0.00487593	0.0213539	down	ncRNA		uncharacterized LOC103690395	Miranda_RNAhybrid	-33.59	181	2705	2729	-37.5	0.040811	2705	2729
rno-miR-212-5p	2.18323	2.63112e-07	4.13461e-06	up	LOC100910526	-1.12456	0.0100638	0.0382925	down	protein-coding		sulfotransferase 1C2-like	Miranda_RNAhybrid	-20.71	157	61	87	-25.3	0.875753	905	935	LOC294165	-2.67039	0.00941205	0.0362201	down	pseudo		similar to Elongation factor 2 (EF-2)	Miranda_RNAhybrid	-23.79	169	686	710	-31.6	0.185379	487	509
rno-miR-212-5p	2.18323	2.63112e-07	4.13461e-06	up	LOC100910526	-1.12456	0.0100638	0.0382925	down	protein-coding		sulfotransferase 1C2-like	Miranda_RNAhybrid	-20.71	157	61	87	-25.3	0.875753	905	935	LOC100909946	-1.10671	0.000219215	0.00161435	down	ncRNA		uncharacterized LOC100909946	Miranda_RNAhybrid	-23.36	155	727	756	-28.5	0.430324	729	756
rno-miR-212-5p	2.18323	2.63112e-07	4.13461e-06	up	LOC100910526	-1.12456	0.0100638	0.0382925	down	protein-coding		sulfotransferase 1C2-like	Miranda_RNAhybrid	-20.71	157	61	87	-25.3	0.875753	905	935	RGD1306462	-3.288	1.30632e-05	0.000142477	down	miscRNA		similar to RIKEN cDNA 1700019P01	Miranda_RNAhybrid	-20.54	154	3513	3536	-30.9	0.386763	2047	2073
rno-miR-212-5p	2.18323	2.63112e-07	4.13461e-06	up	LOC100910526	-1.12456	0.0100638	0.0382925	down	protein-coding		sulfotransferase 1C2-like	Miranda_RNAhybrid	-20.71	157	61	87	-25.3	0.875753	905	935	LOC100909941	-1.09276	0.00680274	0.0279017	down	ncRNA		uncharacterized LOC100909941	Miranda_RNAhybrid	-25.04	167	3371	3394	-30.3	0.579822	3374	3394
rno-miR-212-5p	2.18323	2.63112e-07	4.13461e-06	up	Agmat	-1.07915	2.1195e-07	3.7492e-06	down	protein-coding	rno:298607	agmatine ureohydrolase (agmatinase)	Miranda_RNAhybrid	-27.51	169	58	81	-29.6	0.045224	50	81	LOC102553996	-3.09709	6.87326e-07	1.07615e-05	down	ncRNA		uncharacterized LOC102553996	Miranda_RNAhybrid	-20.8	158	4843	4866	-29.1	0.707367	3625	3650
rno-miR-212-5p	2.18323	2.63112e-07	4.13461e-06	up	Agmat	-1.07915	2.1195e-07	3.7492e-06	down	protein-coding	rno:298607	agmatine ureohydrolase (agmatinase)	Miranda_RNAhybrid	-27.51	169	58	81	-29.6	0.045224	50	81	LOC498996	-1.3918	0.0101356	0.0385045	down	pseudo		similar to DnaJ (Hsp40) homolog, subfamily A, member 4	Miranda_RNAhybrid	-20.74	150	383	404	-26.7	0.441882	379	405
rno-miR-212-5p	2.18323	2.63112e-07	4.13461e-06	up	Agmat	-1.07915	2.1195e-07	3.7492e-06	down	protein-coding	rno:298607	agmatine ureohydrolase (agmatinase)	Miranda_RNAhybrid	-27.51	169	58	81	-29.6	0.045224	50	81	LOC102547181	-2.42469	0.000736543	0.00446379	down	ncRNA		uncharacterized LOC102547181	Miranda_RNAhybrid	-22.71	164	2283	2308	-29.5	0.473071	2288	2308
rno-miR-212-5p	2.18323	2.63112e-07	4.13461e-06	up	Agmat	-1.07915	2.1195e-07	3.7492e-06	down	protein-coding	rno:298607	agmatine ureohydrolase (agmatinase)	Miranda_RNAhybrid	-27.51	169	58	81	-29.6	0.045224	50	81	LOC102551762	-1.25092	2.33886e-06	3.15596e-05	down	ncRNA		uncharacterized LOC102551762	Miranda_RNAhybrid	-23.29	157	737	763	-26.5	0.431163	736	763
rno-miR-212-5p	2.18323	2.63112e-07	4.13461e-06	up	Agmat	-1.07915	2.1195e-07	3.7492e-06	down	protein-coding	rno:298607	agmatine ureohydrolase (agmatinase)	Miranda_RNAhybrid	-27.51	169	58	81	-29.6	0.045224	50	81	Hspd1-ps3	-1.6014	0.00636242	0.0264334	down	pseudo		heat shock protein 1, pseudogene 3	Miranda_RNAhybrid	-22.66	162	351	376	-29.8	0.253286	350	376
rno-miR-212-5p	2.18323	2.63112e-07	4.13461e-06	up	Agmat	-1.07915	2.1195e-07	3.7492e-06	down	protein-coding	rno:298607	agmatine ureohydrolase (agmatinase)	Miranda_RNAhybrid	-27.51	169	58	81	-29.6	0.045224	50	81	LOC102549521	-1.0934	0.0122127	0.0447956	down	ncRNA		uncharacterized LOC102549521	Miranda_RNAhybrid	-21.44	155	515	540	-30	0.449321	84	113
rno-miR-212-5p	2.18323	2.63112e-07	4.13461e-06	up	Agmat	-1.07915	2.1195e-07	3.7492e-06	down	protein-coding	rno:298607	agmatine ureohydrolase (agmatinase)	Miranda_RNAhybrid	-27.51	169	58	81	-29.6	0.045224	50	81	LOC679914	-2.06088	0.00219688	0.0110868	down	pseudo		similar to heterogeneous nuclear ribonucleoprotein L isoform a	Miranda_RNAhybrid	-20.23	153	617	641	-27.1	0.588657	934	955
rno-miR-212-5p	2.18323	2.63112e-07	4.13461e-06	up	Agmat	-1.07915	2.1195e-07	3.7492e-06	down	protein-coding	rno:298607	agmatine ureohydrolase (agmatinase)	Miranda_RNAhybrid	-27.51	169	58	81	-29.6	0.045224	50	81	LOC103693939	-1.29149	1.28347e-06	1.86467e-05	down	ncRNA		uncharacterized LOC103693939	Miranda_RNAhybrid	-21.06	155	933	955	-26.6	0.563437	939	956
rno-miR-212-5p	2.18323	2.63112e-07	4.13461e-06	up	Agmat	-1.07915	2.1195e-07	3.7492e-06	down	protein-coding	rno:298607	agmatine ureohydrolase (agmatinase)	Miranda_RNAhybrid	-27.51	169	58	81	-29.6	0.045224	50	81	RGD1563835	-1.40182	0.00524316	0.0226113	down	pseudo	rno:498085	similar to ribosomal protein L27	Miranda_RNAhybrid	-25.53	160	362	388	-29	0.064261	366	389
rno-miR-212-5p	2.18323	2.63112e-07	4.13461e-06	up	Agmat	-1.07915	2.1195e-07	3.7492e-06	down	protein-coding	rno:298607	agmatine ureohydrolase (agmatinase)	Miranda_RNAhybrid	-27.51	169	58	81	-29.6	0.045224	50	81	LOC103690395	-2.44519	0.00487593	0.0213539	down	ncRNA		uncharacterized LOC103690395	Miranda_RNAhybrid	-33.59	181	2705	2729	-37.5	0.040811	2705	2729
rno-miR-212-5p	2.18323	2.63112e-07	4.13461e-06	up	Agmat	-1.07915	2.1195e-07	3.7492e-06	down	protein-coding	rno:298607	agmatine ureohydrolase (agmatinase)	Miranda_RNAhybrid	-27.51	169	58	81	-29.6	0.045224	50	81	LOC294165	-2.67039	0.00941205	0.0362201	down	pseudo		similar to Elongation factor 2 (EF-2)	Miranda_RNAhybrid	-23.79	169	686	710	-31.6	0.185379	487	509
rno-miR-212-5p	2.18323	2.63112e-07	4.13461e-06	up	Agmat	-1.07915	2.1195e-07	3.7492e-06	down	protein-coding	rno:298607	agmatine ureohydrolase (agmatinase)	Miranda_RNAhybrid	-27.51	169	58	81	-29.6	0.045224	50	81	LOC100909946	-1.10671	0.000219215	0.00161435	down	ncRNA		uncharacterized LOC100909946	Miranda_RNAhybrid	-23.36	155	727	756	-28.5	0.430324	729	756
rno-miR-212-5p	2.18323	2.63112e-07	4.13461e-06	up	Agmat	-1.07915	2.1195e-07	3.7492e-06	down	protein-coding	rno:298607	agmatine ureohydrolase (agmatinase)	Miranda_RNAhybrid	-27.51	169	58	81	-29.6	0.045224	50	81	RGD1306462	-3.288	1.30632e-05	0.000142477	down	miscRNA		similar to RIKEN cDNA 1700019P01	Miranda_RNAhybrid	-20.54	154	3513	3536	-30.9	0.386763	2047	2073
rno-miR-212-5p	2.18323	2.63112e-07	4.13461e-06	up	Agmat	-1.07915	2.1195e-07	3.7492e-06	down	protein-coding	rno:298607	agmatine ureohydrolase (agmatinase)	Miranda_RNAhybrid	-27.51	169	58	81	-29.6	0.045224	50	81	LOC100909941	-1.09276	0.00680274	0.0279017	down	ncRNA		uncharacterized LOC100909941	Miranda_RNAhybrid	-25.04	167	3371	3394	-30.3	0.579822	3374	3394
rno-miR-212-5p	2.18323	2.63112e-07	4.13461e-06	up	Bcl6	-1.44153	4.16998e-10	1.34813e-08	down	protein-coding	rno:303836	B-cell CLL/lymphoma 6	Miranda_RNAhybrid	-27.88	157	152	177	-33.2	0.030277	152	177	LOC102553996	-3.09709	6.87326e-07	1.07615e-05	down	ncRNA		uncharacterized LOC102553996	Miranda_RNAhybrid	-20.8	158	4843	4866	-29.1	0.707367	3625	3650
rno-miR-212-5p	2.18323	2.63112e-07	4.13461e-06	up	Bcl6	-1.44153	4.16998e-10	1.34813e-08	down	protein-coding	rno:303836	B-cell CLL/lymphoma 6	Miranda_RNAhybrid	-27.88	157	152	177	-33.2	0.030277	152	177	LOC498996	-1.3918	0.0101356	0.0385045	down	pseudo		similar to DnaJ (Hsp40) homolog, subfamily A, member 4	Miranda_RNAhybrid	-20.74	150	383	404	-26.7	0.441882	379	405
rno-miR-212-5p	2.18323	2.63112e-07	4.13461e-06	up	Bcl6	-1.44153	4.16998e-10	1.34813e-08	down	protein-coding	rno:303836	B-cell CLL/lymphoma 6	Miranda_RNAhybrid	-27.88	157	152	177	-33.2	0.030277	152	177	LOC102547181	-2.42469	0.000736543	0.00446379	down	ncRNA		uncharacterized LOC102547181	Miranda_RNAhybrid	-22.71	164	2283	2308	-29.5	0.473071	2288	2308
rno-miR-212-5p	2.18323	2.63112e-07	4.13461e-06	up	Bcl6	-1.44153	4.16998e-10	1.34813e-08	down	protein-coding	rno:303836	B-cell CLL/lymphoma 6	Miranda_RNAhybrid	-27.88	157	152	177	-33.2	0.030277	152	177	LOC102551762	-1.25092	2.33886e-06	3.15596e-05	down	ncRNA		uncharacterized LOC102551762	Miranda_RNAhybrid	-23.29	157	737	763	-26.5	0.431163	736	763
rno-miR-212-5p	2.18323	2.63112e-07	4.13461e-06	up	Bcl6	-1.44153	4.16998e-10	1.34813e-08	down	protein-coding	rno:303836	B-cell CLL/lymphoma 6	Miranda_RNAhybrid	-27.88	157	152	177	-33.2	0.030277	152	177	Hspd1-ps3	-1.6014	0.00636242	0.0264334	down	pseudo		heat shock protein 1, pseudogene 3	Miranda_RNAhybrid	-22.66	162	351	376	-29.8	0.253286	350	376
rno-miR-212-5p	2.18323	2.63112e-07	4.13461e-06	up	Bcl6	-1.44153	4.16998e-10	1.34813e-08	down	protein-coding	rno:303836	B-cell CLL/lymphoma 6	Miranda_RNAhybrid	-27.88	157	152	177	-33.2	0.030277	152	177	LOC102549521	-1.0934	0.0122127	0.0447956	down	ncRNA		uncharacterized LOC102549521	Miranda_RNAhybrid	-21.44	155	515	540	-30	0.449321	84	113
rno-miR-212-5p	2.18323	2.63112e-07	4.13461e-06	up	Bcl6	-1.44153	4.16998e-10	1.34813e-08	down	protein-coding	rno:303836	B-cell CLL/lymphoma 6	Miranda_RNAhybrid	-27.88	157	152	177	-33.2	0.030277	152	177	LOC679914	-2.06088	0.00219688	0.0110868	down	pseudo		similar to heterogeneous nuclear ribonucleoprotein L isoform a	Miranda_RNAhybrid	-20.23	153	617	641	-27.1	0.588657	934	955
rno-miR-212-5p	2.18323	2.63112e-07	4.13461e-06	up	Bcl6	-1.44153	4.16998e-10	1.34813e-08	down	protein-coding	rno:303836	B-cell CLL/lymphoma 6	Miranda_RNAhybrid	-27.88	157	152	177	-33.2	0.030277	152	177	LOC103693939	-1.29149	1.28347e-06	1.86467e-05	down	ncRNA		uncharacterized LOC103693939	Miranda_RNAhybrid	-21.06	155	933	955	-26.6	0.563437	939	956
rno-miR-212-5p	2.18323	2.63112e-07	4.13461e-06	up	Bcl6	-1.44153	4.16998e-10	1.34813e-08	down	protein-coding	rno:303836	B-cell CLL/lymphoma 6	Miranda_RNAhybrid	-27.88	157	152	177	-33.2	0.030277	152	177	RGD1563835	-1.40182	0.00524316	0.0226113	down	pseudo	rno:498085	similar to ribosomal protein L27	Miranda_RNAhybrid	-25.53	160	362	388	-29	0.064261	366	389
rno-miR-212-5p	2.18323	2.63112e-07	4.13461e-06	up	Bcl6	-1.44153	4.16998e-10	1.34813e-08	down	protein-coding	rno:303836	B-cell CLL/lymphoma 6	Miranda_RNAhybrid	-27.88	157	152	177	-33.2	0.030277	152	177	LOC103690395	-2.44519	0.00487593	0.0213539	down	ncRNA		uncharacterized LOC103690395	Miranda_RNAhybrid	-33.59	181	2705	2729	-37.5	0.040811	2705	2729
rno-miR-212-5p	2.18323	2.63112e-07	4.13461e-06	up	Bcl6	-1.44153	4.16998e-10	1.34813e-08	down	protein-coding	rno:303836	B-cell CLL/lymphoma 6	Miranda_RNAhybrid	-27.88	157	152	177	-33.2	0.030277	152	177	LOC294165	-2.67039	0.00941205	0.0362201	down	pseudo		similar to Elongation factor 2 (EF-2)	Miranda_RNAhybrid	-23.79	169	686	710	-31.6	0.185379	487	509
rno-miR-212-5p	2.18323	2.63112e-07	4.13461e-06	up	Bcl6	-1.44153	4.16998e-10	1.34813e-08	down	protein-coding	rno:303836	B-cell CLL/lymphoma 6	Miranda_RNAhybrid	-27.88	157	152	177	-33.2	0.030277	152	177	LOC100909946	-1.10671	0.000219215	0.00161435	down	ncRNA		uncharacterized LOC100909946	Miranda_RNAhybrid	-23.36	155	727	756	-28.5	0.430324	729	756
rno-miR-212-5p	2.18323	2.63112e-07	4.13461e-06	up	Bcl6	-1.44153	4.16998e-10	1.34813e-08	down	protein-coding	rno:303836	B-cell CLL/lymphoma 6	Miranda_RNAhybrid	-27.88	157	152	177	-33.2	0.030277	152	177	RGD1306462	-3.288	1.30632e-05	0.000142477	down	miscRNA		similar to RIKEN cDNA 1700019P01	Miranda_RNAhybrid	-20.54	154	3513	3536	-30.9	0.386763	2047	2073
rno-miR-212-5p	2.18323	2.63112e-07	4.13461e-06	up	Bcl6	-1.44153	4.16998e-10	1.34813e-08	down	protein-coding	rno:303836	B-cell CLL/lymphoma 6	Miranda_RNAhybrid	-27.88	157	152	177	-33.2	0.030277	152	177	LOC100909941	-1.09276	0.00680274	0.0279017	down	ncRNA		uncharacterized LOC100909941	Miranda_RNAhybrid	-25.04	167	3371	3394	-30.3	0.579822	3374	3394
rno-miR-212-5p	2.18323	2.63112e-07	4.13461e-06	up	Sult1c2a	-1.49708	1.23512e-08	2.89954e-07	down	protein-coding	rno:316153	sulfotransferase family, cytosolic, 1C, member 2a	Miranda_RNAhybrid	-23.29	157	69	95	-26.5	0.73014	68	95	LOC102553996	-3.09709	6.87326e-07	1.07615e-05	down	ncRNA		uncharacterized LOC102553996	Miranda_RNAhybrid	-20.8	158	4843	4866	-29.1	0.707367	3625	3650
rno-miR-212-5p	2.18323	2.63112e-07	4.13461e-06	up	Sult1c2a	-1.49708	1.23512e-08	2.89954e-07	down	protein-coding	rno:316153	sulfotransferase family, cytosolic, 1C, member 2a	Miranda_RNAhybrid	-23.29	157	69	95	-26.5	0.73014	68	95	LOC498996	-1.3918	0.0101356	0.0385045	down	pseudo		similar to DnaJ (Hsp40) homolog, subfamily A, member 4	Miranda_RNAhybrid	-20.74	150	383	404	-26.7	0.441882	379	405
rno-miR-212-5p	2.18323	2.63112e-07	4.13461e-06	up	Sult1c2a	-1.49708	1.23512e-08	2.89954e-07	down	protein-coding	rno:316153	sulfotransferase family, cytosolic, 1C, member 2a	Miranda_RNAhybrid	-23.29	157	69	95	-26.5	0.73014	68	95	LOC102547181	-2.42469	0.000736543	0.00446379	down	ncRNA		uncharacterized LOC102547181	Miranda_RNAhybrid	-22.71	164	2283	2308	-29.5	0.473071	2288	2308
rno-miR-212-5p	2.18323	2.63112e-07	4.13461e-06	up	Sult1c2a	-1.49708	1.23512e-08	2.89954e-07	down	protein-coding	rno:316153	sulfotransferase family, cytosolic, 1C, member 2a	Miranda_RNAhybrid	-23.29	157	69	95	-26.5	0.73014	68	95	LOC102551762	-1.25092	2.33886e-06	3.15596e-05	down	ncRNA		uncharacterized LOC102551762	Miranda_RNAhybrid	-23.29	157	737	763	-26.5	0.431163	736	763
rno-miR-212-5p	2.18323	2.63112e-07	4.13461e-06	up	Sult1c2a	-1.49708	1.23512e-08	2.89954e-07	down	protein-coding	rno:316153	sulfotransferase family, cytosolic, 1C, member 2a	Miranda_RNAhybrid	-23.29	157	69	95	-26.5	0.73014	68	95	Hspd1-ps3	-1.6014	0.00636242	0.0264334	down	pseudo		heat shock protein 1, pseudogene 3	Miranda_RNAhybrid	-22.66	162	351	376	-29.8	0.253286	350	376
rno-miR-212-5p	2.18323	2.63112e-07	4.13461e-06	up	Sult1c2a	-1.49708	1.23512e-08	2.89954e-07	down	protein-coding	rno:316153	sulfotransferase family, cytosolic, 1C, member 2a	Miranda_RNAhybrid	-23.29	157	69	95	-26.5	0.73014	68	95	LOC102549521	-1.0934	0.0122127	0.0447956	down	ncRNA		uncharacterized LOC102549521	Miranda_RNAhybrid	-21.44	155	515	540	-30	0.449321	84	113
rno-miR-212-5p	2.18323	2.63112e-07	4.13461e-06	up	Sult1c2a	-1.49708	1.23512e-08	2.89954e-07	down	protein-coding	rno:316153	sulfotransferase family, cytosolic, 1C, member 2a	Miranda_RNAhybrid	-23.29	157	69	95	-26.5	0.73014	68	95	LOC679914	-2.06088	0.00219688	0.0110868	down	pseudo		similar to heterogeneous nuclear ribonucleoprotein L isoform a	Miranda_RNAhybrid	-20.23	153	617	641	-27.1	0.588657	934	955
rno-miR-212-5p	2.18323	2.63112e-07	4.13461e-06	up	Sult1c2a	-1.49708	1.23512e-08	2.89954e-07	down	protein-coding	rno:316153	sulfotransferase family, cytosolic, 1C, member 2a	Miranda_RNAhybrid	-23.29	157	69	95	-26.5	0.73014	68	95	LOC103693939	-1.29149	1.28347e-06	1.86467e-05	down	ncRNA		uncharacterized LOC103693939	Miranda_RNAhybrid	-21.06	155	933	955	-26.6	0.563437	939	956
rno-miR-212-5p	2.18323	2.63112e-07	4.13461e-06	up	Sult1c2a	-1.49708	1.23512e-08	2.89954e-07	down	protein-coding	rno:316153	sulfotransferase family, cytosolic, 1C, member 2a	Miranda_RNAhybrid	-23.29	157	69	95	-26.5	0.73014	68	95	RGD1563835	-1.40182	0.00524316	0.0226113	down	pseudo	rno:498085	similar to ribosomal protein L27	Miranda_RNAhybrid	-25.53	160	362	388	-29	0.064261	366	389
rno-miR-212-5p	2.18323	2.63112e-07	4.13461e-06	up	Sult1c2a	-1.49708	1.23512e-08	2.89954e-07	down	protein-coding	rno:316153	sulfotransferase family, cytosolic, 1C, member 2a	Miranda_RNAhybrid	-23.29	157	69	95	-26.5	0.73014	68	95	LOC103690395	-2.44519	0.00487593	0.0213539	down	ncRNA		uncharacterized LOC103690395	Miranda_RNAhybrid	-33.59	181	2705	2729	-37.5	0.040811	2705	2729
rno-miR-212-5p	2.18323	2.63112e-07	4.13461e-06	up	Sult1c2a	-1.49708	1.23512e-08	2.89954e-07	down	protein-coding	rno:316153	sulfotransferase family, cytosolic, 1C, member 2a	Miranda_RNAhybrid	-23.29	157	69	95	-26.5	0.73014	68	95	LOC294165	-2.67039	0.00941205	0.0362201	down	pseudo		similar to Elongation factor 2 (EF-2)	Miranda_RNAhybrid	-23.79	169	686	710	-31.6	0.185379	487	509
rno-miR-212-5p	2.18323	2.63112e-07	4.13461e-06	up	Sult1c2a	-1.49708	1.23512e-08	2.89954e-07	down	protein-coding	rno:316153	sulfotransferase family, cytosolic, 1C, member 2a	Miranda_RNAhybrid	-23.29	157	69	95	-26.5	0.73014	68	95	LOC100909946	-1.10671	0.000219215	0.00161435	down	ncRNA		uncharacterized LOC100909946	Miranda_RNAhybrid	-23.36	155	727	756	-28.5	0.430324	729	756
rno-miR-212-5p	2.18323	2.63112e-07	4.13461e-06	up	Sult1c2a	-1.49708	1.23512e-08	2.89954e-07	down	protein-coding	rno:316153	sulfotransferase family, cytosolic, 1C, member 2a	Miranda_RNAhybrid	-23.29	157	69	95	-26.5	0.73014	68	95	RGD1306462	-3.288	1.30632e-05	0.000142477	down	miscRNA		similar to RIKEN cDNA 1700019P01	Miranda_RNAhybrid	-20.54	154	3513	3536	-30.9	0.386763	2047	2073
rno-miR-212-5p	2.18323	2.63112e-07	4.13461e-06	up	Sult1c2a	-1.49708	1.23512e-08	2.89954e-07	down	protein-coding	rno:316153	sulfotransferase family, cytosolic, 1C, member 2a	Miranda_RNAhybrid	-23.29	157	69	95	-26.5	0.73014	68	95	LOC100909941	-1.09276	0.00680274	0.0279017	down	ncRNA		uncharacterized LOC100909941	Miranda_RNAhybrid	-25.04	167	3371	3394	-30.3	0.579822	3374	3394
rno-miR-212-5p	2.18323	2.63112e-07	4.13461e-06	up	Cit	-1.07657	0.00167263	0.00886131	down	protein-coding	rno:83620	citron rho-interacting serine/threonine kinase	Miranda_RNAhybrid	-20.06	155	146	171	-25.4	0.340026	149	171	LOC102553996	-3.09709	6.87326e-07	1.07615e-05	down	ncRNA		uncharacterized LOC102553996	Miranda_RNAhybrid	-20.8	158	4843	4866	-29.1	0.707367	3625	3650
rno-miR-212-5p	2.18323	2.63112e-07	4.13461e-06	up	Cit	-1.07657	0.00167263	0.00886131	down	protein-coding	rno:83620	citron rho-interacting serine/threonine kinase	Miranda_RNAhybrid	-20.06	155	146	171	-25.4	0.340026	149	171	LOC498996	-1.3918	0.0101356	0.0385045	down	pseudo		similar to DnaJ (Hsp40) homolog, subfamily A, member 4	Miranda_RNAhybrid	-20.74	150	383	404	-26.7	0.441882	379	405
rno-miR-212-5p	2.18323	2.63112e-07	4.13461e-06	up	Cit	-1.07657	0.00167263	0.00886131	down	protein-coding	rno:83620	citron rho-interacting serine/threonine kinase	Miranda_RNAhybrid	-20.06	155	146	171	-25.4	0.340026	149	171	LOC102547181	-2.42469	0.000736543	0.00446379	down	ncRNA		uncharacterized LOC102547181	Miranda_RNAhybrid	-22.71	164	2283	2308	-29.5	0.473071	2288	2308
rno-miR-212-5p	2.18323	2.63112e-07	4.13461e-06	up	Cit	-1.07657	0.00167263	0.00886131	down	protein-coding	rno:83620	citron rho-interacting serine/threonine kinase	Miranda_RNAhybrid	-20.06	155	146	171	-25.4	0.340026	149	171	LOC102551762	-1.25092	2.33886e-06	3.15596e-05	down	ncRNA		uncharacterized LOC102551762	Miranda_RNAhybrid	-23.29	157	737	763	-26.5	0.431163	736	763
rno-miR-212-5p	2.18323	2.63112e-07	4.13461e-06	up	Cit	-1.07657	0.00167263	0.00886131	down	protein-coding	rno:83620	citron rho-interacting serine/threonine kinase	Miranda_RNAhybrid	-20.06	155	146	171	-25.4	0.340026	149	171	Hspd1-ps3	-1.6014	0.00636242	0.0264334	down	pseudo		heat shock protein 1, pseudogene 3	Miranda_RNAhybrid	-22.66	162	351	376	-29.8	0.253286	350	376
rno-miR-212-5p	2.18323	2.63112e-07	4.13461e-06	up	Cit	-1.07657	0.00167263	0.00886131	down	protein-coding	rno:83620	citron rho-interacting serine/threonine kinase	Miranda_RNAhybrid	-20.06	155	146	171	-25.4	0.340026	149	171	LOC102549521	-1.0934	0.0122127	0.0447956	down	ncRNA		uncharacterized LOC102549521	Miranda_RNAhybrid	-21.44	155	515	540	-30	0.449321	84	113
rno-miR-212-5p	2.18323	2.63112e-07	4.13461e-06	up	Cit	-1.07657	0.00167263	0.00886131	down	protein-coding	rno:83620	citron rho-interacting serine/threonine kinase	Miranda_RNAhybrid	-20.06	155	146	171	-25.4	0.340026	149	171	LOC679914	-2.06088	0.00219688	0.0110868	down	pseudo		similar to heterogeneous nuclear ribonucleoprotein L isoform a	Miranda_RNAhybrid	-20.23	153	617	641	-27.1	0.588657	934	955
rno-miR-212-5p	2.18323	2.63112e-07	4.13461e-06	up	Cit	-1.07657	0.00167263	0.00886131	down	protein-coding	rno:83620	citron rho-interacting serine/threonine kinase	Miranda_RNAhybrid	-20.06	155	146	171	-25.4	0.340026	149	171	LOC103693939	-1.29149	1.28347e-06	1.86467e-05	down	ncRNA		uncharacterized LOC103693939	Miranda_RNAhybrid	-21.06	155	933	955	-26.6	0.563437	939	956
rno-miR-212-5p	2.18323	2.63112e-07	4.13461e-06	up	Cit	-1.07657	0.00167263	0.00886131	down	protein-coding	rno:83620	citron rho-interacting serine/threonine kinase	Miranda_RNAhybrid	-20.06	155	146	171	-25.4	0.340026	149	171	RGD1563835	-1.40182	0.00524316	0.0226113	down	pseudo	rno:498085	similar to ribosomal protein L27	Miranda_RNAhybrid	-25.53	160	362	388	-29	0.064261	366	389
rno-miR-212-5p	2.18323	2.63112e-07	4.13461e-06	up	Cit	-1.07657	0.00167263	0.00886131	down	protein-coding	rno:83620	citron rho-interacting serine/threonine kinase	Miranda_RNAhybrid	-20.06	155	146	171	-25.4	0.340026	149	171	LOC103690395	-2.44519	0.00487593	0.0213539	down	ncRNA		uncharacterized LOC103690395	Miranda_RNAhybrid	-33.59	181	2705	2729	-37.5	0.040811	2705	2729
rno-miR-212-5p	2.18323	2.63112e-07	4.13461e-06	up	Cit	-1.07657	0.00167263	0.00886131	down	protein-coding	rno:83620	citron rho-interacting serine/threonine kinase	Miranda_RNAhybrid	-20.06	155	146	171	-25.4	0.340026	149	171	LOC294165	-2.67039	0.00941205	0.0362201	down	pseudo		similar to Elongation factor 2 (EF-2)	Miranda_RNAhybrid	-23.79	169	686	710	-31.6	0.185379	487	509
rno-miR-212-5p	2.18323	2.63112e-07	4.13461e-06	up	Cit	-1.07657	0.00167263	0.00886131	down	protein-coding	rno:83620	citron rho-interacting serine/threonine kinase	Miranda_RNAhybrid	-20.06	155	146	171	-25.4	0.340026	149	171	LOC100909946	-1.10671	0.000219215	0.00161435	down	ncRNA		uncharacterized LOC100909946	Miranda_RNAhybrid	-23.36	155	727	756	-28.5	0.430324	729	756
rno-miR-212-5p	2.18323	2.63112e-07	4.13461e-06	up	Cit	-1.07657	0.00167263	0.00886131	down	protein-coding	rno:83620	citron rho-interacting serine/threonine kinase	Miranda_RNAhybrid	-20.06	155	146	171	-25.4	0.340026	149	171	RGD1306462	-3.288	1.30632e-05	0.000142477	down	miscRNA		similar to RIKEN cDNA 1700019P01	Miranda_RNAhybrid	-20.54	154	3513	3536	-30.9	0.386763	2047	2073
rno-miR-212-5p	2.18323	2.63112e-07	4.13461e-06	up	Cit	-1.07657	0.00167263	0.00886131	down	protein-coding	rno:83620	citron rho-interacting serine/threonine kinase	Miranda_RNAhybrid	-20.06	155	146	171	-25.4	0.340026	149	171	LOC100909941	-1.09276	0.00680274	0.0279017	down	ncRNA		uncharacterized LOC100909941	Miranda_RNAhybrid	-25.04	167	3371	3394	-30.3	0.579822	3374	3394
rno-miR-212-5p	2.18323	2.63112e-07	4.13461e-06	up	Sult1c2	-1.4263	0.000184532	0.00139448	down	protein-coding	rno:171072	sulfotransferase family, cytosolic, 1C, member 2	Miranda_RNAhybrid	-20.71	157	61	87	-25.3	0.873301	905	935	LOC102553996	-3.09709	6.87326e-07	1.07615e-05	down	ncRNA		uncharacterized LOC102553996	Miranda_RNAhybrid	-20.8	158	4843	4866	-29.1	0.707367	3625	3650
rno-miR-212-5p	2.18323	2.63112e-07	4.13461e-06	up	Sult1c2	-1.4263	0.000184532	0.00139448	down	protein-coding	rno:171072	sulfotransferase family, cytosolic, 1C, member 2	Miranda_RNAhybrid	-20.71	157	61	87	-25.3	0.873301	905	935	LOC498996	-1.3918	0.0101356	0.0385045	down	pseudo		similar to DnaJ (Hsp40) homolog, subfamily A, member 4	Miranda_RNAhybrid	-20.74	150	383	404	-26.7	0.441882	379	405
rno-miR-212-5p	2.18323	2.63112e-07	4.13461e-06	up	Sult1c2	-1.4263	0.000184532	0.00139448	down	protein-coding	rno:171072	sulfotransferase family, cytosolic, 1C, member 2	Miranda_RNAhybrid	-20.71	157	61	87	-25.3	0.873301	905	935	LOC102547181	-2.42469	0.000736543	0.00446379	down	ncRNA		uncharacterized LOC102547181	Miranda_RNAhybrid	-22.71	164	2283	2308	-29.5	0.473071	2288	2308
rno-miR-212-5p	2.18323	2.63112e-07	4.13461e-06	up	Sult1c2	-1.4263	0.000184532	0.00139448	down	protein-coding	rno:171072	sulfotransferase family, cytosolic, 1C, member 2	Miranda_RNAhybrid	-20.71	157	61	87	-25.3	0.873301	905	935	LOC102551762	-1.25092	2.33886e-06	3.15596e-05	down	ncRNA		uncharacterized LOC102551762	Miranda_RNAhybrid	-23.29	157	737	763	-26.5	0.431163	736	763
rno-miR-212-5p	2.18323	2.63112e-07	4.13461e-06	up	Sult1c2	-1.4263	0.000184532	0.00139448	down	protein-coding	rno:171072	sulfotransferase family, cytosolic, 1C, member 2	Miranda_RNAhybrid	-20.71	157	61	87	-25.3	0.873301	905	935	Hspd1-ps3	-1.6014	0.00636242	0.0264334	down	pseudo		heat shock protein 1, pseudogene 3	Miranda_RNAhybrid	-22.66	162	351	376	-29.8	0.253286	350	376
rno-miR-212-5p	2.18323	2.63112e-07	4.13461e-06	up	Sult1c2	-1.4263	0.000184532	0.00139448	down	protein-coding	rno:171072	sulfotransferase family, cytosolic, 1C, member 2	Miranda_RNAhybrid	-20.71	157	61	87	-25.3	0.873301	905	935	LOC102549521	-1.0934	0.0122127	0.0447956	down	ncRNA		uncharacterized LOC102549521	Miranda_RNAhybrid	-21.44	155	515	540	-30	0.449321	84	113
rno-miR-212-5p	2.18323	2.63112e-07	4.13461e-06	up	Sult1c2	-1.4263	0.000184532	0.00139448	down	protein-coding	rno:171072	sulfotransferase family, cytosolic, 1C, member 2	Miranda_RNAhybrid	-20.71	157	61	87	-25.3	0.873301	905	935	LOC679914	-2.06088	0.00219688	0.0110868	down	pseudo		similar to heterogeneous nuclear ribonucleoprotein L isoform a	Miranda_RNAhybrid	-20.23	153	617	641	-27.1	0.588657	934	955
rno-miR-212-5p	2.18323	2.63112e-07	4.13461e-06	up	Sult1c2	-1.4263	0.000184532	0.00139448	down	protein-coding	rno:171072	sulfotransferase family, cytosolic, 1C, member 2	Miranda_RNAhybrid	-20.71	157	61	87	-25.3	0.873301	905	935	LOC103693939	-1.29149	1.28347e-06	1.86467e-05	down	ncRNA		uncharacterized LOC103693939	Miranda_RNAhybrid	-21.06	155	933	955	-26.6	0.563437	939	956
rno-miR-212-5p	2.18323	2.63112e-07	4.13461e-06	up	Sult1c2	-1.4263	0.000184532	0.00139448	down	protein-coding	rno:171072	sulfotransferase family, cytosolic, 1C, member 2	Miranda_RNAhybrid	-20.71	157	61	87	-25.3	0.873301	905	935	RGD1563835	-1.40182	0.00524316	0.0226113	down	pseudo	rno:498085	similar to ribosomal protein L27	Miranda_RNAhybrid	-25.53	160	362	388	-29	0.064261	366	389
rno-miR-212-5p	2.18323	2.63112e-07	4.13461e-06	up	Sult1c2	-1.4263	0.000184532	0.00139448	down	protein-coding	rno:171072	sulfotransferase family, cytosolic, 1C, member 2	Miranda_RNAhybrid	-20.71	157	61	87	-25.3	0.873301	905	935	LOC103690395	-2.44519	0.00487593	0.0213539	down	ncRNA		uncharacterized LOC103690395	Miranda_RNAhybrid	-33.59	181	2705	2729	-37.5	0.040811	2705	2729
rno-miR-212-5p	2.18323	2.63112e-07	4.13461e-06	up	Sult1c2	-1.4263	0.000184532	0.00139448	down	protein-coding	rno:171072	sulfotransferase family, cytosolic, 1C, member 2	Miranda_RNAhybrid	-20.71	157	61	87	-25.3	0.873301	905	935	LOC294165	-2.67039	0.00941205	0.0362201	down	pseudo		similar to Elongation factor 2 (EF-2)	Miranda_RNAhybrid	-23.79	169	686	710	-31.6	0.185379	487	509
rno-miR-212-5p	2.18323	2.63112e-07	4.13461e-06	up	Sult1c2	-1.4263	0.000184532	0.00139448	down	protein-coding	rno:171072	sulfotransferase family, cytosolic, 1C, member 2	Miranda_RNAhybrid	-20.71	157	61	87	-25.3	0.873301	905	935	LOC100909946	-1.10671	0.000219215	0.00161435	down	ncRNA		uncharacterized LOC100909946	Miranda_RNAhybrid	-23.36	155	727	756	-28.5	0.430324	729	756
rno-miR-212-5p	2.18323	2.63112e-07	4.13461e-06	up	Sult1c2	-1.4263	0.000184532	0.00139448	down	protein-coding	rno:171072	sulfotransferase family, cytosolic, 1C, member 2	Miranda_RNAhybrid	-20.71	157	61	87	-25.3	0.873301	905	935	RGD1306462	-3.288	1.30632e-05	0.000142477	down	miscRNA		similar to RIKEN cDNA 1700019P01	Miranda_RNAhybrid	-20.54	154	3513	3536	-30.9	0.386763	2047	2073
rno-miR-212-5p	2.18323	2.63112e-07	4.13461e-06	up	Sult1c2	-1.4263	0.000184532	0.00139448	down	protein-coding	rno:171072	sulfotransferase family, cytosolic, 1C, member 2	Miranda_RNAhybrid	-20.71	157	61	87	-25.3	0.873301	905	935	LOC100909941	-1.09276	0.00680274	0.0279017	down	ncRNA		uncharacterized LOC100909941	Miranda_RNAhybrid	-25.04	167	3371	3394	-30.3	0.579822	3374	3394
rno-miR-212-5p	2.18323	2.63112e-07	4.13461e-06	up	Tmem72	-1.45037	3.30251e-22	8.112e-20	down	protein-coding	rno:362424	transmembrane protein 72	Miranda_RNAhybrid	-21.5	158	1737	1760	-29.6	0.315681	1410	1436	LOC102553996	-3.09709	6.87326e-07	1.07615e-05	down	ncRNA		uncharacterized LOC102553996	Miranda_RNAhybrid	-20.8	158	4843	4866	-29.1	0.707367	3625	3650
rno-miR-212-5p	2.18323	2.63112e-07	4.13461e-06	up	Tmem72	-1.45037	3.30251e-22	8.112e-20	down	protein-coding	rno:362424	transmembrane protein 72	Miranda_RNAhybrid	-21.5	158	1737	1760	-29.6	0.315681	1410	1436	LOC498996	-1.3918	0.0101356	0.0385045	down	pseudo		similar to DnaJ (Hsp40) homolog, subfamily A, member 4	Miranda_RNAhybrid	-20.74	150	383	404	-26.7	0.441882	379	405
rno-miR-212-5p	2.18323	2.63112e-07	4.13461e-06	up	Tmem72	-1.45037	3.30251e-22	8.112e-20	down	protein-coding	rno:362424	transmembrane protein 72	Miranda_RNAhybrid	-21.5	158	1737	1760	-29.6	0.315681	1410	1436	LOC102547181	-2.42469	0.000736543	0.00446379	down	ncRNA		uncharacterized LOC102547181	Miranda_RNAhybrid	-22.71	164	2283	2308	-29.5	0.473071	2288	2308
rno-miR-212-5p	2.18323	2.63112e-07	4.13461e-06	up	Tmem72	-1.45037	3.30251e-22	8.112e-20	down	protein-coding	rno:362424	transmembrane protein 72	Miranda_RNAhybrid	-21.5	158	1737	1760	-29.6	0.315681	1410	1436	LOC102551762	-1.25092	2.33886e-06	3.15596e-05	down	ncRNA		uncharacterized LOC102551762	Miranda_RNAhybrid	-23.29	157	737	763	-26.5	0.431163	736	763
rno-miR-212-5p	2.18323	2.63112e-07	4.13461e-06	up	Tmem72	-1.45037	3.30251e-22	8.112e-20	down	protein-coding	rno:362424	transmembrane protein 72	Miranda_RNAhybrid	-21.5	158	1737	1760	-29.6	0.315681	1410	1436	Hspd1-ps3	-1.6014	0.00636242	0.0264334	down	pseudo		heat shock protein 1, pseudogene 3	Miranda_RNAhybrid	-22.66	162	351	376	-29.8	0.253286	350	376
rno-miR-212-5p	2.18323	2.63112e-07	4.13461e-06	up	Tmem72	-1.45037	3.30251e-22	8.112e-20	down	protein-coding	rno:362424	transmembrane protein 72	Miranda_RNAhybrid	-21.5	158	1737	1760	-29.6	0.315681	1410	1436	LOC102549521	-1.0934	0.0122127	0.0447956	down	ncRNA		uncharacterized LOC102549521	Miranda_RNAhybrid	-21.44	155	515	540	-30	0.449321	84	113
rno-miR-212-5p	2.18323	2.63112e-07	4.13461e-06	up	Tmem72	-1.45037	3.30251e-22	8.112e-20	down	protein-coding	rno:362424	transmembrane protein 72	Miranda_RNAhybrid	-21.5	158	1737	1760	-29.6	0.315681	1410	1436	LOC679914	-2.06088	0.00219688	0.0110868	down	pseudo		similar to heterogeneous nuclear ribonucleoprotein L isoform a	Miranda_RNAhybrid	-20.23	153	617	641	-27.1	0.588657	934	955
rno-miR-212-5p	2.18323	2.63112e-07	4.13461e-06	up	Tmem72	-1.45037	3.30251e-22	8.112e-20	down	protein-coding	rno:362424	transmembrane protein 72	Miranda_RNAhybrid	-21.5	158	1737	1760	-29.6	0.315681	1410	1436	LOC103693939	-1.29149	1.28347e-06	1.86467e-05	down	ncRNA		uncharacterized LOC103693939	Miranda_RNAhybrid	-21.06	155	933	955	-26.6	0.563437	939	956
rno-miR-212-5p	2.18323	2.63112e-07	4.13461e-06	up	Tmem72	-1.45037	3.30251e-22	8.112e-20	down	protein-coding	rno:362424	transmembrane protein 72	Miranda_RNAhybrid	-21.5	158	1737	1760	-29.6	0.315681	1410	1436	RGD1563835	-1.40182	0.00524316	0.0226113	down	pseudo	rno:498085	similar to ribosomal protein L27	Miranda_RNAhybrid	-25.53	160	362	388	-29	0.064261	366	389
rno-miR-212-5p	2.18323	2.63112e-07	4.13461e-06	up	Tmem72	-1.45037	3.30251e-22	8.112e-20	down	protein-coding	rno:362424	transmembrane protein 72	Miranda_RNAhybrid	-21.5	158	1737	1760	-29.6	0.315681	1410	1436	LOC103690395	-2.44519	0.00487593	0.0213539	down	ncRNA		uncharacterized LOC103690395	Miranda_RNAhybrid	-33.59	181	2705	2729	-37.5	0.040811	2705	2729
rno-miR-212-5p	2.18323	2.63112e-07	4.13461e-06	up	Tmem72	-1.45037	3.30251e-22	8.112e-20	down	protein-coding	rno:362424	transmembrane protein 72	Miranda_RNAhybrid	-21.5	158	1737	1760	-29.6	0.315681	1410	1436	LOC294165	-2.67039	0.00941205	0.0362201	down	pseudo		similar to Elongation factor 2 (EF-2)	Miranda_RNAhybrid	-23.79	169	686	710	-31.6	0.185379	487	509
rno-miR-212-5p	2.18323	2.63112e-07	4.13461e-06	up	Tmem72	-1.45037	3.30251e-22	8.112e-20	down	protein-coding	rno:362424	transmembrane protein 72	Miranda_RNAhybrid	-21.5	158	1737	1760	-29.6	0.315681	1410	1436	LOC100909946	-1.10671	0.000219215	0.00161435	down	ncRNA		uncharacterized LOC100909946	Miranda_RNAhybrid	-23.36	155	727	756	-28.5	0.430324	729	756
rno-miR-212-5p	2.18323	2.63112e-07	4.13461e-06	up	Tmem72	-1.45037	3.30251e-22	8.112e-20	down	protein-coding	rno:362424	transmembrane protein 72	Miranda_RNAhybrid	-21.5	158	1737	1760	-29.6	0.315681	1410	1436	RGD1306462	-3.288	1.30632e-05	0.000142477	down	miscRNA		similar to RIKEN cDNA 1700019P01	Miranda_RNAhybrid	-20.54	154	3513	3536	-30.9	0.386763	2047	2073
rno-miR-212-5p	2.18323	2.63112e-07	4.13461e-06	up	Tmem72	-1.45037	3.30251e-22	8.112e-20	down	protein-coding	rno:362424	transmembrane protein 72	Miranda_RNAhybrid	-21.5	158	1737	1760	-29.6	0.315681	1410	1436	LOC100909941	-1.09276	0.00680274	0.0279017	down	ncRNA		uncharacterized LOC100909941	Miranda_RNAhybrid	-25.04	167	3371	3394	-30.3	0.579822	3374	3394
rno-miR-346	1.61683	0.00568796	0.0307596	up	Bcl6	-1.44153	4.16998e-10	1.34813e-08	down	protein-coding	rno:303836	B-cell CLL/lymphoma 6	Miranda_RNAhybrid	-21.9	153	554	578	-31.1	0.094059	856	894	LOC100909941	-1.09276	0.00680274	0.0279017	down	ncRNA		uncharacterized LOC100909941	Miranda_RNAhybrid	-22.3	165	776	798	-29.1	0.80019	653	675
rno-miR-346	1.61683	0.00568796	0.0307596	up	Bcl6	-1.44153	4.16998e-10	1.34813e-08	down	protein-coding	rno:303836	B-cell CLL/lymphoma 6	Miranda_RNAhybrid	-21.9	153	554	578	-31.1	0.094059	856	894	LOC100361227	-1.20414	8.60063e-05	0.000720968	down	pseudo		60S ribosomal protein L18-like	Miranda_RNAhybrid	-26.45	156	1237	1260	-31.7	0.225972	1238	1261
rno-miR-346	1.61683	0.00568796	0.0307596	up	Bcl6	-1.44153	4.16998e-10	1.34813e-08	down	protein-coding	rno:303836	B-cell CLL/lymphoma 6	Miranda_RNAhybrid	-21.9	153	554	578	-31.1	0.094059	856	894	Gapdh-ps1	-2.79358	0.00691788	0.0282516	down	pseudo		glyceraldehyde-3-phosphate dehydrogenase, pseudogene 1	Miranda_RNAhybrid	-21.53	156	46	68	-31.6	0.111877	522	552
rno-miR-346	1.61683	0.00568796	0.0307596	up	Bcl6	-1.44153	4.16998e-10	1.34813e-08	down	protein-coding	rno:303836	B-cell CLL/lymphoma 6	Miranda_RNAhybrid	-21.9	153	554	578	-31.1	0.094059	856	894	RGD1559948	-2.79989	1.22515e-12	6.48339e-11	down	pseudo		hypothetical gene supported by X51706	Miranda_RNAhybrid	-24.08	160	2763	2785	-32.4	0.204833	2749	2786
rno-miR-346	1.61683	0.00568796	0.0307596	up	Bcl6	-1.44153	4.16998e-10	1.34813e-08	down	protein-coding	rno:303836	B-cell CLL/lymphoma 6	Miranda_RNAhybrid	-21.9	153	554	578	-31.1	0.094059	856	894	LOC102547969	-1.36897	8.71379e-07	1.31895e-05	down	ncRNA		uncharacterized LOC102547969	Miranda_RNAhybrid	-30.82	161	1463	1483	-38	0.034285	1458	1483
rno-miR-346	1.61683	0.00568796	0.0307596	up	Bcl6	-1.44153	4.16998e-10	1.34813e-08	down	protein-coding	rno:303836	B-cell CLL/lymphoma 6	Miranda_RNAhybrid	-21.9	153	554	578	-31.1	0.094059	856	894	LOC102547849	-2.20684	0.00164437	0.00875566	down	ncRNA		uncharacterized LOC102547849	Miranda_RNAhybrid	-23.98	154	1542	1565	-30.2	0.65462	2044	2074
rno-miR-346	1.61683	0.00568796	0.0307596	up	Bcl6	-1.44153	4.16998e-10	1.34813e-08	down	protein-coding	rno:303836	B-cell CLL/lymphoma 6	Miranda_RNAhybrid	-21.9	153	554	578	-31.1	0.094059	856	894	LOC102546661	-3.88493	0.000136112	0.00107758	down	ncRNA		uncharacterized LOC102546661	Miranda_RNAhybrid	-27.43	158	1149	1170	-34.3	0.160719	1147	1171
rno-miR-346	1.61683	0.00568796	0.0307596	up	Bcl6	-1.44153	4.16998e-10	1.34813e-08	down	protein-coding	rno:303836	B-cell CLL/lymphoma 6	Miranda_RNAhybrid	-21.9	153	554	578	-31.1	0.094059	856	894	LOC102556364	-2.35642	1.15549e-08	2.73634e-07	down	ncRNA		uncharacterized LOC102556364	Miranda_RNAhybrid	-22.6	155	257	277	-28.3	0.926142	3144	3166
rno-miR-346	1.61683	0.00568796	0.0307596	up	Bcl6	-1.44153	4.16998e-10	1.34813e-08	down	protein-coding	rno:303836	B-cell CLL/lymphoma 6	Miranda_RNAhybrid	-21.9	153	554	578	-31.1	0.094059	856	894	LOC102556140	-1.42356	2.81688e-06	3.70339e-05	down	ncRNA		uncharacterized LOC102556140	Miranda_RNAhybrid	-25.56	161	60	82	-32.2	0.343697	61	83
rno-miR-346	1.61683	0.00568796	0.0307596	up	Bcl6	-1.44153	4.16998e-10	1.34813e-08	down	protein-coding	rno:303836	B-cell CLL/lymphoma 6	Miranda_RNAhybrid	-21.9	153	554	578	-31.1	0.094059	856	894	LOC102555044	-2.46305	0.00815356	0.032255	down	ncRNA		uncharacterized LOC102555044	Miranda_RNAhybrid	-22.91	153	1571	1593	-33.4	0.100977	981	1022
rno-miR-346	1.61683	0.00568796	0.0307596	up	Bcl6	-1.44153	4.16998e-10	1.34813e-08	down	protein-coding	rno:303836	B-cell CLL/lymphoma 6	Miranda_RNAhybrid	-21.9	153	554	578	-31.1	0.094059	856	894	LOC102551730	-2.07674	0.00108397	0.00618924	down	ncRNA		uncharacterized LOC102551730	Miranda_RNAhybrid	-22.85	161	2966	2988	-32.6	0.362208	5600	5637
rno-miR-346	1.61683	0.00568796	0.0307596	up	Bcl6	-1.44153	4.16998e-10	1.34813e-08	down	protein-coding	rno:303836	B-cell CLL/lymphoma 6	Miranda_RNAhybrid	-21.9	153	554	578	-31.1	0.094059	856	894	LOC102549898	-2.50658	2.59179e-05	0.000254808	down	ncRNA		uncharacterized LOC102549898	Miranda_RNAhybrid	-23.96	152	1803	1828	-34.7	0.065736	1253	1279
rno-miR-346	1.61683	0.00568796	0.0307596	up	Bcl6	-1.44153	4.16998e-10	1.34813e-08	down	protein-coding	rno:303836	B-cell CLL/lymphoma 6	Miranda_RNAhybrid	-21.9	153	554	578	-31.1	0.094059	856	894	LOC102547495	-1.62534	1.45301e-11	6.38684e-10	down	ncRNA		uncharacterized LOC102547495	Miranda_RNAhybrid	-24.82	152	187	206	-30.1	0.028996	185	207
rno-miR-346	1.61683	0.00568796	0.0307596	up	Bcl6	-1.44153	4.16998e-10	1.34813e-08	down	protein-coding	rno:303836	B-cell CLL/lymphoma 6	Miranda_RNAhybrid	-21.9	153	554	578	-31.1	0.094059	856	894	LOC103690591	-2.13974	0.00178543	0.00930837	down	ncRNA		uncharacterized LOC103690591	Miranda_RNAhybrid	-21.09	152	4557	4580	-33.2	0.3483	4569	4592
rno-miR-346	1.61683	0.00568796	0.0307596	up	Bcl6	-1.44153	4.16998e-10	1.34813e-08	down	protein-coding	rno:303836	B-cell CLL/lymphoma 6	Miranda_RNAhybrid	-21.9	153	554	578	-31.1	0.094059	856	894	LOC102550554	-1.45741	0.00961632	0.0368788	down	ncRNA		uncharacterized LOC102550554	Miranda_RNAhybrid	-23.84	155	87	106	-30	0.059901	90	107
rno-miR-346	1.61683	0.00568796	0.0307596	up	Bcl6	-1.44153	4.16998e-10	1.34813e-08	down	protein-coding	rno:303836	B-cell CLL/lymphoma 6	Miranda_RNAhybrid	-21.9	153	554	578	-31.1	0.094059	856	894	RGD1306462	-3.288	1.30632e-05	0.000142477	down	miscRNA		similar to RIKEN cDNA 1700019P01	Miranda_RNAhybrid	-26.45	160	3004	3026	-39.9	0.017836	2995	3027
rno-miR-346	1.61683	0.00568796	0.0307596	up	Csad	-1.7314	4.79716e-09	1.2298e-07	down	protein-coding	rno:60356	cysteine sulfinic acid decarboxylase	Miranda_RNAhybrid	-30.16	162	223	243	-34.1	0.008935	224	244	LOC100909941	-1.09276	0.00680274	0.0279017	down	ncRNA		uncharacterized LOC100909941	Miranda_RNAhybrid	-22.3	165	776	798	-29.1	0.80019	653	675
rno-miR-346	1.61683	0.00568796	0.0307596	up	Csad	-1.7314	4.79716e-09	1.2298e-07	down	protein-coding	rno:60356	cysteine sulfinic acid decarboxylase	Miranda_RNAhybrid	-30.16	162	223	243	-34.1	0.008935	224	244	LOC100361227	-1.20414	8.60063e-05	0.000720968	down	pseudo		60S ribosomal protein L18-like	Miranda_RNAhybrid	-26.45	156	1237	1260	-31.7	0.225972	1238	1261
rno-miR-346	1.61683	0.00568796	0.0307596	up	Csad	-1.7314	4.79716e-09	1.2298e-07	down	protein-coding	rno:60356	cysteine sulfinic acid decarboxylase	Miranda_RNAhybrid	-30.16	162	223	243	-34.1	0.008935	224	244	Gapdh-ps1	-2.79358	0.00691788	0.0282516	down	pseudo		glyceraldehyde-3-phosphate dehydrogenase, pseudogene 1	Miranda_RNAhybrid	-21.53	156	46	68	-31.6	0.111877	522	552
rno-miR-346	1.61683	0.00568796	0.0307596	up	Csad	-1.7314	4.79716e-09	1.2298e-07	down	protein-coding	rno:60356	cysteine sulfinic acid decarboxylase	Miranda_RNAhybrid	-30.16	162	223	243	-34.1	0.008935	224	244	RGD1559948	-2.79989	1.22515e-12	6.48339e-11	down	pseudo		hypothetical gene supported by X51706	Miranda_RNAhybrid	-24.08	160	2763	2785	-32.4	0.204833	2749	2786
rno-miR-346	1.61683	0.00568796	0.0307596	up	Csad	-1.7314	4.79716e-09	1.2298e-07	down	protein-coding	rno:60356	cysteine sulfinic acid decarboxylase	Miranda_RNAhybrid	-30.16	162	223	243	-34.1	0.008935	224	244	LOC102547969	-1.36897	8.71379e-07	1.31895e-05	down	ncRNA		uncharacterized LOC102547969	Miranda_RNAhybrid	-30.82	161	1463	1483	-38	0.034285	1458	1483
rno-miR-346	1.61683	0.00568796	0.0307596	up	Csad	-1.7314	4.79716e-09	1.2298e-07	down	protein-coding	rno:60356	cysteine sulfinic acid decarboxylase	Miranda_RNAhybrid	-30.16	162	223	243	-34.1	0.008935	224	244	LOC102547849	-2.20684	0.00164437	0.00875566	down	ncRNA		uncharacterized LOC102547849	Miranda_RNAhybrid	-23.98	154	1542	1565	-30.2	0.65462	2044	2074
rno-miR-346	1.61683	0.00568796	0.0307596	up	Csad	-1.7314	4.79716e-09	1.2298e-07	down	protein-coding	rno:60356	cysteine sulfinic acid decarboxylase	Miranda_RNAhybrid	-30.16	162	223	243	-34.1	0.008935	224	244	LOC102546661	-3.88493	0.000136112	0.00107758	down	ncRNA		uncharacterized LOC102546661	Miranda_RNAhybrid	-27.43	158	1149	1170	-34.3	0.160719	1147	1171
rno-miR-346	1.61683	0.00568796	0.0307596	up	Csad	-1.7314	4.79716e-09	1.2298e-07	down	protein-coding	rno:60356	cysteine sulfinic acid decarboxylase	Miranda_RNAhybrid	-30.16	162	223	243	-34.1	0.008935	224	244	LOC102556364	-2.35642	1.15549e-08	2.73634e-07	down	ncRNA		uncharacterized LOC102556364	Miranda_RNAhybrid	-22.6	155	257	277	-28.3	0.926142	3144	3166
rno-miR-346	1.61683	0.00568796	0.0307596	up	Csad	-1.7314	4.79716e-09	1.2298e-07	down	protein-coding	rno:60356	cysteine sulfinic acid decarboxylase	Miranda_RNAhybrid	-30.16	162	223	243	-34.1	0.008935	224	244	LOC102556140	-1.42356	2.81688e-06	3.70339e-05	down	ncRNA		uncharacterized LOC102556140	Miranda_RNAhybrid	-25.56	161	60	82	-32.2	0.343697	61	83
rno-miR-346	1.61683	0.00568796	0.0307596	up	Csad	-1.7314	4.79716e-09	1.2298e-07	down	protein-coding	rno:60356	cysteine sulfinic acid decarboxylase	Miranda_RNAhybrid	-30.16	162	223	243	-34.1	0.008935	224	244	LOC102555044	-2.46305	0.00815356	0.032255	down	ncRNA		uncharacterized LOC102555044	Miranda_RNAhybrid	-22.91	153	1571	1593	-33.4	0.100977	981	1022
rno-miR-346	1.61683	0.00568796	0.0307596	up	Csad	-1.7314	4.79716e-09	1.2298e-07	down	protein-coding	rno:60356	cysteine sulfinic acid decarboxylase	Miranda_RNAhybrid	-30.16	162	223	243	-34.1	0.008935	224	244	LOC102551730	-2.07674	0.00108397	0.00618924	down	ncRNA		uncharacterized LOC102551730	Miranda_RNAhybrid	-22.85	161	2966	2988	-32.6	0.362208	5600	5637
rno-miR-346	1.61683	0.00568796	0.0307596	up	Csad	-1.7314	4.79716e-09	1.2298e-07	down	protein-coding	rno:60356	cysteine sulfinic acid decarboxylase	Miranda_RNAhybrid	-30.16	162	223	243	-34.1	0.008935	224	244	LOC102549898	-2.50658	2.59179e-05	0.000254808	down	ncRNA		uncharacterized LOC102549898	Miranda_RNAhybrid	-23.96	152	1803	1828	-34.7	0.065736	1253	1279
rno-miR-346	1.61683	0.00568796	0.0307596	up	Csad	-1.7314	4.79716e-09	1.2298e-07	down	protein-coding	rno:60356	cysteine sulfinic acid decarboxylase	Miranda_RNAhybrid	-30.16	162	223	243	-34.1	0.008935	224	244	LOC102547495	-1.62534	1.45301e-11	6.38684e-10	down	ncRNA		uncharacterized LOC102547495	Miranda_RNAhybrid	-24.82	152	187	206	-30.1	0.028996	185	207
rno-miR-346	1.61683	0.00568796	0.0307596	up	Csad	-1.7314	4.79716e-09	1.2298e-07	down	protein-coding	rno:60356	cysteine sulfinic acid decarboxylase	Miranda_RNAhybrid	-30.16	162	223	243	-34.1	0.008935	224	244	LOC103690591	-2.13974	0.00178543	0.00930837	down	ncRNA		uncharacterized LOC103690591	Miranda_RNAhybrid	-21.09	152	4557	4580	-33.2	0.3483	4569	4592
rno-miR-346	1.61683	0.00568796	0.0307596	up	Csad	-1.7314	4.79716e-09	1.2298e-07	down	protein-coding	rno:60356	cysteine sulfinic acid decarboxylase	Miranda_RNAhybrid	-30.16	162	223	243	-34.1	0.008935	224	244	LOC102550554	-1.45741	0.00961632	0.0368788	down	ncRNA		uncharacterized LOC102550554	Miranda_RNAhybrid	-23.84	155	87	106	-30	0.059901	90	107
rno-miR-346	1.61683	0.00568796	0.0307596	up	Csad	-1.7314	4.79716e-09	1.2298e-07	down	protein-coding	rno:60356	cysteine sulfinic acid decarboxylase	Miranda_RNAhybrid	-30.16	162	223	243	-34.1	0.008935	224	244	RGD1306462	-3.288	1.30632e-05	0.000142477	down	miscRNA		similar to RIKEN cDNA 1700019P01	Miranda_RNAhybrid	-26.45	160	3004	3026	-39.9	0.017836	2995	3027
rno-miR-346	1.61683	0.00568796	0.0307596	up	Gramd1b	-1.32742	5.81531e-07	9.27366e-06	down	protein-coding	rno:300644	GRAM domain containing 1B	Miranda_RNAhybrid	-21.58	152	1431	1455	-32.7	0.27262	619	660	LOC100909941	-1.09276	0.00680274	0.0279017	down	ncRNA		uncharacterized LOC100909941	Miranda_RNAhybrid	-22.3	165	776	798	-29.1	0.80019	653	675
rno-miR-346	1.61683	0.00568796	0.0307596	up	Gramd1b	-1.32742	5.81531e-07	9.27366e-06	down	protein-coding	rno:300644	GRAM domain containing 1B	Miranda_RNAhybrid	-21.58	152	1431	1455	-32.7	0.27262	619	660	LOC100361227	-1.20414	8.60063e-05	0.000720968	down	pseudo		60S ribosomal protein L18-like	Miranda_RNAhybrid	-26.45	156	1237	1260	-31.7	0.225972	1238	1261
rno-miR-346	1.61683	0.00568796	0.0307596	up	Gramd1b	-1.32742	5.81531e-07	9.27366e-06	down	protein-coding	rno:300644	GRAM domain containing 1B	Miranda_RNAhybrid	-21.58	152	1431	1455	-32.7	0.27262	619	660	Gapdh-ps1	-2.79358	0.00691788	0.0282516	down	pseudo		glyceraldehyde-3-phosphate dehydrogenase, pseudogene 1	Miranda_RNAhybrid	-21.53	156	46	68	-31.6	0.111877	522	552
rno-miR-346	1.61683	0.00568796	0.0307596	up	Gramd1b	-1.32742	5.81531e-07	9.27366e-06	down	protein-coding	rno:300644	GRAM domain containing 1B	Miranda_RNAhybrid	-21.58	152	1431	1455	-32.7	0.27262	619	660	RGD1559948	-2.79989	1.22515e-12	6.48339e-11	down	pseudo		hypothetical gene supported by X51706	Miranda_RNAhybrid	-24.08	160	2763	2785	-32.4	0.204833	2749	2786
rno-miR-346	1.61683	0.00568796	0.0307596	up	Gramd1b	-1.32742	5.81531e-07	9.27366e-06	down	protein-coding	rno:300644	GRAM domain containing 1B	Miranda_RNAhybrid	-21.58	152	1431	1455	-32.7	0.27262	619	660	LOC102547969	-1.36897	8.71379e-07	1.31895e-05	down	ncRNA		uncharacterized LOC102547969	Miranda_RNAhybrid	-30.82	161	1463	1483	-38	0.034285	1458	1483
rno-miR-346	1.61683	0.00568796	0.0307596	up	Gramd1b	-1.32742	5.81531e-07	9.27366e-06	down	protein-coding	rno:300644	GRAM domain containing 1B	Miranda_RNAhybrid	-21.58	152	1431	1455	-32.7	0.27262	619	660	LOC102547849	-2.20684	0.00164437	0.00875566	down	ncRNA		uncharacterized LOC102547849	Miranda_RNAhybrid	-23.98	154	1542	1565	-30.2	0.65462	2044	2074
rno-miR-346	1.61683	0.00568796	0.0307596	up	Gramd1b	-1.32742	5.81531e-07	9.27366e-06	down	protein-coding	rno:300644	GRAM domain containing 1B	Miranda_RNAhybrid	-21.58	152	1431	1455	-32.7	0.27262	619	660	LOC102546661	-3.88493	0.000136112	0.00107758	down	ncRNA		uncharacterized LOC102546661	Miranda_RNAhybrid	-27.43	158	1149	1170	-34.3	0.160719	1147	1171
rno-miR-346	1.61683	0.00568796	0.0307596	up	Gramd1b	-1.32742	5.81531e-07	9.27366e-06	down	protein-coding	rno:300644	GRAM domain containing 1B	Miranda_RNAhybrid	-21.58	152	1431	1455	-32.7	0.27262	619	660	LOC102556364	-2.35642	1.15549e-08	2.73634e-07	down	ncRNA		uncharacterized LOC102556364	Miranda_RNAhybrid	-22.6	155	257	277	-28.3	0.926142	3144	3166
rno-miR-346	1.61683	0.00568796	0.0307596	up	Gramd1b	-1.32742	5.81531e-07	9.27366e-06	down	protein-coding	rno:300644	GRAM domain containing 1B	Miranda_RNAhybrid	-21.58	152	1431	1455	-32.7	0.27262	619	660	LOC102556140	-1.42356	2.81688e-06	3.70339e-05	down	ncRNA		uncharacterized LOC102556140	Miranda_RNAhybrid	-25.56	161	60	82	-32.2	0.343697	61	83
rno-miR-346	1.61683	0.00568796	0.0307596	up	Gramd1b	-1.32742	5.81531e-07	9.27366e-06	down	protein-coding	rno:300644	GRAM domain containing 1B	Miranda_RNAhybrid	-21.58	152	1431	1455	-32.7	0.27262	619	660	LOC102555044	-2.46305	0.00815356	0.032255	down	ncRNA		uncharacterized LOC102555044	Miranda_RNAhybrid	-22.91	153	1571	1593	-33.4	0.100977	981	1022
rno-miR-346	1.61683	0.00568796	0.0307596	up	Gramd1b	-1.32742	5.81531e-07	9.27366e-06	down	protein-coding	rno:300644	GRAM domain containing 1B	Miranda_RNAhybrid	-21.58	152	1431	1455	-32.7	0.27262	619	660	LOC102551730	-2.07674	0.00108397	0.00618924	down	ncRNA		uncharacterized LOC102551730	Miranda_RNAhybrid	-22.85	161	2966	2988	-32.6	0.362208	5600	5637
rno-miR-346	1.61683	0.00568796	0.0307596	up	Gramd1b	-1.32742	5.81531e-07	9.27366e-06	down	protein-coding	rno:300644	GRAM domain containing 1B	Miranda_RNAhybrid	-21.58	152	1431	1455	-32.7	0.27262	619	660	LOC102549898	-2.50658	2.59179e-05	0.000254808	down	ncRNA		uncharacterized LOC102549898	Miranda_RNAhybrid	-23.96	152	1803	1828	-34.7	0.065736	1253	1279
rno-miR-346	1.61683	0.00568796	0.0307596	up	Gramd1b	-1.32742	5.81531e-07	9.27366e-06	down	protein-coding	rno:300644	GRAM domain containing 1B	Miranda_RNAhybrid	-21.58	152	1431	1455	-32.7	0.27262	619	660	LOC102547495	-1.62534	1.45301e-11	6.38684e-10	down	ncRNA		uncharacterized LOC102547495	Miranda_RNAhybrid	-24.82	152	187	206	-30.1	0.028996	185	207
rno-miR-346	1.61683	0.00568796	0.0307596	up	Gramd1b	-1.32742	5.81531e-07	9.27366e-06	down	protein-coding	rno:300644	GRAM domain containing 1B	Miranda_RNAhybrid	-21.58	152	1431	1455	-32.7	0.27262	619	660	LOC103690591	-2.13974	0.00178543	0.00930837	down	ncRNA		uncharacterized LOC103690591	Miranda_RNAhybrid	-21.09	152	4557	4580	-33.2	0.3483	4569	4592
rno-miR-346	1.61683	0.00568796	0.0307596	up	Gramd1b	-1.32742	5.81531e-07	9.27366e-06	down	protein-coding	rno:300644	GRAM domain containing 1B	Miranda_RNAhybrid	-21.58	152	1431	1455	-32.7	0.27262	619	660	LOC102550554	-1.45741	0.00961632	0.0368788	down	ncRNA		uncharacterized LOC102550554	Miranda_RNAhybrid	-23.84	155	87	106	-30	0.059901	90	107
rno-miR-346	1.61683	0.00568796	0.0307596	up	Gramd1b	-1.32742	5.81531e-07	9.27366e-06	down	protein-coding	rno:300644	GRAM domain containing 1B	Miranda_RNAhybrid	-21.58	152	1431	1455	-32.7	0.27262	619	660	RGD1306462	-3.288	1.30632e-05	0.000142477	down	miscRNA		similar to RIKEN cDNA 1700019P01	Miranda_RNAhybrid	-26.45	160	3004	3026	-39.9	0.017836	2995	3027
rno-miR-346	1.61683	0.00568796	0.0307596	up	Cndp2	-1.36698	2.79192e-09	7.56696e-08	down	protein-coding	rno:291394	CNDP dipeptidase 2 (metallopeptidase M20 family)	Miranda_RNAhybrid	-28.08	164	102	123	-30.3	0.055174	106	124	LOC100909941	-1.09276	0.00680274	0.0279017	down	ncRNA		uncharacterized LOC100909941	Miranda_RNAhybrid	-22.3	165	776	798	-29.1	0.80019	653	675
rno-miR-346	1.61683	0.00568796	0.0307596	up	Cndp2	-1.36698	2.79192e-09	7.56696e-08	down	protein-coding	rno:291394	CNDP dipeptidase 2 (metallopeptidase M20 family)	Miranda_RNAhybrid	-28.08	164	102	123	-30.3	0.055174	106	124	LOC100361227	-1.20414	8.60063e-05	0.000720968	down	pseudo		60S ribosomal protein L18-like	Miranda_RNAhybrid	-26.45	156	1237	1260	-31.7	0.225972	1238	1261
rno-miR-346	1.61683	0.00568796	0.0307596	up	Cndp2	-1.36698	2.79192e-09	7.56696e-08	down	protein-coding	rno:291394	CNDP dipeptidase 2 (metallopeptidase M20 family)	Miranda_RNAhybrid	-28.08	164	102	123	-30.3	0.055174	106	124	Gapdh-ps1	-2.79358	0.00691788	0.0282516	down	pseudo		glyceraldehyde-3-phosphate dehydrogenase, pseudogene 1	Miranda_RNAhybrid	-21.53	156	46	68	-31.6	0.111877	522	552
rno-miR-346	1.61683	0.00568796	0.0307596	up	Cndp2	-1.36698	2.79192e-09	7.56696e-08	down	protein-coding	rno:291394	CNDP dipeptidase 2 (metallopeptidase M20 family)	Miranda_RNAhybrid	-28.08	164	102	123	-30.3	0.055174	106	124	RGD1559948	-2.79989	1.22515e-12	6.48339e-11	down	pseudo		hypothetical gene supported by X51706	Miranda_RNAhybrid	-24.08	160	2763	2785	-32.4	0.204833	2749	2786
rno-miR-346	1.61683	0.00568796	0.0307596	up	Cndp2	-1.36698	2.79192e-09	7.56696e-08	down	protein-coding	rno:291394	CNDP dipeptidase 2 (metallopeptidase M20 family)	Miranda_RNAhybrid	-28.08	164	102	123	-30.3	0.055174	106	124	LOC102547969	-1.36897	8.71379e-07	1.31895e-05	down	ncRNA		uncharacterized LOC102547969	Miranda_RNAhybrid	-30.82	161	1463	1483	-38	0.034285	1458	1483
rno-miR-346	1.61683	0.00568796	0.0307596	up	Cndp2	-1.36698	2.79192e-09	7.56696e-08	down	protein-coding	rno:291394	CNDP dipeptidase 2 (metallopeptidase M20 family)	Miranda_RNAhybrid	-28.08	164	102	123	-30.3	0.055174	106	124	LOC102547849	-2.20684	0.00164437	0.00875566	down	ncRNA		uncharacterized LOC102547849	Miranda_RNAhybrid	-23.98	154	1542	1565	-30.2	0.65462	2044	2074
rno-miR-346	1.61683	0.00568796	0.0307596	up	Cndp2	-1.36698	2.79192e-09	7.56696e-08	down	protein-coding	rno:291394	CNDP dipeptidase 2 (metallopeptidase M20 family)	Miranda_RNAhybrid	-28.08	164	102	123	-30.3	0.055174	106	124	LOC102546661	-3.88493	0.000136112	0.00107758	down	ncRNA		uncharacterized LOC102546661	Miranda_RNAhybrid	-27.43	158	1149	1170	-34.3	0.160719	1147	1171
rno-miR-346	1.61683	0.00568796	0.0307596	up	Cndp2	-1.36698	2.79192e-09	7.56696e-08	down	protein-coding	rno:291394	CNDP dipeptidase 2 (metallopeptidase M20 family)	Miranda_RNAhybrid	-28.08	164	102	123	-30.3	0.055174	106	124	LOC102556364	-2.35642	1.15549e-08	2.73634e-07	down	ncRNA		uncharacterized LOC102556364	Miranda_RNAhybrid	-22.6	155	257	277	-28.3	0.926142	3144	3166
rno-miR-346	1.61683	0.00568796	0.0307596	up	Cndp2	-1.36698	2.79192e-09	7.56696e-08	down	protein-coding	rno:291394	CNDP dipeptidase 2 (metallopeptidase M20 family)	Miranda_RNAhybrid	-28.08	164	102	123	-30.3	0.055174	106	124	LOC102556140	-1.42356	2.81688e-06	3.70339e-05	down	ncRNA		uncharacterized LOC102556140	Miranda_RNAhybrid	-25.56	161	60	82	-32.2	0.343697	61	83
rno-miR-346	1.61683	0.00568796	0.0307596	up	Cndp2	-1.36698	2.79192e-09	7.56696e-08	down	protein-coding	rno:291394	CNDP dipeptidase 2 (metallopeptidase M20 family)	Miranda_RNAhybrid	-28.08	164	102	123	-30.3	0.055174	106	124	LOC102555044	-2.46305	0.00815356	0.032255	down	ncRNA		uncharacterized LOC102555044	Miranda_RNAhybrid	-22.91	153	1571	1593	-33.4	0.100977	981	1022
rno-miR-346	1.61683	0.00568796	0.0307596	up	Cndp2	-1.36698	2.79192e-09	7.56696e-08	down	protein-coding	rno:291394	CNDP dipeptidase 2 (metallopeptidase M20 family)	Miranda_RNAhybrid	-28.08	164	102	123	-30.3	0.055174	106	124	LOC102551730	-2.07674	0.00108397	0.00618924	down	ncRNA		uncharacterized LOC102551730	Miranda_RNAhybrid	-22.85	161	2966	2988	-32.6	0.362208	5600	5637
rno-miR-346	1.61683	0.00568796	0.0307596	up	Cndp2	-1.36698	2.79192e-09	7.56696e-08	down	protein-coding	rno:291394	CNDP dipeptidase 2 (metallopeptidase M20 family)	Miranda_RNAhybrid	-28.08	164	102	123	-30.3	0.055174	106	124	LOC102549898	-2.50658	2.59179e-05	0.000254808	down	ncRNA		uncharacterized LOC102549898	Miranda_RNAhybrid	-23.96	152	1803	1828	-34.7	0.065736	1253	1279
rno-miR-346	1.61683	0.00568796	0.0307596	up	Cndp2	-1.36698	2.79192e-09	7.56696e-08	down	protein-coding	rno:291394	CNDP dipeptidase 2 (metallopeptidase M20 family)	Miranda_RNAhybrid	-28.08	164	102	123	-30.3	0.055174	106	124	LOC102547495	-1.62534	1.45301e-11	6.38684e-10	down	ncRNA		uncharacterized LOC102547495	Miranda_RNAhybrid	-24.82	152	187	206	-30.1	0.028996	185	207
rno-miR-346	1.61683	0.00568796	0.0307596	up	Cndp2	-1.36698	2.79192e-09	7.56696e-08	down	protein-coding	rno:291394	CNDP dipeptidase 2 (metallopeptidase M20 family)	Miranda_RNAhybrid	-28.08	164	102	123	-30.3	0.055174	106	124	LOC103690591	-2.13974	0.00178543	0.00930837	down	ncRNA		uncharacterized LOC103690591	Miranda_RNAhybrid	-21.09	152	4557	4580	-33.2	0.3483	4569	4592
rno-miR-346	1.61683	0.00568796	0.0307596	up	Cndp2	-1.36698	2.79192e-09	7.56696e-08	down	protein-coding	rno:291394	CNDP dipeptidase 2 (metallopeptidase M20 family)	Miranda_RNAhybrid	-28.08	164	102	123	-30.3	0.055174	106	124	LOC102550554	-1.45741	0.00961632	0.0368788	down	ncRNA		uncharacterized LOC102550554	Miranda_RNAhybrid	-23.84	155	87	106	-30	0.059901	90	107
rno-miR-346	1.61683	0.00568796	0.0307596	up	Cndp2	-1.36698	2.79192e-09	7.56696e-08	down	protein-coding	rno:291394	CNDP dipeptidase 2 (metallopeptidase M20 family)	Miranda_RNAhybrid	-28.08	164	102	123	-30.3	0.055174	106	124	RGD1306462	-3.288	1.30632e-05	0.000142477	down	miscRNA		similar to RIKEN cDNA 1700019P01	Miranda_RNAhybrid	-26.45	160	3004	3026	-39.9	0.017836	2995	3027
rno-miR-346	1.61683	0.00568796	0.0307596	up	LOC102550988	-2.861	3.26713e-08	6.93899e-07	down	protein-coding		isopentenyl-diphosphate delta-isomerase 2-like	Miranda_RNAhybrid	-21.98	157	40	64	-34.6	0.011923	552	578	LOC100909941	-1.09276	0.00680274	0.0279017	down	ncRNA		uncharacterized LOC100909941	Miranda_RNAhybrid	-22.3	165	776	798	-29.1	0.80019	653	675
rno-miR-346	1.61683	0.00568796	0.0307596	up	LOC102550988	-2.861	3.26713e-08	6.93899e-07	down	protein-coding		isopentenyl-diphosphate delta-isomerase 2-like	Miranda_RNAhybrid	-21.98	157	40	64	-34.6	0.011923	552	578	LOC100361227	-1.20414	8.60063e-05	0.000720968	down	pseudo		60S ribosomal protein L18-like	Miranda_RNAhybrid	-26.45	156	1237	1260	-31.7	0.225972	1238	1261
rno-miR-346	1.61683	0.00568796	0.0307596	up	LOC102550988	-2.861	3.26713e-08	6.93899e-07	down	protein-coding		isopentenyl-diphosphate delta-isomerase 2-like	Miranda_RNAhybrid	-21.98	157	40	64	-34.6	0.011923	552	578	Gapdh-ps1	-2.79358	0.00691788	0.0282516	down	pseudo		glyceraldehyde-3-phosphate dehydrogenase, pseudogene 1	Miranda_RNAhybrid	-21.53	156	46	68	-31.6	0.111877	522	552
rno-miR-346	1.61683	0.00568796	0.0307596	up	LOC102550988	-2.861	3.26713e-08	6.93899e-07	down	protein-coding		isopentenyl-diphosphate delta-isomerase 2-like	Miranda_RNAhybrid	-21.98	157	40	64	-34.6	0.011923	552	578	RGD1559948	-2.79989	1.22515e-12	6.48339e-11	down	pseudo		hypothetical gene supported by X51706	Miranda_RNAhybrid	-24.08	160	2763	2785	-32.4	0.204833	2749	2786
rno-miR-346	1.61683	0.00568796	0.0307596	up	LOC102550988	-2.861	3.26713e-08	6.93899e-07	down	protein-coding		isopentenyl-diphosphate delta-isomerase 2-like	Miranda_RNAhybrid	-21.98	157	40	64	-34.6	0.011923	552	578	LOC102547969	-1.36897	8.71379e-07	1.31895e-05	down	ncRNA		uncharacterized LOC102547969	Miranda_RNAhybrid	-30.82	161	1463	1483	-38	0.034285	1458	1483
rno-miR-346	1.61683	0.00568796	0.0307596	up	LOC102550988	-2.861	3.26713e-08	6.93899e-07	down	protein-coding		isopentenyl-diphosphate delta-isomerase 2-like	Miranda_RNAhybrid	-21.98	157	40	64	-34.6	0.011923	552	578	LOC102547849	-2.20684	0.00164437	0.00875566	down	ncRNA		uncharacterized LOC102547849	Miranda_RNAhybrid	-23.98	154	1542	1565	-30.2	0.65462	2044	2074
rno-miR-346	1.61683	0.00568796	0.0307596	up	LOC102550988	-2.861	3.26713e-08	6.93899e-07	down	protein-coding		isopentenyl-diphosphate delta-isomerase 2-like	Miranda_RNAhybrid	-21.98	157	40	64	-34.6	0.011923	552	578	LOC102546661	-3.88493	0.000136112	0.00107758	down	ncRNA		uncharacterized LOC102546661	Miranda_RNAhybrid	-27.43	158	1149	1170	-34.3	0.160719	1147	1171
rno-miR-346	1.61683	0.00568796	0.0307596	up	LOC102550988	-2.861	3.26713e-08	6.93899e-07	down	protein-coding		isopentenyl-diphosphate delta-isomerase 2-like	Miranda_RNAhybrid	-21.98	157	40	64	-34.6	0.011923	552	578	LOC102556364	-2.35642	1.15549e-08	2.73634e-07	down	ncRNA		uncharacterized LOC102556364	Miranda_RNAhybrid	-22.6	155	257	277	-28.3	0.926142	3144	3166
rno-miR-346	1.61683	0.00568796	0.0307596	up	LOC102550988	-2.861	3.26713e-08	6.93899e-07	down	protein-coding		isopentenyl-diphosphate delta-isomerase 2-like	Miranda_RNAhybrid	-21.98	157	40	64	-34.6	0.011923	552	578	LOC102556140	-1.42356	2.81688e-06	3.70339e-05	down	ncRNA		uncharacterized LOC102556140	Miranda_RNAhybrid	-25.56	161	60	82	-32.2	0.343697	61	83
rno-miR-346	1.61683	0.00568796	0.0307596	up	LOC102550988	-2.861	3.26713e-08	6.93899e-07	down	protein-coding		isopentenyl-diphosphate delta-isomerase 2-like	Miranda_RNAhybrid	-21.98	157	40	64	-34.6	0.011923	552	578	LOC102555044	-2.46305	0.00815356	0.032255	down	ncRNA		uncharacterized LOC102555044	Miranda_RNAhybrid	-22.91	153	1571	1593	-33.4	0.100977	981	1022
rno-miR-346	1.61683	0.00568796	0.0307596	up	LOC102550988	-2.861	3.26713e-08	6.93899e-07	down	protein-coding		isopentenyl-diphosphate delta-isomerase 2-like	Miranda_RNAhybrid	-21.98	157	40	64	-34.6	0.011923	552	578	LOC102551730	-2.07674	0.00108397	0.00618924	down	ncRNA		uncharacterized LOC102551730	Miranda_RNAhybrid	-22.85	161	2966	2988	-32.6	0.362208	5600	5637
rno-miR-346	1.61683	0.00568796	0.0307596	up	LOC102550988	-2.861	3.26713e-08	6.93899e-07	down	protein-coding		isopentenyl-diphosphate delta-isomerase 2-like	Miranda_RNAhybrid	-21.98	157	40	64	-34.6	0.011923	552	578	LOC102549898	-2.50658	2.59179e-05	0.000254808	down	ncRNA		uncharacterized LOC102549898	Miranda_RNAhybrid	-23.96	152	1803	1828	-34.7	0.065736	1253	1279
rno-miR-346	1.61683	0.00568796	0.0307596	up	LOC102550988	-2.861	3.26713e-08	6.93899e-07	down	protein-coding		isopentenyl-diphosphate delta-isomerase 2-like	Miranda_RNAhybrid	-21.98	157	40	64	-34.6	0.011923	552	578	LOC102547495	-1.62534	1.45301e-11	6.38684e-10	down	ncRNA		uncharacterized LOC102547495	Miranda_RNAhybrid	-24.82	152	187	206	-30.1	0.028996	185	207
rno-miR-346	1.61683	0.00568796	0.0307596	up	LOC102550988	-2.861	3.26713e-08	6.93899e-07	down	protein-coding		isopentenyl-diphosphate delta-isomerase 2-like	Miranda_RNAhybrid	-21.98	157	40	64	-34.6	0.011923	552	578	LOC103690591	-2.13974	0.00178543	0.00930837	down	ncRNA		uncharacterized LOC103690591	Miranda_RNAhybrid	-21.09	152	4557	4580	-33.2	0.3483	4569	4592
rno-miR-346	1.61683	0.00568796	0.0307596	up	LOC102550988	-2.861	3.26713e-08	6.93899e-07	down	protein-coding		isopentenyl-diphosphate delta-isomerase 2-like	Miranda_RNAhybrid	-21.98	157	40	64	-34.6	0.011923	552	578	LOC102550554	-1.45741	0.00961632	0.0368788	down	ncRNA		uncharacterized LOC102550554	Miranda_RNAhybrid	-23.84	155	87	106	-30	0.059901	90	107
rno-miR-346	1.61683	0.00568796	0.0307596	up	LOC102550988	-2.861	3.26713e-08	6.93899e-07	down	protein-coding		isopentenyl-diphosphate delta-isomerase 2-like	Miranda_RNAhybrid	-21.98	157	40	64	-34.6	0.011923	552	578	RGD1306462	-3.288	1.30632e-05	0.000142477	down	miscRNA		similar to RIKEN cDNA 1700019P01	Miranda_RNAhybrid	-26.45	160	3004	3026	-39.9	0.017836	2995	3027
rno-miR-346	1.61683	0.00568796	0.0307596	up	Ttc21a	-1.21584	0.00040807	0.00272887	down	protein-coding		tetratricopeptide repeat domain 21A	Miranda_RNAhybrid	-20.19	152	60	81	-25.6	0.022726	33	81	LOC100909941	-1.09276	0.00680274	0.0279017	down	ncRNA		uncharacterized LOC100909941	Miranda_RNAhybrid	-22.3	165	776	798	-29.1	0.80019	653	675
rno-miR-346	1.61683	0.00568796	0.0307596	up	Ttc21a	-1.21584	0.00040807	0.00272887	down	protein-coding		tetratricopeptide repeat domain 21A	Miranda_RNAhybrid	-20.19	152	60	81	-25.6	0.022726	33	81	LOC100361227	-1.20414	8.60063e-05	0.000720968	down	pseudo		60S ribosomal protein L18-like	Miranda_RNAhybrid	-26.45	156	1237	1260	-31.7	0.225972	1238	1261
rno-miR-346	1.61683	0.00568796	0.0307596	up	Ttc21a	-1.21584	0.00040807	0.00272887	down	protein-coding		tetratricopeptide repeat domain 21A	Miranda_RNAhybrid	-20.19	152	60	81	-25.6	0.022726	33	81	Gapdh-ps1	-2.79358	0.00691788	0.0282516	down	pseudo		glyceraldehyde-3-phosphate dehydrogenase, pseudogene 1	Miranda_RNAhybrid	-21.53	156	46	68	-31.6	0.111877	522	552
rno-miR-346	1.61683	0.00568796	0.0307596	up	Ttc21a	-1.21584	0.00040807	0.00272887	down	protein-coding		tetratricopeptide repeat domain 21A	Miranda_RNAhybrid	-20.19	152	60	81	-25.6	0.022726	33	81	RGD1559948	-2.79989	1.22515e-12	6.48339e-11	down	pseudo		hypothetical gene supported by X51706	Miranda_RNAhybrid	-24.08	160	2763	2785	-32.4	0.204833	2749	2786
rno-miR-346	1.61683	0.00568796	0.0307596	up	Ttc21a	-1.21584	0.00040807	0.00272887	down	protein-coding		tetratricopeptide repeat domain 21A	Miranda_RNAhybrid	-20.19	152	60	81	-25.6	0.022726	33	81	LOC102547969	-1.36897	8.71379e-07	1.31895e-05	down	ncRNA		uncharacterized LOC102547969	Miranda_RNAhybrid	-30.82	161	1463	1483	-38	0.034285	1458	1483
rno-miR-346	1.61683	0.00568796	0.0307596	up	Ttc21a	-1.21584	0.00040807	0.00272887	down	protein-coding		tetratricopeptide repeat domain 21A	Miranda_RNAhybrid	-20.19	152	60	81	-25.6	0.022726	33	81	LOC102547849	-2.20684	0.00164437	0.00875566	down	ncRNA		uncharacterized LOC102547849	Miranda_RNAhybrid	-23.98	154	1542	1565	-30.2	0.65462	2044	2074
rno-miR-346	1.61683	0.00568796	0.0307596	up	Ttc21a	-1.21584	0.00040807	0.00272887	down	protein-coding		tetratricopeptide repeat domain 21A	Miranda_RNAhybrid	-20.19	152	60	81	-25.6	0.022726	33	81	LOC102546661	-3.88493	0.000136112	0.00107758	down	ncRNA		uncharacterized LOC102546661	Miranda_RNAhybrid	-27.43	158	1149	1170	-34.3	0.160719	1147	1171
rno-miR-346	1.61683	0.00568796	0.0307596	up	Ttc21a	-1.21584	0.00040807	0.00272887	down	protein-coding		tetratricopeptide repeat domain 21A	Miranda_RNAhybrid	-20.19	152	60	81	-25.6	0.022726	33	81	LOC102556364	-2.35642	1.15549e-08	2.73634e-07	down	ncRNA		uncharacterized LOC102556364	Miranda_RNAhybrid	-22.6	155	257	277	-28.3	0.926142	3144	3166
rno-miR-346	1.61683	0.00568796	0.0307596	up	Ttc21a	-1.21584	0.00040807	0.00272887	down	protein-coding		tetratricopeptide repeat domain 21A	Miranda_RNAhybrid	-20.19	152	60	81	-25.6	0.022726	33	81	LOC102556140	-1.42356	2.81688e-06	3.70339e-05	down	ncRNA		uncharacterized LOC102556140	Miranda_RNAhybrid	-25.56	161	60	82	-32.2	0.343697	61	83
rno-miR-346	1.61683	0.00568796	0.0307596	up	Ttc21a	-1.21584	0.00040807	0.00272887	down	protein-coding		tetratricopeptide repeat domain 21A	Miranda_RNAhybrid	-20.19	152	60	81	-25.6	0.022726	33	81	LOC102555044	-2.46305	0.00815356	0.032255	down	ncRNA		uncharacterized LOC102555044	Miranda_RNAhybrid	-22.91	153	1571	1593	-33.4	0.100977	981	1022
rno-miR-346	1.61683	0.00568796	0.0307596	up	Ttc21a	-1.21584	0.00040807	0.00272887	down	protein-coding		tetratricopeptide repeat domain 21A	Miranda_RNAhybrid	-20.19	152	60	81	-25.6	0.022726	33	81	LOC102551730	-2.07674	0.00108397	0.00618924	down	ncRNA		uncharacterized LOC102551730	Miranda_RNAhybrid	-22.85	161	2966	2988	-32.6	0.362208	5600	5637
rno-miR-346	1.61683	0.00568796	0.0307596	up	Ttc21a	-1.21584	0.00040807	0.00272887	down	protein-coding		tetratricopeptide repeat domain 21A	Miranda_RNAhybrid	-20.19	152	60	81	-25.6	0.022726	33	81	LOC102549898	-2.50658	2.59179e-05	0.000254808	down	ncRNA		uncharacterized LOC102549898	Miranda_RNAhybrid	-23.96	152	1803	1828	-34.7	0.065736	1253	1279
rno-miR-346	1.61683	0.00568796	0.0307596	up	Ttc21a	-1.21584	0.00040807	0.00272887	down	protein-coding		tetratricopeptide repeat domain 21A	Miranda_RNAhybrid	-20.19	152	60	81	-25.6	0.022726	33	81	LOC102547495	-1.62534	1.45301e-11	6.38684e-10	down	ncRNA		uncharacterized LOC102547495	Miranda_RNAhybrid	-24.82	152	187	206	-30.1	0.028996	185	207
rno-miR-346	1.61683	0.00568796	0.0307596	up	Ttc21a	-1.21584	0.00040807	0.00272887	down	protein-coding		tetratricopeptide repeat domain 21A	Miranda_RNAhybrid	-20.19	152	60	81	-25.6	0.022726	33	81	LOC103690591	-2.13974	0.00178543	0.00930837	down	ncRNA		uncharacterized LOC103690591	Miranda_RNAhybrid	-21.09	152	4557	4580	-33.2	0.3483	4569	4592
rno-miR-346	1.61683	0.00568796	0.0307596	up	Ttc21a	-1.21584	0.00040807	0.00272887	down	protein-coding		tetratricopeptide repeat domain 21A	Miranda_RNAhybrid	-20.19	152	60	81	-25.6	0.022726	33	81	LOC102550554	-1.45741	0.00961632	0.0368788	down	ncRNA		uncharacterized LOC102550554	Miranda_RNAhybrid	-23.84	155	87	106	-30	0.059901	90	107
rno-miR-346	1.61683	0.00568796	0.0307596	up	Ttc21a	-1.21584	0.00040807	0.00272887	down	protein-coding		tetratricopeptide repeat domain 21A	Miranda_RNAhybrid	-20.19	152	60	81	-25.6	0.022726	33	81	RGD1306462	-3.288	1.30632e-05	0.000142477	down	miscRNA		similar to RIKEN cDNA 1700019P01	Miranda_RNAhybrid	-26.45	160	3004	3026	-39.9	0.017836	2995	3027
rno-miR-346	1.61683	0.00568796	0.0307596	up	Smim24	-1.01459	2.55405e-05	0.00025175	down	protein-coding	rno:100366121	small integral membrane protein 24	Miranda_RNAhybrid	-31.18	163	496	520	-39.4	0.000861	497	521	LOC100909941	-1.09276	0.00680274	0.0279017	down	ncRNA		uncharacterized LOC100909941	Miranda_RNAhybrid	-22.3	165	776	798	-29.1	0.80019	653	675
rno-miR-346	1.61683	0.00568796	0.0307596	up	Smim24	-1.01459	2.55405e-05	0.00025175	down	protein-coding	rno:100366121	small integral membrane protein 24	Miranda_RNAhybrid	-31.18	163	496	520	-39.4	0.000861	497	521	LOC100361227	-1.20414	8.60063e-05	0.000720968	down	pseudo		60S ribosomal protein L18-like	Miranda_RNAhybrid	-26.45	156	1237	1260	-31.7	0.225972	1238	1261
rno-miR-346	1.61683	0.00568796	0.0307596	up	Smim24	-1.01459	2.55405e-05	0.00025175	down	protein-coding	rno:100366121	small integral membrane protein 24	Miranda_RNAhybrid	-31.18	163	496	520	-39.4	0.000861	497	521	Gapdh-ps1	-2.79358	0.00691788	0.0282516	down	pseudo		glyceraldehyde-3-phosphate dehydrogenase, pseudogene 1	Miranda_RNAhybrid	-21.53	156	46	68	-31.6	0.111877	522	552
rno-miR-346	1.61683	0.00568796	0.0307596	up	Smim24	-1.01459	2.55405e-05	0.00025175	down	protein-coding	rno:100366121	small integral membrane protein 24	Miranda_RNAhybrid	-31.18	163	496	520	-39.4	0.000861	497	521	RGD1559948	-2.79989	1.22515e-12	6.48339e-11	down	pseudo		hypothetical gene supported by X51706	Miranda_RNAhybrid	-24.08	160	2763	2785	-32.4	0.204833	2749	2786
rno-miR-346	1.61683	0.00568796	0.0307596	up	Smim24	-1.01459	2.55405e-05	0.00025175	down	protein-coding	rno:100366121	small integral membrane protein 24	Miranda_RNAhybrid	-31.18	163	496	520	-39.4	0.000861	497	521	LOC102547969	-1.36897	8.71379e-07	1.31895e-05	down	ncRNA		uncharacterized LOC102547969	Miranda_RNAhybrid	-30.82	161	1463	1483	-38	0.034285	1458	1483
rno-miR-346	1.61683	0.00568796	0.0307596	up	Smim24	-1.01459	2.55405e-05	0.00025175	down	protein-coding	rno:100366121	small integral membrane protein 24	Miranda_RNAhybrid	-31.18	163	496	520	-39.4	0.000861	497	521	LOC102547849	-2.20684	0.00164437	0.00875566	down	ncRNA		uncharacterized LOC102547849	Miranda_RNAhybrid	-23.98	154	1542	1565	-30.2	0.65462	2044	2074
rno-miR-346	1.61683	0.00568796	0.0307596	up	Smim24	-1.01459	2.55405e-05	0.00025175	down	protein-coding	rno:100366121	small integral membrane protein 24	Miranda_RNAhybrid	-31.18	163	496	520	-39.4	0.000861	497	521	LOC102546661	-3.88493	0.000136112	0.00107758	down	ncRNA		uncharacterized LOC102546661	Miranda_RNAhybrid	-27.43	158	1149	1170	-34.3	0.160719	1147	1171
rno-miR-346	1.61683	0.00568796	0.0307596	up	Smim24	-1.01459	2.55405e-05	0.00025175	down	protein-coding	rno:100366121	small integral membrane protein 24	Miranda_RNAhybrid	-31.18	163	496	520	-39.4	0.000861	497	521	LOC102556364	-2.35642	1.15549e-08	2.73634e-07	down	ncRNA		uncharacterized LOC102556364	Miranda_RNAhybrid	-22.6	155	257	277	-28.3	0.926142	3144	3166
rno-miR-346	1.61683	0.00568796	0.0307596	up	Smim24	-1.01459	2.55405e-05	0.00025175	down	protein-coding	rno:100366121	small integral membrane protein 24	Miranda_RNAhybrid	-31.18	163	496	520	-39.4	0.000861	497	521	LOC102556140	-1.42356	2.81688e-06	3.70339e-05	down	ncRNA		uncharacterized LOC102556140	Miranda_RNAhybrid	-25.56	161	60	82	-32.2	0.343697	61	83
rno-miR-346	1.61683	0.00568796	0.0307596	up	Smim24	-1.01459	2.55405e-05	0.00025175	down	protein-coding	rno:100366121	small integral membrane protein 24	Miranda_RNAhybrid	-31.18	163	496	520	-39.4	0.000861	497	521	LOC102555044	-2.46305	0.00815356	0.032255	down	ncRNA		uncharacterized LOC102555044	Miranda_RNAhybrid	-22.91	153	1571	1593	-33.4	0.100977	981	1022
rno-miR-346	1.61683	0.00568796	0.0307596	up	Smim24	-1.01459	2.55405e-05	0.00025175	down	protein-coding	rno:100366121	small integral membrane protein 24	Miranda_RNAhybrid	-31.18	163	496	520	-39.4	0.000861	497	521	LOC102551730	-2.07674	0.00108397	0.00618924	down	ncRNA		uncharacterized LOC102551730	Miranda_RNAhybrid	-22.85	161	2966	2988	-32.6	0.362208	5600	5637
rno-miR-346	1.61683	0.00568796	0.0307596	up	Smim24	-1.01459	2.55405e-05	0.00025175	down	protein-coding	rno:100366121	small integral membrane protein 24	Miranda_RNAhybrid	-31.18	163	496	520	-39.4	0.000861	497	521	LOC102549898	-2.50658	2.59179e-05	0.000254808	down	ncRNA		uncharacterized LOC102549898	Miranda_RNAhybrid	-23.96	152	1803	1828	-34.7	0.065736	1253	1279
rno-miR-346	1.61683	0.00568796	0.0307596	up	Smim24	-1.01459	2.55405e-05	0.00025175	down	protein-coding	rno:100366121	small integral membrane protein 24	Miranda_RNAhybrid	-31.18	163	496	520	-39.4	0.000861	497	521	LOC102547495	-1.62534	1.45301e-11	6.38684e-10	down	ncRNA		uncharacterized LOC102547495	Miranda_RNAhybrid	-24.82	152	187	206	-30.1	0.028996	185	207
rno-miR-346	1.61683	0.00568796	0.0307596	up	Smim24	-1.01459	2.55405e-05	0.00025175	down	protein-coding	rno:100366121	small integral membrane protein 24	Miranda_RNAhybrid	-31.18	163	496	520	-39.4	0.000861	497	521	LOC103690591	-2.13974	0.00178543	0.00930837	down	ncRNA		uncharacterized LOC103690591	Miranda_RNAhybrid	-21.09	152	4557	4580	-33.2	0.3483	4569	4592
rno-miR-346	1.61683	0.00568796	0.0307596	up	Smim24	-1.01459	2.55405e-05	0.00025175	down	protein-coding	rno:100366121	small integral membrane protein 24	Miranda_RNAhybrid	-31.18	163	496	520	-39.4	0.000861	497	521	LOC102550554	-1.45741	0.00961632	0.0368788	down	ncRNA		uncharacterized LOC102550554	Miranda_RNAhybrid	-23.84	155	87	106	-30	0.059901	90	107
rno-miR-346	1.61683	0.00568796	0.0307596	up	Smim24	-1.01459	2.55405e-05	0.00025175	down	protein-coding	rno:100366121	small integral membrane protein 24	Miranda_RNAhybrid	-31.18	163	496	520	-39.4	0.000861	497	521	RGD1306462	-3.288	1.30632e-05	0.000142477	down	miscRNA		similar to RIKEN cDNA 1700019P01	Miranda_RNAhybrid	-26.45	160	3004	3026	-39.9	0.017836	2995	3027
rno-miR-346	1.61683	0.00568796	0.0307596	up	Kif5c	-2.36474	0.00125425	0.0069867	down	protein-coding	rno:311024	kinesin family member 5C	Miranda_RNAhybrid	-26.06	166	3586	3608	-32.2	0.246774	3583	3608	LOC100909941	-1.09276	0.00680274	0.0279017	down	ncRNA		uncharacterized LOC100909941	Miranda_RNAhybrid	-22.3	165	776	798	-29.1	0.80019	653	675
rno-miR-346	1.61683	0.00568796	0.0307596	up	Kif5c	-2.36474	0.00125425	0.0069867	down	protein-coding	rno:311024	kinesin family member 5C	Miranda_RNAhybrid	-26.06	166	3586	3608	-32.2	0.246774	3583	3608	LOC100361227	-1.20414	8.60063e-05	0.000720968	down	pseudo		60S ribosomal protein L18-like	Miranda_RNAhybrid	-26.45	156	1237	1260	-31.7	0.225972	1238	1261
rno-miR-346	1.61683	0.00568796	0.0307596	up	Kif5c	-2.36474	0.00125425	0.0069867	down	protein-coding	rno:311024	kinesin family member 5C	Miranda_RNAhybrid	-26.06	166	3586	3608	-32.2	0.246774	3583	3608	Gapdh-ps1	-2.79358	0.00691788	0.0282516	down	pseudo		glyceraldehyde-3-phosphate dehydrogenase, pseudogene 1	Miranda_RNAhybrid	-21.53	156	46	68	-31.6	0.111877	522	552
rno-miR-346	1.61683	0.00568796	0.0307596	up	Kif5c	-2.36474	0.00125425	0.0069867	down	protein-coding	rno:311024	kinesin family member 5C	Miranda_RNAhybrid	-26.06	166	3586	3608	-32.2	0.246774	3583	3608	RGD1559948	-2.79989	1.22515e-12	6.48339e-11	down	pseudo		hypothetical gene supported by X51706	Miranda_RNAhybrid	-24.08	160	2763	2785	-32.4	0.204833	2749	2786
rno-miR-346	1.61683	0.00568796	0.0307596	up	Kif5c	-2.36474	0.00125425	0.0069867	down	protein-coding	rno:311024	kinesin family member 5C	Miranda_RNAhybrid	-26.06	166	3586	3608	-32.2	0.246774	3583	3608	LOC102547969	-1.36897	8.71379e-07	1.31895e-05	down	ncRNA		uncharacterized LOC102547969	Miranda_RNAhybrid	-30.82	161	1463	1483	-38	0.034285	1458	1483
rno-miR-346	1.61683	0.00568796	0.0307596	up	Kif5c	-2.36474	0.00125425	0.0069867	down	protein-coding	rno:311024	kinesin family member 5C	Miranda_RNAhybrid	-26.06	166	3586	3608	-32.2	0.246774	3583	3608	LOC102547849	-2.20684	0.00164437	0.00875566	down	ncRNA		uncharacterized LOC102547849	Miranda_RNAhybrid	-23.98	154	1542	1565	-30.2	0.65462	2044	2074
rno-miR-346	1.61683	0.00568796	0.0307596	up	Kif5c	-2.36474	0.00125425	0.0069867	down	protein-coding	rno:311024	kinesin family member 5C	Miranda_RNAhybrid	-26.06	166	3586	3608	-32.2	0.246774	3583	3608	LOC102546661	-3.88493	0.000136112	0.00107758	down	ncRNA		uncharacterized LOC102546661	Miranda_RNAhybrid	-27.43	158	1149	1170	-34.3	0.160719	1147	1171
rno-miR-346	1.61683	0.00568796	0.0307596	up	Kif5c	-2.36474	0.00125425	0.0069867	down	protein-coding	rno:311024	kinesin family member 5C	Miranda_RNAhybrid	-26.06	166	3586	3608	-32.2	0.246774	3583	3608	LOC102556364	-2.35642	1.15549e-08	2.73634e-07	down	ncRNA		uncharacterized LOC102556364	Miranda_RNAhybrid	-22.6	155	257	277	-28.3	0.926142	3144	3166
rno-miR-346	1.61683	0.00568796	0.0307596	up	Kif5c	-2.36474	0.00125425	0.0069867	down	protein-coding	rno:311024	kinesin family member 5C	Miranda_RNAhybrid	-26.06	166	3586	3608	-32.2	0.246774	3583	3608	LOC102556140	-1.42356	2.81688e-06	3.70339e-05	down	ncRNA		uncharacterized LOC102556140	Miranda_RNAhybrid	-25.56	161	60	82	-32.2	0.343697	61	83
rno-miR-346	1.61683	0.00568796	0.0307596	up	Kif5c	-2.36474	0.00125425	0.0069867	down	protein-coding	rno:311024	kinesin family member 5C	Miranda_RNAhybrid	-26.06	166	3586	3608	-32.2	0.246774	3583	3608	LOC102555044	-2.46305	0.00815356	0.032255	down	ncRNA		uncharacterized LOC102555044	Miranda_RNAhybrid	-22.91	153	1571	1593	-33.4	0.100977	981	1022
rno-miR-346	1.61683	0.00568796	0.0307596	up	Kif5c	-2.36474	0.00125425	0.0069867	down	protein-coding	rno:311024	kinesin family member 5C	Miranda_RNAhybrid	-26.06	166	3586	3608	-32.2	0.246774	3583	3608	LOC102551730	-2.07674	0.00108397	0.00618924	down	ncRNA		uncharacterized LOC102551730	Miranda_RNAhybrid	-22.85	161	2966	2988	-32.6	0.362208	5600	5637
rno-miR-346	1.61683	0.00568796	0.0307596	up	Kif5c	-2.36474	0.00125425	0.0069867	down	protein-coding	rno:311024	kinesin family member 5C	Miranda_RNAhybrid	-26.06	166	3586	3608	-32.2	0.246774	3583	3608	LOC102549898	-2.50658	2.59179e-05	0.000254808	down	ncRNA		uncharacterized LOC102549898	Miranda_RNAhybrid	-23.96	152	1803	1828	-34.7	0.065736	1253	1279
rno-miR-346	1.61683	0.00568796	0.0307596	up	Kif5c	-2.36474	0.00125425	0.0069867	down	protein-coding	rno:311024	kinesin family member 5C	Miranda_RNAhybrid	-26.06	166	3586	3608	-32.2	0.246774	3583	3608	LOC102547495	-1.62534	1.45301e-11	6.38684e-10	down	ncRNA		uncharacterized LOC102547495	Miranda_RNAhybrid	-24.82	152	187	206	-30.1	0.028996	185	207
rno-miR-346	1.61683	0.00568796	0.0307596	up	Kif5c	-2.36474	0.00125425	0.0069867	down	protein-coding	rno:311024	kinesin family member 5C	Miranda_RNAhybrid	-26.06	166	3586	3608	-32.2	0.246774	3583	3608	LOC103690591	-2.13974	0.00178543	0.00930837	down	ncRNA		uncharacterized LOC103690591	Miranda_RNAhybrid	-21.09	152	4557	4580	-33.2	0.3483	4569	4592
rno-miR-346	1.61683	0.00568796	0.0307596	up	Kif5c	-2.36474	0.00125425	0.0069867	down	protein-coding	rno:311024	kinesin family member 5C	Miranda_RNAhybrid	-26.06	166	3586	3608	-32.2	0.246774	3583	3608	LOC102550554	-1.45741	0.00961632	0.0368788	down	ncRNA		uncharacterized LOC102550554	Miranda_RNAhybrid	-23.84	155	87	106	-30	0.059901	90	107
rno-miR-346	1.61683	0.00568796	0.0307596	up	Kif5c	-2.36474	0.00125425	0.0069867	down	protein-coding	rno:311024	kinesin family member 5C	Miranda_RNAhybrid	-26.06	166	3586	3608	-32.2	0.246774	3583	3608	RGD1306462	-3.288	1.30632e-05	0.000142477	down	miscRNA		similar to RIKEN cDNA 1700019P01	Miranda_RNAhybrid	-26.45	160	3004	3026	-39.9	0.017836	2995	3027
rno-miR-346	1.61683	0.00568796	0.0307596	up	Cnpy1	-1.85634	8.72067e-22	2.06516e-19	down	protein-coding	rno:685001	canopy FGF signaling regulator 1	Miranda_RNAhybrid	-26.13	155	1502	1526	-30.9	0.270416	1516	1539	LOC100909941	-1.09276	0.00680274	0.0279017	down	ncRNA		uncharacterized LOC100909941	Miranda_RNAhybrid	-22.3	165	776	798	-29.1	0.80019	653	675
rno-miR-346	1.61683	0.00568796	0.0307596	up	Cnpy1	-1.85634	8.72067e-22	2.06516e-19	down	protein-coding	rno:685001	canopy FGF signaling regulator 1	Miranda_RNAhybrid	-26.13	155	1502	1526	-30.9	0.270416	1516	1539	LOC100361227	-1.20414	8.60063e-05	0.000720968	down	pseudo		60S ribosomal protein L18-like	Miranda_RNAhybrid	-26.45	156	1237	1260	-31.7	0.225972	1238	1261
rno-miR-346	1.61683	0.00568796	0.0307596	up	Cnpy1	-1.85634	8.72067e-22	2.06516e-19	down	protein-coding	rno:685001	canopy FGF signaling regulator 1	Miranda_RNAhybrid	-26.13	155	1502	1526	-30.9	0.270416	1516	1539	Gapdh-ps1	-2.79358	0.00691788	0.0282516	down	pseudo		glyceraldehyde-3-phosphate dehydrogenase, pseudogene 1	Miranda_RNAhybrid	-21.53	156	46	68	-31.6	0.111877	522	552
rno-miR-346	1.61683	0.00568796	0.0307596	up	Cnpy1	-1.85634	8.72067e-22	2.06516e-19	down	protein-coding	rno:685001	canopy FGF signaling regulator 1	Miranda_RNAhybrid	-26.13	155	1502	1526	-30.9	0.270416	1516	1539	RGD1559948	-2.79989	1.22515e-12	6.48339e-11	down	pseudo		hypothetical gene supported by X51706	Miranda_RNAhybrid	-24.08	160	2763	2785	-32.4	0.204833	2749	2786
rno-miR-346	1.61683	0.00568796	0.0307596	up	Cnpy1	-1.85634	8.72067e-22	2.06516e-19	down	protein-coding	rno:685001	canopy FGF signaling regulator 1	Miranda_RNAhybrid	-26.13	155	1502	1526	-30.9	0.270416	1516	1539	LOC102547969	-1.36897	8.71379e-07	1.31895e-05	down	ncRNA		uncharacterized LOC102547969	Miranda_RNAhybrid	-30.82	161	1463	1483	-38	0.034285	1458	1483
rno-miR-346	1.61683	0.00568796	0.0307596	up	Cnpy1	-1.85634	8.72067e-22	2.06516e-19	down	protein-coding	rno:685001	canopy FGF signaling regulator 1	Miranda_RNAhybrid	-26.13	155	1502	1526	-30.9	0.270416	1516	1539	LOC102547849	-2.20684	0.00164437	0.00875566	down	ncRNA		uncharacterized LOC102547849	Miranda_RNAhybrid	-23.98	154	1542	1565	-30.2	0.65462	2044	2074
rno-miR-346	1.61683	0.00568796	0.0307596	up	Cnpy1	-1.85634	8.72067e-22	2.06516e-19	down	protein-coding	rno:685001	canopy FGF signaling regulator 1	Miranda_RNAhybrid	-26.13	155	1502	1526	-30.9	0.270416	1516	1539	LOC102546661	-3.88493	0.000136112	0.00107758	down	ncRNA		uncharacterized LOC102546661	Miranda_RNAhybrid	-27.43	158	1149	1170	-34.3	0.160719	1147	1171
rno-miR-346	1.61683	0.00568796	0.0307596	up	Cnpy1	-1.85634	8.72067e-22	2.06516e-19	down	protein-coding	rno:685001	canopy FGF signaling regulator 1	Miranda_RNAhybrid	-26.13	155	1502	1526	-30.9	0.270416	1516	1539	LOC102556364	-2.35642	1.15549e-08	2.73634e-07	down	ncRNA		uncharacterized LOC102556364	Miranda_RNAhybrid	-22.6	155	257	277	-28.3	0.926142	3144	3166
rno-miR-346	1.61683	0.00568796	0.0307596	up	Cnpy1	-1.85634	8.72067e-22	2.06516e-19	down	protein-coding	rno:685001	canopy FGF signaling regulator 1	Miranda_RNAhybrid	-26.13	155	1502	1526	-30.9	0.270416	1516	1539	LOC102556140	-1.42356	2.81688e-06	3.70339e-05	down	ncRNA		uncharacterized LOC102556140	Miranda_RNAhybrid	-25.56	161	60	82	-32.2	0.343697	61	83
rno-miR-346	1.61683	0.00568796	0.0307596	up	Cnpy1	-1.85634	8.72067e-22	2.06516e-19	down	protein-coding	rno:685001	canopy FGF signaling regulator 1	Miranda_RNAhybrid	-26.13	155	1502	1526	-30.9	0.270416	1516	1539	LOC102555044	-2.46305	0.00815356	0.032255	down	ncRNA		uncharacterized LOC102555044	Miranda_RNAhybrid	-22.91	153	1571	1593	-33.4	0.100977	981	1022
rno-miR-346	1.61683	0.00568796	0.0307596	up	Cnpy1	-1.85634	8.72067e-22	2.06516e-19	down	protein-coding	rno:685001	canopy FGF signaling regulator 1	Miranda_RNAhybrid	-26.13	155	1502	1526	-30.9	0.270416	1516	1539	LOC102551730	-2.07674	0.00108397	0.00618924	down	ncRNA		uncharacterized LOC102551730	Miranda_RNAhybrid	-22.85	161	2966	2988	-32.6	0.362208	5600	5637
rno-miR-346	1.61683	0.00568796	0.0307596	up	Cnpy1	-1.85634	8.72067e-22	2.06516e-19	down	protein-coding	rno:685001	canopy FGF signaling regulator 1	Miranda_RNAhybrid	-26.13	155	1502	1526	-30.9	0.270416	1516	1539	LOC102549898	-2.50658	2.59179e-05	0.000254808	down	ncRNA		uncharacterized LOC102549898	Miranda_RNAhybrid	-23.96	152	1803	1828	-34.7	0.065736	1253	1279
rno-miR-346	1.61683	0.00568796	0.0307596	up	Cnpy1	-1.85634	8.72067e-22	2.06516e-19	down	protein-coding	rno:685001	canopy FGF signaling regulator 1	Miranda_RNAhybrid	-26.13	155	1502	1526	-30.9	0.270416	1516	1539	LOC102547495	-1.62534	1.45301e-11	6.38684e-10	down	ncRNA		uncharacterized LOC102547495	Miranda_RNAhybrid	-24.82	152	187	206	-30.1	0.028996	185	207
rno-miR-346	1.61683	0.00568796	0.0307596	up	Cnpy1	-1.85634	8.72067e-22	2.06516e-19	down	protein-coding	rno:685001	canopy FGF signaling regulator 1	Miranda_RNAhybrid	-26.13	155	1502	1526	-30.9	0.270416	1516	1539	LOC103690591	-2.13974	0.00178543	0.00930837	down	ncRNA		uncharacterized LOC103690591	Miranda_RNAhybrid	-21.09	152	4557	4580	-33.2	0.3483	4569	4592
rno-miR-346	1.61683	0.00568796	0.0307596	up	Cnpy1	-1.85634	8.72067e-22	2.06516e-19	down	protein-coding	rno:685001	canopy FGF signaling regulator 1	Miranda_RNAhybrid	-26.13	155	1502	1526	-30.9	0.270416	1516	1539	LOC102550554	-1.45741	0.00961632	0.0368788	down	ncRNA		uncharacterized LOC102550554	Miranda_RNAhybrid	-23.84	155	87	106	-30	0.059901	90	107
rno-miR-346	1.61683	0.00568796	0.0307596	up	Cnpy1	-1.85634	8.72067e-22	2.06516e-19	down	protein-coding	rno:685001	canopy FGF signaling regulator 1	Miranda_RNAhybrid	-26.13	155	1502	1526	-30.9	0.270416	1516	1539	RGD1306462	-3.288	1.30632e-05	0.000142477	down	miscRNA		similar to RIKEN cDNA 1700019P01	Miranda_RNAhybrid	-26.45	160	3004	3026	-39.9	0.017836	2995	3027
rno-miR-346	1.61683	0.00568796	0.0307596	up	Gfra1	-1.34914	1.97069e-09	5.46627e-08	down	protein-coding	rno:25454	GDNF family receptor alpha 1	Miranda_RNAhybrid	-23.92	151	455	476	-36	0.068589	443	476	LOC100909941	-1.09276	0.00680274	0.0279017	down	ncRNA		uncharacterized LOC100909941	Miranda_RNAhybrid	-22.3	165	776	798	-29.1	0.80019	653	675
rno-miR-346	1.61683	0.00568796	0.0307596	up	Gfra1	-1.34914	1.97069e-09	5.46627e-08	down	protein-coding	rno:25454	GDNF family receptor alpha 1	Miranda_RNAhybrid	-23.92	151	455	476	-36	0.068589	443	476	LOC100361227	-1.20414	8.60063e-05	0.000720968	down	pseudo		60S ribosomal protein L18-like	Miranda_RNAhybrid	-26.45	156	1237	1260	-31.7	0.225972	1238	1261
rno-miR-346	1.61683	0.00568796	0.0307596	up	Gfra1	-1.34914	1.97069e-09	5.46627e-08	down	protein-coding	rno:25454	GDNF family receptor alpha 1	Miranda_RNAhybrid	-23.92	151	455	476	-36	0.068589	443	476	Gapdh-ps1	-2.79358	0.00691788	0.0282516	down	pseudo		glyceraldehyde-3-phosphate dehydrogenase, pseudogene 1	Miranda_RNAhybrid	-21.53	156	46	68	-31.6	0.111877	522	552
rno-miR-346	1.61683	0.00568796	0.0307596	up	Gfra1	-1.34914	1.97069e-09	5.46627e-08	down	protein-coding	rno:25454	GDNF family receptor alpha 1	Miranda_RNAhybrid	-23.92	151	455	476	-36	0.068589	443	476	RGD1559948	-2.79989	1.22515e-12	6.48339e-11	down	pseudo		hypothetical gene supported by X51706	Miranda_RNAhybrid	-24.08	160	2763	2785	-32.4	0.204833	2749	2786
rno-miR-346	1.61683	0.00568796	0.0307596	up	Gfra1	-1.34914	1.97069e-09	5.46627e-08	down	protein-coding	rno:25454	GDNF family receptor alpha 1	Miranda_RNAhybrid	-23.92	151	455	476	-36	0.068589	443	476	LOC102547969	-1.36897	8.71379e-07	1.31895e-05	down	ncRNA		uncharacterized LOC102547969	Miranda_RNAhybrid	-30.82	161	1463	1483	-38	0.034285	1458	1483
rno-miR-346	1.61683	0.00568796	0.0307596	up	Gfra1	-1.34914	1.97069e-09	5.46627e-08	down	protein-coding	rno:25454	GDNF family receptor alpha 1	Miranda_RNAhybrid	-23.92	151	455	476	-36	0.068589	443	476	LOC102547849	-2.20684	0.00164437	0.00875566	down	ncRNA		uncharacterized LOC102547849	Miranda_RNAhybrid	-23.98	154	1542	1565	-30.2	0.65462	2044	2074
rno-miR-346	1.61683	0.00568796	0.0307596	up	Gfra1	-1.34914	1.97069e-09	5.46627e-08	down	protein-coding	rno:25454	GDNF family receptor alpha 1	Miranda_RNAhybrid	-23.92	151	455	476	-36	0.068589	443	476	LOC102546661	-3.88493	0.000136112	0.00107758	down	ncRNA		uncharacterized LOC102546661	Miranda_RNAhybrid	-27.43	158	1149	1170	-34.3	0.160719	1147	1171
rno-miR-346	1.61683	0.00568796	0.0307596	up	Gfra1	-1.34914	1.97069e-09	5.46627e-08	down	protein-coding	rno:25454	GDNF family receptor alpha 1	Miranda_RNAhybrid	-23.92	151	455	476	-36	0.068589	443	476	LOC102556364	-2.35642	1.15549e-08	2.73634e-07	down	ncRNA		uncharacterized LOC102556364	Miranda_RNAhybrid	-22.6	155	257	277	-28.3	0.926142	3144	3166
rno-miR-346	1.61683	0.00568796	0.0307596	up	Gfra1	-1.34914	1.97069e-09	5.46627e-08	down	protein-coding	rno:25454	GDNF family receptor alpha 1	Miranda_RNAhybrid	-23.92	151	455	476	-36	0.068589	443	476	LOC102556140	-1.42356	2.81688e-06	3.70339e-05	down	ncRNA		uncharacterized LOC102556140	Miranda_RNAhybrid	-25.56	161	60	82	-32.2	0.343697	61	83
rno-miR-346	1.61683	0.00568796	0.0307596	up	Gfra1	-1.34914	1.97069e-09	5.46627e-08	down	protein-coding	rno:25454	GDNF family receptor alpha 1	Miranda_RNAhybrid	-23.92	151	455	476	-36	0.068589	443	476	LOC102555044	-2.46305	0.00815356	0.032255	down	ncRNA		uncharacterized LOC102555044	Miranda_RNAhybrid	-22.91	153	1571	1593	-33.4	0.100977	981	1022
rno-miR-346	1.61683	0.00568796	0.0307596	up	Gfra1	-1.34914	1.97069e-09	5.46627e-08	down	protein-coding	rno:25454	GDNF family receptor alpha 1	Miranda_RNAhybrid	-23.92	151	455	476	-36	0.068589	443	476	LOC102551730	-2.07674	0.00108397	0.00618924	down	ncRNA		uncharacterized LOC102551730	Miranda_RNAhybrid	-22.85	161	2966	2988	-32.6	0.362208	5600	5637
rno-miR-346	1.61683	0.00568796	0.0307596	up	Gfra1	-1.34914	1.97069e-09	5.46627e-08	down	protein-coding	rno:25454	GDNF family receptor alpha 1	Miranda_RNAhybrid	-23.92	151	455	476	-36	0.068589	443	476	LOC102549898	-2.50658	2.59179e-05	0.000254808	down	ncRNA		uncharacterized LOC102549898	Miranda_RNAhybrid	-23.96	152	1803	1828	-34.7	0.065736	1253	1279
rno-miR-346	1.61683	0.00568796	0.0307596	up	Gfra1	-1.34914	1.97069e-09	5.46627e-08	down	protein-coding	rno:25454	GDNF family receptor alpha 1	Miranda_RNAhybrid	-23.92	151	455	476	-36	0.068589	443	476	LOC102547495	-1.62534	1.45301e-11	6.38684e-10	down	ncRNA		uncharacterized LOC102547495	Miranda_RNAhybrid	-24.82	152	187	206	-30.1	0.028996	185	207
rno-miR-346	1.61683	0.00568796	0.0307596	up	Gfra1	-1.34914	1.97069e-09	5.46627e-08	down	protein-coding	rno:25454	GDNF family receptor alpha 1	Miranda_RNAhybrid	-23.92	151	455	476	-36	0.068589	443	476	LOC103690591	-2.13974	0.00178543	0.00930837	down	ncRNA		uncharacterized LOC103690591	Miranda_RNAhybrid	-21.09	152	4557	4580	-33.2	0.3483	4569	4592
rno-miR-346	1.61683	0.00568796	0.0307596	up	Gfra1	-1.34914	1.97069e-09	5.46627e-08	down	protein-coding	rno:25454	GDNF family receptor alpha 1	Miranda_RNAhybrid	-23.92	151	455	476	-36	0.068589	443	476	LOC102550554	-1.45741	0.00961632	0.0368788	down	ncRNA		uncharacterized LOC102550554	Miranda_RNAhybrid	-23.84	155	87	106	-30	0.059901	90	107
rno-miR-346	1.61683	0.00568796	0.0307596	up	Gfra1	-1.34914	1.97069e-09	5.46627e-08	down	protein-coding	rno:25454	GDNF family receptor alpha 1	Miranda_RNAhybrid	-23.92	151	455	476	-36	0.068589	443	476	RGD1306462	-3.288	1.30632e-05	0.000142477	down	miscRNA		similar to RIKEN cDNA 1700019P01	Miranda_RNAhybrid	-26.45	160	3004	3026	-39.9	0.017836	2995	3027
rno-miR-346	1.61683	0.00568796	0.0307596	up	Slc6a17	-1.61478	5.46144e-21	1.12464e-18	down	protein-coding	rno:613226	solute carrier family 6 (neutral amino acid transporter), member 17	Miranda_RNAhybrid	-28.11	163	2701	2725	-32.2	0.251314	389	425	LOC100909941	-1.09276	0.00680274	0.0279017	down	ncRNA		uncharacterized LOC100909941	Miranda_RNAhybrid	-22.3	165	776	798	-29.1	0.80019	653	675
rno-miR-346	1.61683	0.00568796	0.0307596	up	Slc6a17	-1.61478	5.46144e-21	1.12464e-18	down	protein-coding	rno:613226	solute carrier family 6 (neutral amino acid transporter), member 17	Miranda_RNAhybrid	-28.11	163	2701	2725	-32.2	0.251314	389	425	LOC100361227	-1.20414	8.60063e-05	0.000720968	down	pseudo		60S ribosomal protein L18-like	Miranda_RNAhybrid	-26.45	156	1237	1260	-31.7	0.225972	1238	1261
rno-miR-346	1.61683	0.00568796	0.0307596	up	Slc6a17	-1.61478	5.46144e-21	1.12464e-18	down	protein-coding	rno:613226	solute carrier family 6 (neutral amino acid transporter), member 17	Miranda_RNAhybrid	-28.11	163	2701	2725	-32.2	0.251314	389	425	Gapdh-ps1	-2.79358	0.00691788	0.0282516	down	pseudo		glyceraldehyde-3-phosphate dehydrogenase, pseudogene 1	Miranda_RNAhybrid	-21.53	156	46	68	-31.6	0.111877	522	552
rno-miR-346	1.61683	0.00568796	0.0307596	up	Slc6a17	-1.61478	5.46144e-21	1.12464e-18	down	protein-coding	rno:613226	solute carrier family 6 (neutral amino acid transporter), member 17	Miranda_RNAhybrid	-28.11	163	2701	2725	-32.2	0.251314	389	425	RGD1559948	-2.79989	1.22515e-12	6.48339e-11	down	pseudo		hypothetical gene supported by X51706	Miranda_RNAhybrid	-24.08	160	2763	2785	-32.4	0.204833	2749	2786
rno-miR-346	1.61683	0.00568796	0.0307596	up	Slc6a17	-1.61478	5.46144e-21	1.12464e-18	down	protein-coding	rno:613226	solute carrier family 6 (neutral amino acid transporter), member 17	Miranda_RNAhybrid	-28.11	163	2701	2725	-32.2	0.251314	389	425	LOC102547969	-1.36897	8.71379e-07	1.31895e-05	down	ncRNA		uncharacterized LOC102547969	Miranda_RNAhybrid	-30.82	161	1463	1483	-38	0.034285	1458	1483
rno-miR-346	1.61683	0.00568796	0.0307596	up	Slc6a17	-1.61478	5.46144e-21	1.12464e-18	down	protein-coding	rno:613226	solute carrier family 6 (neutral amino acid transporter), member 17	Miranda_RNAhybrid	-28.11	163	2701	2725	-32.2	0.251314	389	425	LOC102547849	-2.20684	0.00164437	0.00875566	down	ncRNA		uncharacterized LOC102547849	Miranda_RNAhybrid	-23.98	154	1542	1565	-30.2	0.65462	2044	2074
rno-miR-346	1.61683	0.00568796	0.0307596	up	Slc6a17	-1.61478	5.46144e-21	1.12464e-18	down	protein-coding	rno:613226	solute carrier family 6 (neutral amino acid transporter), member 17	Miranda_RNAhybrid	-28.11	163	2701	2725	-32.2	0.251314	389	425	LOC102546661	-3.88493	0.000136112	0.00107758	down	ncRNA		uncharacterized LOC102546661	Miranda_RNAhybrid	-27.43	158	1149	1170	-34.3	0.160719	1147	1171
rno-miR-346	1.61683	0.00568796	0.0307596	up	Slc6a17	-1.61478	5.46144e-21	1.12464e-18	down	protein-coding	rno:613226	solute carrier family 6 (neutral amino acid transporter), member 17	Miranda_RNAhybrid	-28.11	163	2701	2725	-32.2	0.251314	389	425	LOC102556364	-2.35642	1.15549e-08	2.73634e-07	down	ncRNA		uncharacterized LOC102556364	Miranda_RNAhybrid	-22.6	155	257	277	-28.3	0.926142	3144	3166
rno-miR-346	1.61683	0.00568796	0.0307596	up	Slc6a17	-1.61478	5.46144e-21	1.12464e-18	down	protein-coding	rno:613226	solute carrier family 6 (neutral amino acid transporter), member 17	Miranda_RNAhybrid	-28.11	163	2701	2725	-32.2	0.251314	389	425	LOC102556140	-1.42356	2.81688e-06	3.70339e-05	down	ncRNA		uncharacterized LOC102556140	Miranda_RNAhybrid	-25.56	161	60	82	-32.2	0.343697	61	83
rno-miR-346	1.61683	0.00568796	0.0307596	up	Slc6a17	-1.61478	5.46144e-21	1.12464e-18	down	protein-coding	rno:613226	solute carrier family 6 (neutral amino acid transporter), member 17	Miranda_RNAhybrid	-28.11	163	2701	2725	-32.2	0.251314	389	425	LOC102555044	-2.46305	0.00815356	0.032255	down	ncRNA		uncharacterized LOC102555044	Miranda_RNAhybrid	-22.91	153	1571	1593	-33.4	0.100977	981	1022
rno-miR-346	1.61683	0.00568796	0.0307596	up	Slc6a17	-1.61478	5.46144e-21	1.12464e-18	down	protein-coding	rno:613226	solute carrier family 6 (neutral amino acid transporter), member 17	Miranda_RNAhybrid	-28.11	163	2701	2725	-32.2	0.251314	389	425	LOC102551730	-2.07674	0.00108397	0.00618924	down	ncRNA		uncharacterized LOC102551730	Miranda_RNAhybrid	-22.85	161	2966	2988	-32.6	0.362208	5600	5637
rno-miR-346	1.61683	0.00568796	0.0307596	up	Slc6a17	-1.61478	5.46144e-21	1.12464e-18	down	protein-coding	rno:613226	solute carrier family 6 (neutral amino acid transporter), member 17	Miranda_RNAhybrid	-28.11	163	2701	2725	-32.2	0.251314	389	425	LOC102549898	-2.50658	2.59179e-05	0.000254808	down	ncRNA		uncharacterized LOC102549898	Miranda_RNAhybrid	-23.96	152	1803	1828	-34.7	0.065736	1253	1279
rno-miR-346	1.61683	0.00568796	0.0307596	up	Slc6a17	-1.61478	5.46144e-21	1.12464e-18	down	protein-coding	rno:613226	solute carrier family 6 (neutral amino acid transporter), member 17	Miranda_RNAhybrid	-28.11	163	2701	2725	-32.2	0.251314	389	425	LOC102547495	-1.62534	1.45301e-11	6.38684e-10	down	ncRNA		uncharacterized LOC102547495	Miranda_RNAhybrid	-24.82	152	187	206	-30.1	0.028996	185	207
rno-miR-346	1.61683	0.00568796	0.0307596	up	Slc6a17	-1.61478	5.46144e-21	1.12464e-18	down	protein-coding	rno:613226	solute carrier family 6 (neutral amino acid transporter), member 17	Miranda_RNAhybrid	-28.11	163	2701	2725	-32.2	0.251314	389	425	LOC103690591	-2.13974	0.00178543	0.00930837	down	ncRNA		uncharacterized LOC103690591	Miranda_RNAhybrid	-21.09	152	4557	4580	-33.2	0.3483	4569	4592
rno-miR-346	1.61683	0.00568796	0.0307596	up	Slc6a17	-1.61478	5.46144e-21	1.12464e-18	down	protein-coding	rno:613226	solute carrier family 6 (neutral amino acid transporter), member 17	Miranda_RNAhybrid	-28.11	163	2701	2725	-32.2	0.251314	389	425	LOC102550554	-1.45741	0.00961632	0.0368788	down	ncRNA		uncharacterized LOC102550554	Miranda_RNAhybrid	-23.84	155	87	106	-30	0.059901	90	107
rno-miR-346	1.61683	0.00568796	0.0307596	up	Slc6a17	-1.61478	5.46144e-21	1.12464e-18	down	protein-coding	rno:613226	solute carrier family 6 (neutral amino acid transporter), member 17	Miranda_RNAhybrid	-28.11	163	2701	2725	-32.2	0.251314	389	425	RGD1306462	-3.288	1.30632e-05	0.000142477	down	miscRNA		similar to RIKEN cDNA 1700019P01	Miranda_RNAhybrid	-26.45	160	3004	3026	-39.9	0.017836	2995	3027
rno-miR-346	1.61683	0.00568796	0.0307596	up	Lgr6	-1.51183	4.7666e-14	3.19093e-12	down	protein-coding	rno:498233	leucine-rich repeat-containing G protein-coupled receptor 6	Miranda_RNAhybrid	-21.74	154	450	472	-26.5	0.912272	804	819	LOC100909941	-1.09276	0.00680274	0.0279017	down	ncRNA		uncharacterized LOC100909941	Miranda_RNAhybrid	-22.3	165	776	798	-29.1	0.80019	653	675
rno-miR-346	1.61683	0.00568796	0.0307596	up	Lgr6	-1.51183	4.7666e-14	3.19093e-12	down	protein-coding	rno:498233	leucine-rich repeat-containing G protein-coupled receptor 6	Miranda_RNAhybrid	-21.74	154	450	472	-26.5	0.912272	804	819	LOC100361227	-1.20414	8.60063e-05	0.000720968	down	pseudo		60S ribosomal protein L18-like	Miranda_RNAhybrid	-26.45	156	1237	1260	-31.7	0.225972	1238	1261
rno-miR-346	1.61683	0.00568796	0.0307596	up	Lgr6	-1.51183	4.7666e-14	3.19093e-12	down	protein-coding	rno:498233	leucine-rich repeat-containing G protein-coupled receptor 6	Miranda_RNAhybrid	-21.74	154	450	472	-26.5	0.912272	804	819	Gapdh-ps1	-2.79358	0.00691788	0.0282516	down	pseudo		glyceraldehyde-3-phosphate dehydrogenase, pseudogene 1	Miranda_RNAhybrid	-21.53	156	46	68	-31.6	0.111877	522	552
rno-miR-346	1.61683	0.00568796	0.0307596	up	Lgr6	-1.51183	4.7666e-14	3.19093e-12	down	protein-coding	rno:498233	leucine-rich repeat-containing G protein-coupled receptor 6	Miranda_RNAhybrid	-21.74	154	450	472	-26.5	0.912272	804	819	RGD1559948	-2.79989	1.22515e-12	6.48339e-11	down	pseudo		hypothetical gene supported by X51706	Miranda_RNAhybrid	-24.08	160	2763	2785	-32.4	0.204833	2749	2786
rno-miR-346	1.61683	0.00568796	0.0307596	up	Lgr6	-1.51183	4.7666e-14	3.19093e-12	down	protein-coding	rno:498233	leucine-rich repeat-containing G protein-coupled receptor 6	Miranda_RNAhybrid	-21.74	154	450	472	-26.5	0.912272	804	819	LOC102547969	-1.36897	8.71379e-07	1.31895e-05	down	ncRNA		uncharacterized LOC102547969	Miranda_RNAhybrid	-30.82	161	1463	1483	-38	0.034285	1458	1483
rno-miR-346	1.61683	0.00568796	0.0307596	up	Lgr6	-1.51183	4.7666e-14	3.19093e-12	down	protein-coding	rno:498233	leucine-rich repeat-containing G protein-coupled receptor 6	Miranda_RNAhybrid	-21.74	154	450	472	-26.5	0.912272	804	819	LOC102547849	-2.20684	0.00164437	0.00875566	down	ncRNA		uncharacterized LOC102547849	Miranda_RNAhybrid	-23.98	154	1542	1565	-30.2	0.65462	2044	2074
rno-miR-346	1.61683	0.00568796	0.0307596	up	Lgr6	-1.51183	4.7666e-14	3.19093e-12	down	protein-coding	rno:498233	leucine-rich repeat-containing G protein-coupled receptor 6	Miranda_RNAhybrid	-21.74	154	450	472	-26.5	0.912272	804	819	LOC102546661	-3.88493	0.000136112	0.00107758	down	ncRNA		uncharacterized LOC102546661	Miranda_RNAhybrid	-27.43	158	1149	1170	-34.3	0.160719	1147	1171
rno-miR-346	1.61683	0.00568796	0.0307596	up	Lgr6	-1.51183	4.7666e-14	3.19093e-12	down	protein-coding	rno:498233	leucine-rich repeat-containing G protein-coupled receptor 6	Miranda_RNAhybrid	-21.74	154	450	472	-26.5	0.912272	804	819	LOC102556364	-2.35642	1.15549e-08	2.73634e-07	down	ncRNA		uncharacterized LOC102556364	Miranda_RNAhybrid	-22.6	155	257	277	-28.3	0.926142	3144	3166
rno-miR-346	1.61683	0.00568796	0.0307596	up	Lgr6	-1.51183	4.7666e-14	3.19093e-12	down	protein-coding	rno:498233	leucine-rich repeat-containing G protein-coupled receptor 6	Miranda_RNAhybrid	-21.74	154	450	472	-26.5	0.912272	804	819	LOC102556140	-1.42356	2.81688e-06	3.70339e-05	down	ncRNA		uncharacterized LOC102556140	Miranda_RNAhybrid	-25.56	161	60	82	-32.2	0.343697	61	83
rno-miR-346	1.61683	0.00568796	0.0307596	up	Lgr6	-1.51183	4.7666e-14	3.19093e-12	down	protein-coding	rno:498233	leucine-rich repeat-containing G protein-coupled receptor 6	Miranda_RNAhybrid	-21.74	154	450	472	-26.5	0.912272	804	819	LOC102555044	-2.46305	0.00815356	0.032255	down	ncRNA		uncharacterized LOC102555044	Miranda_RNAhybrid	-22.91	153	1571	1593	-33.4	0.100977	981	1022
rno-miR-346	1.61683	0.00568796	0.0307596	up	Lgr6	-1.51183	4.7666e-14	3.19093e-12	down	protein-coding	rno:498233	leucine-rich repeat-containing G protein-coupled receptor 6	Miranda_RNAhybrid	-21.74	154	450	472	-26.5	0.912272	804	819	LOC102551730	-2.07674	0.00108397	0.00618924	down	ncRNA		uncharacterized LOC102551730	Miranda_RNAhybrid	-22.85	161	2966	2988	-32.6	0.362208	5600	5637
rno-miR-346	1.61683	0.00568796	0.0307596	up	Lgr6	-1.51183	4.7666e-14	3.19093e-12	down	protein-coding	rno:498233	leucine-rich repeat-containing G protein-coupled receptor 6	Miranda_RNAhybrid	-21.74	154	450	472	-26.5	0.912272	804	819	LOC102549898	-2.50658	2.59179e-05	0.000254808	down	ncRNA		uncharacterized LOC102549898	Miranda_RNAhybrid	-23.96	152	1803	1828	-34.7	0.065736	1253	1279
rno-miR-346	1.61683	0.00568796	0.0307596	up	Lgr6	-1.51183	4.7666e-14	3.19093e-12	down	protein-coding	rno:498233	leucine-rich repeat-containing G protein-coupled receptor 6	Miranda_RNAhybrid	-21.74	154	450	472	-26.5	0.912272	804	819	LOC102547495	-1.62534	1.45301e-11	6.38684e-10	down	ncRNA		uncharacterized LOC102547495	Miranda_RNAhybrid	-24.82	152	187	206	-30.1	0.028996	185	207
rno-miR-346	1.61683	0.00568796	0.0307596	up	Lgr6	-1.51183	4.7666e-14	3.19093e-12	down	protein-coding	rno:498233	leucine-rich repeat-containing G protein-coupled receptor 6	Miranda_RNAhybrid	-21.74	154	450	472	-26.5	0.912272	804	819	LOC103690591	-2.13974	0.00178543	0.00930837	down	ncRNA		uncharacterized LOC103690591	Miranda_RNAhybrid	-21.09	152	4557	4580	-33.2	0.3483	4569	4592
rno-miR-346	1.61683	0.00568796	0.0307596	up	Lgr6	-1.51183	4.7666e-14	3.19093e-12	down	protein-coding	rno:498233	leucine-rich repeat-containing G protein-coupled receptor 6	Miranda_RNAhybrid	-21.74	154	450	472	-26.5	0.912272	804	819	LOC102550554	-1.45741	0.00961632	0.0368788	down	ncRNA		uncharacterized LOC102550554	Miranda_RNAhybrid	-23.84	155	87	106	-30	0.059901	90	107
rno-miR-346	1.61683	0.00568796	0.0307596	up	Lgr6	-1.51183	4.7666e-14	3.19093e-12	down	protein-coding	rno:498233	leucine-rich repeat-containing G protein-coupled receptor 6	Miranda_RNAhybrid	-21.74	154	450	472	-26.5	0.912272	804	819	RGD1306462	-3.288	1.30632e-05	0.000142477	down	miscRNA		similar to RIKEN cDNA 1700019P01	Miranda_RNAhybrid	-26.45	160	3004	3026	-39.9	0.017836	2995	3027
rno-miR-346	1.61683	0.00568796	0.0307596	up	B3gat1	-1.99057	0.000612483	0.00381945	down	protein-coding	rno:117108	beta-1,3-glucuronyltransferase 1	Miranda_RNAhybrid	-23.53	163	61	85	-30.5	0.263362	2008	2033	LOC100909941	-1.09276	0.00680274	0.0279017	down	ncRNA		uncharacterized LOC100909941	Miranda_RNAhybrid	-22.3	165	776	798	-29.1	0.80019	653	675
rno-miR-346	1.61683	0.00568796	0.0307596	up	B3gat1	-1.99057	0.000612483	0.00381945	down	protein-coding	rno:117108	beta-1,3-glucuronyltransferase 1	Miranda_RNAhybrid	-23.53	163	61	85	-30.5	0.263362	2008	2033	LOC100361227	-1.20414	8.60063e-05	0.000720968	down	pseudo		60S ribosomal protein L18-like	Miranda_RNAhybrid	-26.45	156	1237	1260	-31.7	0.225972	1238	1261
rno-miR-346	1.61683	0.00568796	0.0307596	up	B3gat1	-1.99057	0.000612483	0.00381945	down	protein-coding	rno:117108	beta-1,3-glucuronyltransferase 1	Miranda_RNAhybrid	-23.53	163	61	85	-30.5	0.263362	2008	2033	Gapdh-ps1	-2.79358	0.00691788	0.0282516	down	pseudo		glyceraldehyde-3-phosphate dehydrogenase, pseudogene 1	Miranda_RNAhybrid	-21.53	156	46	68	-31.6	0.111877	522	552
rno-miR-346	1.61683	0.00568796	0.0307596	up	B3gat1	-1.99057	0.000612483	0.00381945	down	protein-coding	rno:117108	beta-1,3-glucuronyltransferase 1	Miranda_RNAhybrid	-23.53	163	61	85	-30.5	0.263362	2008	2033	RGD1559948	-2.79989	1.22515e-12	6.48339e-11	down	pseudo		hypothetical gene supported by X51706	Miranda_RNAhybrid	-24.08	160	2763	2785	-32.4	0.204833	2749	2786
rno-miR-346	1.61683	0.00568796	0.0307596	up	B3gat1	-1.99057	0.000612483	0.00381945	down	protein-coding	rno:117108	beta-1,3-glucuronyltransferase 1	Miranda_RNAhybrid	-23.53	163	61	85	-30.5	0.263362	2008	2033	LOC102547969	-1.36897	8.71379e-07	1.31895e-05	down	ncRNA		uncharacterized LOC102547969	Miranda_RNAhybrid	-30.82	161	1463	1483	-38	0.034285	1458	1483
rno-miR-346	1.61683	0.00568796	0.0307596	up	B3gat1	-1.99057	0.000612483	0.00381945	down	protein-coding	rno:117108	beta-1,3-glucuronyltransferase 1	Miranda_RNAhybrid	-23.53	163	61	85	-30.5	0.263362	2008	2033	LOC102547849	-2.20684	0.00164437	0.00875566	down	ncRNA		uncharacterized LOC102547849	Miranda_RNAhybrid	-23.98	154	1542	1565	-30.2	0.65462	2044	2074
rno-miR-346	1.61683	0.00568796	0.0307596	up	B3gat1	-1.99057	0.000612483	0.00381945	down	protein-coding	rno:117108	beta-1,3-glucuronyltransferase 1	Miranda_RNAhybrid	-23.53	163	61	85	-30.5	0.263362	2008	2033	LOC102546661	-3.88493	0.000136112	0.00107758	down	ncRNA		uncharacterized LOC102546661	Miranda_RNAhybrid	-27.43	158	1149	1170	-34.3	0.160719	1147	1171
rno-miR-346	1.61683	0.00568796	0.0307596	up	B3gat1	-1.99057	0.000612483	0.00381945	down	protein-coding	rno:117108	beta-1,3-glucuronyltransferase 1	Miranda_RNAhybrid	-23.53	163	61	85	-30.5	0.263362	2008	2033	LOC102556364	-2.35642	1.15549e-08	2.73634e-07	down	ncRNA		uncharacterized LOC102556364	Miranda_RNAhybrid	-22.6	155	257	277	-28.3	0.926142	3144	3166
rno-miR-346	1.61683	0.00568796	0.0307596	up	B3gat1	-1.99057	0.000612483	0.00381945	down	protein-coding	rno:117108	beta-1,3-glucuronyltransferase 1	Miranda_RNAhybrid	-23.53	163	61	85	-30.5	0.263362	2008	2033	LOC102556140	-1.42356	2.81688e-06	3.70339e-05	down	ncRNA		uncharacterized LOC102556140	Miranda_RNAhybrid	-25.56	161	60	82	-32.2	0.343697	61	83
rno-miR-346	1.61683	0.00568796	0.0307596	up	B3gat1	-1.99057	0.000612483	0.00381945	down	protein-coding	rno:117108	beta-1,3-glucuronyltransferase 1	Miranda_RNAhybrid	-23.53	163	61	85	-30.5	0.263362	2008	2033	LOC102555044	-2.46305	0.00815356	0.032255	down	ncRNA		uncharacterized LOC102555044	Miranda_RNAhybrid	-22.91	153	1571	1593	-33.4	0.100977	981	1022
rno-miR-346	1.61683	0.00568796	0.0307596	up	B3gat1	-1.99057	0.000612483	0.00381945	down	protein-coding	rno:117108	beta-1,3-glucuronyltransferase 1	Miranda_RNAhybrid	-23.53	163	61	85	-30.5	0.263362	2008	2033	LOC102551730	-2.07674	0.00108397	0.00618924	down	ncRNA		uncharacterized LOC102551730	Miranda_RNAhybrid	-22.85	161	2966	2988	-32.6	0.362208	5600	5637
rno-miR-346	1.61683	0.00568796	0.0307596	up	B3gat1	-1.99057	0.000612483	0.00381945	down	protein-coding	rno:117108	beta-1,3-glucuronyltransferase 1	Miranda_RNAhybrid	-23.53	163	61	85	-30.5	0.263362	2008	2033	LOC102549898	-2.50658	2.59179e-05	0.000254808	down	ncRNA		uncharacterized LOC102549898	Miranda_RNAhybrid	-23.96	152	1803	1828	-34.7	0.065736	1253	1279
rno-miR-346	1.61683	0.00568796	0.0307596	up	B3gat1	-1.99057	0.000612483	0.00381945	down	protein-coding	rno:117108	beta-1,3-glucuronyltransferase 1	Miranda_RNAhybrid	-23.53	163	61	85	-30.5	0.263362	2008	2033	LOC102547495	-1.62534	1.45301e-11	6.38684e-10	down	ncRNA		uncharacterized LOC102547495	Miranda_RNAhybrid	-24.82	152	187	206	-30.1	0.028996	185	207
rno-miR-346	1.61683	0.00568796	0.0307596	up	B3gat1	-1.99057	0.000612483	0.00381945	down	protein-coding	rno:117108	beta-1,3-glucuronyltransferase 1	Miranda_RNAhybrid	-23.53	163	61	85	-30.5	0.263362	2008	2033	LOC103690591	-2.13974	0.00178543	0.00930837	down	ncRNA		uncharacterized LOC103690591	Miranda_RNAhybrid	-21.09	152	4557	4580	-33.2	0.3483	4569	4592
rno-miR-346	1.61683	0.00568796	0.0307596	up	B3gat1	-1.99057	0.000612483	0.00381945	down	protein-coding	rno:117108	beta-1,3-glucuronyltransferase 1	Miranda_RNAhybrid	-23.53	163	61	85	-30.5	0.263362	2008	2033	LOC102550554	-1.45741	0.00961632	0.0368788	down	ncRNA		uncharacterized LOC102550554	Miranda_RNAhybrid	-23.84	155	87	106	-30	0.059901	90	107
rno-miR-346	1.61683	0.00568796	0.0307596	up	B3gat1	-1.99057	0.000612483	0.00381945	down	protein-coding	rno:117108	beta-1,3-glucuronyltransferase 1	Miranda_RNAhybrid	-23.53	163	61	85	-30.5	0.263362	2008	2033	RGD1306462	-3.288	1.30632e-05	0.000142477	down	miscRNA		similar to RIKEN cDNA 1700019P01	Miranda_RNAhybrid	-26.45	160	3004	3026	-39.9	0.017836	2995	3027
rno-miR-214-3p	1.71668	2.03219e-16	8.94162e-15	up	Kcnc4	-1.13249	2.46897e-07	4.28731e-06	down	protein-coding	rno:684516	potassium voltage gated channel, Shaw-related subfamily, member 4	Miranda_RNAhybrid	-25.15	154	512	533	-30.5	0.029256	511	533	Tnxa-ps1	-1.12048	0.000121105	0.000974241	down	pseudo		tenascin XA, pseudogene 1	Miranda_RNAhybrid	-21.74	157	604	624	-26.4	0.291315	607	624
rno-miR-214-3p	1.71668	2.03219e-16	8.94162e-15	up	Kcnc4	-1.13249	2.46897e-07	4.28731e-06	down	protein-coding	rno:684516	potassium voltage gated channel, Shaw-related subfamily, member 4	Miranda_RNAhybrid	-25.15	154	512	533	-30.5	0.029256	511	533	LOC102553020	-1.18899	0.00033888	0.00233372	down	ncRNA		uncharacterized LOC102553020	Miranda_RNAhybrid	-20.18	150	2406	2428	-25.9	0.860002	2312	2341
rno-miR-214-3p	1.71668	2.03219e-16	8.94162e-15	up	Kcnc4	-1.13249	2.46897e-07	4.28731e-06	down	protein-coding	rno:684516	potassium voltage gated channel, Shaw-related subfamily, member 4	Miranda_RNAhybrid	-25.15	154	512	533	-30.5	0.029256	511	533	LOC103693925	-1.20802	0.0135484	0.0486924	down	ncRNA		uncharacterized LOC103693925	Miranda_RNAhybrid	-22.71	161	29	49	-31.8	0.034156	1	37
rno-miR-214-3p	1.71668	2.03219e-16	8.94162e-15	up	Kcnc4	-1.13249	2.46897e-07	4.28731e-06	down	protein-coding	rno:684516	potassium voltage gated channel, Shaw-related subfamily, member 4	Miranda_RNAhybrid	-25.15	154	512	533	-30.5	0.029256	511	533	LOC102553586	-2.38934	0.000180491	0.0013694	down	ncRNA		uncharacterized LOC102553586	Miranda_RNAhybrid	-20.23	151	1238	1258	-29.4	0.500271	2820	2838
rno-miR-214-3p	1.71668	2.03219e-16	8.94162e-15	up	Kcnc4	-1.13249	2.46897e-07	4.28731e-06	down	protein-coding	rno:684516	potassium voltage gated channel, Shaw-related subfamily, member 4	Miranda_RNAhybrid	-25.15	154	512	533	-30.5	0.029256	511	533	LOC102555961	-1.93617	0.0105275	0.0397141	down	ncRNA		uncharacterized LOC102555961	Miranda_RNAhybrid	-22.55	155	245	265	-26.6	0.716367	245	265
rno-miR-214-3p	1.71668	2.03219e-16	8.94162e-15	up	Kcnc4	-1.13249	2.46897e-07	4.28731e-06	down	protein-coding	rno:684516	potassium voltage gated channel, Shaw-related subfamily, member 4	Miranda_RNAhybrid	-25.15	154	512	533	-30.5	0.029256	511	533	LOC102555924	-1.12981	4.46901e-06	5.5811e-05	down	ncRNA		uncharacterized LOC102555924	Miranda_RNAhybrid	-25.44	158	16	33	-34.2	0.074463	1	33
rno-miR-214-3p	1.71668	2.03219e-16	8.94162e-15	up	Kcnc4	-1.13249	2.46897e-07	4.28731e-06	down	protein-coding	rno:684516	potassium voltage gated channel, Shaw-related subfamily, member 4	Miranda_RNAhybrid	-25.15	154	512	533	-30.5	0.029256	511	533	LOC691296	-1.46604	0.0140144	0.0499347	down	pseudo		similar to phosphoserine aminotransferase 1	Miranda_RNAhybrid	-26.91	160	644	668	-30.5	0.080818	643	668
rno-miR-214-3p	1.71668	2.03219e-16	8.94162e-15	up	Kcnc4	-1.13249	2.46897e-07	4.28731e-06	down	protein-coding	rno:684516	potassium voltage gated channel, Shaw-related subfamily, member 4	Miranda_RNAhybrid	-25.15	154	512	533	-30.5	0.029256	511	533	LOC100125598	-1.84471	4.29386e-07	7.06138e-06	down	pseudo		metallothionein 1a pseudogene	Miranda_RNAhybrid	-21.15	155	161	180	-25.2	0.209774	152	180
rno-miR-214-3p	1.71668	2.03219e-16	8.94162e-15	up	Kcnc4	-1.13249	2.46897e-07	4.28731e-06	down	protein-coding	rno:684516	potassium voltage gated channel, Shaw-related subfamily, member 4	Miranda_RNAhybrid	-25.15	154	512	533	-30.5	0.029256	511	533	LOC102549898	-2.50658	2.59179e-05	0.000254808	down	ncRNA		uncharacterized LOC102549898	Miranda_RNAhybrid	-21.19	153	1025	1047	-35.9	0.023275	766	805
rno-miR-214-3p	1.71668	2.03219e-16	8.94162e-15	up	Kcnc4	-1.13249	2.46897e-07	4.28731e-06	down	protein-coding	rno:684516	potassium voltage gated channel, Shaw-related subfamily, member 4	Miranda_RNAhybrid	-25.15	154	512	533	-30.5	0.029256	511	533	LOC102551966	-1.20444	0.00135266	0.007443	down	ncRNA		uncharacterized LOC102551966	Miranda_RNAhybrid	-21.68	151	385	404	-30.8	0.115605	379	404
rno-miR-214-3p	1.71668	2.03219e-16	8.94162e-15	up	Kcnc4	-1.13249	2.46897e-07	4.28731e-06	down	protein-coding	rno:684516	potassium voltage gated channel, Shaw-related subfamily, member 4	Miranda_RNAhybrid	-25.15	154	512	533	-30.5	0.029256	511	533	LOC308536	-1.52084	0.0039098	0.0178657	down	pseudo		similar to phosphoglycerate kinase 1	Miranda_RNAhybrid	-21.87	154	1168	1189	-28.2	0.360274	1106	1129
rno-miR-214-3p	1.71668	2.03219e-16	8.94162e-15	up	Kcnc4	-1.13249	2.46897e-07	4.28731e-06	down	protein-coding	rno:684516	potassium voltage gated channel, Shaw-related subfamily, member 4	Miranda_RNAhybrid	-25.15	154	512	533	-30.5	0.029256	511	533	LOC102546373	-1.9484	0.00124908	0.00696197	down	ncRNA		uncharacterized LOC102546373	Miranda_RNAhybrid	-28.25	164	114	136	-30.5	0.091293	117	136
rno-miR-214-3p	1.71668	2.03219e-16	8.94162e-15	up	Kcnc4	-1.13249	2.46897e-07	4.28731e-06	down	protein-coding	rno:684516	potassium voltage gated channel, Shaw-related subfamily, member 4	Miranda_RNAhybrid	-25.15	154	512	533	-30.5	0.029256	511	533	LOC102547304	-1.82923	0.000113915	0.000924642	down	ncRNA		uncharacterized LOC102547304	Miranda_RNAhybrid	-24.03	154	5332	5353	-32.9	0.191173	5327	5353
rno-miR-214-3p	1.71668	2.03219e-16	8.94162e-15	up	Kcnc4	-1.13249	2.46897e-07	4.28731e-06	down	protein-coding	rno:684516	potassium voltage gated channel, Shaw-related subfamily, member 4	Miranda_RNAhybrid	-25.15	154	512	533	-30.5	0.029256	511	533	RGD1562420	-2.37643	0.00110237	0.00627346	down	pseudo	rno:314532	similar to hypothetical protein	Miranda_RNAhybrid	-23.55	158	1	16	-28.8	0.117546	1	17
rno-miR-214-3p	1.71668	2.03219e-16	8.94162e-15	up	Sv2b	-1.99951	0.00265655	0.0129813	down	protein-coding	rno:117556	synaptic vesicle glycoprotein 2b	Miranda_RNAhybrid	-25.42	159	816	834	-30.1	0.255346	817	835	Tnxa-ps1	-1.12048	0.000121105	0.000974241	down	pseudo		tenascin XA, pseudogene 1	Miranda_RNAhybrid	-21.74	157	604	624	-26.4	0.291315	607	624
rno-miR-214-3p	1.71668	2.03219e-16	8.94162e-15	up	Sv2b	-1.99951	0.00265655	0.0129813	down	protein-coding	rno:117556	synaptic vesicle glycoprotein 2b	Miranda_RNAhybrid	-25.42	159	816	834	-30.1	0.255346	817	835	LOC102553020	-1.18899	0.00033888	0.00233372	down	ncRNA		uncharacterized LOC102553020	Miranda_RNAhybrid	-20.18	150	2406	2428	-25.9	0.860002	2312	2341
rno-miR-214-3p	1.71668	2.03219e-16	8.94162e-15	up	Sv2b	-1.99951	0.00265655	0.0129813	down	protein-coding	rno:117556	synaptic vesicle glycoprotein 2b	Miranda_RNAhybrid	-25.42	159	816	834	-30.1	0.255346	817	835	LOC103693925	-1.20802	0.0135484	0.0486924	down	ncRNA		uncharacterized LOC103693925	Miranda_RNAhybrid	-22.71	161	29	49	-31.8	0.034156	1	37
rno-miR-214-3p	1.71668	2.03219e-16	8.94162e-15	up	Sv2b	-1.99951	0.00265655	0.0129813	down	protein-coding	rno:117556	synaptic vesicle glycoprotein 2b	Miranda_RNAhybrid	-25.42	159	816	834	-30.1	0.255346	817	835	LOC102553586	-2.38934	0.000180491	0.0013694	down	ncRNA		uncharacterized LOC102553586	Miranda_RNAhybrid	-20.23	151	1238	1258	-29.4	0.500271	2820	2838
rno-miR-214-3p	1.71668	2.03219e-16	8.94162e-15	up	Sv2b	-1.99951	0.00265655	0.0129813	down	protein-coding	rno:117556	synaptic vesicle glycoprotein 2b	Miranda_RNAhybrid	-25.42	159	816	834	-30.1	0.255346	817	835	LOC102555961	-1.93617	0.0105275	0.0397141	down	ncRNA		uncharacterized LOC102555961	Miranda_RNAhybrid	-22.55	155	245	265	-26.6	0.716367	245	265
rno-miR-214-3p	1.71668	2.03219e-16	8.94162e-15	up	Sv2b	-1.99951	0.00265655	0.0129813	down	protein-coding	rno:117556	synaptic vesicle glycoprotein 2b	Miranda_RNAhybrid	-25.42	159	816	834	-30.1	0.255346	817	835	LOC102555924	-1.12981	4.46901e-06	5.5811e-05	down	ncRNA		uncharacterized LOC102555924	Miranda_RNAhybrid	-25.44	158	16	33	-34.2	0.074463	1	33
rno-miR-214-3p	1.71668	2.03219e-16	8.94162e-15	up	Sv2b	-1.99951	0.00265655	0.0129813	down	protein-coding	rno:117556	synaptic vesicle glycoprotein 2b	Miranda_RNAhybrid	-25.42	159	816	834	-30.1	0.255346	817	835	LOC691296	-1.46604	0.0140144	0.0499347	down	pseudo		similar to phosphoserine aminotransferase 1	Miranda_RNAhybrid	-26.91	160	644	668	-30.5	0.080818	643	668
rno-miR-214-3p	1.71668	2.03219e-16	8.94162e-15	up	Sv2b	-1.99951	0.00265655	0.0129813	down	protein-coding	rno:117556	synaptic vesicle glycoprotein 2b	Miranda_RNAhybrid	-25.42	159	816	834	-30.1	0.255346	817	835	LOC100125598	-1.84471	4.29386e-07	7.06138e-06	down	pseudo		metallothionein 1a pseudogene	Miranda_RNAhybrid	-21.15	155	161	180	-25.2	0.209774	152	180
rno-miR-214-3p	1.71668	2.03219e-16	8.94162e-15	up	Sv2b	-1.99951	0.00265655	0.0129813	down	protein-coding	rno:117556	synaptic vesicle glycoprotein 2b	Miranda_RNAhybrid	-25.42	159	816	834	-30.1	0.255346	817	835	LOC102549898	-2.50658	2.59179e-05	0.000254808	down	ncRNA		uncharacterized LOC102549898	Miranda_RNAhybrid	-21.19	153	1025	1047	-35.9	0.023275	766	805
rno-miR-214-3p	1.71668	2.03219e-16	8.94162e-15	up	Sv2b	-1.99951	0.00265655	0.0129813	down	protein-coding	rno:117556	synaptic vesicle glycoprotein 2b	Miranda_RNAhybrid	-25.42	159	816	834	-30.1	0.255346	817	835	LOC102551966	-1.20444	0.00135266	0.007443	down	ncRNA		uncharacterized LOC102551966	Miranda_RNAhybrid	-21.68	151	385	404	-30.8	0.115605	379	404
rno-miR-214-3p	1.71668	2.03219e-16	8.94162e-15	up	Sv2b	-1.99951	0.00265655	0.0129813	down	protein-coding	rno:117556	synaptic vesicle glycoprotein 2b	Miranda_RNAhybrid	-25.42	159	816	834	-30.1	0.255346	817	835	LOC308536	-1.52084	0.0039098	0.0178657	down	pseudo		similar to phosphoglycerate kinase 1	Miranda_RNAhybrid	-21.87	154	1168	1189	-28.2	0.360274	1106	1129
rno-miR-214-3p	1.71668	2.03219e-16	8.94162e-15	up	Sv2b	-1.99951	0.00265655	0.0129813	down	protein-coding	rno:117556	synaptic vesicle glycoprotein 2b	Miranda_RNAhybrid	-25.42	159	816	834	-30.1	0.255346	817	835	LOC102546373	-1.9484	0.00124908	0.00696197	down	ncRNA		uncharacterized LOC102546373	Miranda_RNAhybrid	-28.25	164	114	136	-30.5	0.091293	117	136
rno-miR-214-3p	1.71668	2.03219e-16	8.94162e-15	up	Sv2b	-1.99951	0.00265655	0.0129813	down	protein-coding	rno:117556	synaptic vesicle glycoprotein 2b	Miranda_RNAhybrid	-25.42	159	816	834	-30.1	0.255346	817	835	LOC102547304	-1.82923	0.000113915	0.000924642	down	ncRNA		uncharacterized LOC102547304	Miranda_RNAhybrid	-24.03	154	5332	5353	-32.9	0.191173	5327	5353
rno-miR-214-3p	1.71668	2.03219e-16	8.94162e-15	up	Sv2b	-1.99951	0.00265655	0.0129813	down	protein-coding	rno:117556	synaptic vesicle glycoprotein 2b	Miranda_RNAhybrid	-25.42	159	816	834	-30.1	0.255346	817	835	RGD1562420	-2.37643	0.00110237	0.00627346	down	pseudo	rno:314532	similar to hypothetical protein	Miranda_RNAhybrid	-23.55	158	1	16	-28.8	0.117546	1	17
rno-miR-214-3p	1.71668	2.03219e-16	8.94162e-15	up	Abcg2	-1.07509	1.31185e-07	2.43418e-06	down	protein-coding	rno:312382	ATP-binding cassette, subfamily G (WHITE), member 2	Miranda_RNAhybrid	-26.81	158	405	426	-31.2	0.014747	404	427	Tnxa-ps1	-1.12048	0.000121105	0.000974241	down	pseudo		tenascin XA, pseudogene 1	Miranda_RNAhybrid	-21.74	157	604	624	-26.4	0.291315	607	624
rno-miR-214-3p	1.71668	2.03219e-16	8.94162e-15	up	Abcg2	-1.07509	1.31185e-07	2.43418e-06	down	protein-coding	rno:312382	ATP-binding cassette, subfamily G (WHITE), member 2	Miranda_RNAhybrid	-26.81	158	405	426	-31.2	0.014747	404	427	LOC102553020	-1.18899	0.00033888	0.00233372	down	ncRNA		uncharacterized LOC102553020	Miranda_RNAhybrid	-20.18	150	2406	2428	-25.9	0.860002	2312	2341
rno-miR-214-3p	1.71668	2.03219e-16	8.94162e-15	up	Abcg2	-1.07509	1.31185e-07	2.43418e-06	down	protein-coding	rno:312382	ATP-binding cassette, subfamily G (WHITE), member 2	Miranda_RNAhybrid	-26.81	158	405	426	-31.2	0.014747	404	427	LOC103693925	-1.20802	0.0135484	0.0486924	down	ncRNA		uncharacterized LOC103693925	Miranda_RNAhybrid	-22.71	161	29	49	-31.8	0.034156	1	37
rno-miR-214-3p	1.71668	2.03219e-16	8.94162e-15	up	Abcg2	-1.07509	1.31185e-07	2.43418e-06	down	protein-coding	rno:312382	ATP-binding cassette, subfamily G (WHITE), member 2	Miranda_RNAhybrid	-26.81	158	405	426	-31.2	0.014747	404	427	LOC102553586	-2.38934	0.000180491	0.0013694	down	ncRNA		uncharacterized LOC102553586	Miranda_RNAhybrid	-20.23	151	1238	1258	-29.4	0.500271	2820	2838
rno-miR-214-3p	1.71668	2.03219e-16	8.94162e-15	up	Abcg2	-1.07509	1.31185e-07	2.43418e-06	down	protein-coding	rno:312382	ATP-binding cassette, subfamily G (WHITE), member 2	Miranda_RNAhybrid	-26.81	158	405	426	-31.2	0.014747	404	427	LOC102555961	-1.93617	0.0105275	0.0397141	down	ncRNA		uncharacterized LOC102555961	Miranda_RNAhybrid	-22.55	155	245	265	-26.6	0.716367	245	265
rno-miR-214-3p	1.71668	2.03219e-16	8.94162e-15	up	Abcg2	-1.07509	1.31185e-07	2.43418e-06	down	protein-coding	rno:312382	ATP-binding cassette, subfamily G (WHITE), member 2	Miranda_RNAhybrid	-26.81	158	405	426	-31.2	0.014747	404	427	LOC102555924	-1.12981	4.46901e-06	5.5811e-05	down	ncRNA		uncharacterized LOC102555924	Miranda_RNAhybrid	-25.44	158	16	33	-34.2	0.074463	1	33
rno-miR-214-3p	1.71668	2.03219e-16	8.94162e-15	up	Abcg2	-1.07509	1.31185e-07	2.43418e-06	down	protein-coding	rno:312382	ATP-binding cassette, subfamily G (WHITE), member 2	Miranda_RNAhybrid	-26.81	158	405	426	-31.2	0.014747	404	427	LOC691296	-1.46604	0.0140144	0.0499347	down	pseudo		similar to phosphoserine aminotransferase 1	Miranda_RNAhybrid	-26.91	160	644	668	-30.5	0.080818	643	668
rno-miR-214-3p	1.71668	2.03219e-16	8.94162e-15	up	Abcg2	-1.07509	1.31185e-07	2.43418e-06	down	protein-coding	rno:312382	ATP-binding cassette, subfamily G (WHITE), member 2	Miranda_RNAhybrid	-26.81	158	405	426	-31.2	0.014747	404	427	LOC100125598	-1.84471	4.29386e-07	7.06138e-06	down	pseudo		metallothionein 1a pseudogene	Miranda_RNAhybrid	-21.15	155	161	180	-25.2	0.209774	152	180
rno-miR-214-3p	1.71668	2.03219e-16	8.94162e-15	up	Abcg2	-1.07509	1.31185e-07	2.43418e-06	down	protein-coding	rno:312382	ATP-binding cassette, subfamily G (WHITE), member 2	Miranda_RNAhybrid	-26.81	158	405	426	-31.2	0.014747	404	427	LOC102549898	-2.50658	2.59179e-05	0.000254808	down	ncRNA		uncharacterized LOC102549898	Miranda_RNAhybrid	-21.19	153	1025	1047	-35.9	0.023275	766	805
rno-miR-214-3p	1.71668	2.03219e-16	8.94162e-15	up	Abcg2	-1.07509	1.31185e-07	2.43418e-06	down	protein-coding	rno:312382	ATP-binding cassette, subfamily G (WHITE), member 2	Miranda_RNAhybrid	-26.81	158	405	426	-31.2	0.014747	404	427	LOC102551966	-1.20444	0.00135266	0.007443	down	ncRNA		uncharacterized LOC102551966	Miranda_RNAhybrid	-21.68	151	385	404	-30.8	0.115605	379	404
rno-miR-214-3p	1.71668	2.03219e-16	8.94162e-15	up	Abcg2	-1.07509	1.31185e-07	2.43418e-06	down	protein-coding	rno:312382	ATP-binding cassette, subfamily G (WHITE), member 2	Miranda_RNAhybrid	-26.81	158	405	426	-31.2	0.014747	404	427	LOC308536	-1.52084	0.0039098	0.0178657	down	pseudo		similar to phosphoglycerate kinase 1	Miranda_RNAhybrid	-21.87	154	1168	1189	-28.2	0.360274	1106	1129
rno-miR-214-3p	1.71668	2.03219e-16	8.94162e-15	up	Abcg2	-1.07509	1.31185e-07	2.43418e-06	down	protein-coding	rno:312382	ATP-binding cassette, subfamily G (WHITE), member 2	Miranda_RNAhybrid	-26.81	158	405	426	-31.2	0.014747	404	427	LOC102546373	-1.9484	0.00124908	0.00696197	down	ncRNA		uncharacterized LOC102546373	Miranda_RNAhybrid	-28.25	164	114	136	-30.5	0.091293	117	136
rno-miR-214-3p	1.71668	2.03219e-16	8.94162e-15	up	Abcg2	-1.07509	1.31185e-07	2.43418e-06	down	protein-coding	rno:312382	ATP-binding cassette, subfamily G (WHITE), member 2	Miranda_RNAhybrid	-26.81	158	405	426	-31.2	0.014747	404	427	LOC102547304	-1.82923	0.000113915	0.000924642	down	ncRNA		uncharacterized LOC102547304	Miranda_RNAhybrid	-24.03	154	5332	5353	-32.9	0.191173	5327	5353
rno-miR-214-3p	1.71668	2.03219e-16	8.94162e-15	up	Abcg2	-1.07509	1.31185e-07	2.43418e-06	down	protein-coding	rno:312382	ATP-binding cassette, subfamily G (WHITE), member 2	Miranda_RNAhybrid	-26.81	158	405	426	-31.2	0.014747	404	427	RGD1562420	-2.37643	0.00110237	0.00627346	down	pseudo	rno:314532	similar to hypothetical protein	Miranda_RNAhybrid	-23.55	158	1	16	-28.8	0.117546	1	17
rno-miR-214-3p	1.71668	2.03219e-16	8.94162e-15	up	Mypn	-1.57336	0.00407227	0.0184523	down	protein-coding	rno:309760	myopalladin	Miranda_RNAhybrid	-27.22	159	1	21	-32.5	0.027339	3	22	Tnxa-ps1	-1.12048	0.000121105	0.000974241	down	pseudo		tenascin XA, pseudogene 1	Miranda_RNAhybrid	-21.74	157	604	624	-26.4	0.291315	607	624
rno-miR-214-3p	1.71668	2.03219e-16	8.94162e-15	up	Mypn	-1.57336	0.00407227	0.0184523	down	protein-coding	rno:309760	myopalladin	Miranda_RNAhybrid	-27.22	159	1	21	-32.5	0.027339	3	22	LOC102553020	-1.18899	0.00033888	0.00233372	down	ncRNA		uncharacterized LOC102553020	Miranda_RNAhybrid	-20.18	150	2406	2428	-25.9	0.860002	2312	2341
rno-miR-214-3p	1.71668	2.03219e-16	8.94162e-15	up	Mypn	-1.57336	0.00407227	0.0184523	down	protein-coding	rno:309760	myopalladin	Miranda_RNAhybrid	-27.22	159	1	21	-32.5	0.027339	3	22	LOC103693925	-1.20802	0.0135484	0.0486924	down	ncRNA		uncharacterized LOC103693925	Miranda_RNAhybrid	-22.71	161	29	49	-31.8	0.034156	1	37
rno-miR-214-3p	1.71668	2.03219e-16	8.94162e-15	up	Mypn	-1.57336	0.00407227	0.0184523	down	protein-coding	rno:309760	myopalladin	Miranda_RNAhybrid	-27.22	159	1	21	-32.5	0.027339	3	22	LOC102553586	-2.38934	0.000180491	0.0013694	down	ncRNA		uncharacterized LOC102553586	Miranda_RNAhybrid	-20.23	151	1238	1258	-29.4	0.500271	2820	2838
rno-miR-214-3p	1.71668	2.03219e-16	8.94162e-15	up	Mypn	-1.57336	0.00407227	0.0184523	down	protein-coding	rno:309760	myopalladin	Miranda_RNAhybrid	-27.22	159	1	21	-32.5	0.027339	3	22	LOC102555961	-1.93617	0.0105275	0.0397141	down	ncRNA		uncharacterized LOC102555961	Miranda_RNAhybrid	-22.55	155	245	265	-26.6	0.716367	245	265
rno-miR-214-3p	1.71668	2.03219e-16	8.94162e-15	up	Mypn	-1.57336	0.00407227	0.0184523	down	protein-coding	rno:309760	myopalladin	Miranda_RNAhybrid	-27.22	159	1	21	-32.5	0.027339	3	22	LOC102555924	-1.12981	4.46901e-06	5.5811e-05	down	ncRNA		uncharacterized LOC102555924	Miranda_RNAhybrid	-25.44	158	16	33	-34.2	0.074463	1	33
rno-miR-214-3p	1.71668	2.03219e-16	8.94162e-15	up	Mypn	-1.57336	0.00407227	0.0184523	down	protein-coding	rno:309760	myopalladin	Miranda_RNAhybrid	-27.22	159	1	21	-32.5	0.027339	3	22	LOC691296	-1.46604	0.0140144	0.0499347	down	pseudo		similar to phosphoserine aminotransferase 1	Miranda_RNAhybrid	-26.91	160	644	668	-30.5	0.080818	643	668
rno-miR-214-3p	1.71668	2.03219e-16	8.94162e-15	up	Mypn	-1.57336	0.00407227	0.0184523	down	protein-coding	rno:309760	myopalladin	Miranda_RNAhybrid	-27.22	159	1	21	-32.5	0.027339	3	22	LOC100125598	-1.84471	4.29386e-07	7.06138e-06	down	pseudo		metallothionein 1a pseudogene	Miranda_RNAhybrid	-21.15	155	161	180	-25.2	0.209774	152	180
rno-miR-214-3p	1.71668	2.03219e-16	8.94162e-15	up	Mypn	-1.57336	0.00407227	0.0184523	down	protein-coding	rno:309760	myopalladin	Miranda_RNAhybrid	-27.22	159	1	21	-32.5	0.027339	3	22	LOC102549898	-2.50658	2.59179e-05	0.000254808	down	ncRNA		uncharacterized LOC102549898	Miranda_RNAhybrid	-21.19	153	1025	1047	-35.9	0.023275	766	805
rno-miR-214-3p	1.71668	2.03219e-16	8.94162e-15	up	Mypn	-1.57336	0.00407227	0.0184523	down	protein-coding	rno:309760	myopalladin	Miranda_RNAhybrid	-27.22	159	1	21	-32.5	0.027339	3	22	LOC102551966	-1.20444	0.00135266	0.007443	down	ncRNA		uncharacterized LOC102551966	Miranda_RNAhybrid	-21.68	151	385	404	-30.8	0.115605	379	404
rno-miR-214-3p	1.71668	2.03219e-16	8.94162e-15	up	Mypn	-1.57336	0.00407227	0.0184523	down	protein-coding	rno:309760	myopalladin	Miranda_RNAhybrid	-27.22	159	1	21	-32.5	0.027339	3	22	LOC308536	-1.52084	0.0039098	0.0178657	down	pseudo		similar to phosphoglycerate kinase 1	Miranda_RNAhybrid	-21.87	154	1168	1189	-28.2	0.360274	1106	1129
rno-miR-214-3p	1.71668	2.03219e-16	8.94162e-15	up	Mypn	-1.57336	0.00407227	0.0184523	down	protein-coding	rno:309760	myopalladin	Miranda_RNAhybrid	-27.22	159	1	21	-32.5	0.027339	3	22	LOC102546373	-1.9484	0.00124908	0.00696197	down	ncRNA		uncharacterized LOC102546373	Miranda_RNAhybrid	-28.25	164	114	136	-30.5	0.091293	117	136
rno-miR-214-3p	1.71668	2.03219e-16	8.94162e-15	up	Mypn	-1.57336	0.00407227	0.0184523	down	protein-coding	rno:309760	myopalladin	Miranda_RNAhybrid	-27.22	159	1	21	-32.5	0.027339	3	22	LOC102547304	-1.82923	0.000113915	0.000924642	down	ncRNA		uncharacterized LOC102547304	Miranda_RNAhybrid	-24.03	154	5332	5353	-32.9	0.191173	5327	5353
rno-miR-214-3p	1.71668	2.03219e-16	8.94162e-15	up	Mypn	-1.57336	0.00407227	0.0184523	down	protein-coding	rno:309760	myopalladin	Miranda_RNAhybrid	-27.22	159	1	21	-32.5	0.027339	3	22	RGD1562420	-2.37643	0.00110237	0.00627346	down	pseudo	rno:314532	similar to hypothetical protein	Miranda_RNAhybrid	-23.55	158	1	16	-28.8	0.117546	1	17
rno-miR-214-3p	1.71668	2.03219e-16	8.94162e-15	up	Cyfip2	-1.22286	6.33614e-21	1.26356e-18	down	protein-coding	rno:303073	cytoplasmic FMR1 interacting protein 2	Miranda_RNAhybrid	-22.65	156	732	752	-29.9	0.25236	736	753	Tnxa-ps1	-1.12048	0.000121105	0.000974241	down	pseudo		tenascin XA, pseudogene 1	Miranda_RNAhybrid	-21.74	157	604	624	-26.4	0.291315	607	624
rno-miR-214-3p	1.71668	2.03219e-16	8.94162e-15	up	Cyfip2	-1.22286	6.33614e-21	1.26356e-18	down	protein-coding	rno:303073	cytoplasmic FMR1 interacting protein 2	Miranda_RNAhybrid	-22.65	156	732	752	-29.9	0.25236	736	753	LOC102553020	-1.18899	0.00033888	0.00233372	down	ncRNA		uncharacterized LOC102553020	Miranda_RNAhybrid	-20.18	150	2406	2428	-25.9	0.860002	2312	2341
rno-miR-214-3p	1.71668	2.03219e-16	8.94162e-15	up	Cyfip2	-1.22286	6.33614e-21	1.26356e-18	down	protein-coding	rno:303073	cytoplasmic FMR1 interacting protein 2	Miranda_RNAhybrid	-22.65	156	732	752	-29.9	0.25236	736	753	LOC103693925	-1.20802	0.0135484	0.0486924	down	ncRNA		uncharacterized LOC103693925	Miranda_RNAhybrid	-22.71	161	29	49	-31.8	0.034156	1	37
rno-miR-214-3p	1.71668	2.03219e-16	8.94162e-15	up	Cyfip2	-1.22286	6.33614e-21	1.26356e-18	down	protein-coding	rno:303073	cytoplasmic FMR1 interacting protein 2	Miranda_RNAhybrid	-22.65	156	732	752	-29.9	0.25236	736	753	LOC102553586	-2.38934	0.000180491	0.0013694	down	ncRNA		uncharacterized LOC102553586	Miranda_RNAhybrid	-20.23	151	1238	1258	-29.4	0.500271	2820	2838
rno-miR-214-3p	1.71668	2.03219e-16	8.94162e-15	up	Cyfip2	-1.22286	6.33614e-21	1.26356e-18	down	protein-coding	rno:303073	cytoplasmic FMR1 interacting protein 2	Miranda_RNAhybrid	-22.65	156	732	752	-29.9	0.25236	736	753	LOC102555961	-1.93617	0.0105275	0.0397141	down	ncRNA		uncharacterized LOC102555961	Miranda_RNAhybrid	-22.55	155	245	265	-26.6	0.716367	245	265
rno-miR-214-3p	1.71668	2.03219e-16	8.94162e-15	up	Cyfip2	-1.22286	6.33614e-21	1.26356e-18	down	protein-coding	rno:303073	cytoplasmic FMR1 interacting protein 2	Miranda_RNAhybrid	-22.65	156	732	752	-29.9	0.25236	736	753	LOC102555924	-1.12981	4.46901e-06	5.5811e-05	down	ncRNA		uncharacterized LOC102555924	Miranda_RNAhybrid	-25.44	158	16	33	-34.2	0.074463	1	33
rno-miR-214-3p	1.71668	2.03219e-16	8.94162e-15	up	Cyfip2	-1.22286	6.33614e-21	1.26356e-18	down	protein-coding	rno:303073	cytoplasmic FMR1 interacting protein 2	Miranda_RNAhybrid	-22.65	156	732	752	-29.9	0.25236	736	753	LOC691296	-1.46604	0.0140144	0.0499347	down	pseudo		similar to phosphoserine aminotransferase 1	Miranda_RNAhybrid	-26.91	160	644	668	-30.5	0.080818	643	668
rno-miR-214-3p	1.71668	2.03219e-16	8.94162e-15	up	Cyfip2	-1.22286	6.33614e-21	1.26356e-18	down	protein-coding	rno:303073	cytoplasmic FMR1 interacting protein 2	Miranda_RNAhybrid	-22.65	156	732	752	-29.9	0.25236	736	753	LOC100125598	-1.84471	4.29386e-07	7.06138e-06	down	pseudo		metallothionein 1a pseudogene	Miranda_RNAhybrid	-21.15	155	161	180	-25.2	0.209774	152	180
rno-miR-214-3p	1.71668	2.03219e-16	8.94162e-15	up	Cyfip2	-1.22286	6.33614e-21	1.26356e-18	down	protein-coding	rno:303073	cytoplasmic FMR1 interacting protein 2	Miranda_RNAhybrid	-22.65	156	732	752	-29.9	0.25236	736	753	LOC102549898	-2.50658	2.59179e-05	0.000254808	down	ncRNA		uncharacterized LOC102549898	Miranda_RNAhybrid	-21.19	153	1025	1047	-35.9	0.023275	766	805
rno-miR-214-3p	1.71668	2.03219e-16	8.94162e-15	up	Cyfip2	-1.22286	6.33614e-21	1.26356e-18	down	protein-coding	rno:303073	cytoplasmic FMR1 interacting protein 2	Miranda_RNAhybrid	-22.65	156	732	752	-29.9	0.25236	736	753	LOC102551966	-1.20444	0.00135266	0.007443	down	ncRNA		uncharacterized LOC102551966	Miranda_RNAhybrid	-21.68	151	385	404	-30.8	0.115605	379	404
rno-miR-214-3p	1.71668	2.03219e-16	8.94162e-15	up	Cyfip2	-1.22286	6.33614e-21	1.26356e-18	down	protein-coding	rno:303073	cytoplasmic FMR1 interacting protein 2	Miranda_RNAhybrid	-22.65	156	732	752	-29.9	0.25236	736	753	LOC308536	-1.52084	0.0039098	0.0178657	down	pseudo		similar to phosphoglycerate kinase 1	Miranda_RNAhybrid	-21.87	154	1168	1189	-28.2	0.360274	1106	1129
rno-miR-214-3p	1.71668	2.03219e-16	8.94162e-15	up	Cyfip2	-1.22286	6.33614e-21	1.26356e-18	down	protein-coding	rno:303073	cytoplasmic FMR1 interacting protein 2	Miranda_RNAhybrid	-22.65	156	732	752	-29.9	0.25236	736	753	LOC102546373	-1.9484	0.00124908	0.00696197	down	ncRNA		uncharacterized LOC102546373	Miranda_RNAhybrid	-28.25	164	114	136	-30.5	0.091293	117	136
rno-miR-214-3p	1.71668	2.03219e-16	8.94162e-15	up	Cyfip2	-1.22286	6.33614e-21	1.26356e-18	down	protein-coding	rno:303073	cytoplasmic FMR1 interacting protein 2	Miranda_RNAhybrid	-22.65	156	732	752	-29.9	0.25236	736	753	LOC102547304	-1.82923	0.000113915	0.000924642	down	ncRNA		uncharacterized LOC102547304	Miranda_RNAhybrid	-24.03	154	5332	5353	-32.9	0.191173	5327	5353
rno-miR-214-3p	1.71668	2.03219e-16	8.94162e-15	up	Cyfip2	-1.22286	6.33614e-21	1.26356e-18	down	protein-coding	rno:303073	cytoplasmic FMR1 interacting protein 2	Miranda_RNAhybrid	-22.65	156	732	752	-29.9	0.25236	736	753	RGD1562420	-2.37643	0.00110237	0.00627346	down	pseudo	rno:314532	similar to hypothetical protein	Miranda_RNAhybrid	-23.55	158	1	16	-28.8	0.117546	1	17
rno-miR-214-3p	1.71668	2.03219e-16	8.94162e-15	up	Wdr38	-1.73103	0.00410781	0.018576	down	protein-coding	rno:366035	WD repeat domain 38	Miranda_RNAhybrid	-22.7	151	104	125	-26.7	0.035022	108	126	Tnxa-ps1	-1.12048	0.000121105	0.000974241	down	pseudo		tenascin XA, pseudogene 1	Miranda_RNAhybrid	-21.74	157	604	624	-26.4	0.291315	607	624
rno-miR-214-3p	1.71668	2.03219e-16	8.94162e-15	up	Wdr38	-1.73103	0.00410781	0.018576	down	protein-coding	rno:366035	WD repeat domain 38	Miranda_RNAhybrid	-22.7	151	104	125	-26.7	0.035022	108	126	LOC102553020	-1.18899	0.00033888	0.00233372	down	ncRNA		uncharacterized LOC102553020	Miranda_RNAhybrid	-20.18	150	2406	2428	-25.9	0.860002	2312	2341
rno-miR-214-3p	1.71668	2.03219e-16	8.94162e-15	up	Wdr38	-1.73103	0.00410781	0.018576	down	protein-coding	rno:366035	WD repeat domain 38	Miranda_RNAhybrid	-22.7	151	104	125	-26.7	0.035022	108	126	LOC103693925	-1.20802	0.0135484	0.0486924	down	ncRNA		uncharacterized LOC103693925	Miranda_RNAhybrid	-22.71	161	29	49	-31.8	0.034156	1	37
rno-miR-214-3p	1.71668	2.03219e-16	8.94162e-15	up	Wdr38	-1.73103	0.00410781	0.018576	down	protein-coding	rno:366035	WD repeat domain 38	Miranda_RNAhybrid	-22.7	151	104	125	-26.7	0.035022	108	126	LOC102553586	-2.38934	0.000180491	0.0013694	down	ncRNA		uncharacterized LOC102553586	Miranda_RNAhybrid	-20.23	151	1238	1258	-29.4	0.500271	2820	2838
rno-miR-214-3p	1.71668	2.03219e-16	8.94162e-15	up	Wdr38	-1.73103	0.00410781	0.018576	down	protein-coding	rno:366035	WD repeat domain 38	Miranda_RNAhybrid	-22.7	151	104	125	-26.7	0.035022	108	126	LOC102555961	-1.93617	0.0105275	0.0397141	down	ncRNA		uncharacterized LOC102555961	Miranda_RNAhybrid	-22.55	155	245	265	-26.6	0.716367	245	265
rno-miR-214-3p	1.71668	2.03219e-16	8.94162e-15	up	Wdr38	-1.73103	0.00410781	0.018576	down	protein-coding	rno:366035	WD repeat domain 38	Miranda_RNAhybrid	-22.7	151	104	125	-26.7	0.035022	108	126	LOC102555924	-1.12981	4.46901e-06	5.5811e-05	down	ncRNA		uncharacterized LOC102555924	Miranda_RNAhybrid	-25.44	158	16	33	-34.2	0.074463	1	33
rno-miR-214-3p	1.71668	2.03219e-16	8.94162e-15	up	Wdr38	-1.73103	0.00410781	0.018576	down	protein-coding	rno:366035	WD repeat domain 38	Miranda_RNAhybrid	-22.7	151	104	125	-26.7	0.035022	108	126	LOC691296	-1.46604	0.0140144	0.0499347	down	pseudo		similar to phosphoserine aminotransferase 1	Miranda_RNAhybrid	-26.91	160	644	668	-30.5	0.080818	643	668
rno-miR-214-3p	1.71668	2.03219e-16	8.94162e-15	up	Wdr38	-1.73103	0.00410781	0.018576	down	protein-coding	rno:366035	WD repeat domain 38	Miranda_RNAhybrid	-22.7	151	104	125	-26.7	0.035022	108	126	LOC100125598	-1.84471	4.29386e-07	7.06138e-06	down	pseudo		metallothionein 1a pseudogene	Miranda_RNAhybrid	-21.15	155	161	180	-25.2	0.209774	152	180
rno-miR-214-3p	1.71668	2.03219e-16	8.94162e-15	up	Wdr38	-1.73103	0.00410781	0.018576	down	protein-coding	rno:366035	WD repeat domain 38	Miranda_RNAhybrid	-22.7	151	104	125	-26.7	0.035022	108	126	LOC102549898	-2.50658	2.59179e-05	0.000254808	down	ncRNA		uncharacterized LOC102549898	Miranda_RNAhybrid	-21.19	153	1025	1047	-35.9	0.023275	766	805
rno-miR-214-3p	1.71668	2.03219e-16	8.94162e-15	up	Wdr38	-1.73103	0.00410781	0.018576	down	protein-coding	rno:366035	WD repeat domain 38	Miranda_RNAhybrid	-22.7	151	104	125	-26.7	0.035022	108	126	LOC102551966	-1.20444	0.00135266	0.007443	down	ncRNA		uncharacterized LOC102551966	Miranda_RNAhybrid	-21.68	151	385	404	-30.8	0.115605	379	404
rno-miR-214-3p	1.71668	2.03219e-16	8.94162e-15	up	Wdr38	-1.73103	0.00410781	0.018576	down	protein-coding	rno:366035	WD repeat domain 38	Miranda_RNAhybrid	-22.7	151	104	125	-26.7	0.035022	108	126	LOC308536	-1.52084	0.0039098	0.0178657	down	pseudo		similar to phosphoglycerate kinase 1	Miranda_RNAhybrid	-21.87	154	1168	1189	-28.2	0.360274	1106	1129
rno-miR-214-3p	1.71668	2.03219e-16	8.94162e-15	up	Wdr38	-1.73103	0.00410781	0.018576	down	protein-coding	rno:366035	WD repeat domain 38	Miranda_RNAhybrid	-22.7	151	104	125	-26.7	0.035022	108	126	LOC102546373	-1.9484	0.00124908	0.00696197	down	ncRNA		uncharacterized LOC102546373	Miranda_RNAhybrid	-28.25	164	114	136	-30.5	0.091293	117	136
rno-miR-214-3p	1.71668	2.03219e-16	8.94162e-15	up	Wdr38	-1.73103	0.00410781	0.018576	down	protein-coding	rno:366035	WD repeat domain 38	Miranda_RNAhybrid	-22.7	151	104	125	-26.7	0.035022	108	126	LOC102547304	-1.82923	0.000113915	0.000924642	down	ncRNA		uncharacterized LOC102547304	Miranda_RNAhybrid	-24.03	154	5332	5353	-32.9	0.191173	5327	5353
rno-miR-214-3p	1.71668	2.03219e-16	8.94162e-15	up	Wdr38	-1.73103	0.00410781	0.018576	down	protein-coding	rno:366035	WD repeat domain 38	Miranda_RNAhybrid	-22.7	151	104	125	-26.7	0.035022	108	126	RGD1562420	-2.37643	0.00110237	0.00627346	down	pseudo	rno:314532	similar to hypothetical protein	Miranda_RNAhybrid	-23.55	158	1	16	-28.8	0.117546	1	17
rno-miR-214-3p	1.71668	2.03219e-16	8.94162e-15	up	Kcnj10	-1.58219	4.02361e-10	1.30303e-08	down	protein-coding	rno:29718	potassium inwardly-rectifying channel, subfamily J, member 10	Miranda_RNAhybrid	-25.22	161	131	151	-30.9	0.002242	125	151	Tnxa-ps1	-1.12048	0.000121105	0.000974241	down	pseudo		tenascin XA, pseudogene 1	Miranda_RNAhybrid	-21.74	157	604	624	-26.4	0.291315	607	624
rno-miR-214-3p	1.71668	2.03219e-16	8.94162e-15	up	Kcnj10	-1.58219	4.02361e-10	1.30303e-08	down	protein-coding	rno:29718	potassium inwardly-rectifying channel, subfamily J, member 10	Miranda_RNAhybrid	-25.22	161	131	151	-30.9	0.002242	125	151	LOC102553020	-1.18899	0.00033888	0.00233372	down	ncRNA		uncharacterized LOC102553020	Miranda_RNAhybrid	-20.18	150	2406	2428	-25.9	0.860002	2312	2341
rno-miR-214-3p	1.71668	2.03219e-16	8.94162e-15	up	Kcnj10	-1.58219	4.02361e-10	1.30303e-08	down	protein-coding	rno:29718	potassium inwardly-rectifying channel, subfamily J, member 10	Miranda_RNAhybrid	-25.22	161	131	151	-30.9	0.002242	125	151	LOC103693925	-1.20802	0.0135484	0.0486924	down	ncRNA		uncharacterized LOC103693925	Miranda_RNAhybrid	-22.71	161	29	49	-31.8	0.034156	1	37
rno-miR-214-3p	1.71668	2.03219e-16	8.94162e-15	up	Kcnj10	-1.58219	4.02361e-10	1.30303e-08	down	protein-coding	rno:29718	potassium inwardly-rectifying channel, subfamily J, member 10	Miranda_RNAhybrid	-25.22	161	131	151	-30.9	0.002242	125	151	LOC102553586	-2.38934	0.000180491	0.0013694	down	ncRNA		uncharacterized LOC102553586	Miranda_RNAhybrid	-20.23	151	1238	1258	-29.4	0.500271	2820	2838
rno-miR-214-3p	1.71668	2.03219e-16	8.94162e-15	up	Kcnj10	-1.58219	4.02361e-10	1.30303e-08	down	protein-coding	rno:29718	potassium inwardly-rectifying channel, subfamily J, member 10	Miranda_RNAhybrid	-25.22	161	131	151	-30.9	0.002242	125	151	LOC102555961	-1.93617	0.0105275	0.0397141	down	ncRNA		uncharacterized LOC102555961	Miranda_RNAhybrid	-22.55	155	245	265	-26.6	0.716367	245	265
rno-miR-214-3p	1.71668	2.03219e-16	8.94162e-15	up	Kcnj10	-1.58219	4.02361e-10	1.30303e-08	down	protein-coding	rno:29718	potassium inwardly-rectifying channel, subfamily J, member 10	Miranda_RNAhybrid	-25.22	161	131	151	-30.9	0.002242	125	151	LOC102555924	-1.12981	4.46901e-06	5.5811e-05	down	ncRNA		uncharacterized LOC102555924	Miranda_RNAhybrid	-25.44	158	16	33	-34.2	0.074463	1	33
rno-miR-214-3p	1.71668	2.03219e-16	8.94162e-15	up	Kcnj10	-1.58219	4.02361e-10	1.30303e-08	down	protein-coding	rno:29718	potassium inwardly-rectifying channel, subfamily J, member 10	Miranda_RNAhybrid	-25.22	161	131	151	-30.9	0.002242	125	151	LOC691296	-1.46604	0.0140144	0.0499347	down	pseudo		similar to phosphoserine aminotransferase 1	Miranda_RNAhybrid	-26.91	160	644	668	-30.5	0.080818	643	668
rno-miR-214-3p	1.71668	2.03219e-16	8.94162e-15	up	Kcnj10	-1.58219	4.02361e-10	1.30303e-08	down	protein-coding	rno:29718	potassium inwardly-rectifying channel, subfamily J, member 10	Miranda_RNAhybrid	-25.22	161	131	151	-30.9	0.002242	125	151	LOC100125598	-1.84471	4.29386e-07	7.06138e-06	down	pseudo		metallothionein 1a pseudogene	Miranda_RNAhybrid	-21.15	155	161	180	-25.2	0.209774	152	180
rno-miR-214-3p	1.71668	2.03219e-16	8.94162e-15	up	Kcnj10	-1.58219	4.02361e-10	1.30303e-08	down	protein-coding	rno:29718	potassium inwardly-rectifying channel, subfamily J, member 10	Miranda_RNAhybrid	-25.22	161	131	151	-30.9	0.002242	125	151	LOC102549898	-2.50658	2.59179e-05	0.000254808	down	ncRNA		uncharacterized LOC102549898	Miranda_RNAhybrid	-21.19	153	1025	1047	-35.9	0.023275	766	805
rno-miR-214-3p	1.71668	2.03219e-16	8.94162e-15	up	Kcnj10	-1.58219	4.02361e-10	1.30303e-08	down	protein-coding	rno:29718	potassium inwardly-rectifying channel, subfamily J, member 10	Miranda_RNAhybrid	-25.22	161	131	151	-30.9	0.002242	125	151	LOC102551966	-1.20444	0.00135266	0.007443	down	ncRNA		uncharacterized LOC102551966	Miranda_RNAhybrid	-21.68	151	385	404	-30.8	0.115605	379	404
rno-miR-214-3p	1.71668	2.03219e-16	8.94162e-15	up	Kcnj10	-1.58219	4.02361e-10	1.30303e-08	down	protein-coding	rno:29718	potassium inwardly-rectifying channel, subfamily J, member 10	Miranda_RNAhybrid	-25.22	161	131	151	-30.9	0.002242	125	151	LOC308536	-1.52084	0.0039098	0.0178657	down	pseudo		similar to phosphoglycerate kinase 1	Miranda_RNAhybrid	-21.87	154	1168	1189	-28.2	0.360274	1106	1129
rno-miR-214-3p	1.71668	2.03219e-16	8.94162e-15	up	Kcnj10	-1.58219	4.02361e-10	1.30303e-08	down	protein-coding	rno:29718	potassium inwardly-rectifying channel, subfamily J, member 10	Miranda_RNAhybrid	-25.22	161	131	151	-30.9	0.002242	125	151	LOC102546373	-1.9484	0.00124908	0.00696197	down	ncRNA		uncharacterized LOC102546373	Miranda_RNAhybrid	-28.25	164	114	136	-30.5	0.091293	117	136
rno-miR-214-3p	1.71668	2.03219e-16	8.94162e-15	up	Kcnj10	-1.58219	4.02361e-10	1.30303e-08	down	protein-coding	rno:29718	potassium inwardly-rectifying channel, subfamily J, member 10	Miranda_RNAhybrid	-25.22	161	131	151	-30.9	0.002242	125	151	LOC102547304	-1.82923	0.000113915	0.000924642	down	ncRNA		uncharacterized LOC102547304	Miranda_RNAhybrid	-24.03	154	5332	5353	-32.9	0.191173	5327	5353
rno-miR-214-3p	1.71668	2.03219e-16	8.94162e-15	up	Kcnj10	-1.58219	4.02361e-10	1.30303e-08	down	protein-coding	rno:29718	potassium inwardly-rectifying channel, subfamily J, member 10	Miranda_RNAhybrid	-25.22	161	131	151	-30.9	0.002242	125	151	RGD1562420	-2.37643	0.00110237	0.00627346	down	pseudo	rno:314532	similar to hypothetical protein	Miranda_RNAhybrid	-23.55	158	1	16	-28.8	0.117546	1	17
rno-miR-214-3p	1.71668	2.03219e-16	8.94162e-15	up	Hagh	-1.23777	2.37219e-10	8.08295e-09	down	protein-coding	rno:24439	hydroxyacyl glutathione hydrolase	Miranda_RNAhybrid	-23.35	163	22	41	-26.6	0.022961	25	41	Tnxa-ps1	-1.12048	0.000121105	0.000974241	down	pseudo		tenascin XA, pseudogene 1	Miranda_RNAhybrid	-21.74	157	604	624	-26.4	0.291315	607	624
rno-miR-214-3p	1.71668	2.03219e-16	8.94162e-15	up	Hagh	-1.23777	2.37219e-10	8.08295e-09	down	protein-coding	rno:24439	hydroxyacyl glutathione hydrolase	Miranda_RNAhybrid	-23.35	163	22	41	-26.6	0.022961	25	41	LOC102553020	-1.18899	0.00033888	0.00233372	down	ncRNA		uncharacterized LOC102553020	Miranda_RNAhybrid	-20.18	150	2406	2428	-25.9	0.860002	2312	2341
rno-miR-214-3p	1.71668	2.03219e-16	8.94162e-15	up	Hagh	-1.23777	2.37219e-10	8.08295e-09	down	protein-coding	rno:24439	hydroxyacyl glutathione hydrolase	Miranda_RNAhybrid	-23.35	163	22	41	-26.6	0.022961	25	41	LOC103693925	-1.20802	0.0135484	0.0486924	down	ncRNA		uncharacterized LOC103693925	Miranda_RNAhybrid	-22.71	161	29	49	-31.8	0.034156	1	37
rno-miR-214-3p	1.71668	2.03219e-16	8.94162e-15	up	Hagh	-1.23777	2.37219e-10	8.08295e-09	down	protein-coding	rno:24439	hydroxyacyl glutathione hydrolase	Miranda_RNAhybrid	-23.35	163	22	41	-26.6	0.022961	25	41	LOC102553586	-2.38934	0.000180491	0.0013694	down	ncRNA		uncharacterized LOC102553586	Miranda_RNAhybrid	-20.23	151	1238	1258	-29.4	0.500271	2820	2838
rno-miR-214-3p	1.71668	2.03219e-16	8.94162e-15	up	Hagh	-1.23777	2.37219e-10	8.08295e-09	down	protein-coding	rno:24439	hydroxyacyl glutathione hydrolase	Miranda_RNAhybrid	-23.35	163	22	41	-26.6	0.022961	25	41	LOC102555961	-1.93617	0.0105275	0.0397141	down	ncRNA		uncharacterized LOC102555961	Miranda_RNAhybrid	-22.55	155	245	265	-26.6	0.716367	245	265
rno-miR-214-3p	1.71668	2.03219e-16	8.94162e-15	up	Hagh	-1.23777	2.37219e-10	8.08295e-09	down	protein-coding	rno:24439	hydroxyacyl glutathione hydrolase	Miranda_RNAhybrid	-23.35	163	22	41	-26.6	0.022961	25	41	LOC102555924	-1.12981	4.46901e-06	5.5811e-05	down	ncRNA		uncharacterized LOC102555924	Miranda_RNAhybrid	-25.44	158	16	33	-34.2	0.074463	1	33
rno-miR-214-3p	1.71668	2.03219e-16	8.94162e-15	up	Hagh	-1.23777	2.37219e-10	8.08295e-09	down	protein-coding	rno:24439	hydroxyacyl glutathione hydrolase	Miranda_RNAhybrid	-23.35	163	22	41	-26.6	0.022961	25	41	LOC691296	-1.46604	0.0140144	0.0499347	down	pseudo		similar to phosphoserine aminotransferase 1	Miranda_RNAhybrid	-26.91	160	644	668	-30.5	0.080818	643	668
rno-miR-214-3p	1.71668	2.03219e-16	8.94162e-15	up	Hagh	-1.23777	2.37219e-10	8.08295e-09	down	protein-coding	rno:24439	hydroxyacyl glutathione hydrolase	Miranda_RNAhybrid	-23.35	163	22	41	-26.6	0.022961	25	41	LOC100125598	-1.84471	4.29386e-07	7.06138e-06	down	pseudo		metallothionein 1a pseudogene	Miranda_RNAhybrid	-21.15	155	161	180	-25.2	0.209774	152	180
rno-miR-214-3p	1.71668	2.03219e-16	8.94162e-15	up	Hagh	-1.23777	2.37219e-10	8.08295e-09	down	protein-coding	rno:24439	hydroxyacyl glutathione hydrolase	Miranda_RNAhybrid	-23.35	163	22	41	-26.6	0.022961	25	41	LOC102549898	-2.50658	2.59179e-05	0.000254808	down	ncRNA		uncharacterized LOC102549898	Miranda_RNAhybrid	-21.19	153	1025	1047	-35.9	0.023275	766	805
rno-miR-214-3p	1.71668	2.03219e-16	8.94162e-15	up	Hagh	-1.23777	2.37219e-10	8.08295e-09	down	protein-coding	rno:24439	hydroxyacyl glutathione hydrolase	Miranda_RNAhybrid	-23.35	163	22	41	-26.6	0.022961	25	41	LOC102551966	-1.20444	0.00135266	0.007443	down	ncRNA		uncharacterized LOC102551966	Miranda_RNAhybrid	-21.68	151	385	404	-30.8	0.115605	379	404
rno-miR-214-3p	1.71668	2.03219e-16	8.94162e-15	up	Hagh	-1.23777	2.37219e-10	8.08295e-09	down	protein-coding	rno:24439	hydroxyacyl glutathione hydrolase	Miranda_RNAhybrid	-23.35	163	22	41	-26.6	0.022961	25	41	LOC308536	-1.52084	0.0039098	0.0178657	down	pseudo		similar to phosphoglycerate kinase 1	Miranda_RNAhybrid	-21.87	154	1168	1189	-28.2	0.360274	1106	1129
rno-miR-214-3p	1.71668	2.03219e-16	8.94162e-15	up	Hagh	-1.23777	2.37219e-10	8.08295e-09	down	protein-coding	rno:24439	hydroxyacyl glutathione hydrolase	Miranda_RNAhybrid	-23.35	163	22	41	-26.6	0.022961	25	41	LOC102546373	-1.9484	0.00124908	0.00696197	down	ncRNA		uncharacterized LOC102546373	Miranda_RNAhybrid	-28.25	164	114	136	-30.5	0.091293	117	136
rno-miR-214-3p	1.71668	2.03219e-16	8.94162e-15	up	Hagh	-1.23777	2.37219e-10	8.08295e-09	down	protein-coding	rno:24439	hydroxyacyl glutathione hydrolase	Miranda_RNAhybrid	-23.35	163	22	41	-26.6	0.022961	25	41	LOC102547304	-1.82923	0.000113915	0.000924642	down	ncRNA		uncharacterized LOC102547304	Miranda_RNAhybrid	-24.03	154	5332	5353	-32.9	0.191173	5327	5353
rno-miR-214-3p	1.71668	2.03219e-16	8.94162e-15	up	Hagh	-1.23777	2.37219e-10	8.08295e-09	down	protein-coding	rno:24439	hydroxyacyl glutathione hydrolase	Miranda_RNAhybrid	-23.35	163	22	41	-26.6	0.022961	25	41	RGD1562420	-2.37643	0.00110237	0.00627346	down	pseudo	rno:314532	similar to hypothetical protein	Miranda_RNAhybrid	-23.55	158	1	16	-28.8	0.117546	1	17
rno-miR-214-3p	1.71668	2.03219e-16	8.94162e-15	up	Slc25a25	-1.69489	3.39773e-06	4.38189e-05	down	protein-coding	rno:246771	solute carrier family 25 (mitochondrial carrier, phosphate carrier), member 25	Miranda_RNAhybrid	-23.73	159	141	161	-28.6	0.265072	140	161	Tnxa-ps1	-1.12048	0.000121105	0.000974241	down	pseudo		tenascin XA, pseudogene 1	Miranda_RNAhybrid	-21.74	157	604	624	-26.4	0.291315	607	624
rno-miR-214-3p	1.71668	2.03219e-16	8.94162e-15	up	Slc25a25	-1.69489	3.39773e-06	4.38189e-05	down	protein-coding	rno:246771	solute carrier family 25 (mitochondrial carrier, phosphate carrier), member 25	Miranda_RNAhybrid	-23.73	159	141	161	-28.6	0.265072	140	161	LOC102553020	-1.18899	0.00033888	0.00233372	down	ncRNA		uncharacterized LOC102553020	Miranda_RNAhybrid	-20.18	150	2406	2428	-25.9	0.860002	2312	2341
rno-miR-214-3p	1.71668	2.03219e-16	8.94162e-15	up	Slc25a25	-1.69489	3.39773e-06	4.38189e-05	down	protein-coding	rno:246771	solute carrier family 25 (mitochondrial carrier, phosphate carrier), member 25	Miranda_RNAhybrid	-23.73	159	141	161	-28.6	0.265072	140	161	LOC103693925	-1.20802	0.0135484	0.0486924	down	ncRNA		uncharacterized LOC103693925	Miranda_RNAhybrid	-22.71	161	29	49	-31.8	0.034156	1	37
rno-miR-214-3p	1.71668	2.03219e-16	8.94162e-15	up	Slc25a25	-1.69489	3.39773e-06	4.38189e-05	down	protein-coding	rno:246771	solute carrier family 25 (mitochondrial carrier, phosphate carrier), member 25	Miranda_RNAhybrid	-23.73	159	141	161	-28.6	0.265072	140	161	LOC102553586	-2.38934	0.000180491	0.0013694	down	ncRNA		uncharacterized LOC102553586	Miranda_RNAhybrid	-20.23	151	1238	1258	-29.4	0.500271	2820	2838
rno-miR-214-3p	1.71668	2.03219e-16	8.94162e-15	up	Slc25a25	-1.69489	3.39773e-06	4.38189e-05	down	protein-coding	rno:246771	solute carrier family 25 (mitochondrial carrier, phosphate carrier), member 25	Miranda_RNAhybrid	-23.73	159	141	161	-28.6	0.265072	140	161	LOC102555961	-1.93617	0.0105275	0.0397141	down	ncRNA		uncharacterized LOC102555961	Miranda_RNAhybrid	-22.55	155	245	265	-26.6	0.716367	245	265
rno-miR-214-3p	1.71668	2.03219e-16	8.94162e-15	up	Slc25a25	-1.69489	3.39773e-06	4.38189e-05	down	protein-coding	rno:246771	solute carrier family 25 (mitochondrial carrier, phosphate carrier), member 25	Miranda_RNAhybrid	-23.73	159	141	161	-28.6	0.265072	140	161	LOC102555924	-1.12981	4.46901e-06	5.5811e-05	down	ncRNA		uncharacterized LOC102555924	Miranda_RNAhybrid	-25.44	158	16	33	-34.2	0.074463	1	33
rno-miR-214-3p	1.71668	2.03219e-16	8.94162e-15	up	Slc25a25	-1.69489	3.39773e-06	4.38189e-05	down	protein-coding	rno:246771	solute carrier family 25 (mitochondrial carrier, phosphate carrier), member 25	Miranda_RNAhybrid	-23.73	159	141	161	-28.6	0.265072	140	161	LOC691296	-1.46604	0.0140144	0.0499347	down	pseudo		similar to phosphoserine aminotransferase 1	Miranda_RNAhybrid	-26.91	160	644	668	-30.5	0.080818	643	668
rno-miR-214-3p	1.71668	2.03219e-16	8.94162e-15	up	Slc25a25	-1.69489	3.39773e-06	4.38189e-05	down	protein-coding	rno:246771	solute carrier family 25 (mitochondrial carrier, phosphate carrier), member 25	Miranda_RNAhybrid	-23.73	159	141	161	-28.6	0.265072	140	161	LOC100125598	-1.84471	4.29386e-07	7.06138e-06	down	pseudo		metallothionein 1a pseudogene	Miranda_RNAhybrid	-21.15	155	161	180	-25.2	0.209774	152	180
rno-miR-214-3p	1.71668	2.03219e-16	8.94162e-15	up	Slc25a25	-1.69489	3.39773e-06	4.38189e-05	down	protein-coding	rno:246771	solute carrier family 25 (mitochondrial carrier, phosphate carrier), member 25	Miranda_RNAhybrid	-23.73	159	141	161	-28.6	0.265072	140	161	LOC102549898	-2.50658	2.59179e-05	0.000254808	down	ncRNA		uncharacterized LOC102549898	Miranda_RNAhybrid	-21.19	153	1025	1047	-35.9	0.023275	766	805
rno-miR-214-3p	1.71668	2.03219e-16	8.94162e-15	up	Slc25a25	-1.69489	3.39773e-06	4.38189e-05	down	protein-coding	rno:246771	solute carrier family 25 (mitochondrial carrier, phosphate carrier), member 25	Miranda_RNAhybrid	-23.73	159	141	161	-28.6	0.265072	140	161	LOC102551966	-1.20444	0.00135266	0.007443	down	ncRNA		uncharacterized LOC102551966	Miranda_RNAhybrid	-21.68	151	385	404	-30.8	0.115605	379	404
[truncated: 4,536 more rows]
