# Supplementary material for: Whole transcriptome expression profiles in kidney samples from rats with hyperuricaemic nephropathy
Source: PLoS One. 2022 Dec 19;17(12):e0276591. doi: 10.1371/journal.pone.0276591 (PMC9762607; doi:10.1371/journal.pone.0276591)
Supplement: S9 Table — (XLSX) [file pone.0276591.s009.xlsx]

## Sheet: sheet1
QueryID_miRNA	log2FC_miRNA	Pvalue_miRNA	FDR_miRNA	Style_miRNA	SubjectID_mRNA	log2FC_mRNA	Pvalue_mRNA	FDR_mRNA	Style_mRNA	type_of_gene_mRNA	KeggID_mRNA	Description_mRNA	OverlapInfo_mRNATarget	Energy_Miranda_mRNATarget	Score_Miranda_mRNATarget	StartSubject_Miranda_mRNATarget	Endsubject_Miranda_mRNATarget	Energy_RNAhybrid_mRNATarget	P-Value_RNAhybrid_mRNATarget	StartSubject_RNAhybrid_mRNATarget	Endsubject_RNAhybrid_mRNATarget	SubjectID_circRNA	null	log2FC_circRNA	Pvalue_circRNA	FDR_circRNA	Style_circRNA	OverlapInfo_circRNATarget	Energy_Miranda_circRNATarget	Score_Miranda_circRNATarget	StartSubject_Miranda_circRNATarget	Endsubject_Miranda_circRNATarget	Energy_RNAhybrid_circRNATarget	P-Value_RNAhybrid_circRNATarget	StartSubject_RNAhybrid_circRNATarget	Endsubject_RNAhybrid_circRNATarget
rno-miR-203b-3p	-1.50056	3.58936e-14	1.18449e-12	down	Usp18	1.34839	0.00726412	0.029343	up	protein-coding	rno:312688	ubiquitin specific peptidase 18	Miranda_RNAhybrid	-24.72	159	236	258	-27.8	0.03911	235	258	chr1_203204475_201675503_+1528972-LOC691970	null	1.81682	3.39808e-06	0.000214079	up	Miranda_RNAhybrid	-20.42	167	434372	434393	-27.2	1	152555	152582
rno-miR-203b-3p	-1.50056	3.58936e-14	1.18449e-12	down	Ksr2	1.15319	3.84725e-05	0.000360644	up	protein-coding	rno:288691	kinase suppressor of ras 2	Miranda_RNAhybrid	-22.23	168	764	785	-25.8	0.911291	763	785	chr1_203204475_201675503_+1528972-LOC691970	null	1.81682	3.39808e-06	0.000214079	up	Miranda_RNAhybrid	-20.42	167	434372	434393	-27.2	1	152555	152582
rno-miR-676	1.11096	1.87419e-09	4.58136e-08	up	Ccnd1	-1.06443	2.71103e-06	3.57166e-05	down	protein-coding	rno:58919	cyclin D1	Miranda_RNAhybrid	-26.75	162	1240	1265	-28.8	0.464794	1242	1265	chr17_69615280_69476398_+138882-Akr1c12l1	null	-1.73493	3.24735e-06	0.000214079	down	Miranda_RNAhybrid	-21.89	153	33183	33205	-29.7	0.999983	129133	129166
rno-miR-676	1.11096	1.87419e-09	4.58136e-08	up	B3gat1	-1.99057	0.000612483	0.00381945	down	protein-coding	rno:117108	beta-1,3-glucuronyltransferase 1	Miranda_RNAhybrid	-21.51	154	1365	1390	-28	0.479579	1357	1391	chr17_69615280_69476398_+138882-Akr1c12l1	null	-1.73493	3.24735e-06	0.000214079	down	Miranda_RNAhybrid	-21.89	153	33183	33205	-29.7	0.999983	129133	129166
rno-miR-676	1.11096	1.87419e-09	4.58136e-08	up	LOC100361584	-2.79353	9.78341e-09	2.34616e-07	down	protein-coding	rno:100361584	anoctamin 2-like	Miranda_RNAhybrid	-29.31	152	140	162	-31.6	0.023521	435	469	chr17_69615280_69476398_+138882-Akr1c12l1	null	-1.73493	3.24735e-06	0.000214079	down	Miranda_RNAhybrid	-21.89	153	33183	33205	-29.7	0.999983	129133	129166
rno-miR-676	1.11096	1.87419e-09	4.58136e-08	up	Cldn23	-1.16951	0.00611442	0.0255825	down	protein-coding	rno:290789	claudin 23	Miranda_RNAhybrid	-20.67	161	581	601	-26	0.362794	563	601	chr17_69615280_69476398_+138882-Akr1c12l1	null	-1.73493	3.24735e-06	0.000214079	down	Miranda_RNAhybrid	-21.89	153	33183	33205	-29.7	0.999983	129133	129166
rno-miR-676	1.11096	1.87419e-09	4.58136e-08	up	Lgr6	-1.51183	4.7666e-14	3.19093e-12	down	protein-coding	rno:498233	leucine-rich repeat-containing G protein-coupled receptor 6	Miranda_RNAhybrid	-21.37	158	2765	2785	-29.6	0.416974	1066	1087	chr17_69615280_69476398_+138882-Akr1c12l1	null	-1.73493	3.24735e-06	0.000214079	down	Miranda_RNAhybrid	-21.89	153	33183	33205	-29.7	0.999983	129133	129166
rno-miR-452-3p	1.36454	0.00904688	0.043904	up	Iyd	-1.27271	3.73143e-08	7.80265e-07	down	protein-coding	rno:308129	iodotyrosine deiodinase	Miranda_RNAhybrid	-21	150	391	412	-25	0.20291	391	413	chr17_69615280_69476398_+138882-Akr1c12l1	null	-1.73493	3.24735e-06	0.000214079	down	Miranda_RNAhybrid	-21.07	164	32642	32663	-27.2	1	13578	13606
rno-miR-452-3p	1.36454	0.00904688	0.043904	up	Lrrc66	-1.21331	0.000254748	0.00183715	down	protein-coding	rno:289587	leucine rich repeat containing 66	Miranda_RNAhybrid	-20.02	152	151	173	-26.5	0.040404	135	174	chr17_69615280_69476398_+138882-Akr1c12l1	null	-1.73493	3.24735e-06	0.000214079	down	Miranda_RNAhybrid	-21.07	164	32642	32663	-27.2	1	13578	13606
rno-miR-449a-5p	2.50699	2.97016e-12	8.52306e-11	up	LOC691083	-1.05323	0.00353633	0.0164649	down	protein-coding	rno:691083	hypothetical protein LOC691083	Miranda_RNAhybrid	-20.48	160	423	444	-26.5	0.245056	413	444	chr17_69615280_69476398_+138882-Akr1c12l1	null	-1.73493	3.24735e-06	0.000214079	down	Miranda_RNAhybrid	-20.28	164	108017	108038	-28.8	0.99999	108010	108039
rno-miR-449a-5p	2.50699	2.97016e-12	8.52306e-11	up	Bcl6	-1.44153	4.16998e-10	1.34813e-08	down	protein-coding	rno:303836	B-cell CLL/lymphoma 6	Miranda_RNAhybrid	-23.18	151	175	199	-26.4	0.336454	176	200	chr17_69615280_69476398_+138882-Akr1c12l1	null	-1.73493	3.24735e-06	0.000214079	down	Miranda_RNAhybrid	-20.28	164	108017	108038	-28.8	0.99999	108010	108039
rno-miR-449a-5p	2.50699	2.97016e-12	8.52306e-11	up	Echdc2	-1.03453	3.46047e-09	9.09274e-08	down	protein-coding	rno:298381	enoyl CoA hydratase domain containing 2	Miranda_RNAhybrid	-21.49	152	108	134	-29.8	0.020186	103	135	chr17_69615280_69476398_+138882-Akr1c12l1	null	-1.73493	3.24735e-06	0.000214079	down	Miranda_RNAhybrid	-20.28	164	108017	108038	-28.8	0.99999	108010	108039
rno-miR-449a-5p	2.50699	2.97016e-12	8.52306e-11	up	Hsf2bp	-1.0801	0.00914529	0.0354165	down	protein-coding	rno:499413	heat shock transcription factor 2 binding protein	Miranda_RNAhybrid	-23.94	172	1286	1307	-28.9	0.218316	1281	1308	chr17_69615280_69476398_+138882-Akr1c12l1	null	-1.73493	3.24735e-06	0.000214079	down	Miranda_RNAhybrid	-20.28	164	108017	108038	-28.8	0.99999	108010	108039
rno-miR-449a-5p	2.50699	2.97016e-12	8.52306e-11	up	Scnn1a	-1.09574	0.000486643	0.00315087	down	protein-coding	rno:25122	sodium channel, non-voltage-gated 1 alpha subunit	Miranda_RNAhybrid	-20.29	154	192	212	-27.9	0.14791	341	369	chr17_69615280_69476398_+138882-Akr1c12l1	null	-1.73493	3.24735e-06	0.000214079	down	Miranda_RNAhybrid	-20.28	164	108017	108038	-28.8	0.99999	108010	108039
rno-miR-449a-5p	2.50699	2.97016e-12	8.52306e-11	up	Srl	-1.57525	0.0118557	0.0437831	down	protein-coding		sarcalumenin	Miranda_RNAhybrid	-21.93	161	1214	1236	-27.6	0.444385	1211	1237	chr17_69615280_69476398_+138882-Akr1c12l1	null	-1.73493	3.24735e-06	0.000214079	down	Miranda_RNAhybrid	-20.28	164	108017	108038	-28.8	0.99999	108010	108039
rno-miR-449a-5p	2.50699	2.97016e-12	8.52306e-11	up	Foxp2	-1.54258	1.82749e-07	3.29732e-06	down	protein-coding	rno:500037	forkhead box P2	Miranda_RNAhybrid	-22.36	156	415	436	-26.9	0.815383	411	437	chr17_69615280_69476398_+138882-Akr1c12l1	null	-1.73493	3.24735e-06	0.000214079	down	Miranda_RNAhybrid	-20.28	164	108017	108038	-28.8	0.99999	108010	108039
rno-miR-449a-5p	2.50699	2.97016e-12	8.52306e-11	up	Khk	-1.44611	3.59253e-14	2.45706e-12	down	protein-coding	rno:25659	ketohexokinase	Miranda_RNAhybrid	-21.69	152	36	55	-28.9	0.006845	30	55	chr17_69615280_69476398_+138882-Akr1c12l1	null	-1.73493	3.24735e-06	0.000214079	down	Miranda_RNAhybrid	-20.28	164	108017	108038	-28.8	0.99999	108010	108039
rno-miR-449a-5p	2.50699	2.97016e-12	8.52306e-11	up	LOC100365958	-1.49423	0.0114253	0.0425082	down	protein-coding	rno:100365958	Rdh2 protein-like	Miranda_RNAhybrid	-25.9	163	285	308	-31	0.117987	284	308	chr17_69615280_69476398_+138882-Akr1c12l1	null	-1.73493	3.24735e-06	0.000214079	down	Miranda_RNAhybrid	-20.28	164	108017	108038	-28.8	0.99999	108010	108039
rno-miR-449a-5p	2.50699	2.97016e-12	8.52306e-11	up	Scn1b	-1.51574	1.14849e-13	7.1338e-12	down	protein-coding	rno:29686	sodium channel, voltage-gated, type I, beta subunit	Miranda_RNAhybrid	-20.89	151	337	359	-26.3	0.187151	336	360	chr17_69615280_69476398_+138882-Akr1c12l1	null	-1.73493	3.24735e-06	0.000214079	down	Miranda_RNAhybrid	-20.28	164	108017	108038	-28.8	0.99999	108010	108039
rno-miR-449a-5p	2.50699	2.97016e-12	8.52306e-11	up	Lrtm2	-2.05805	0.000133235	0.00105834	down	protein-coding	rno:680883	leucine-rich repeats and transmembrane domains 2	Miranda_RNAhybrid	-25.7	166	91	114	-31.2	0.100891	91	114	chr17_69615280_69476398_+138882-Akr1c12l1	null	-1.73493	3.24735e-06	0.000214079	down	Miranda_RNAhybrid	-20.28	164	108017	108038	-28.8	0.99999	108010	108039
rno-miR-449a-5p	2.50699	2.97016e-12	8.52306e-11	up	Rgs6	-1.49829	0.0021306	0.0108041	down	protein-coding	rno:54295	regulator of G-protein signaling 6	Miranda_RNAhybrid	-23.89	153	434	456	-28.3	0.110054	433	457	chr17_69615280_69476398_+138882-Akr1c12l1	null	-1.73493	3.24735e-06	0.000214079	down	Miranda_RNAhybrid	-20.28	164	108017	108038	-28.8	0.99999	108010	108039
rno-miR-199a-5p	1.97896	6.57044e-22	3.61374e-20	up	LOC102550988	-2.861	3.26713e-08	6.93899e-07	down	protein-coding		isopentenyl-diphosphate delta-isomerase 2-like	Miranda_RNAhybrid	-22.36	167	2	23	-25.7	0.407278	1	23	chr17_69615280_69476398_+138882-Akr1c12l1	null	-1.73493	3.24735e-06	0.000214079	down	Miranda_RNAhybrid	-28.43	165	128754	128774	-31.8	0.996334	128754	128775
rno-miR-199a-5p	1.97896	6.57044e-22	3.61374e-20	up	Slc2a5	-1.69674	1.26991e-15	1.12423e-13	down	protein-coding	rno:65197	solute carrier family 2 (facilitated glucose/fructose transporter), member 5	Miranda_RNAhybrid	-26.29	158	67	89	-29.5	0.063401	51	90	chr17_69615280_69476398_+138882-Akr1c12l1	null	-1.73493	3.24735e-06	0.000214079	down	Miranda_RNAhybrid	-28.43	165	128754	128774	-31.8	0.996334	128754	128775
rno-miR-199a-5p	1.97896	6.57044e-22	3.61374e-20	up	Mlc1	-1.36798	0.000185714	0.00140174	down	protein-coding	rno:315215	megalencephalic leukoencephalopathy with subcortical cysts 1	Miranda_RNAhybrid	-26.52	155	896	921	-31	0.073149	891	922	chr17_69615280_69476398_+138882-Akr1c12l1	null	-1.73493	3.24735e-06	0.000214079	down	Miranda_RNAhybrid	-28.43	165	128754	128774	-31.8	0.996334	128754	128775
rno-miR-199a-5p	1.97896	6.57044e-22	3.61374e-20	up	Ppp1r1a	-2.14723	4.90868e-27	2.38449e-24	down	protein-coding	rno:58977	protein phosphatase 1, regulatory (inhibitor) subunit 1A	Miranda_RNAhybrid	-21.32	161	30	54	-26.8	0.233892	26	54	chr17_69615280_69476398_+138882-Akr1c12l1	null	-1.73493	3.24735e-06	0.000214079	down	Miranda_RNAhybrid	-28.43	165	128754	128774	-31.8	0.996334	128754	128775
rno-miR-199a-5p	1.97896	6.57044e-22	3.61374e-20	up	B3galt5	-1.03775	1.63451e-08	3.72634e-07	down	protein-coding	rno:288161	UDP-Gal:betaGlcNAc beta 1,3-galactosyltransferase, polypeptide 5	Miranda_RNAhybrid	-33.37	183	2546	2567	-35.9	0.047852	2545	2567	chr17_69615280_69476398_+138882-Akr1c12l1	null	-1.73493	3.24735e-06	0.000214079	down	Miranda_RNAhybrid	-28.43	165	128754	128774	-31.8	0.996334	128754	128775
rno-miR-199a-5p	1.97896	6.57044e-22	3.61374e-20	up	Adssl1	-1.23669	0.007454	0.0299567	down	protein-coding	rno:684425	adenylosuccinate synthase like 1	Miranda_RNAhybrid	-23.34	161	177	199	-26.3	0.124215	177	200	chr17_69615280_69476398_+138882-Akr1c12l1	null	-1.73493	3.24735e-06	0.000214079	down	Miranda_RNAhybrid	-28.43	165	128754	128774	-31.8	0.996334	128754	128775
rno-miR-199a-5p	1.97896	6.57044e-22	3.61374e-20	up	Pim3	-1.68547	2.36481e-16	2.28578e-14	down	protein-coding	rno:64534	Pim-3 proto-oncogene, serine/threonine kinase	Miranda_RNAhybrid	-23.18	152	9	31	-29.7	0.10563	1	32	chr17_69615280_69476398_+138882-Akr1c12l1	null	-1.73493	3.24735e-06	0.000214079	down	Miranda_RNAhybrid	-28.43	165	128754	128774	-31.8	0.996334	128754	128775
rno-miR-146b-5p	2.43814	5.54756e-28	9.15347e-26	up	Htr5b	-2.55714	0.00122949	0.00687099	down	protein-coding	rno:79247	5-hydroxytryptamine (serotonin) receptor 5B	Miranda_RNAhybrid	-24.13	162	131	154	-29.5	0.085478	132	155	chr17_69615280_69476398_+138882-Akr1c12l1	null	-1.73493	3.24735e-06	0.000214079	down	Miranda_RNAhybrid	-20.48	161	117414	117437	-27.7	1	28680	28707
rno-miR-146b-5p	2.43814	5.54756e-28	9.15347e-26	up	Cmbl	-1.0222	1.89274e-05	0.000195838	down	protein-coding	rno:310201	carboxymethylenebutenolidase homolog (Pseudomonas)	Miranda_RNAhybrid	-24.89	172	287	312	-28.3	0.045799	289	313	chr17_69615280_69476398_+138882-Akr1c12l1	null	-1.73493	3.24735e-06	0.000214079	down	Miranda_RNAhybrid	-20.48	161	117414	117437	-27.7	1	28680	28707
rno-miR-146b-5p	2.43814	5.54756e-28	9.15347e-26	up	Mybl1	-1.83719	8.49801e-12	3.98502e-10	down	protein-coding	rno:297783	myeloblastosis oncogene-like 1	Miranda_RNAhybrid	-21.68	158	1475	1498	-25.8	0.837221	1476	1499	chr17_69615280_69476398_+138882-Akr1c12l1	null	-1.73493	3.24735e-06	0.000214079	down	Miranda_RNAhybrid	-20.48	161	117414	117437	-27.7	1	28680	28707
rno-miR-146b-5p	2.43814	5.54756e-28	9.15347e-26	up	Rgs6	-1.49829	0.0021306	0.0108041	down	protein-coding	rno:54295	regulator of G-protein signaling 6	Miranda_RNAhybrid	-21.61	159	532	559	-25.1	0.530832	532	559	chr17_69615280_69476398_+138882-Akr1c12l1	null	-1.73493	3.24735e-06	0.000214079	down	Miranda_RNAhybrid	-20.48	161	117414	117437	-27.7	1	28680	28707
rno-miR-219a-1-3p	-1.11255	5.48091e-05	0.000556523	down	LOC103693780	1.37747	5.27177e-08	1.07046e-06	up	protein-coding		2-oxoglutarate dehydrogenase, mitochondrial-like	Miranda_RNAhybrid	-23.23	151	1124	1145	-26.2	0.748199	1120	1146	chr1_203204475_201675503_+1528972-LOC691970	null	1.81682	3.39808e-06	0.000214079	up	Miranda_RNAhybrid	-25.47	164	492716	492735	-35.3	0.999941	825733	825753
rno-miR-219a-1-3p	-1.11255	5.48091e-05	0.000556523	down	LOC103693780	1.37747	5.27177e-08	1.07046e-06	up	protein-coding		2-oxoglutarate dehydrogenase, mitochondrial-like	Miranda_RNAhybrid	-23.23	151	1124	1145	-26.2	0.748199	1120	1146	chr18_15490831_15480332_+10499-B4galt6	null	9.07757	2.92824e-13	7.37916e-11	up	Miranda_RNAhybrid	-27.36	166	5677	5697	-32.5	0.486836	5677	5697
rno-miR-219a-1-3p	-1.11255	5.48091e-05	0.000556523	down	Camk1d	1.52701	1.05568e-09	3.15455e-08	up	protein-coding	rno:307124	calcium/calmodulin-dependent protein kinase ID	Miranda_RNAhybrid	-20.31	153	1725	1748	-28.2	0.665937	34	68	chr1_203204475_201675503_+1528972-LOC691970	null	1.81682	3.39808e-06	0.000214079	up	Miranda_RNAhybrid	-25.47	164	492716	492735	-35.3	0.999941	825733	825753
rno-miR-219a-1-3p	-1.11255	5.48091e-05	0.000556523	down	Camk1d	1.52701	1.05568e-09	3.15455e-08	up	protein-coding	rno:307124	calcium/calmodulin-dependent protein kinase ID	Miranda_RNAhybrid	-20.31	153	1725	1748	-28.2	0.665937	34	68	chr18_15490831_15480332_+10499-B4galt6	null	9.07757	2.92824e-13	7.37916e-11	up	Miranda_RNAhybrid	-27.36	166	5677	5697	-32.5	0.486836	5677	5697
rno-miR-219a-1-3p	-1.11255	5.48091e-05	0.000556523	down	Antxr2	1.00022	8.71644e-07	1.31895e-05	up	protein-coding	rno:305633	anthrax toxin receptor 2	Miranda_RNAhybrid	-21.79	152	985	1009	-29	0.349396	978	1010	chr1_203204475_201675503_+1528972-LOC691970	null	1.81682	3.39808e-06	0.000214079	up	Miranda_RNAhybrid	-25.47	164	492716	492735	-35.3	0.999941	825733	825753
rno-miR-219a-1-3p	-1.11255	5.48091e-05	0.000556523	down	Antxr2	1.00022	8.71644e-07	1.31895e-05	up	protein-coding	rno:305633	anthrax toxin receptor 2	Miranda_RNAhybrid	-21.79	152	985	1009	-29	0.349396	978	1010	chr18_15490831_15480332_+10499-B4galt6	null	9.07757	2.92824e-13	7.37916e-11	up	Miranda_RNAhybrid	-27.36	166	5677	5697	-32.5	0.486836	5677	5697
rno-miR-219a-1-3p	-1.11255	5.48091e-05	0.000556523	down	Antxr1	1.3419	8.40923e-07	1.2745e-05	up	protein-coding	rno:362393	anthrax toxin receptor 1	Miranda_RNAhybrid	-21.4	158	18	38	-25.5	0.708086	411	434	chr1_203204475_201675503_+1528972-LOC691970	null	1.81682	3.39808e-06	0.000214079	up	Miranda_RNAhybrid	-25.47	164	492716	492735	-35.3	0.999941	825733	825753
rno-miR-219a-1-3p	-1.11255	5.48091e-05	0.000556523	down	Antxr1	1.3419	8.40923e-07	1.2745e-05	up	protein-coding	rno:362393	anthrax toxin receptor 1	Miranda_RNAhybrid	-21.4	158	18	38	-25.5	0.708086	411	434	chr18_15490831_15480332_+10499-B4galt6	null	9.07757	2.92824e-13	7.37916e-11	up	Miranda_RNAhybrid	-27.36	166	5677	5697	-32.5	0.486836	5677	5697
rno-miR-219a-1-3p	-1.11255	5.48091e-05	0.000556523	down	Tnfrsf22	1.52454	0.00175995	0.00922311	up	protein-coding	rno:686008	tumor necrosis factor receptor superfamily, member 22	Miranda_RNAhybrid	-24.3	158	180	205	-28.2	0.031348	182	206	chr1_203204475_201675503_+1528972-LOC691970	null	1.81682	3.39808e-06	0.000214079	up	Miranda_RNAhybrid	-25.47	164	492716	492735	-35.3	0.999941	825733	825753
rno-miR-219a-1-3p	-1.11255	5.48091e-05	0.000556523	down	Tnfrsf22	1.52454	0.00175995	0.00922311	up	protein-coding	rno:686008	tumor necrosis factor receptor superfamily, member 22	Miranda_RNAhybrid	-24.3	158	180	205	-28.2	0.031348	182	206	chr18_15490831_15480332_+10499-B4galt6	null	9.07757	2.92824e-13	7.37916e-11	up	Miranda_RNAhybrid	-27.36	166	5677	5697	-32.5	0.486836	5677	5697
rno-miR-219a-1-3p	-1.11255	5.48091e-05	0.000556523	down	Adamts2	3.07187	3.77474e-20	6.6834e-18	up	protein-coding	rno:287899	ADAM metallopeptidase with thrombospondin type 1 motif, 2	Miranda_RNAhybrid	-22.89	154	164	184	-27.6	0.265818	164	184	chr1_203204475_201675503_+1528972-LOC691970	null	1.81682	3.39808e-06	0.000214079	up	Miranda_RNAhybrid	-25.47	164	492716	492735	-35.3	0.999941	825733	825753
rno-miR-219a-1-3p	-1.11255	5.48091e-05	0.000556523	down	Adamts2	3.07187	3.77474e-20	6.6834e-18	up	protein-coding	rno:287899	ADAM metallopeptidase with thrombospondin type 1 motif, 2	Miranda_RNAhybrid	-22.89	154	164	184	-27.6	0.265818	164	184	chr18_15490831_15480332_+10499-B4galt6	null	9.07757	2.92824e-13	7.37916e-11	up	Miranda_RNAhybrid	-27.36	166	5677	5697	-32.5	0.486836	5677	5697
rno-miR-219a-1-3p	-1.11255	5.48091e-05	0.000556523	down	LOC103689922	1.97674	0.0108066	0.0405489	up	protein-coding		homeobox protein Hox-A5	Miranda_RNAhybrid	-20.55	152	30	50	-27.1	0.305549	22	51	chr1_203204475_201675503_+1528972-LOC691970	null	1.81682	3.39808e-06	0.000214079	up	Miranda_RNAhybrid	-25.47	164	492716	492735	-35.3	0.999941	825733	825753
rno-miR-219a-1-3p	-1.11255	5.48091e-05	0.000556523	down	LOC103689922	1.97674	0.0108066	0.0405489	up	protein-coding		homeobox protein Hox-A5	Miranda_RNAhybrid	-20.55	152	30	50	-27.1	0.305549	22	51	chr18_15490831_15480332_+10499-B4galt6	null	9.07757	2.92824e-13	7.37916e-11	up	Miranda_RNAhybrid	-27.36	166	5677	5697	-32.5	0.486836	5677	5697
rno-miR-219a-1-3p	-1.11255	5.48091e-05	0.000556523	down	Natd1	1.9248	0.000254154	0.00183485	up	protein-coding	rno:363614	N-acetyltransferase domain containing 1	Miranda_RNAhybrid	-25.64	159	2555	2577	-28.8	0.549057	2554	2577	chr1_203204475_201675503_+1528972-LOC691970	null	1.81682	3.39808e-06	0.000214079	up	Miranda_RNAhybrid	-25.47	164	492716	492735	-35.3	0.999941	825733	825753
rno-miR-219a-1-3p	-1.11255	5.48091e-05	0.000556523	down	Natd1	1.9248	0.000254154	0.00183485	up	protein-coding	rno:363614	N-acetyltransferase domain containing 1	Miranda_RNAhybrid	-25.64	159	2555	2577	-28.8	0.549057	2554	2577	chr18_15490831_15480332_+10499-B4galt6	null	9.07757	2.92824e-13	7.37916e-11	up	Miranda_RNAhybrid	-27.36	166	5677	5697	-32.5	0.486836	5677	5697
rno-miR-219a-1-3p	-1.11255	5.48091e-05	0.000556523	down	Abcg1	1.5316	3.1822e-06	4.12923e-05	up	protein-coding	rno:85264	ATP-binding cassette, subfamily G (WHITE), member 1	Miranda_RNAhybrid	-22.96	160	3052	3073	-28	0.737316	1683	1717	chr1_203204475_201675503_+1528972-LOC691970	null	1.81682	3.39808e-06	0.000214079	up	Miranda_RNAhybrid	-25.47	164	492716	492735	-35.3	0.999941	825733	825753
rno-miR-219a-1-3p	-1.11255	5.48091e-05	0.000556523	down	Abcg1	1.5316	3.1822e-06	4.12923e-05	up	protein-coding	rno:85264	ATP-binding cassette, subfamily G (WHITE), member 1	Miranda_RNAhybrid	-22.96	160	3052	3073	-28	0.737316	1683	1717	chr18_15490831_15480332_+10499-B4galt6	null	9.07757	2.92824e-13	7.37916e-11	up	Miranda_RNAhybrid	-27.36	166	5677	5697	-32.5	0.486836	5677	5697
rno-miR-219a-1-3p	-1.11255	5.48091e-05	0.000556523	down	Sspn	1.28928	3.42886e-05	0.000326759	up	protein-coding	rno:500364	sarcospan	Miranda_RNAhybrid	-32.37	159	3661	3684	-33.3	0.167954	3661	3685	chr1_203204475_201675503_+1528972-LOC691970	null	1.81682	3.39808e-06	0.000214079	up	Miranda_RNAhybrid	-25.47	164	492716	492735	-35.3	0.999941	825733	825753
rno-miR-219a-1-3p	-1.11255	5.48091e-05	0.000556523	down	Sspn	1.28928	3.42886e-05	0.000326759	up	protein-coding	rno:500364	sarcospan	Miranda_RNAhybrid	-32.37	159	3661	3684	-33.3	0.167954	3661	3685	chr18_15490831_15480332_+10499-B4galt6	null	9.07757	2.92824e-13	7.37916e-11	up	Miranda_RNAhybrid	-27.36	166	5677	5697	-32.5	0.486836	5677	5697
rno-miR-219a-1-3p	-1.11255	5.48091e-05	0.000556523	down	Atp10d	1.2571	1.72412e-10	6.08256e-09	up	protein-coding	rno:360932	ATPase, class V, type 10D	Miranda_RNAhybrid	-21.7	151	711	737	-25.6	0.730837	712	737	chr1_203204475_201675503_+1528972-LOC691970	null	1.81682	3.39808e-06	0.000214079	up	Miranda_RNAhybrid	-25.47	164	492716	492735	-35.3	0.999941	825733	825753
rno-miR-219a-1-3p	-1.11255	5.48091e-05	0.000556523	down	Atp10d	1.2571	1.72412e-10	6.08256e-09	up	protein-coding	rno:360932	ATPase, class V, type 10D	Miranda_RNAhybrid	-21.7	151	711	737	-25.6	0.730837	712	737	chr18_15490831_15480332_+10499-B4galt6	null	9.07757	2.92824e-13	7.37916e-11	up	Miranda_RNAhybrid	-27.36	166	5677	5697	-32.5	0.486836	5677	5697
rno-miR-219a-1-3p	-1.11255	5.48091e-05	0.000556523	down	Dnah5	4.6353	3.70505e-12	1.82792e-10	up	protein-coding	rno:294854	dynein, axonemal, heavy chain 5	Miranda_RNAhybrid	-20.07	158	482	504	-25.5	0.852051	477	504	chr1_203204475_201675503_+1528972-LOC691970	null	1.81682	3.39808e-06	0.000214079	up	Miranda_RNAhybrid	-25.47	164	492716	492735	-35.3	0.999941	825733	825753
rno-miR-219a-1-3p	-1.11255	5.48091e-05	0.000556523	down	Dnah5	4.6353	3.70505e-12	1.82792e-10	up	protein-coding	rno:294854	dynein, axonemal, heavy chain 5	Miranda_RNAhybrid	-20.07	158	482	504	-25.5	0.852051	477	504	chr18_15490831_15480332_+10499-B4galt6	null	9.07757	2.92824e-13	7.37916e-11	up	Miranda_RNAhybrid	-27.36	166	5677	5697	-32.5	0.486836	5677	5697
rno-miR-219a-1-3p	-1.11255	5.48091e-05	0.000556523	down	LOC103693084	1.36386	1.59575e-09	4.48539e-08	up	protein-coding		uncharacterized LOC103693084	Miranda_RNAhybrid	-25.61	155	1115	1137	-33.1	0.342417	1112	1138	chr1_203204475_201675503_+1528972-LOC691970	null	1.81682	3.39808e-06	0.000214079	up	Miranda_RNAhybrid	-25.47	164	492716	492735	-35.3	0.999941	825733	825753
rno-miR-219a-1-3p	-1.11255	5.48091e-05	0.000556523	down	LOC103693084	1.36386	1.59575e-09	4.48539e-08	up	protein-coding		uncharacterized LOC103693084	Miranda_RNAhybrid	-25.61	155	1115	1137	-33.1	0.342417	1112	1138	chr18_15490831_15480332_+10499-B4galt6	null	9.07757	2.92824e-13	7.37916e-11	up	Miranda_RNAhybrid	-27.36	166	5677	5697	-32.5	0.486836	5677	5697
rno-miR-219a-1-3p	-1.11255	5.48091e-05	0.000556523	down	Nlrp12	3.54894	0.000643993	0.00398577	up	protein-coding	rno:292541	NLR family, pyrin domain containing 12	Miranda_RNAhybrid	-21.02	162	391	412	-32.8	0.109664	376	412	chr1_203204475_201675503_+1528972-LOC691970	null	1.81682	3.39808e-06	0.000214079	up	Miranda_RNAhybrid	-25.47	164	492716	492735	-35.3	0.999941	825733	825753
rno-miR-219a-1-3p	-1.11255	5.48091e-05	0.000556523	down	Nlrp12	3.54894	0.000643993	0.00398577	up	protein-coding	rno:292541	NLR family, pyrin domain containing 12	Miranda_RNAhybrid	-21.02	162	391	412	-32.8	0.109664	376	412	chr18_15490831_15480332_+10499-B4galt6	null	9.07757	2.92824e-13	7.37916e-11	up	Miranda_RNAhybrid	-27.36	166	5677	5697	-32.5	0.486836	5677	5697
rno-miR-219a-1-3p	-1.11255	5.48091e-05	0.000556523	down	Slc18a2	2.90022	0.00710113	0.0288322	up	protein-coding	rno:25549	solute carrier family 18 (vesicular monoamine transporter), member 2	Miranda_RNAhybrid	-30.37	157	1537	1562	-31	0.188382	1538	1563	chr1_203204475_201675503_+1528972-LOC691970	null	1.81682	3.39808e-06	0.000214079	up	Miranda_RNAhybrid	-25.47	164	492716	492735	-35.3	0.999941	825733	825753
rno-miR-219a-1-3p	-1.11255	5.48091e-05	0.000556523	down	Slc18a2	2.90022	0.00710113	0.0288322	up	protein-coding	rno:25549	solute carrier family 18 (vesicular monoamine transporter), member 2	Miranda_RNAhybrid	-30.37	157	1537	1562	-31	0.188382	1538	1563	chr18_15490831_15480332_+10499-B4galt6	null	9.07757	2.92824e-13	7.37916e-11	up	Miranda_RNAhybrid	-27.36	166	5677	5697	-32.5	0.486836	5677	5697
rno-miR-219a-1-3p	-1.11255	5.48091e-05	0.000556523	down	Ntng1	2.71942	0.000301823	0.00211622	up	protein-coding	rno:295382	netrin G1	Miranda_RNAhybrid	-23.21	162	3166	3188	-26.4	0.92644	3164	3189	chr1_203204475_201675503_+1528972-LOC691970	null	1.81682	3.39808e-06	0.000214079	up	Miranda_RNAhybrid	-25.47	164	492716	492735	-35.3	0.999941	825733	825753
rno-miR-219a-1-3p	-1.11255	5.48091e-05	0.000556523	down	Ntng1	2.71942	0.000301823	0.00211622	up	protein-coding	rno:295382	netrin G1	Miranda_RNAhybrid	-23.21	162	3166	3188	-26.4	0.92644	3164	3189	chr18_15490831_15480332_+10499-B4galt6	null	9.07757	2.92824e-13	7.37916e-11	up	Miranda_RNAhybrid	-27.36	166	5677	5697	-32.5	0.486836	5677	5697
rno-miR-322-5p	1.05607	4.58963e-08	8.18691e-07	up	Bai1	-1.55497	3.06068e-05	0.000296142	down	protein-coding	rno:362931	brain-specific angiogenesis inhibitor 1	Miranda_RNAhybrid	-25.66	164	27	48	-28.9	0.03562	27	48	chr17_69615280_69476398_+138882-Akr1c12l1	null	-1.73493	3.24735e-06	0.000214079	down	Miranda_RNAhybrid	-20.77	159	57047	57069	-27.1	1	57043	57070
rno-miR-322-5p	1.05607	4.58963e-08	8.18691e-07	up	Uqcrb	-1.07696	2.83069e-08	6.10095e-07	down	protein-coding	rno:362897	ubiquinol-cytochrome c reductase binding protein	Miranda_RNAhybrid	-20.83	159	213	237	-26.4	0.157131	212	237	chr17_69615280_69476398_+138882-Akr1c12l1	null	-1.73493	3.24735e-06	0.000214079	down	Miranda_RNAhybrid	-20.77	159	57047	57069	-27.1	1	57043	57070
rno-miR-322-5p	1.05607	4.58963e-08	8.18691e-07	up	Pklr	-1.59113	2.06904e-11	8.78878e-10	down	protein-coding	rno:24651	pyruvate kinase, liver and RBC	Miranda_RNAhybrid	-22.05	161	1153	1176	-26	0.377786	1146	1177	chr17_69615280_69476398_+138882-Akr1c12l1	null	-1.73493	3.24735e-06	0.000214079	down	Miranda_RNAhybrid	-20.77	159	57047	57069	-27.1	1	57043	57070
rno-miR-322-5p	1.05607	4.58963e-08	8.18691e-07	up	Tdrd9	-1.97626	7.73549e-07	1.18913e-05	down	protein-coding	rno:299343	tudor domain containing 9	Miranda_RNAhybrid	-25.11	176	467	488	-31.3	0.007896	466	488	chr17_69615280_69476398_+138882-Akr1c12l1	null	-1.73493	3.24735e-06	0.000214079	down	Miranda_RNAhybrid	-20.77	159	57047	57069	-27.1	1	57043	57070
rno-miR-322-5p	1.05607	4.58963e-08	8.18691e-07	up	Bfsp2	-3.09581	2.15168e-08	4.78447e-07	down	protein-coding		beaded filament structural protein 2, phakinin	Miranda_RNAhybrid	-20.27	163	76	97	-25.7	0.044799	58	98	chr17_69615280_69476398_+138882-Akr1c12l1	null	-1.73493	3.24735e-06	0.000214079	down	Miranda_RNAhybrid	-20.77	159	57047	57069	-27.1	1	57043	57070
rno-miR-3120	1.91149	2.74795e-22	1.81365e-20	up	Cnpy1	-1.85634	8.72067e-22	2.06516e-19	down	protein-coding	rno:685001	canopy FGF signaling regulator 1	Miranda_RNAhybrid	-21.22	161	2125	2147	-25.4	0.808812	2119	2147	chr17_69615280_69476398_+138882-Akr1c12l1	null	-1.73493	3.24735e-06	0.000214079	down	Miranda_RNAhybrid	-22.03	163	23259	23279	-30	0.999522	138	181
rno-miR-3120	1.91149	2.74795e-22	1.81365e-20	up	Etnppl	-1.27263	1.37283e-14	1.03207e-12	down	protein-coding	rno:687071	ethanolamine-phosphate phospho-lyase	Miranda_RNAhybrid	-21.63	156	557	575	-27.7	0.497384	557	575	chr17_69615280_69476398_+138882-Akr1c12l1	null	-1.73493	3.24735e-06	0.000214079	down	Miranda_RNAhybrid	-22.03	163	23259	23279	-30	0.999522	138	181
rno-miR-3120	1.91149	2.74795e-22	1.81365e-20	up	Gclc	-1.9406	1.21507e-14	9.24481e-13	down	protein-coding	rno:25283	glutamate-cysteine ligase, catalytic subunit	Miranda_RNAhybrid	-22.52	164	400	420	-25.6	0.43286	392	421	chr17_69615280_69476398_+138882-Akr1c12l1	null	-1.73493	3.24735e-06	0.000214079	down	Miranda_RNAhybrid	-22.03	163	23259	23279	-30	0.999522	138	181
rno-miR-3120	1.91149	2.74795e-22	1.81365e-20	up	Slc5a9	-1.41126	6.44617e-05	0.000562259	down	protein-coding	rno:366441	solute carrier family 5 (sodium/sugar cotransporter), member 9	Miranda_RNAhybrid	-21.43	162	73	94	-25.4	0.533374	71	95	chr17_69615280_69476398_+138882-Akr1c12l1	null	-1.73493	3.24735e-06	0.000214079	down	Miranda_RNAhybrid	-22.03	163	23259	23279	-30	0.999522	138	181
rno-miR-3120	1.91149	2.74795e-22	1.81365e-20	up	Dpys	-1.30484	3.53064e-09	9.26426e-08	down	protein-coding	rno:65135	dihydropyrimidinase	Miranda_RNAhybrid	-20.59	157	178	197	-29.5	0.021431	168	198	chr17_69615280_69476398_+138882-Akr1c12l1	null	-1.73493	3.24735e-06	0.000214079	down	Miranda_RNAhybrid	-22.03	163	23259	23279	-30	0.999522	138	181
rno-miR-3120	1.91149	2.74795e-22	1.81365e-20	up	LOC102556447	-1.56676	2.45593e-05	0.0002436	down	protein-coding		rho guanine nucleotide exchange factor 38-like	Miranda_RNAhybrid	-25.6	166	751	772	-31.7	0.03674	331	368	chr17_69615280_69476398_+138882-Akr1c12l1	null	-1.73493	3.24735e-06	0.000214079	down	Miranda_RNAhybrid	-22.03	163	23259	23279	-30	0.999522	138	181
rno-miR-3120	1.91149	2.74795e-22	1.81365e-20	up	B3galt5	-1.03775	1.63451e-08	3.72634e-07	down	protein-coding	rno:288161	UDP-Gal:betaGlcNAc beta 1,3-galactosyltransferase, polypeptide 5	Miranda_RNAhybrid	-23.84	173	1836	1856	-30.3	0.273119	1835	1856	chr17_69615280_69476398_+138882-Akr1c12l1	null	-1.73493	3.24735e-06	0.000214079	down	Miranda_RNAhybrid	-22.03	163	23259	23279	-30	0.999522	138	181
rno-miR-3120	1.91149	2.74795e-22	1.81365e-20	up	LOC102552055	-2.55174	0.00060572	0.00378226	down	protein-coding		angiopoietin-related protein 7-like	Miranda_RNAhybrid	-23.1	158	489	514	-27.6	0.076782	489	514	chr17_69615280_69476398_+138882-Akr1c12l1	null	-1.73493	3.24735e-06	0.000214079	down	Miranda_RNAhybrid	-22.03	163	23259	23279	-30	0.999522	138	181
rno-miR-3120	1.91149	2.74795e-22	1.81365e-20	up	Vstm2a	-1.84599	0.00166681	0.00884531	down	protein-coding	rno:689106	V-set and transmembrane domain containing 2A	Miranda_RNAhybrid	-21.43	157	896	916	-28.6	0.469801	883	917	chr17_69615280_69476398_+138882-Akr1c12l1	null	-1.73493	3.24735e-06	0.000214079	down	Miranda_RNAhybrid	-22.03	163	23259	23279	-30	0.999522	138	181
rno-miR-3120	1.91149	2.74795e-22	1.81365e-20	up	Slc6a17	-1.61478	5.46144e-21	1.12464e-18	down	protein-coding	rno:613226	solute carrier family 6 (neutral amino acid transporter), member 17	Miranda_RNAhybrid	-27.88	170	2345	2367	-31.2	0.184371	2343	2368	chr17_69615280_69476398_+138882-Akr1c12l1	null	-1.73493	3.24735e-06	0.000214079	down	Miranda_RNAhybrid	-22.03	163	23259	23279	-30	0.999522	138	181
rno-miR-3120	1.91149	2.74795e-22	1.81365e-20	up	Adra2b	-1.01639	4.94607e-05	0.000447271	down	protein-coding	rno:24174	adrenoceptor alpha 2B	Miranda_RNAhybrid	-23.07	162	462	483	-26.6	0.584777	466	484	chr17_69615280_69476398_+138882-Akr1c12l1	null	-1.73493	3.24735e-06	0.000214079	down	Miranda_RNAhybrid	-22.03	163	23259	23279	-30	0.999522	138	181
rno-miR-489-3p	-1.14165	0.00292379	0.0173847	down	Zfp354c	1.04167	3.5669e-06	4.57884e-05	up	protein-coding	rno:78972	zinc finger protein 354C	Miranda_RNAhybrid	-22.49	169	1094	1116	-25.1	0.915744	1308	1338	chr1_203204475_201675503_+1528972-LOC691970	null	1.81682	3.39808e-06	0.000214079	up	Miranda_RNAhybrid	-26	173	41568	41589	-32.1	1	251648	251676
rno-miR-489-3p	-1.14165	0.00292379	0.0173847	down	Sulf1	1.89053	5.10754e-12	2.44968e-10	up	protein-coding	rno:171396	sulfatase 1	Miranda_RNAhybrid	-24.98	162	1302	1322	-28.5	0.178902	1301	1323	chr1_203204475_201675503_+1528972-LOC691970	null	1.81682	3.39808e-06	0.000214079	up	Miranda_RNAhybrid	-26	173	41568	41589	-32.1	1	251648	251676
rno-miR-489-3p	-1.14165	0.00292379	0.0173847	down	Ltbp4	1.34525	8.61139e-15	6.7137e-13	up	protein-coding	rno:292734	latent transforming growth factor beta binding protein 4	Miranda_RNAhybrid	-23.85	161	75	98	-26.8	0.031871	75	98	chr1_203204475_201675503_+1528972-LOC691970	null	1.81682	3.39808e-06	0.000214079	up	Miranda_RNAhybrid	-26	173	41568	41589	-32.1	1	251648	251676
rno-miR-203a-5p	-1.50537	1.00545e-13	3.16e-12	down	Chp2	2.63369	3.19624e-05	0.000306908	up	protein-coding	rno:308965	calcineurin-like EF hand protein 2	Miranda_RNAhybrid	-20.81	169	396	416	-27.2	0.070941	396	416	chr1_203204475_201675503_+1528972-LOC691970	null	1.81682	3.39808e-06	0.000214079	up	Miranda_RNAhybrid	-23.31	170	66759	66779	-29.8	1	723559	723580
rno-miR-203a-5p	-1.50537	1.00545e-13	3.16e-12	down	Rspo4	5.61039	0.00910478	0.0352885	up	protein-coding	rno:499918	R-spondin 4	Miranda_RNAhybrid	-21.16	169	1567	1588	-26.6	0.395332	1559	1588	chr1_203204475_201675503_+1528972-LOC691970	null	1.81682	3.39808e-06	0.000214079	up	Miranda_RNAhybrid	-23.31	170	66759	66779	-29.8	1	723559	723580
rno-miR-203a-5p	-1.50537	1.00545e-13	3.16e-12	down	Hebp2	1.22252	0.00173233	0.0091113	up	protein-coding	rno:308632	heme binding protein 2	Miranda_RNAhybrid	-21.09	161	1280	1300	-27.2	0.259637	1277	1301	chr1_203204475_201675503_+1528972-LOC691970	null	1.81682	3.39808e-06	0.000214079	up	Miranda_RNAhybrid	-23.31	170	66759	66779	-29.8	1	723559	723580
rno-miR-203a-5p	-1.50537	1.00545e-13	3.16e-12	down	C2	2.75782	1.531e-19	2.50042e-17	up	protein-coding	rno:24231	complement component 2	Miranda_RNAhybrid	-23.08	153	109	130	-25.9	0.031717	111	131	chr1_203204475_201675503_+1528972-LOC691970	null	1.81682	3.39808e-06	0.000214079	up	Miranda_RNAhybrid	-23.31	170	66759	66779	-29.8	1	723559	723580
rno-miR-196c-3p	-1.62791	0.000141287	0.00129513	down	RGD1563888	1.34052	5.33245e-08	1.08162e-06	up	protein-coding	rno:360692	similar to DNA segment, Chr 16, ERATO Doi 472, expressed	Miranda_RNAhybrid	-24.07	163	2876	2897	-30.8	0.239905	2874	2897	chr1_203204475_201675503_+1528972-LOC691970	null	1.81682	3.39808e-06	0.000214079	up	Miranda_RNAhybrid	-22.43	164	1053638	1053657	-28.2	1	191987	192010
rno-miR-196c-3p	-1.62791	0.000141287	0.00129513	down	Wt1	1.17529	0.000110259	0.000899978	up	protein-coding	rno:24883	Wilms tumor 1	Miranda_RNAhybrid	-22.48	161	1018	1039	-25.2	0.598896	1019	1040	chr1_203204475_201675503_+1528972-LOC691970	null	1.81682	3.39808e-06	0.000214079	up	Miranda_RNAhybrid	-22.43	164	1053638	1053657	-28.2	1	191987	192010
rno-miR-212-5p	2.18323	2.63112e-07	4.13461e-06	up	Tsku	-1.61714	1.62654e-12	8.46562e-11	down	protein-coding	rno:308843	tsukushi, small leucine rich proteoglycan	Miranda_RNAhybrid	-22.7	151	120	141	-28	0.350057	105	141	chr3_117494031_117438936_+55095-Slc12a1	null	-1.73699	9.48535e-05	0.00478061	down	Miranda_RNAhybrid	-20.27	155	1708	1730	-28.6	0.4665	1700	1730
rno-miR-212-5p	2.18323	2.63112e-07	4.13461e-06	up	Fabp3	-1.42581	3.1712e-08	6.76559e-07	down	protein-coding	rno:79131	fatty acid binding protein 3, muscle and heart	Miranda_RNAhybrid	-21.26	158	203	226	-26.9	0.058511	193	226	chr3_117494031_117438936_+55095-Slc12a1	null	-1.73699	9.48535e-05	0.00478061	down	Miranda_RNAhybrid	-20.27	155	1708	1730	-28.6	0.4665	1700	1730
rno-miR-212-5p	2.18323	2.63112e-07	4.13461e-06	up	Hspb6	-1.12298	4.95772e-05	0.000448111	down	protein-coding	rno:192245	heat shock protein, alpha-crystallin-related, B6	Miranda_RNAhybrid	-23.95	165	250	273	-30.8	0.059137	236	273	chr3_117494031_117438936_+55095-Slc12a1	null	-1.73699	9.48535e-05	0.00478061	down	Miranda_RNAhybrid	-20.27	155	1708	1730	-28.6	0.4665	1700	1730
rno-miR-212-5p	2.18323	2.63112e-07	4.13461e-06	up	Pim3	-1.68547	2.36481e-16	2.28578e-14	down	protein-coding	rno:64534	Pim-3 proto-oncogene, serine/threonine kinase	Miranda_RNAhybrid	-21.38	152	582	608	-28	0.246584	584	608	chr3_117494031_117438936_+55095-Slc12a1	null	-1.73699	9.48535e-05	0.00478061	down	Miranda_RNAhybrid	-20.27	155	1708	1730	-28.6	0.4665	1700	1730
rno-miR-212-5p	2.18323	2.63112e-07	4.13461e-06	up	RGD1562392	-1.7316	1.10909e-05	0.000122804	down	protein-coding	rno:367201	similar to Sulfotransferase K1 (rSULT1C2)	Miranda_RNAhybrid	-20.71	157	61	87	-25.3	0.871916	905	935	chr3_117494031_117438936_+55095-Slc12a1	null	-1.73699	9.48535e-05	0.00478061	down	Miranda_RNAhybrid	-20.27	155	1708	1730	-28.6	0.4665	1700	1730
rno-miR-212-5p	2.18323	2.63112e-07	4.13461e-06	up	LOC498222	-1.2212	2.76731e-08	6.00526e-07	down	protein-coding	rno:498222	similar to specifically androgen-regulated protein	Miranda_RNAhybrid	-21.92	157	484	507	-27.1	0.25735	494	507	chr3_117494031_117438936_+55095-Slc12a1	null	-1.73699	9.48535e-05	0.00478061	down	Miranda_RNAhybrid	-20.27	155	1708	1730	-28.6	0.4665	1700	1730
rno-miR-212-5p	2.18323	2.63112e-07	4.13461e-06	up	Slc25a25	-1.69489	3.39773e-06	4.38189e-05	down	protein-coding	rno:246771	solute carrier family 25 (mitochondrial carrier, phosphate carrier), member 25	Miranda_RNAhybrid	-23.67	162	919	942	-28.8	0.312829	910	942	chr3_117494031_117438936_+55095-Slc12a1	null	-1.73699	9.48535e-05	0.00478061	down	Miranda_RNAhybrid	-20.27	155	1708	1730	-28.6	0.4665	1700	1730
rno-miR-212-5p	2.18323	2.63112e-07	4.13461e-06	up	Bfsp2	-3.09581	2.15168e-08	4.78447e-07	down	protein-coding		beaded filament structural protein 2, phakinin	Miranda_RNAhybrid	-22.12	161	172	197	-26.3	0.080888	170	197	chr3_117494031_117438936_+55095-Slc12a1	null	-1.73699	9.48535e-05	0.00478061	down	Miranda_RNAhybrid	-20.27	155	1708	1730	-28.6	0.4665	1700	1730
rno-miR-212-5p	2.18323	2.63112e-07	4.13461e-06	up	Anks4b	-1.01808	7.82594e-07	1.20148e-05	down	protein-coding	rno:687561	ankyrin repeat and sterile alpha motif domain containing 4B	Miranda_RNAhybrid	-22.52	154	614	638	-30.7	0.052703	17	38	chr3_117494031_117438936_+55095-Slc12a1	null	-1.73699	9.48535e-05	0.00478061	down	Miranda_RNAhybrid	-20.27	155	1708	1730	-28.6	0.4665	1700	1730
rno-miR-212-5p	2.18323	2.63112e-07	4.13461e-06	up	RGD1559960	-1.47621	1.14634e-07	2.16525e-06	down	protein-coding	rno:501084	similar to Sulfotransferase K1 (rSULT1C2)	Miranda_RNAhybrid	-22.64	157	69	95	-25.8	0.766772	68	95	chr3_117494031_117438936_+55095-Slc12a1	null	-1.73699	9.48535e-05	0.00478061	down	Miranda_RNAhybrid	-20.27	155	1708	1730	-28.6	0.4665	1700	1730
rno-miR-212-5p	2.18323	2.63112e-07	4.13461e-06	up	Myom3	-1.56593	0.00685648	0.0280674	down	protein-coding		myomesin 3	Miranda_RNAhybrid	-21.53	156	39	60	-27.1	0.097318	35	60	chr3_117494031_117438936_+55095-Slc12a1	null	-1.73699	9.48535e-05	0.00478061	down	Miranda_RNAhybrid	-20.27	155	1708	1730	-28.6	0.4665	1700	1730
rno-miR-212-5p	2.18323	2.63112e-07	4.13461e-06	up	Klhdc7a	-1.02671	0.000123006	0.000985766	down	protein-coding	rno:298590	kelch domain containing 7A	Miranda_RNAhybrid	-20.45	151	340	364	-28.9	0.416642	328	354	chr3_117494031_117438936_+55095-Slc12a1	null	-1.73699	9.48535e-05	0.00478061	down	Miranda_RNAhybrid	-20.27	155	1708	1730	-28.6	0.4665	1700	1730
rno-miR-212-5p	2.18323	2.63112e-07	4.13461e-06	up	Slc38a3	-1.29339	2.06372e-12	1.04818e-10	down	protein-coding	rno:252919	solute carrier family 38, member 3	Miranda_RNAhybrid	-21.33	155	162	185	-28.7	0.138651	157	185	chr3_117494031_117438936_+55095-Slc12a1	null	-1.73699	9.48535e-05	0.00478061	down	Miranda_RNAhybrid	-20.27	155	1708	1730	-28.6	0.4665	1700	1730
rno-miR-212-5p	2.18323	2.63112e-07	4.13461e-06	up	Cdh20	-2.08523	7.19993e-05	0.000618619	down	protein-coding	rno:363948	cadherin 20	Miranda_RNAhybrid	-22.54	158	1	21	-26.5	0.002596	1	22	chr3_117494031_117438936_+55095-Slc12a1	null	-1.73699	9.48535e-05	0.00478061	down	Miranda_RNAhybrid	-20.27	155	1708	1730	-28.6	0.4665	1700	1730
rno-miR-212-5p	2.18323	2.63112e-07	4.13461e-06	up	LOC100910526	-1.12456	0.0100638	0.0382925	down	protein-coding		sulfotransferase 1C2-like	Miranda_RNAhybrid	-20.71	157	61	87	-25.3	0.875753	905	935	chr3_117494031_117438936_+55095-Slc12a1	null	-1.73699	9.48535e-05	0.00478061	down	Miranda_RNAhybrid	-20.27	155	1708	1730	-28.6	0.4665	1700	1730
rno-miR-212-5p	2.18323	2.63112e-07	4.13461e-06	up	Agmat	-1.07915	2.1195e-07	3.7492e-06	down	protein-coding	rno:298607	agmatine ureohydrolase (agmatinase)	Miranda_RNAhybrid	-27.51	169	58	81	-29.6	0.045224	50	81	chr3_117494031_117438936_+55095-Slc12a1	null	-1.73699	9.48535e-05	0.00478061	down	Miranda_RNAhybrid	-20.27	155	1708	1730	-28.6	0.4665	1700	1730
rno-miR-212-5p	2.18323	2.63112e-07	4.13461e-06	up	Bcl6	-1.44153	4.16998e-10	1.34813e-08	down	protein-coding	rno:303836	B-cell CLL/lymphoma 6	Miranda_RNAhybrid	-27.88	157	152	177	-33.2	0.030277	152	177	chr3_117494031_117438936_+55095-Slc12a1	null	-1.73699	9.48535e-05	0.00478061	down	Miranda_RNAhybrid	-20.27	155	1708	1730	-28.6	0.4665	1700	1730
rno-miR-212-5p	2.18323	2.63112e-07	4.13461e-06	up	Sult1c2a	-1.49708	1.23512e-08	2.89954e-07	down	protein-coding	rno:316153	sulfotransferase family, cytosolic, 1C, member 2a	Miranda_RNAhybrid	-23.29	157	69	95	-26.5	0.73014	68	95	chr3_117494031_117438936_+55095-Slc12a1	null	-1.73699	9.48535e-05	0.00478061	down	Miranda_RNAhybrid	-20.27	155	1708	1730	-28.6	0.4665	1700	1730
rno-miR-212-5p	2.18323	2.63112e-07	4.13461e-06	up	Cit	-1.07657	0.00167263	0.00886131	down	protein-coding	rno:83620	citron rho-interacting serine/threonine kinase	Miranda_RNAhybrid	-20.06	155	146	171	-25.4	0.340026	149	171	chr3_117494031_117438936_+55095-Slc12a1	null	-1.73699	9.48535e-05	0.00478061	down	Miranda_RNAhybrid	-20.27	155	1708	1730	-28.6	0.4665	1700	1730
rno-miR-212-5p	2.18323	2.63112e-07	4.13461e-06	up	Sult1c2	-1.4263	0.000184532	0.00139448	down	protein-coding	rno:171072	sulfotransferase family, cytosolic, 1C, member 2	Miranda_RNAhybrid	-20.71	157	61	87	-25.3	0.873301	905	935	chr3_117494031_117438936_+55095-Slc12a1	null	-1.73699	9.48535e-05	0.00478061	down	Miranda_RNAhybrid	-20.27	155	1708	1730	-28.6	0.4665	1700	1730
rno-miR-212-5p	2.18323	2.63112e-07	4.13461e-06	up	Tmem72	-1.45037	3.30251e-22	8.112e-20	down	protein-coding	rno:362424	transmembrane protein 72	Miranda_RNAhybrid	-21.5	158	1737	1760	-29.6	0.315681	1410	1436	chr3_117494031_117438936_+55095-Slc12a1	null	-1.73699	9.48535e-05	0.00478061	down	Miranda_RNAhybrid	-20.27	155	1708	1730	-28.6	0.4665	1700	1730
rno-miR-346	1.61683	0.00568796	0.0307596	up	Bcl6	-1.44153	4.16998e-10	1.34813e-08	down	protein-coding	rno:303836	B-cell CLL/lymphoma 6	Miranda_RNAhybrid	-21.9	153	554	578	-31.1	0.094059	856	894	chr17_69615280_69476398_+138882-Akr1c12l1	null	-1.73493	3.24735e-06	0.000214079	down	Miranda_RNAhybrid	-25.65	157	51420	51442	-37.2	0.749489	14024	14045
rno-miR-346	1.61683	0.00568796	0.0307596	up	Csad	-1.7314	4.79716e-09	1.2298e-07	down	protein-coding	rno:60356	cysteine sulfinic acid decarboxylase	Miranda_RNAhybrid	-30.16	162	223	243	-34.1	0.008935	224	244	chr17_69615280_69476398_+138882-Akr1c12l1	null	-1.73493	3.24735e-06	0.000214079	down	Miranda_RNAhybrid	-25.65	157	51420	51442	-37.2	0.749489	14024	14045
rno-miR-346	1.61683	0.00568796	0.0307596	up	Gramd1b	-1.32742	5.81531e-07	9.27366e-06	down	protein-coding	rno:300644	GRAM domain containing 1B	Miranda_RNAhybrid	-21.58	152	1431	1455	-32.7	0.27262	619	660	chr17_69615280_69476398_+138882-Akr1c12l1	null	-1.73493	3.24735e-06	0.000214079	down	Miranda_RNAhybrid	-25.65	157	51420	51442	-37.2	0.749489	14024	14045
rno-miR-346	1.61683	0.00568796	0.0307596	up	Cndp2	-1.36698	2.79192e-09	7.56696e-08	down	protein-coding	rno:291394	CNDP dipeptidase 2 (metallopeptidase M20 family)	Miranda_RNAhybrid	-28.08	164	102	123	-30.3	0.055174	106	124	chr17_69615280_69476398_+138882-Akr1c12l1	null	-1.73493	3.24735e-06	0.000214079	down	Miranda_RNAhybrid	-25.65	157	51420	51442	-37.2	0.749489	14024	14045
rno-miR-346	1.61683	0.00568796	0.0307596	up	LOC102550988	-2.861	3.26713e-08	6.93899e-07	down	protein-coding		isopentenyl-diphosphate delta-isomerase 2-like	Miranda_RNAhybrid	-21.98	157	40	64	-34.6	0.011923	552	578	chr17_69615280_69476398_+138882-Akr1c12l1	null	-1.73493	3.24735e-06	0.000214079	down	Miranda_RNAhybrid	-25.65	157	51420	51442	-37.2	0.749489	14024	14045
rno-miR-346	1.61683	0.00568796	0.0307596	up	Ttc21a	-1.21584	0.00040807	0.00272887	down	protein-coding		tetratricopeptide repeat domain 21A	Miranda_RNAhybrid	-20.19	152	60	81	-25.6	0.022726	33	81	chr17_69615280_69476398_+138882-Akr1c12l1	null	-1.73493	3.24735e-06	0.000214079	down	Miranda_RNAhybrid	-25.65	157	51420	51442	-37.2	0.749489	14024	14045
rno-miR-346	1.61683	0.00568796	0.0307596	up	Smim24	-1.01459	2.55405e-05	0.00025175	down	protein-coding	rno:100366121	small integral membrane protein 24	Miranda_RNAhybrid	-31.18	163	496	520	-39.4	0.000861	497	521	chr17_69615280_69476398_+138882-Akr1c12l1	null	-1.73493	3.24735e-06	0.000214079	down	Miranda_RNAhybrid	-25.65	157	51420	51442	-37.2	0.749489	14024	14045
rno-miR-346	1.61683	0.00568796	0.0307596	up	Kif5c	-2.36474	0.00125425	0.0069867	down	protein-coding	rno:311024	kinesin family member 5C	Miranda_RNAhybrid	-26.06	166	3586	3608	-32.2	0.246774	3583	3608	chr17_69615280_69476398_+138882-Akr1c12l1	null	-1.73493	3.24735e-06	0.000214079	down	Miranda_RNAhybrid	-25.65	157	51420	51442	-37.2	0.749489	14024	14045
rno-miR-346	1.61683	0.00568796	0.0307596	up	Cnpy1	-1.85634	8.72067e-22	2.06516e-19	down	protein-coding	rno:685001	canopy FGF signaling regulator 1	Miranda_RNAhybrid	-26.13	155	1502	1526	-30.9	0.270416	1516	1539	chr17_69615280_69476398_+138882-Akr1c12l1	null	-1.73493	3.24735e-06	0.000214079	down	Miranda_RNAhybrid	-25.65	157	51420	51442	-37.2	0.749489	14024	14045
rno-miR-346	1.61683	0.00568796	0.0307596	up	Gfra1	-1.34914	1.97069e-09	5.46627e-08	down	protein-coding	rno:25454	GDNF family receptor alpha 1	Miranda_RNAhybrid	-23.92	151	455	476	-36	0.068589	443	476	chr17_69615280_69476398_+138882-Akr1c12l1	null	-1.73493	3.24735e-06	0.000214079	down	Miranda_RNAhybrid	-25.65	157	51420	51442	-37.2	0.749489	14024	14045
rno-miR-346	1.61683	0.00568796	0.0307596	up	Slc6a17	-1.61478	5.46144e-21	1.12464e-18	down	protein-coding	rno:613226	solute carrier family 6 (neutral amino acid transporter), member 17	Miranda_RNAhybrid	-28.11	163	2701	2725	-32.2	0.251314	389	425	chr17_69615280_69476398_+138882-Akr1c12l1	null	-1.73493	3.24735e-06	0.000214079	down	Miranda_RNAhybrid	-25.65	157	51420	51442	-37.2	0.749489	14024	14045
rno-miR-346	1.61683	0.00568796	0.0307596	up	Lgr6	-1.51183	4.7666e-14	3.19093e-12	down	protein-coding	rno:498233	leucine-rich repeat-containing G protein-coupled receptor 6	Miranda_RNAhybrid	-21.74	154	450	472	-26.5	0.912272	804	819	chr17_69615280_69476398_+138882-Akr1c12l1	null	-1.73493	3.24735e-06	0.000214079	down	Miranda_RNAhybrid	-25.65	157	51420	51442	-37.2	0.749489	14024	14045
rno-miR-346	1.61683	0.00568796	0.0307596	up	B3gat1	-1.99057	0.000612483	0.00381945	down	protein-coding	rno:117108	beta-1,3-glucuronyltransferase 1	Miranda_RNAhybrid	-23.53	163	61	85	-30.5	0.263362	2008	2033	chr17_69615280_69476398_+138882-Akr1c12l1	null	-1.73493	3.24735e-06	0.000214079	down	Miranda_RNAhybrid	-25.65	157	51420	51442	-37.2	0.749489	14024	14045
rno-miR-130b-5p	1.75561	2.61078e-05	0.000277922	up	Lgr6	-1.51183	4.7666e-14	3.19093e-12	down	protein-coding	rno:498233	leucine-rich repeat-containing G protein-coupled receptor 6	Miranda_RNAhybrid	-22.4	154	842	865	-25.2	0.92105	844	865	chr17_69615280_69476398_+138882-Akr1c12l1	null	-1.73493	3.24735e-06	0.000214079	down	Miranda_RNAhybrid	-21.15	160	125931	125952	-31.3	0.995142	104631	104651
rno-miR-130b-5p	1.75561	2.61078e-05	0.000277922	up	LOC102556346	-1.02247	4.4335e-05	0.000406154	down	protein-coding		angiotensin-converting enzyme-like	Miranda_RNAhybrid	-27.57	170	661	681	-31.5	0.028439	660	681	chr17_69615280_69476398_+138882-Akr1c12l1	null	-1.73493	3.24735e-06	0.000214079	down	Miranda_RNAhybrid	-21.15	160	125931	125952	-31.3	0.995142	104631	104651
rno-miR-709	-1.53811	0.00720638	0.0360319	down	Tub	3.27371	0.00701416	0.0285525	up	protein-coding	rno:25609	tubby bipartite transcription factor	Miranda_RNAhybrid	-21.14	154	116	136	-29.6	0.342156	2013	2031	chr8_99717000_99640887_+76113-Plscr2	null	4.47927	2.2258e-07	2.80451e-05	up	Miranda_RNAhybrid	-23.29	157	40106	40124	-35.4	0.537497	33685	33708
rno-miR-709	-1.53811	0.00720638	0.0360319	down	Tub	3.27371	0.00701416	0.0285525	up	protein-coding	rno:25609	tubby bipartite transcription factor	Miranda_RNAhybrid	-21.14	154	116	136	-29.6	0.342156	2013	2031	chr1_203204475_201675503_+1528972-LOC691970	null	1.81682	3.39808e-06	0.000214079	up	Miranda_RNAhybrid	-37.81	177	1265107	1265125	-42.2	0.607183	1265106	1265126
rno-miR-709	-1.53811	0.00720638	0.0360319	down	Ubash3a	1.86424	1.26373e-07	2.35644e-06	up	protein-coding	rno:309666	ubiquitin associated and SH3 domain containing, A	Miranda_RNAhybrid	-27.81	156	740	759	-31.4	0.027438	740	759	chr8_99717000_99640887_+76113-Plscr2	null	4.47927	2.2258e-07	2.80451e-05	up	Miranda_RNAhybrid	-23.29	157	40106	40124	-35.4	0.537497	33685	33708
rno-miR-709	-1.53811	0.00720638	0.0360319	down	Ubash3a	1.86424	1.26373e-07	2.35644e-06	up	protein-coding	rno:309666	ubiquitin associated and SH3 domain containing, A	Miranda_RNAhybrid	-27.81	156	740	759	-31.4	0.027438	740	759	chr1_203204475_201675503_+1528972-LOC691970	null	1.81682	3.39808e-06	0.000214079	up	Miranda_RNAhybrid	-37.81	177	1265107	1265125	-42.2	0.607183	1265106	1265126
rno-miR-709	-1.53811	0.00720638	0.0360319	down	Il27ra	1.60417	0.000752672	0.00453542	up	protein-coding	rno:288905	interleukin 27 receptor, alpha	Miranda_RNAhybrid	-24.69	157	89	107	-29.2	0.043575	156	178	chr8_99717000_99640887_+76113-Plscr2	null	4.47927	2.2258e-07	2.80451e-05	up	Miranda_RNAhybrid	-23.29	157	40106	40124	-35.4	0.537497	33685	33708
rno-miR-709	-1.53811	0.00720638	0.0360319	down	Il27ra	1.60417	0.000752672	0.00453542	up	protein-coding	rno:288905	interleukin 27 receptor, alpha	Miranda_RNAhybrid	-24.69	157	89	107	-29.2	0.043575	156	178	chr1_203204475_201675503_+1528972-LOC691970	null	1.81682	3.39808e-06	0.000214079	up	Miranda_RNAhybrid	-37.81	177	1265107	1265125	-42.2	0.607183	1265106	1265126
rno-miR-709	-1.53811	0.00720638	0.0360319	down	Dkk2	2.22428	4.0309e-30	3.57392e-27	up	protein-coding	rno:295445	dickkopf WNT signaling pathway inhibitor 2	Miranda_RNAhybrid	-25.49	155	1204	1222	-30	0.098814	1200	1222	chr8_99717000_99640887_+76113-Plscr2	null	4.47927	2.2258e-07	2.80451e-05	up	Miranda_RNAhybrid	-23.29	157	40106	40124	-35.4	0.537497	33685	33708
rno-miR-709	-1.53811	0.00720638	0.0360319	down	Dkk2	2.22428	4.0309e-30	3.57392e-27	up	protein-coding	rno:295445	dickkopf WNT signaling pathway inhibitor 2	Miranda_RNAhybrid	-25.49	155	1204	1222	-30	0.098814	1200	1222	chr1_203204475_201675503_+1528972-LOC691970	null	1.81682	3.39808e-06	0.000214079	up	Miranda_RNAhybrid	-37.81	177	1265107	1265125	-42.2	0.607183	1265106	1265126
rno-miR-709	-1.53811	0.00720638	0.0360319	down	Ptger2	2.50552	6.40551e-06	7.66598e-05	up	protein-coding	rno:81752	prostaglandin E receptor 2 (subtype EP2)	Miranda_RNAhybrid	-25.88	155	394	415	-29.4	0.135105	394	415	chr8_99717000_99640887_+76113-Plscr2	null	4.47927	2.2258e-07	2.80451e-05	up	Miranda_RNAhybrid	-23.29	157	40106	40124	-35.4	0.537497	33685	33708
rno-miR-709	-1.53811	0.00720638	0.0360319	down	Ptger2	2.50552	6.40551e-06	7.66598e-05	up	protein-coding	rno:81752	prostaglandin E receptor 2 (subtype EP2)	Miranda_RNAhybrid	-25.88	155	394	415	-29.4	0.135105	394	415	chr1_203204475_201675503_+1528972-LOC691970	null	1.81682	3.39808e-06	0.000214079	up	Miranda_RNAhybrid	-37.81	177	1265107	1265125	-42.2	0.607183	1265106	1265126
rno-miR-709	-1.53811	0.00720638	0.0360319	down	Nwd1	1.65901	0.00435678	0.0195024	up	protein-coding	rno:100364350	NACHT and WD repeat domain containing 1	Miranda_RNAhybrid	-23.51	159	206	224	-27.5	0.074232	208	225	chr8_99717000_99640887_+76113-Plscr2	null	4.47927	2.2258e-07	2.80451e-05	up	Miranda_RNAhybrid	-23.29	157	40106	40124	-35.4	0.537497	33685	33708
rno-miR-709	-1.53811	0.00720638	0.0360319	down	Nwd1	1.65901	0.00435678	0.0195024	up	protein-coding	rno:100364350	NACHT and WD repeat domain containing 1	Miranda_RNAhybrid	-23.51	159	206	224	-27.5	0.074232	208	225	chr1_203204475_201675503_+1528972-LOC691970	null	1.81682	3.39808e-06	0.000214079	up	Miranda_RNAhybrid	-37.81	177	1265107	1265125	-42.2	0.607183	1265106	1265126
rno-miR-709	-1.53811	0.00720638	0.0360319	down	Trim6	2.47594	1.94771e-05	0.000200431	up	protein-coding	rno:293294	tripartite motif containing 6	Miranda_RNAhybrid	-22.46	156	410	429	-26.7	0.215637	1	15	chr8_99717000_99640887_+76113-Plscr2	null	4.47927	2.2258e-07	2.80451e-05	up	Miranda_RNAhybrid	-23.29	157	40106	40124	-35.4	0.537497	33685	33708
rno-miR-709	-1.53811	0.00720638	0.0360319	down	Trim6	2.47594	1.94771e-05	0.000200431	up	protein-coding	rno:293294	tripartite motif containing 6	Miranda_RNAhybrid	-22.46	156	410	429	-26.7	0.215637	1	15	chr1_203204475_201675503_+1528972-LOC691970	null	1.81682	3.39808e-06	0.000214079	up	Miranda_RNAhybrid	-37.81	177	1265107	1265125	-42.2	0.607183	1265106	1265126
rno-miR-709	-1.53811	0.00720638	0.0360319	down	Nfam1	1.82233	7.45378e-15	5.90845e-13	up	protein-coding	rno:362966	NFAT activating protein with ITAM motif 1	Miranda_RNAhybrid	-20.28	154	1759	1777	-27.6	0.406377	1495	1516	chr8_99717000_99640887_+76113-Plscr2	null	4.47927	2.2258e-07	2.80451e-05	up	Miranda_RNAhybrid	-23.29	157	40106	40124	-35.4	0.537497	33685	33708
rno-miR-709	-1.53811	0.00720638	0.0360319	down	Nfam1	1.82233	7.45378e-15	5.90845e-13	up	protein-coding	rno:362966	NFAT activating protein with ITAM motif 1	Miranda_RNAhybrid	-20.28	154	1759	1777	-27.6	0.406377	1495	1516	chr1_203204475_201675503_+1528972-LOC691970	null	1.81682	3.39808e-06	0.000214079	up	Miranda_RNAhybrid	-37.81	177	1265107	1265125	-42.2	0.607183	1265106	1265126
rno-miR-709	-1.53811	0.00720638	0.0360319	down	Adamtsl4	1.00703	7.7202e-06	8.94551e-05	up	protein-coding	rno:310670	ADAMTS-like 4	Miranda_RNAhybrid	-21.37	153	304	322	-25.7	0.185688	306	322	chr8_99717000_99640887_+76113-Plscr2	null	4.47927	2.2258e-07	2.80451e-05	up	Miranda_RNAhybrid	-23.29	157	40106	40124	-35.4	0.537497	33685	33708
rno-miR-709	-1.53811	0.00720638	0.0360319	down	Adamtsl4	1.00703	7.7202e-06	8.94551e-05	up	protein-coding	rno:310670	ADAMTS-like 4	Miranda_RNAhybrid	-21.37	153	304	322	-25.7	0.185688	306	322	chr1_203204475_201675503_+1528972-LOC691970	null	1.81682	3.39808e-06	0.000214079	up	Miranda_RNAhybrid	-37.81	177	1265107	1265125	-42.2	0.607183	1265106	1265126
rno-miR-709	-1.53811	0.00720638	0.0360319	down	Arid5a	2.3097	3.79469e-10	1.23311e-08	up	protein-coding	rno:316327	AT rich interactive domain 5A (Mrf1 like)	Miranda_RNAhybrid	-28.91	169	2419	2437	-34	0.0355	2419	2438	chr8_99717000_99640887_+76113-Plscr2	null	4.47927	2.2258e-07	2.80451e-05	up	Miranda_RNAhybrid	-23.29	157	40106	40124	-35.4	0.537497	33685	33708
rno-miR-709	-1.53811	0.00720638	0.0360319	down	Arid5a	2.3097	3.79469e-10	1.23311e-08	up	protein-coding	rno:316327	AT rich interactive domain 5A (Mrf1 like)	Miranda_RNAhybrid	-28.91	169	2419	2437	-34	0.0355	2419	2438	chr1_203204475_201675503_+1528972-LOC691970	null	1.81682	3.39808e-06	0.000214079	up	Miranda_RNAhybrid	-37.81	177	1265107	1265125	-42.2	0.607183	1265106	1265126
rno-miR-709	-1.53811	0.00720638	0.0360319	down	Mmp19	1.75698	4.81445e-07	7.82916e-06	up	protein-coding	rno:304608	matrix metallopeptidase 19	Miranda_RNAhybrid	-27.96	167	310	328	-33.2	0.001811	309	329	chr8_99717000_99640887_+76113-Plscr2	null	4.47927	2.2258e-07	2.80451e-05	up	Miranda_RNAhybrid	-23.29	157	40106	40124	-35.4	0.537497	33685	33708
rno-miR-709	-1.53811	0.00720638	0.0360319	down	Mmp19	1.75698	4.81445e-07	7.82916e-06	up	protein-coding	rno:304608	matrix metallopeptidase 19	Miranda_RNAhybrid	-27.96	167	310	328	-33.2	0.001811	309	329	chr1_203204475_201675503_+1528972-LOC691970	null	1.81682	3.39808e-06	0.000214079	up	Miranda_RNAhybrid	-37.81	177	1265107	1265125	-42.2	0.607183	1265106	1265126
rno-miR-709	-1.53811	0.00720638	0.0360319	down	Ndc80	1.46616	0.000199981	0.00149041	up	protein-coding	rno:301701	NDC80 kinetochore complex component	Miranda_RNAhybrid	-32.52	169	2318	2336	-37	0.00877	2317	2337	chr8_99717000_99640887_+76113-Plscr2	null	4.47927	2.2258e-07	2.80451e-05	up	Miranda_RNAhybrid	-23.29	157	40106	40124	-35.4	0.537497	33685	33708
rno-miR-709	-1.53811	0.00720638	0.0360319	down	Ndc80	1.46616	0.000199981	0.00149041	up	protein-coding	rno:301701	NDC80 kinetochore complex component	Miranda_RNAhybrid	-32.52	169	2318	2336	-37	0.00877	2317	2337	chr1_203204475_201675503_+1528972-LOC691970	null	1.81682	3.39808e-06	0.000214079	up	Miranda_RNAhybrid	-37.81	177	1265107	1265125	-42.2	0.607183	1265106	1265126
rno-miR-709	-1.53811	0.00720638	0.0360319	down	Igsf10	2.00523	4.91215e-13	2.76966e-11	up	protein-coding	rno:310448	immunoglobulin superfamily, member 10	Miranda_RNAhybrid	-20.78	153	330	349	-29.6	0.02105	319	349	chr8_99717000_99640887_+76113-Plscr2	null	4.47927	2.2258e-07	2.80451e-05	up	Miranda_RNAhybrid	-23.29	157	40106	40124	-35.4	0.537497	33685	33708
rno-miR-709	-1.53811	0.00720638	0.0360319	down	Igsf10	2.00523	4.91215e-13	2.76966e-11	up	protein-coding	rno:310448	immunoglobulin superfamily, member 10	Miranda_RNAhybrid	-20.78	153	330	349	-29.6	0.02105	319	349	chr1_203204475_201675503_+1528972-LOC691970	null	1.81682	3.39808e-06	0.000214079	up	Miranda_RNAhybrid	-37.81	177	1265107	1265125	-42.2	0.607183	1265106	1265126
rno-miR-709	-1.53811	0.00720638	0.0360319	down	Hivep3	1.13892	3.66021e-06	4.68215e-05	up	protein-coding	rno:313557	human immunodeficiency virus type I enhancer binding protein 3	Miranda_RNAhybrid	-26.01	165	1769	1787	-33.2	0.073059	678	706	chr8_99717000_99640887_+76113-Plscr2	null	4.47927	2.2258e-07	2.80451e-05	up	Miranda_RNAhybrid	-23.29	157	40106	40124	-35.4	0.537497	33685	33708
rno-miR-709	-1.53811	0.00720638	0.0360319	down	Hivep3	1.13892	3.66021e-06	4.68215e-05	up	protein-coding	rno:313557	human immunodeficiency virus type I enhancer binding protein 3	Miranda_RNAhybrid	-26.01	165	1769	1787	-33.2	0.073059	678	706	chr1_203204475_201675503_+1528972-LOC691970	null	1.81682	3.39808e-06	0.000214079	up	Miranda_RNAhybrid	-37.81	177	1265107	1265125	-42.2	0.607183	1265106	1265126
rno-miR-709	-1.53811	0.00720638	0.0360319	down	Itga11	2.33345	5.71582e-06	6.95927e-05	up	protein-coding	rno:315744	integrin, alpha 11	Miranda_RNAhybrid	-27.05	159	667	687	-30.6	0.058608	665	688	chr8_99717000_99640887_+76113-Plscr2	null	4.47927	2.2258e-07	2.80451e-05	up	Miranda_RNAhybrid	-23.29	157	40106	40124	-35.4	0.537497	33685	33708
rno-miR-709	-1.53811	0.00720638	0.0360319	down	Itga11	2.33345	5.71582e-06	6.95927e-05	up	protein-coding	rno:315744	integrin, alpha 11	Miranda_RNAhybrid	-27.05	159	667	687	-30.6	0.058608	665	688	chr1_203204475_201675503_+1528972-LOC691970	null	1.81682	3.39808e-06	0.000214079	up	Miranda_RNAhybrid	-37.81	177	1265107	1265125	-42.2	0.607183	1265106	1265126
rno-miR-709	-1.53811	0.00720638	0.0360319	down	LOC103690064	2.62823	0.000734373	0.00445349	up	protein-coding		m7GpppN-mRNA hydrolase-like	Miranda_RNAhybrid	-23.11	150	761	782	-26.7	0.911778	758	783	chr8_99717000_99640887_+76113-Plscr2	null	4.47927	2.2258e-07	2.80451e-05	up	Miranda_RNAhybrid	-23.29	157	40106	40124	-35.4	0.537497	33685	33708
rno-miR-709	-1.53811	0.00720638	0.0360319	down	LOC103690064	2.62823	0.000734373	0.00445349	up	protein-coding		m7GpppN-mRNA hydrolase-like	Miranda_RNAhybrid	-23.11	150	761	782	-26.7	0.911778	758	783	chr1_203204475_201675503_+1528972-LOC691970	null	1.81682	3.39808e-06	0.000214079	up	Miranda_RNAhybrid	-37.81	177	1265107	1265125	-42.2	0.607183	1265106	1265126
rno-miR-709	-1.53811	0.00720638	0.0360319	down	LOC100910729	2.08158	0.00173932	0.00914301	up	protein-coding		immunoglobulin superfamily containing leucine-rich repeat protein 2-like	Miranda_RNAhybrid	-28.42	156	100	120	-31.6	0.041925	100	121	chr8_99717000_99640887_+76113-Plscr2	null	4.47927	2.2258e-07	2.80451e-05	up	Miranda_RNAhybrid	-23.29	157	40106	40124	-35.4	0.537497	33685	33708
rno-miR-709	-1.53811	0.00720638	0.0360319	down	LOC100910729	2.08158	0.00173932	0.00914301	up	protein-coding		immunoglobulin superfamily containing leucine-rich repeat protein 2-like	Miranda_RNAhybrid	-28.42	156	100	120	-31.6	0.041925	100	121	chr1_203204475_201675503_+1528972-LOC691970	null	1.81682	3.39808e-06	0.000214079	up	Miranda_RNAhybrid	-37.81	177	1265107	1265125	-42.2	0.607183	1265106	1265126
rno-miR-709	-1.53811	0.00720638	0.0360319	down	Bmp1	1.20411	1.62447e-10	5.78488e-09	up	protein-coding	rno:83470	bone morphogenetic protein 1	Miranda_RNAhybrid	-23.1	150	184	201	-28.8	0.039735	174	202	chr8_99717000_99640887_+76113-Plscr2	null	4.47927	2.2258e-07	2.80451e-05	up	Miranda_RNAhybrid	-23.29	157	40106	40124	-35.4	0.537497	33685	33708
rno-miR-709	-1.53811	0.00720638	0.0360319	down	Bmp1	1.20411	1.62447e-10	5.78488e-09	up	protein-coding	rno:83470	bone morphogenetic protein 1	Miranda_RNAhybrid	-23.1	150	184	201	-28.8	0.039735	174	202	chr1_203204475_201675503_+1528972-LOC691970	null	1.81682	3.39808e-06	0.000214079	up	Miranda_RNAhybrid	-37.81	177	1265107	1265125	-42.2	0.607183	1265106	1265126
rno-miR-709	-1.53811	0.00720638	0.0360319	down	Klrb1a	1.47243	0.0032424	0.0153223	up	protein-coding	rno:362443	killer cell lectin-like receptor subfamily B, member 1A	Miranda_RNAhybrid	-26.54	150	57	77	-30	0.008401	59	78	chr8_99717000_99640887_+76113-Plscr2	null	4.47927	2.2258e-07	2.80451e-05	up	Miranda_RNAhybrid	-23.29	157	40106	40124	-35.4	0.537497	33685	33708
rno-miR-709	-1.53811	0.00720638	0.0360319	down	Klrb1a	1.47243	0.0032424	0.0153223	up	protein-coding	rno:362443	killer cell lectin-like receptor subfamily B, member 1A	Miranda_RNAhybrid	-26.54	150	57	77	-30	0.008401	59	78	chr1_203204475_201675503_+1528972-LOC691970	null	1.81682	3.39808e-06	0.000214079	up	Miranda_RNAhybrid	-37.81	177	1265107	1265125	-42.2	0.607183	1265106	1265126
rno-miR-709	-1.53811	0.00720638	0.0360319	down	Hjurp	1.84594	8.08862e-05	0.000685326	up	protein-coding	rno:316602	Holliday junction recognition protein	Miranda_RNAhybrid	-37.81	177	566	584	-43.1	6.4e-05	565	585	chr8_99717000_99640887_+76113-Plscr2	null	4.47927	2.2258e-07	2.80451e-05	up	Miranda_RNAhybrid	-23.29	157	40106	40124	-35.4	0.537497	33685	33708
rno-miR-709	-1.53811	0.00720638	0.0360319	down	Hjurp	1.84594	8.08862e-05	0.000685326	up	protein-coding	rno:316602	Holliday junction recognition protein	Miranda_RNAhybrid	-37.81	177	566	584	-43.1	6.4e-05	565	585	chr1_203204475_201675503_+1528972-LOC691970	null	1.81682	3.39808e-06	0.000214079	up	Miranda_RNAhybrid	-37.81	177	1265107	1265125	-42.2	0.607183	1265106	1265126
rno-miR-709	-1.53811	0.00720638	0.0360319	down	LOC102552548	2.96343	3.15393e-09	8.38026e-08	up	protein-coding		kinase suppressor of Ras 1-like	Miranda_RNAhybrid	-23.81	164	1531	1549	-28.1	0.389843	1533	1549	chr8_99717000_99640887_+76113-Plscr2	null	4.47927	2.2258e-07	2.80451e-05	up	Miranda_RNAhybrid	-23.29	157	40106	40124	-35.4	0.537497	33685	33708
rno-miR-709	-1.53811	0.00720638	0.0360319	down	LOC102552548	2.96343	3.15393e-09	8.38026e-08	up	protein-coding		kinase suppressor of Ras 1-like	Miranda_RNAhybrid	-23.81	164	1531	1549	-28.1	0.389843	1533	1549	chr1_203204475_201675503_+1528972-LOC691970	null	1.81682	3.39808e-06	0.000214079	up	Miranda_RNAhybrid	-37.81	177	1265107	1265125	-42.2	0.607183	1265106	1265126
rno-miR-709	-1.53811	0.00720638	0.0360319	down	Lpcat1	1.25184	8.23626e-09	2.01337e-07	up	protein-coding	rno:361467	lysophosphatidylcholine acyltransferase 1	Miranda_RNAhybrid	-20.14	150	37	54	-29.9	0.128798	28	55	chr8_99717000_99640887_+76113-Plscr2	null	4.47927	2.2258e-07	2.80451e-05	up	Miranda_RNAhybrid	-23.29	157	40106	40124	-35.4	0.537497	33685	33708
rno-miR-709	-1.53811	0.00720638	0.0360319	down	Lpcat1	1.25184	8.23626e-09	2.01337e-07	up	protein-coding	rno:361467	lysophosphatidylcholine acyltransferase 1	Miranda_RNAhybrid	-20.14	150	37	54	-29.9	0.128798	28	55	chr1_203204475_201675503_+1528972-LOC691970	null	1.81682	3.39808e-06	0.000214079	up	Miranda_RNAhybrid	-37.81	177	1265107	1265125	-42.2	0.607183	1265106	1265126
rno-miR-709	-1.53811	0.00720638	0.0360319	down	S1pr2	1.40698	1.60902e-06	2.26808e-05	up	protein-coding	rno:29415	sphingosine-1-phosphate receptor 2	Miranda_RNAhybrid	-28.57	151	949	970	-31.5	0.049355	950	971	chr8_99717000_99640887_+76113-Plscr2	null	4.47927	2.2258e-07	2.80451e-05	up	Miranda_RNAhybrid	-23.29	157	40106	40124	-35.4	0.537497	33685	33708
rno-miR-709	-1.53811	0.00720638	0.0360319	down	S1pr2	1.40698	1.60902e-06	2.26808e-05	up	protein-coding	rno:29415	sphingosine-1-phosphate receptor 2	Miranda_RNAhybrid	-28.57	151	949	970	-31.5	0.049355	950	971	chr1_203204475_201675503_+1528972-LOC691970	null	1.81682	3.39808e-06	0.000214079	up	Miranda_RNAhybrid	-37.81	177	1265107	1265125	-42.2	0.607183	1265106	1265126
rno-miR-709	-1.53811	0.00720638	0.0360319	down	Cx3cr1	1.74959	1.8409e-16	1.80704e-14	up	protein-coding	rno:171056	chemokine (C-X3-C motif) receptor 1	Miranda_RNAhybrid	-31.42	168	2035	2054	-36.7	0.00823	2034	2055	chr8_99717000_99640887_+76113-Plscr2	null	4.47927	2.2258e-07	2.80451e-05	up	Miranda_RNAhybrid	-23.29	157	40106	40124	-35.4	0.537497	33685	33708
rno-miR-709	-1.53811	0.00720638	0.0360319	down	Cx3cr1	1.74959	1.8409e-16	1.80704e-14	up	protein-coding	rno:171056	chemokine (C-X3-C motif) receptor 1	Miranda_RNAhybrid	-31.42	168	2035	2054	-36.7	0.00823	2034	2055	chr1_203204475_201675503_+1528972-LOC691970	null	1.81682	3.39808e-06	0.000214079	up	Miranda_RNAhybrid	-37.81	177	1265107	1265125	-42.2	0.607183	1265106	1265126
rno-miR-709	-1.53811	0.00720638	0.0360319	down	Mmrn1	3.05525	7.46825e-29	4.87883e-26	up	protein-coding	rno:500152	multimerin 1	Miranda_RNAhybrid	-21.6	153	603	620	-26.7	0.169131	588	621	chr8_99717000_99640887_+76113-Plscr2	null	4.47927	2.2258e-07	2.80451e-05	up	Miranda_RNAhybrid	-23.29	157	40106	40124	-35.4	0.537497	33685	33708
rno-miR-709	-1.53811	0.00720638	0.0360319	down	Mmrn1	3.05525	7.46825e-29	4.87883e-26	up	protein-coding	rno:500152	multimerin 1	Miranda_RNAhybrid	-21.6	153	603	620	-26.7	0.169131	588	621	chr1_203204475_201675503_+1528972-LOC691970	null	1.81682	3.39808e-06	0.000214079	up	Miranda_RNAhybrid	-37.81	177	1265107	1265125	-42.2	0.607183	1265106	1265126
rno-miR-709	-1.53811	0.00720638	0.0360319	down	Ncbp2	1.85897	0.00017849	0.00135694	up	protein-coding		nuclear cap binding protein subunit 2	Miranda_RNAhybrid	-24.19	157	823	841	-28.1	0.190813	823	841	chr8_99717000_99640887_+76113-Plscr2	null	4.47927	2.2258e-07	2.80451e-05	up	Miranda_RNAhybrid	-23.29	157	40106	40124	-35.4	0.537497	33685	33708
rno-miR-709	-1.53811	0.00720638	0.0360319	down	Ncbp2	1.85897	0.00017849	0.00135694	up	protein-coding		nuclear cap binding protein subunit 2	Miranda_RNAhybrid	-24.19	157	823	841	-28.1	0.190813	823	841	chr1_203204475_201675503_+1528972-LOC691970	null	1.81682	3.39808e-06	0.000214079	up	Miranda_RNAhybrid	-37.81	177	1265107	1265125	-42.2	0.607183	1265106	1265126
rno-miR-709	-1.53811	0.00720638	0.0360319	down	Ifitm10	2.70114	5.87929e-16	5.38083e-14	up	protein-coding	rno:293632	interferon induced transmembrane protein 10	Miranda_RNAhybrid	-24.48	151	171	191	-29.7	0.018254	171	192	chr8_99717000_99640887_+76113-Plscr2	null	4.47927	2.2258e-07	2.80451e-05	up	Miranda_RNAhybrid	-23.29	157	40106	40124	-35.4	0.537497	33685	33708
rno-miR-709	-1.53811	0.00720638	0.0360319	down	Ifitm10	2.70114	5.87929e-16	5.38083e-14	up	protein-coding	rno:293632	interferon induced transmembrane protein 10	Miranda_RNAhybrid	-24.48	151	171	191	-29.7	0.018254	171	192	chr1_203204475_201675503_+1528972-LOC691970	null	1.81682	3.39808e-06	0.000214079	up	Miranda_RNAhybrid	-37.81	177	1265107	1265125	-42.2	0.607183	1265106	1265126
rno-miR-709	-1.53811	0.00720638	0.0360319	down	Fblim1	2.59496	6.78275e-14	4.41578e-12	up	protein-coding	rno:362650	filamin binding LIM protein 1	Miranda_RNAhybrid	-22.59	150	1029	1048	-28.5	0.20341	1030	1049	chr8_99717000_99640887_+76113-Plscr2	null	4.47927	2.2258e-07	2.80451e-05	up	Miranda_RNAhybrid	-23.29	157	40106	40124	-35.4	0.537497	33685	33708
rno-miR-709	-1.53811	0.00720638	0.0360319	down	Fblim1	2.59496	6.78275e-14	4.41578e-12	up	protein-coding	rno:362650	filamin binding LIM protein 1	Miranda_RNAhybrid	-22.59	150	1029	1048	-28.5	0.20341	1030	1049	chr1_203204475_201675503_+1528972-LOC691970	null	1.81682	3.39808e-06	0.000214079	up	Miranda_RNAhybrid	-37.81	177	1265107	1265125	-42.2	0.607183	1265106	1265126
rno-miR-709	-1.53811	0.00720638	0.0360319	down	Ppl	1.00547	0.00840074	0.0330603	up	protein-coding	rno:302934	periplakin	Miranda_RNAhybrid	-24.48	151	358	376	-27.5	0.157259	360	377	chr8_99717000_99640887_+76113-Plscr2	null	4.47927	2.2258e-07	2.80451e-05	up	Miranda_RNAhybrid	-23.29	157	40106	40124	-35.4	0.537497	33685	33708
rno-miR-709	-1.53811	0.00720638	0.0360319	down	Ppl	1.00547	0.00840074	0.0330603	up	protein-coding	rno:302934	periplakin	Miranda_RNAhybrid	-24.48	151	358	376	-27.5	0.157259	360	377	chr1_203204475_201675503_+1528972-LOC691970	null	1.81682	3.39808e-06	0.000214079	up	Miranda_RNAhybrid	-37.81	177	1265107	1265125	-42.2	0.607183	1265106	1265126
rno-miR-709	-1.53811	0.00720638	0.0360319	down	Hcls1	1.16334	1.68768e-08	3.82911e-07	up	protein-coding	rno:288077	hematopoietic cell specific Lyn substrate 1	Miranda_RNAhybrid	-21.96	160	112	130	-32.1	0.00578	206	226	chr8_99717000_99640887_+76113-Plscr2	null	4.47927	2.2258e-07	2.80451e-05	up	Miranda_RNAhybrid	-23.29	157	40106	40124	-35.4	0.537497	33685	33708
rno-miR-709	-1.53811	0.00720638	0.0360319	down	Hcls1	1.16334	1.68768e-08	3.82911e-07	up	protein-coding	rno:288077	hematopoietic cell specific Lyn substrate 1	Miranda_RNAhybrid	-21.96	160	112	130	-32.1	0.00578	206	226	chr1_203204475_201675503_+1528972-LOC691970	null	1.81682	3.39808e-06	0.000214079	up	Miranda_RNAhybrid	-37.81	177	1265107	1265125	-42.2	0.607183	1265106	1265126
rno-miR-709	-1.53811	0.00720638	0.0360319	down	Fam101a	3.23237	0.00547289	0.0233891	up	protein-coding	rno:689711	family with sequence similarity 101, member A	Miranda_RNAhybrid	-24.25	158	706	725	-30.4	0.036083	696	726	chr8_99717000_99640887_+76113-Plscr2	null	4.47927	2.2258e-07	2.80451e-05	up	Miranda_RNAhybrid	-23.29	157	40106	40124	-35.4	0.537497	33685	33708
rno-miR-709	-1.53811	0.00720638	0.0360319	down	Fam101a	3.23237	0.00547289	0.0233891	up	protein-coding	rno:689711	family with sequence similarity 101, member A	Miranda_RNAhybrid	-24.25	158	706	725	-30.4	0.036083	696	726	chr1_203204475_201675503_+1528972-LOC691970	null	1.81682	3.39808e-06	0.000214079	up	Miranda_RNAhybrid	-37.81	177	1265107	1265125	-42.2	0.607183	1265106	1265126
rno-miR-709	-1.53811	0.00720638	0.0360319	down	Tagln	1.5428	1.39501e-09	3.99824e-08	up	protein-coding	rno:25123	transgelin	Miranda_RNAhybrid	-22.38	151	27	48	-27.2	0.052424	295	320	chr8_99717000_99640887_+76113-Plscr2	null	4.47927	2.2258e-07	2.80451e-05	up	Miranda_RNAhybrid	-23.29	157	40106	40124	-35.4	0.537497	33685	33708
rno-miR-709	-1.53811	0.00720638	0.0360319	down	Tagln	1.5428	1.39501e-09	3.99824e-08	up	protein-coding	rno:25123	transgelin	Miranda_RNAhybrid	-22.38	151	27	48	-27.2	0.052424	295	320	chr1_203204475_201675503_+1528972-LOC691970	null	1.81682	3.39808e-06	0.000214079	up	Miranda_RNAhybrid	-37.81	177	1265107	1265125	-42.2	0.607183	1265106	1265126
rno-miR-709	-1.53811	0.00720638	0.0360319	down	Ikzf3	1.98064	7.96094e-14	5.14744e-12	up	protein-coding	rno:303511	IKAROS family zinc finger 3	Miranda_RNAhybrid	-24.99	152	659	679	-28.9	0.060186	660	680	chr8_99717000_99640887_+76113-Plscr2	null	4.47927	2.2258e-07	2.80451e-05	up	Miranda_RNAhybrid	-23.29	157	40106	40124	-35.4	0.537497	33685	33708
rno-miR-709	-1.53811	0.00720638	0.0360319	down	Ikzf3	1.98064	7.96094e-14	5.14744e-12	up	protein-coding	rno:303511	IKAROS family zinc finger 3	Miranda_RNAhybrid	-24.99	152	659	679	-28.9	0.060186	660	680	chr1_203204475_201675503_+1528972-LOC691970	null	1.81682	3.39808e-06	0.000214079	up	Miranda_RNAhybrid	-37.81	177	1265107	1265125	-42.2	0.607183	1265106	1265126
rno-miR-709	-1.53811	0.00720638	0.0360319	down	Icam1	1.83645	1.24762e-14	9.41683e-13	up	protein-coding	rno:25464	intercellular adhesion molecule 1	Miranda_RNAhybrid	-26.25	156	608	628	-31.6	0.022445	606	629	chr8_99717000_99640887_+76113-Plscr2	null	4.47927	2.2258e-07	2.80451e-05	up	Miranda_RNAhybrid	-23.29	157	40106	40124	-35.4	0.537497	33685	33708
rno-miR-709	-1.53811	0.00720638	0.0360319	down	Icam1	1.83645	1.24762e-14	9.41683e-13	up	protein-coding	rno:25464	intercellular adhesion molecule 1	Miranda_RNAhybrid	-26.25	156	608	628	-31.6	0.022445	606	629	chr1_203204475_201675503_+1528972-LOC691970	null	1.81682	3.39808e-06	0.000214079	up	Miranda_RNAhybrid	-37.81	177	1265107	1265125	-42.2	0.607183	1265106	1265126
rno-miR-709	-1.53811	0.00720638	0.0360319	down	Ppp1r3b	1.15251	2.35971e-05	0.000235288	up	protein-coding	rno:192280	protein phosphatase 1, regulatory subunit 3B	Miranda_RNAhybrid	-27.58	157	2185	2203	-31.7	0.118401	2184	2204	chr8_99717000_99640887_+76113-Plscr2	null	4.47927	2.2258e-07	2.80451e-05	up	Miranda_RNAhybrid	-23.29	157	40106	40124	-35.4	0.537497	33685	33708
rno-miR-709	-1.53811	0.00720638	0.0360319	down	Ppp1r3b	1.15251	2.35971e-05	0.000235288	up	protein-coding	rno:192280	protein phosphatase 1, regulatory subunit 3B	Miranda_RNAhybrid	-27.58	157	2185	2203	-31.7	0.118401	2184	2204	chr1_203204475_201675503_+1528972-LOC691970	null	1.81682	3.39808e-06	0.000214079	up	Miranda_RNAhybrid	-37.81	177	1265107	1265125	-42.2	0.607183	1265106	1265126
rno-miR-709	-1.53811	0.00720638	0.0360319	down	Rnf122	1.01546	0.00308206	0.0146744	up	protein-coding	rno:502091	ring finger protein 122	Miranda_RNAhybrid	-22.58	152	146	164	-29.6	0.059696	139	165	chr8_99717000_99640887_+76113-Plscr2	null	4.47927	2.2258e-07	2.80451e-05	up	Miranda_RNAhybrid	-23.29	157	40106	40124	-35.4	0.537497	33685	33708
rno-miR-709	-1.53811	0.00720638	0.0360319	down	Rnf122	1.01546	0.00308206	0.0146744	up	protein-coding	rno:502091	ring finger protein 122	Miranda_RNAhybrid	-22.58	152	146	164	-29.6	0.059696	139	165	chr1_203204475_201675503_+1528972-LOC691970	null	1.81682	3.39808e-06	0.000214079	up	Miranda_RNAhybrid	-37.81	177	1265107	1265125	-42.2	0.607183	1265106	1265126
rno-miR-709	-1.53811	0.00720638	0.0360319	down	Ednra	1.80339	4.01799e-16	3.76835e-14	up	protein-coding	rno:24326	endothelin receptor type A	Miranda_RNAhybrid	-31.93	169	1180	1198	-37.6	0.00859	1179	1199	chr8_99717000_99640887_+76113-Plscr2	null	4.47927	2.2258e-07	2.80451e-05	up	Miranda_RNAhybrid	-23.29	157	40106	40124	-35.4	0.537497	33685	33708
rno-miR-709	-1.53811	0.00720638	0.0360319	down	Ednra	1.80339	4.01799e-16	3.76835e-14	up	protein-coding	rno:24326	endothelin receptor type A	Miranda_RNAhybrid	-31.93	169	1180	1198	-37.6	0.00859	1179	1199	chr1_203204475_201675503_+1528972-LOC691970	null	1.81682	3.39808e-06	0.000214079	up	Miranda_RNAhybrid	-37.81	177	1265107	1265125	-42.2	0.607183	1265106	1265126
rno-miR-709	-1.53811	0.00720638	0.0360319	down	Il2rb	1.56349	4.36727e-09	1.12755e-07	up	protein-coding	rno:25746	interleukin 2 receptor, beta	Miranda_RNAhybrid	-22.16	153	232	250	-25.1	0.395365	136	162	chr8_99717000_99640887_+76113-Plscr2	null	4.47927	2.2258e-07	2.80451e-05	up	Miranda_RNAhybrid	-23.29	157	40106	40124	-35.4	0.537497	33685	33708
rno-miR-709	-1.53811	0.00720638	0.0360319	down	Il2rb	1.56349	4.36727e-09	1.12755e-07	up	protein-coding	rno:25746	interleukin 2 receptor, beta	Miranda_RNAhybrid	-22.16	153	232	250	-25.1	0.395365	136	162	chr1_203204475_201675503_+1528972-LOC691970	null	1.81682	3.39808e-06	0.000214079	up	Miranda_RNAhybrid	-37.81	177	1265107	1265125	-42.2	0.607183	1265106	1265126
rno-miR-709	-1.53811	0.00720638	0.0360319	down	Impdh1	1.04771	1.33809e-09	3.8821e-08	up	protein-coding	rno:362329	IMP (inosine 5'-monophosphate) dehydrogenase 1	Miranda_RNAhybrid	-23	161	334	352	-28.5	0.062149	334	353	chr8_99717000_99640887_+76113-Plscr2	null	4.47927	2.2258e-07	2.80451e-05	up	Miranda_RNAhybrid	-23.29	157	40106	40124	-35.4	0.537497	33685	33708
rno-miR-709	-1.53811	0.00720638	0.0360319	down	Impdh1	1.04771	1.33809e-09	3.8821e-08	up	protein-coding	rno:362329	IMP (inosine 5'-monophosphate) dehydrogenase 1	Miranda_RNAhybrid	-23	161	334	352	-28.5	0.062149	334	353	chr1_203204475_201675503_+1528972-LOC691970	null	1.81682	3.39808e-06	0.000214079	up	Miranda_RNAhybrid	-37.81	177	1265107	1265125	-42.2	0.607183	1265106	1265126
rno-miR-709	-1.53811	0.00720638	0.0360319	down	Crkl	2.86323	0.0072806	0.0293971	up	protein-coding	rno:287942	v-crk avian sarcoma virus CT10 oncogene homolog-like	Miranda_RNAhybrid	-26.73	155	10	28	-30.1	0.080083	11	29	chr8_99717000_99640887_+76113-Plscr2	null	4.47927	2.2258e-07	2.80451e-05	up	Miranda_RNAhybrid	-23.29	157	40106	40124	-35.4	0.537497	33685	33708
rno-miR-709	-1.53811	0.00720638	0.0360319	down	Crkl	2.86323	0.0072806	0.0293971	up	protein-coding	rno:287942	v-crk avian sarcoma virus CT10 oncogene homolog-like	Miranda_RNAhybrid	-26.73	155	10	28	-30.1	0.080083	11	29	chr1_203204475_201675503_+1528972-LOC691970	null	1.81682	3.39808e-06	0.000214079	up	Miranda_RNAhybrid	-37.81	177	1265107	1265125	-42.2	0.607183	1265106	1265126
rno-miR-709	-1.53811	0.00720638	0.0360319	down	Havcr2	2.69437	1.07893e-11	4.92538e-10	up	protein-coding	rno:363578	hepatitis A virus cellular receptor 2	Miranda_RNAhybrid	-27.02	162	1035	1051	-33.5	0.025679	990	1014	chr8_99717000_99640887_+76113-Plscr2	null	4.47927	2.2258e-07	2.80451e-05	up	Miranda_RNAhybrid	-23.29	157	40106	40124	-35.4	0.537497	33685	33708
rno-miR-709	-1.53811	0.00720638	0.0360319	down	Havcr2	2.69437	1.07893e-11	4.92538e-10	up	protein-coding	rno:363578	hepatitis A virus cellular receptor 2	Miranda_RNAhybrid	-27.02	162	1035	1051	-33.5	0.025679	990	1014	chr1_203204475_201675503_+1528972-LOC691970	null	1.81682	3.39808e-06	0.000214079	up	Miranda_RNAhybrid	-37.81	177	1265107	1265125	-42.2	0.607183	1265106	1265126
rno-miR-709	-1.53811	0.00720638	0.0360319	down	Fam109b	1.21825	0.0104681	0.0395294	up	protein-coding	rno:688685	family with sequence similarity 109, member B	Miranda_RNAhybrid	-20.19	150	1333	1351	-31.4	0.048915	585	609	chr8_99717000_99640887_+76113-Plscr2	null	4.47927	2.2258e-07	2.80451e-05	up	Miranda_RNAhybrid	-23.29	157	40106	40124	-35.4	0.537497	33685	33708
rno-miR-709	-1.53811	0.00720638	0.0360319	down	Fam109b	1.21825	0.0104681	0.0395294	up	protein-coding	rno:688685	family with sequence similarity 109, member B	Miranda_RNAhybrid	-20.19	150	1333	1351	-31.4	0.048915	585	609	chr1_203204475_201675503_+1528972-LOC691970	null	1.81682	3.39808e-06	0.000214079	up	Miranda_RNAhybrid	-37.81	177	1265107	1265125	-42.2	0.607183	1265106	1265126
rno-miR-709	-1.53811	0.00720638	0.0360319	down	Ccr9	1.5564	0.00616888	0.0257819	up	protein-coding	rno:282832	chemokine (C-C motif) receptor 9	Miranda_RNAhybrid	-27.37	151	944	964	-30.3	0.071347	921	954	chr8_99717000_99640887_+76113-Plscr2	null	4.47927	2.2258e-07	2.80451e-05	up	Miranda_RNAhybrid	-23.29	157	40106	40124	-35.4	0.537497	33685	33708
rno-miR-709	-1.53811	0.00720638	0.0360319	down	Ccr9	1.5564	0.00616888	0.0257819	up	protein-coding	rno:282832	chemokine (C-C motif) receptor 9	Miranda_RNAhybrid	-27.37	151	944	964	-30.3	0.071347	921	954	chr1_203204475_201675503_+1528972-LOC691970	null	1.81682	3.39808e-06	0.000214079	up	Miranda_RNAhybrid	-37.81	177	1265107	1265125	-42.2	0.607183	1265106	1265126
rno-miR-709	-1.53811	0.00720638	0.0360319	down	LOC100911959	2.58243	0.000428491	0.00283441	up	protein-coding		ubiquitin carboxyl-terminal hydrolase 5-like	Miranda_RNAhybrid	-27.69	160	455	475	-30.8	0.014362	455	475	chr8_99717000_99640887_+76113-Plscr2	null	4.47927	2.2258e-07	2.80451e-05	up	Miranda_RNAhybrid	-23.29	157	40106	40124	-35.4	0.537497	33685	33708
rno-miR-709	-1.53811	0.00720638	0.0360319	down	LOC100911959	2.58243	0.000428491	0.00283441	up	protein-coding		ubiquitin carboxyl-terminal hydrolase 5-like	Miranda_RNAhybrid	-27.69	160	455	475	-30.8	0.014362	455	475	chr1_203204475_201675503_+1528972-LOC691970	null	1.81682	3.39808e-06	0.000214079	up	Miranda_RNAhybrid	-37.81	177	1265107	1265125	-42.2	0.607183	1265106	1265126
rno-miR-709	-1.53811	0.00720638	0.0360319	down	St3gal4	1.39953	1.72672e-06	2.40558e-05	up	protein-coding	rno:363040	ST3 beta-galactoside alpha-2,3-sialyltransferase 4	Miranda_RNAhybrid	-31.56	165	438	456	-36.1	0.001984	437	457	chr8_99717000_99640887_+76113-Plscr2	null	4.47927	2.2258e-07	2.80451e-05	up	Miranda_RNAhybrid	-23.29	157	40106	40124	-35.4	0.537497	33685	33708
rno-miR-709	-1.53811	0.00720638	0.0360319	down	St3gal4	1.39953	1.72672e-06	2.40558e-05	up	protein-coding	rno:363040	ST3 beta-galactoside alpha-2,3-sialyltransferase 4	Miranda_RNAhybrid	-31.56	165	438	456	-36.1	0.001984	437	457	chr1_203204475_201675503_+1528972-LOC691970	null	1.81682	3.39808e-06	0.000214079	up	Miranda_RNAhybrid	-37.81	177	1265107	1265125	-42.2	0.607183	1265106	1265126
rno-miR-709	-1.53811	0.00720638	0.0360319	down	Gpr37l1	2.58429	0.000166418	0.00127695	up	protein-coding	rno:252939	G protein-coupled receptor 37-like 1	Miranda_RNAhybrid	-23.78	151	715	733	-28.4	0.08224	714	734	chr8_99717000_99640887_+76113-Plscr2	null	4.47927	2.2258e-07	2.80451e-05	up	Miranda_RNAhybrid	-23.29	157	40106	40124	-35.4	0.537497	33685	33708
rno-miR-709	-1.53811	0.00720638	0.0360319	down	Gpr37l1	2.58429	0.000166418	0.00127695	up	protein-coding	rno:252939	G protein-coupled receptor 37-like 1	Miranda_RNAhybrid	-23.78	151	715	733	-28.4	0.08224	714	734	chr1_203204475_201675503_+1528972-LOC691970	null	1.81682	3.39808e-06	0.000214079	up	Miranda_RNAhybrid	-37.81	177	1265107	1265125	-42.2	0.607183	1265106	1265126
rno-miR-709	-1.53811	0.00720638	0.0360319	down	Nptxr	1.03835	5.33187e-05	0.000477374	up	protein-coding	rno:81005	neuronal pentraxin receptor	Miranda_RNAhybrid	-26.67	157	487	505	-32.1	0.100285	482	506	chr8_99717000_99640887_+76113-Plscr2	null	4.47927	2.2258e-07	2.80451e-05	up	Miranda_RNAhybrid	-23.29	157	40106	40124	-35.4	0.537497	33685	33708
rno-miR-709	-1.53811	0.00720638	0.0360319	down	Nptxr	1.03835	5.33187e-05	0.000477374	up	protein-coding	rno:81005	neuronal pentraxin receptor	Miranda_RNAhybrid	-26.67	157	487	505	-32.1	0.100285	482	506	chr1_203204475_201675503_+1528972-LOC691970	null	1.81682	3.39808e-06	0.000214079	up	Miranda_RNAhybrid	-37.81	177	1265107	1265125	-42.2	0.607183	1265106	1265126
rno-miR-709	-1.53811	0.00720638	0.0360319	down	LOC100912484	2.34017	0.00575482	0.0243523	up	protein-coding		HMG box transcription factor BBX-like	Miranda_RNAhybrid	-23.69	159	90	109	-28.7	0.307197	82	110	chr8_99717000_99640887_+76113-Plscr2	null	4.47927	2.2258e-07	2.80451e-05	up	Miranda_RNAhybrid	-23.29	157	40106	40124	-35.4	0.537497	33685	33708
rno-miR-709	-1.53811	0.00720638	0.0360319	down	LOC100912484	2.34017	0.00575482	0.0243523	up	protein-coding		HMG box transcription factor BBX-like	Miranda_RNAhybrid	-23.69	159	90	109	-28.7	0.307197	82	110	chr1_203204475_201675503_+1528972-LOC691970	null	1.81682	3.39808e-06	0.000214079	up	Miranda_RNAhybrid	-37.81	177	1265107	1265125	-42.2	0.607183	1265106	1265126
rno-miR-709	-1.53811	0.00720638	0.0360319	down	Adamts4	2.20008	2.42605e-07	4.22052e-06	up	protein-coding	rno:66015	ADAM metallopeptidase with thrombospondin type 1 motif, 4	Miranda_RNAhybrid	-24.75	157	64	82	-26.3	0.214564	65	82	chr8_99717000_99640887_+76113-Plscr2	null	4.47927	2.2258e-07	2.80451e-05	up	Miranda_RNAhybrid	-23.29	157	40106	40124	-35.4	0.537497	33685	33708
rno-miR-709	-1.53811	0.00720638	0.0360319	down	Adamts4	2.20008	2.42605e-07	4.22052e-06	up	protein-coding	rno:66015	ADAM metallopeptidase with thrombospondin type 1 motif, 4	Miranda_RNAhybrid	-24.75	157	64	82	-26.3	0.214564	65	82	chr1_203204475_201675503_+1528972-LOC691970	null	1.81682	3.39808e-06	0.000214079	up	Miranda_RNAhybrid	-37.81	177	1265107	1265125	-42.2	0.607183	1265106	1265126
rno-miR-709	-1.53811	0.00720638	0.0360319	down	LOC102546650	3.7019	1.93842e-09	5.4005e-08	up	protein-coding		uncharacterized LOC102546650	Miranda_RNAhybrid	-25.77	156	1509	1527	-34.1	0.023229	1699	1725	chr8_99717000_99640887_+76113-Plscr2	null	4.47927	2.2258e-07	2.80451e-05	up	Miranda_RNAhybrid	-23.29	157	40106	40124	-35.4	0.537497	33685	33708
rno-miR-709	-1.53811	0.00720638	0.0360319	down	LOC102546650	3.7019	1.93842e-09	5.4005e-08	up	protein-coding		uncharacterized LOC102546650	Miranda_RNAhybrid	-25.77	156	1509	1527	-34.1	0.023229	1699	1725	chr1_203204475_201675503_+1528972-LOC691970	null	1.81682	3.39808e-06	0.000214079	up	Miranda_RNAhybrid	-37.81	177	1265107	1265125	-42.2	0.607183	1265106	1265126
rno-miR-709	-1.53811	0.00720638	0.0360319	down	Mob3a	1.10271	2.87458e-06	3.76878e-05	up	protein-coding	rno:362833	MOB kinase activator 3A	Miranda_RNAhybrid	-33	169	1230	1248	-37.3	0.004161	1229	1249	chr8_99717000_99640887_+76113-Plscr2	null	4.47927	2.2258e-07	2.80451e-05	up	Miranda_RNAhybrid	-23.29	157	40106	40124	-35.4	0.537497	33685	33708
rno-miR-709	-1.53811	0.00720638	0.0360319	down	Mob3a	1.10271	2.87458e-06	3.76878e-05	up	protein-coding	rno:362833	MOB kinase activator 3A	Miranda_RNAhybrid	-33	169	1230	1248	-37.3	0.004161	1229	1249	chr1_203204475_201675503_+1528972-LOC691970	null	1.81682	3.39808e-06	0.000214079	up	Miranda_RNAhybrid	-37.81	177	1265107	1265125	-42.2	0.607183	1265106	1265126
rno-miR-709	-1.53811	0.00720638	0.0360319	down	LOC102556474	3.27323	7.08905e-07	1.10446e-05	up	protein-coding		uncharacterized LOC102556474	Miranda_RNAhybrid	-22.8	154	355	374	-26.9	0.419435	357	374	chr8_99717000_99640887_+76113-Plscr2	null	4.47927	2.2258e-07	2.80451e-05	up	Miranda_RNAhybrid	-23.29	157	40106	40124	-35.4	0.537497	33685	33708
rno-miR-709	-1.53811	0.00720638	0.0360319	down	LOC102556474	3.27323	7.08905e-07	1.10446e-05	up	protein-coding		uncharacterized LOC102556474	Miranda_RNAhybrid	-22.8	154	355	374	-26.9	0.419435	357	374	chr1_203204475_201675503_+1528972-LOC691970	null	1.81682	3.39808e-06	0.000214079	up	Miranda_RNAhybrid	-37.81	177	1265107	1265125	-42.2	0.607183	1265106	1265126
rno-miR-709	-1.53811	0.00720638	0.0360319	down	Has2	2.3412	0.0076795	0.0307261	up	protein-coding	rno:25694	hyaluronan synthase 2	Miranda_RNAhybrid	-20.89	154	1630	1647	-25.3	0.708064	1632	1647	chr8_99717000_99640887_+76113-Plscr2	null	4.47927	2.2258e-07	2.80451e-05	up	Miranda_RNAhybrid	-23.29	157	40106	40124	-35.4	0.537497	33685	33708
rno-miR-709	-1.53811	0.00720638	0.0360319	down	Has2	2.3412	0.0076795	0.0307261	up	protein-coding	rno:25694	hyaluronan synthase 2	Miranda_RNAhybrid	-20.89	154	1630	1647	-25.3	0.708064	1632	1647	chr1_203204475_201675503_+1528972-LOC691970	null	1.81682	3.39808e-06	0.000214079	up	Miranda_RNAhybrid	-37.81	177	1265107	1265125	-42.2	0.607183	1265106	1265126
rno-miR-709	-1.53811	0.00720638	0.0360319	down	Shcbp1	1.52341	0.0137686	0.0492627	up	protein-coding	rno:364648	Shc SH2-domain binding protein 1	Miranda_RNAhybrid	-29.58	167	556	574	-32.3	0.02554	558	575	chr8_99717000_99640887_+76113-Plscr2	null	4.47927	2.2258e-07	2.80451e-05	up	Miranda_RNAhybrid	-23.29	157	40106	40124	-35.4	0.537497	33685	33708
rno-miR-709	-1.53811	0.00720638	0.0360319	down	Shcbp1	1.52341	0.0137686	0.0492627	up	protein-coding	rno:364648	Shc SH2-domain binding protein 1	Miranda_RNAhybrid	-29.58	167	556	574	-32.3	0.02554	558	575	chr1_203204475_201675503_+1528972-LOC691970	null	1.81682	3.39808e-06	0.000214079	up	Miranda_RNAhybrid	-37.81	177	1265107	1265125	-42.2	0.607183	1265106	1265126
rno-miR-709	-1.53811	0.00720638	0.0360319	down	Pcdha10	1.28947	0.0091948	0.0355412	up	protein-coding	rno:116778	protocadherin alpha 10	Miranda_RNAhybrid	-21.19	153	1106	1124	-25.3	0.774415	307	326	chr8_99717000_99640887_+76113-Plscr2	null	4.47927	2.2258e-07	2.80451e-05	up	Miranda_RNAhybrid	-23.29	157	40106	40124	-35.4	0.537497	33685	33708
rno-miR-709	-1.53811	0.00720638	0.0360319	down	Pcdha10	1.28947	0.0091948	0.0355412	up	protein-coding	rno:116778	protocadherin alpha 10	Miranda_RNAhybrid	-21.19	153	1106	1124	-25.3	0.774415	307	326	chr1_203204475_201675503_+1528972-LOC691970	null	1.81682	3.39808e-06	0.000214079	up	Miranda_RNAhybrid	-37.81	177	1265107	1265125	-42.2	0.607183	1265106	1265126
rno-miR-709	-1.53811	0.00720638	0.0360319	down	Rab19	1.36796	3.75644e-05	0.000353531	up	protein-coding	rno:500088	RAB19, member RAS oncogene family	Miranda_RNAhybrid	-27.63	163	189	207	-32.2	0.007732	185	208	chr8_99717000_99640887_+76113-Plscr2	null	4.47927	2.2258e-07	2.80451e-05	up	Miranda_RNAhybrid	-23.29	157	40106	40124	-35.4	0.537497	33685	33708
rno-miR-709	-1.53811	0.00720638	0.0360319	down	Rab19	1.36796	3.75644e-05	0.000353531	up	protein-coding	rno:500088	RAB19, member RAS oncogene family	Miranda_RNAhybrid	-27.63	163	189	207	-32.2	0.007732	185	208	chr1_203204475_201675503_+1528972-LOC691970	null	1.81682	3.39808e-06	0.000214079	up	Miranda_RNAhybrid	-37.81	177	1265107	1265125	-42.2	0.607183	1265106	1265126
rno-miR-709	-1.53811	0.00720638	0.0360319	down	Pcdha12	1.62663	0.00129279	0.00716556	up	protein-coding	rno:116779	protocadherin alpha 12	Miranda_RNAhybrid	-21.19	153	1106	1124	-25.3	0.774415	307	326	chr8_99717000_99640887_+76113-Plscr2	null	4.47927	2.2258e-07	2.80451e-05	up	Miranda_RNAhybrid	-23.29	157	40106	40124	-35.4	0.537497	33685	33708
rno-miR-709	-1.53811	0.00720638	0.0360319	down	Pcdha12	1.62663	0.00129279	0.00716556	up	protein-coding	rno:116779	protocadherin alpha 12	Miranda_RNAhybrid	-21.19	153	1106	1124	-25.3	0.774415	307	326	chr1_203204475_201675503_+1528972-LOC691970	null	1.81682	3.39808e-06	0.000214079	up	Miranda_RNAhybrid	-37.81	177	1265107	1265125	-42.2	0.607183	1265106	1265126
rno-miR-709	-1.53811	0.00720638	0.0360319	down	Atp1a3	3.16884	6.21002e-10	1.9414e-08	up	protein-coding	rno:24213	ATPase, Na+/K+ transporting, alpha 3 polypeptide	Miranda_RNAhybrid	-20.84	152	196	214	-28.8	0.021031	296	315	chr8_99717000_99640887_+76113-Plscr2	null	4.47927	2.2258e-07	2.80451e-05	up	Miranda_RNAhybrid	-23.29	157	40106	40124	-35.4	0.537497	33685	33708
rno-miR-709	-1.53811	0.00720638	0.0360319	down	Atp1a3	3.16884	6.21002e-10	1.9414e-08	up	protein-coding	rno:24213	ATPase, Na+/K+ transporting, alpha 3 polypeptide	Miranda_RNAhybrid	-20.84	152	196	214	-28.8	0.021031	296	315	chr1_203204475_201675503_+1528972-LOC691970	null	1.81682	3.39808e-06	0.000214079	up	Miranda_RNAhybrid	-37.81	177	1265107	1265125	-42.2	0.607183	1265106	1265126
rno-miR-709	-1.53811	0.00720638	0.0360319	down	Ncf1	1.93818	6.18379e-21	1.2597e-18	up	protein-coding	rno:114553	neutrophil cytosolic factor 1	Miranda_RNAhybrid	-24.31	152	1449	1467	-34.1	0.015412	1444	1468	chr8_99717000_99640887_+76113-Plscr2	null	4.47927	2.2258e-07	2.80451e-05	up	Miranda_RNAhybrid	-23.29	157	40106	40124	-35.4	0.537497	33685	33708
rno-miR-709	-1.53811	0.00720638	0.0360319	down	Ncf1	1.93818	6.18379e-21	1.2597e-18	up	protein-coding	rno:114553	neutrophil cytosolic factor 1	Miranda_RNAhybrid	-24.31	152	1449	1467	-34.1	0.015412	1444	1468	chr1_203204475_201675503_+1528972-LOC691970	null	1.81682	3.39808e-06	0.000214079	up	Miranda_RNAhybrid	-37.81	177	1265107	1265125	-42.2	0.607183	1265106	1265126
rno-miR-709	-1.53811	0.00720638	0.0360319	down	Pcsk2	2.72282	3.33446e-05	0.000318726	up	protein-coding	rno:25121	proprotein convertase subtilisin/kexin type 2	Miranda_RNAhybrid	-31.52	164	28	47	-36.1	0.000103	27	48	chr8_99717000_99640887_+76113-Plscr2	null	4.47927	2.2258e-07	2.80451e-05	up	Miranda_RNAhybrid	-23.29	157	40106	40124	-35.4	0.537497	33685	33708
rno-miR-709	-1.53811	0.00720638	0.0360319	down	Pcsk2	2.72282	3.33446e-05	0.000318726	up	protein-coding	rno:25121	proprotein convertase subtilisin/kexin type 2	Miranda_RNAhybrid	-31.52	164	28	47	-36.1	0.000103	27	48	chr1_203204475_201675503_+1528972-LOC691970	null	1.81682	3.39808e-06	0.000214079	up	Miranda_RNAhybrid	-37.81	177	1265107	1265125	-42.2	0.607183	1265106	1265126
rno-miR-709	-1.53811	0.00720638	0.0360319	down	Clcf1	1.08699	0.000479394	0.00311565	up	protein-coding	rno:365395	cardiotrophin-like cytokine factor 1	Miranda_RNAhybrid	-24.59	151	244	262	-32.2	0.016911	249	270	chr8_99717000_99640887_+76113-Plscr2	null	4.47927	2.2258e-07	2.80451e-05	up	Miranda_RNAhybrid	-23.29	157	40106	40124	-35.4	0.537497	33685	33708
rno-miR-709	-1.53811	0.00720638	0.0360319	down	Clcf1	1.08699	0.000479394	0.00311565	up	protein-coding	rno:365395	cardiotrophin-like cytokine factor 1	Miranda_RNAhybrid	-24.59	151	244	262	-32.2	0.016911	249	270	chr1_203204475_201675503_+1528972-LOC691970	null	1.81682	3.39808e-06	0.000214079	up	Miranda_RNAhybrid	-37.81	177	1265107	1265125	-42.2	0.607183	1265106	1265126
rno-miR-709	-1.53811	0.00720638	0.0360319	down	Rpusd2	1.78369	0.0127136	0.0463011	up	protein-coding	rno:311326	RNA pseudouridylate synthase domain containing 2	Miranda_RNAhybrid	-32.52	169	768	786	-37	0.003581	767	787	chr8_99717000_99640887_+76113-Plscr2	null	4.47927	2.2258e-07	2.80451e-05	up	Miranda_RNAhybrid	-23.29	157	40106	40124	-35.4	0.537497	33685	33708
rno-miR-709	-1.53811	0.00720638	0.0360319	down	Rpusd2	1.78369	0.0127136	0.0463011	up	protein-coding	rno:311326	RNA pseudouridylate synthase domain containing 2	Miranda_RNAhybrid	-32.52	169	768	786	-37	0.003581	767	787	chr1_203204475_201675503_+1528972-LOC691970	null	1.81682	3.39808e-06	0.000214079	up	Miranda_RNAhybrid	-37.81	177	1265107	1265125	-42.2	0.607183	1265106	1265126
rno-miR-709	-1.53811	0.00720638	0.0360319	down	Cacna2d1	1.56586	2.982e-11	1.23619e-09	up	protein-coding	rno:25399	calcium channel, voltage-dependent, alpha2/delta subunit 1	Miranda_RNAhybrid	-22.13	153	1313	1328	-27.4	0.621427	1314	1329	chr8_99717000_99640887_+76113-Plscr2	null	4.47927	2.2258e-07	2.80451e-05	up	Miranda_RNAhybrid	-23.29	157	40106	40124	-35.4	0.537497	33685	33708
rno-miR-709	-1.53811	0.00720638	0.0360319	down	Cacna2d1	1.56586	2.982e-11	1.23619e-09	up	protein-coding	rno:25399	calcium channel, voltage-dependent, alpha2/delta subunit 1	Miranda_RNAhybrid	-22.13	153	1313	1328	-27.4	0.621427	1314	1329	chr1_203204475_201675503_+1528972-LOC691970	null	1.81682	3.39808e-06	0.000214079	up	Miranda_RNAhybrid	-37.81	177	1265107	1265125	-42.2	0.607183	1265106	1265126
rno-miR-709	-1.53811	0.00720638	0.0360319	down	Scube3	1.16493	8.56558e-06	9.82889e-05	up	protein-coding	rno:294297	signal peptide, CUB domain, EGF-like 3	Miranda_RNAhybrid	-25.7	164	2697	2716	-34.9	0.034024	2695	2717	chr8_99717000_99640887_+76113-Plscr2	null	4.47927	2.2258e-07	2.80451e-05	up	Miranda_RNAhybrid	-23.29	157	40106	40124	-35.4	0.537497	33685	33708
rno-miR-709	-1.53811	0.00720638	0.0360319	down	Scube3	1.16493	8.56558e-06	9.82889e-05	up	protein-coding	rno:294297	signal peptide, CUB domain, EGF-like 3	Miranda_RNAhybrid	-25.7	164	2697	2716	-34.9	0.034024	2695	2717	chr1_203204475_201675503_+1528972-LOC691970	null	1.81682	3.39808e-06	0.000214079	up	Miranda_RNAhybrid	-37.81	177	1265107	1265125	-42.2	0.607183	1265106	1265126
rno-miR-709	-1.53811	0.00720638	0.0360319	down	Scube1	4.57599	1.65749e-08	3.76964e-07	up	protein-coding	rno:315174	signal peptide, CUB domain, EGF-like 1	Miranda_RNAhybrid	-29.58	159	238	256	-32.1	0.010945	240	257	chr8_99717000_99640887_+76113-Plscr2	null	4.47927	2.2258e-07	2.80451e-05	up	Miranda_RNAhybrid	-23.29	157	40106	40124	-35.4	0.537497	33685	33708
rno-miR-709	-1.53811	0.00720638	0.0360319	down	Scube1	4.57599	1.65749e-08	3.76964e-07	up	protein-coding	rno:315174	signal peptide, CUB domain, EGF-like 1	Miranda_RNAhybrid	-29.58	159	238	256	-32.1	0.010945	240	257	chr1_203204475_201675503_+1528972-LOC691970	null	1.81682	3.39808e-06	0.000214079	up	Miranda_RNAhybrid	-37.81	177	1265107	1265125	-42.2	0.607183	1265106	1265126
rno-miR-709	-1.53811	0.00720638	0.0360319	down	Ksr1	1.08798	0.00125654	0.00699726	up	protein-coding	rno:360573	kinase suppressor of ras 1	Miranda_RNAhybrid	-23.81	164	1531	1549	-28.1	0.389843	1533	1549	chr8_99717000_99640887_+76113-Plscr2	null	4.47927	2.2258e-07	2.80451e-05	up	Miranda_RNAhybrid	-23.29	157	40106	40124	-35.4	0.537497	33685	33708
rno-miR-709	-1.53811	0.00720638	0.0360319	down	Ksr1	1.08798	0.00125654	0.00699726	up	protein-coding	rno:360573	kinase suppressor of ras 1	Miranda_RNAhybrid	-23.81	164	1531	1549	-28.1	0.389843	1533	1549	chr1_203204475_201675503_+1528972-LOC691970	null	1.81682	3.39808e-06	0.000214079	up	Miranda_RNAhybrid	-37.81	177	1265107	1265125	-42.2	0.607183	1265106	1265126
rno-miR-709	-1.53811	0.00720638	0.0360319	down	Lcp1	1.80302	1.09192e-19	1.83066e-17	up	protein-coding	rno:306071	lymphocyte cytosolic protein 1	Miranda_RNAhybrid	-21.46	159	948	967	-34	0.014686	1360	1390	chr8_99717000_99640887_+76113-Plscr2	null	4.47927	2.2258e-07	2.80451e-05	up	Miranda_RNAhybrid	-23.29	157	40106	40124	-35.4	0.537497	33685	33708
rno-miR-709	-1.53811	0.00720638	0.0360319	down	Lcp1	1.80302	1.09192e-19	1.83066e-17	up	protein-coding	rno:306071	lymphocyte cytosolic protein 1	Miranda_RNAhybrid	-21.46	159	948	967	-34	0.014686	1360	1390	chr1_203204475_201675503_+1528972-LOC691970	null	1.81682	3.39808e-06	0.000214079	up	Miranda_RNAhybrid	-37.81	177	1265107	1265125	-42.2	0.607183	1265106	1265126
rno-miR-709	-1.53811	0.00720638	0.0360319	down	RGD1564074	1.08564	9.12351e-07	1.3707e-05	up	protein-coding	rno:500514	similar to novel protein	Miranda_RNAhybrid	-20.84	152	62	81	-25.4	0.310438	63	81	chr8_99717000_99640887_+76113-Plscr2	null	4.47927	2.2258e-07	2.80451e-05	up	Miranda_RNAhybrid	-23.29	157	40106	40124	-35.4	0.537497	33685	33708
rno-miR-709	-1.53811	0.00720638	0.0360319	down	RGD1564074	1.08564	9.12351e-07	1.3707e-05	up	protein-coding	rno:500514	similar to novel protein	Miranda_RNAhybrid	-20.84	152	62	81	-25.4	0.310438	63	81	chr1_203204475_201675503_+1528972-LOC691970	null	1.81682	3.39808e-06	0.000214079	up	Miranda_RNAhybrid	-37.81	177	1265107	1265125	-42.2	0.607183	1265106	1265126
rno-miR-709	-1.53811	0.00720638	0.0360319	down	Islr	1.0732	0.0107514	0.0403657	up	protein-coding	rno:686539	immunoglobulin superfamily containing leucine-rich repeat	Miranda_RNAhybrid	-26.68	163	537	555	-31.8	0.011609	532	556	chr8_99717000_99640887_+76113-Plscr2	null	4.47927	2.2258e-07	2.80451e-05	up	Miranda_RNAhybrid	-23.29	157	40106	40124	-35.4	0.537497	33685	33708
rno-miR-709	-1.53811	0.00720638	0.0360319	down	Islr	1.0732	0.0107514	0.0403657	up	protein-coding	rno:686539	immunoglobulin superfamily containing leucine-rich repeat	Miranda_RNAhybrid	-26.68	163	537	555	-31.8	0.011609	532	556	chr1_203204475_201675503_+1528972-LOC691970	null	1.81682	3.39808e-06	0.000214079	up	Miranda_RNAhybrid	-37.81	177	1265107	1265125	-42.2	0.607183	1265106	1265126
rno-miR-709	-1.53811	0.00720638	0.0360319	down	Ptafr	1.16786	1.41338e-09	4.0448e-08	up	protein-coding	rno:58949	platelet-activating factor receptor	Miranda_RNAhybrid	-22.38	155	2061	2079	-27.9	0.341715	1147	1167	chr8_99717000_99640887_+76113-Plscr2	null	4.47927	2.2258e-07	2.80451e-05	up	Miranda_RNAhybrid	-23.29	157	40106	40124	-35.4	0.537497	33685	33708
rno-miR-709	-1.53811	0.00720638	0.0360319	down	Ptafr	1.16786	1.41338e-09	4.0448e-08	up	protein-coding	rno:58949	platelet-activating factor receptor	Miranda_RNAhybrid	-22.38	155	2061	2079	-27.9	0.341715	1147	1167	chr1_203204475_201675503_+1528972-LOC691970	null	1.81682	3.39808e-06	0.000214079	up	Miranda_RNAhybrid	-37.81	177	1265107	1265125	-42.2	0.607183	1265106	1265126
rno-miR-709	-1.53811	0.00720638	0.0360319	down	Prex1	1.13043	2.26694e-14	1.63297e-12	up	protein-coding	rno:311647	phosphatidylinositol-3,4,5-trisphosphate-dependent Rac exchange factor 1	Miranda_RNAhybrid	-22.8	155	17	34	-27.5	0.044597	12	35	chr8_99717000_99640887_+76113-Plscr2	null	4.47927	2.2258e-07	2.80451e-05	up	Miranda_RNAhybrid	-23.29	157	40106	40124	-35.4	0.537497	33685	33708
rno-miR-709	-1.53811	0.00720638	0.0360319	down	Prex1	1.13043	2.26694e-14	1.63297e-12	up	protein-coding	rno:311647	phosphatidylinositol-3,4,5-trisphosphate-dependent Rac exchange factor 1	Miranda_RNAhybrid	-22.8	155	17	34	-27.5	0.044597	12	35	chr1_203204475_201675503_+1528972-LOC691970	null	1.81682	3.39808e-06	0.000214079	up	Miranda_RNAhybrid	-37.81	177	1265107	1265125	-42.2	0.607183	1265106	1265126
rno-miR-709	-1.53811	0.00720638	0.0360319	down	LOC691141	1.5188	6.89502e-07	1.07831e-05	up	protein-coding	rno:691141	hypothetical protein LOC691141	Miranda_RNAhybrid	-32.52	169	455	473	-37.5	0.000359	454	474	chr8_99717000_99640887_+76113-Plscr2	null	4.47927	2.2258e-07	2.80451e-05	up	Miranda_RNAhybrid	-23.29	157	40106	40124	-35.4	0.537497	33685	33708
rno-miR-709	-1.53811	0.00720638	0.0360319	down	LOC691141	1.5188	6.89502e-07	1.07831e-05	up	protein-coding	rno:691141	hypothetical protein LOC691141	Miranda_RNAhybrid	-32.52	169	455	473	-37.5	0.000359	454	474	chr1_203204475_201675503_+1528972-LOC691970	null	1.81682	3.39808e-06	0.000214079	up	Miranda_RNAhybrid	-37.81	177	1265107	1265125	-42.2	0.607183	1265106	1265126
rno-miR-709	-1.53811	0.00720638	0.0360319	down	LOC685707	1.29043	3.34291e-09	8.80826e-08	up	protein-coding		similar to neuron navigator 1	Miranda_RNAhybrid	-20.85	152	81	101	-26.6	0.206703	82	101	chr8_99717000_99640887_+76113-Plscr2	null	4.47927	2.2258e-07	2.80451e-05	up	Miranda_RNAhybrid	-23.29	157	40106	40124	-35.4	0.537497	33685	33708
rno-miR-709	-1.53811	0.00720638	0.0360319	down	LOC685707	1.29043	3.34291e-09	8.80826e-08	up	protein-coding		similar to neuron navigator 1	Miranda_RNAhybrid	-20.85	152	81	101	-26.6	0.206703	82	101	chr1_203204475_201675503_+1528972-LOC691970	null	1.81682	3.39808e-06	0.000214079	up	Miranda_RNAhybrid	-37.81	177	1265107	1265125	-42.2	0.607183	1265106	1265126
rno-miR-709	-1.53811	0.00720638	0.0360319	down	Col6a1	1.81651	6.88831e-11	2.66869e-09	up	protein-coding	rno:294337	collagen, type VI, alpha 1	Miranda_RNAhybrid	-21.79	159	549	567	-26.8	0.176278	292	327	chr8_99717000_99640887_+76113-Plscr2	null	4.47927	2.2258e-07	2.80451e-05	up	Miranda_RNAhybrid	-23.29	157	40106	40124	-35.4	0.537497	33685	33708
rno-miR-709	-1.53811	0.00720638	0.0360319	down	Col6a1	1.81651	6.88831e-11	2.66869e-09	up	protein-coding	rno:294337	collagen, type VI, alpha 1	Miranda_RNAhybrid	-21.79	159	549	567	-26.8	0.176278	292	327	chr1_203204475_201675503_+1528972-LOC691970	null	1.81682	3.39808e-06	0.000214079	up	Miranda_RNAhybrid	-37.81	177	1265107	1265125	-42.2	0.607183	1265106	1265126
rno-miR-709	-1.53811	0.00720638	0.0360319	down	Olr1	3.23248	6.15939e-45	2.33379e-41	up	protein-coding	rno:140914	oxidized low density lipoprotein (lectin-like) receptor 1	Miranda_RNAhybrid	-20.45	152	1648	1668	-28.2	0.355957	328	352	chr8_99717000_99640887_+76113-Plscr2	null	4.47927	2.2258e-07	2.80451e-05	up	Miranda_RNAhybrid	-23.29	157	40106	40124	-35.4	0.537497	33685	33708
rno-miR-709	-1.53811	0.00720638	0.0360319	down	Olr1	3.23248	6.15939e-45	2.33379e-41	up	protein-coding	rno:140914	oxidized low density lipoprotein (lectin-like) receptor 1	Miranda_RNAhybrid	-20.45	152	1648	1668	-28.2	0.355957	328	352	chr1_203204475_201675503_+1528972-LOC691970	null	1.81682	3.39808e-06	0.000214079	up	Miranda_RNAhybrid	-37.81	177	1265107	1265125	-42.2	0.607183	1265106	1265126
rno-miR-709	-1.53811	0.00720638	0.0360319	down	Meis3	1.35305	8.27608e-08	1.61307e-06	up	protein-coding	rno:361514	Meis homeobox 3	Miranda_RNAhybrid	-28.23	164	379	398	-33.8	0.00221	378	399	chr8_99717000_99640887_+76113-Plscr2	null	4.47927	2.2258e-07	2.80451e-05	up	Miranda_RNAhybrid	-23.29	157	40106	40124	-35.4	0.537497	33685	33708
rno-miR-709	-1.53811	0.00720638	0.0360319	down	Meis3	1.35305	8.27608e-08	1.61307e-06	up	protein-coding	rno:361514	Meis homeobox 3	Miranda_RNAhybrid	-28.23	164	379	398	-33.8	0.00221	378	399	chr1_203204475_201675503_+1528972-LOC691970	null	1.81682	3.39808e-06	0.000214079	up	Miranda_RNAhybrid	-37.81	177	1265107	1265125	-42.2	0.607183	1265106	1265126
rno-miR-709	-1.53811	0.00720638	0.0360319	down	Clec5a	1.69981	2.42728e-06	3.24752e-05	up	protein-coding	rno:679787	C-type lectin domain family 5, member A	Miranda_RNAhybrid	-26.19	152	414	434	-33	0.006288	420	449	chr8_99717000_99640887_+76113-Plscr2	null	4.47927	2.2258e-07	2.80451e-05	up	Miranda_RNAhybrid	-23.29	157	40106	40124	-35.4	0.537497	33685	33708
rno-miR-709	-1.53811	0.00720638	0.0360319	down	Clec5a	1.69981	2.42728e-06	3.24752e-05	up	protein-coding	rno:679787	C-type lectin domain family 5, member A	Miranda_RNAhybrid	-26.19	152	414	434	-33	0.006288	420	449	chr1_203204475_201675503_+1528972-LOC691970	null	1.81682	3.39808e-06	0.000214079	up	Miranda_RNAhybrid	-37.81	177	1265107	1265125	-42.2	0.607183	1265106	1265126
rno-miR-709	-1.53811	0.00720638	0.0360319	down	Prrt2	2.33067	3.09004e-05	0.000298373	up	protein-coding	rno:361651	proline-rich transmembrane protein 2	Miranda_RNAhybrid	-22.55	155	217	236	-29.9	0.069863	205	237	chr8_99717000_99640887_+76113-Plscr2	null	4.47927	2.2258e-07	2.80451e-05	up	Miranda_RNAhybrid	-23.29	157	40106	40124	-35.4	0.537497	33685	33708
rno-miR-709	-1.53811	0.00720638	0.0360319	down	Prrt2	2.33067	3.09004e-05	0.000298373	up	protein-coding	rno:361651	proline-rich transmembrane protein 2	Miranda_RNAhybrid	-22.55	155	217	236	-29.9	0.069863	205	237	chr1_203204475_201675503_+1528972-LOC691970	null	1.81682	3.39808e-06	0.000214079	up	Miranda_RNAhybrid	-37.81	177	1265107	1265125	-42.2	0.607183	1265106	1265126
rno-miR-709	-1.53811	0.00720638	0.0360319	down	Rundc3a	1.09893	0.0130364	0.0472678	up	protein-coding	rno:303569	RUN domain containing 3A	Miranda_RNAhybrid	-27.27	155	347	364	-32.5	0.004023	346	365	chr8_99717000_99640887_+76113-Plscr2	null	4.47927	2.2258e-07	2.80451e-05	up	Miranda_RNAhybrid	-23.29	157	40106	40124	-35.4	0.537497	33685	33708
rno-miR-709	-1.53811	0.00720638	0.0360319	down	Rundc3a	1.09893	0.0130364	0.0472678	up	protein-coding	rno:303569	RUN domain containing 3A	Miranda_RNAhybrid	-27.27	155	347	364	-32.5	0.004023	346	365	chr1_203204475_201675503_+1528972-LOC691970	null	1.81682	3.39808e-06	0.000214079	up	Miranda_RNAhybrid	-37.81	177	1265107	1265125	-42.2	0.607183	1265106	1265126
rno-miR-709	-1.53811	0.00720638	0.0360319	down	Abhd15	1.04781	6.39399e-05	0.000558833	up	protein-coding	rno:303343	abhydrolase domain containing 15	Miranda_RNAhybrid	-20.44	154	567	584	-25.4	0.608428	567	585	chr8_99717000_99640887_+76113-Plscr2	null	4.47927	2.2258e-07	2.80451e-05	up	Miranda_RNAhybrid	-23.29	157	40106	40124	-35.4	0.537497	33685	33708
rno-miR-709	-1.53811	0.00720638	0.0360319	down	Abhd15	1.04781	6.39399e-05	0.000558833	up	protein-coding	rno:303343	abhydrolase domain containing 15	Miranda_RNAhybrid	-20.44	154	567	584	-25.4	0.608428	567	585	chr1_203204475_201675503_+1528972-LOC691970	null	1.81682	3.39808e-06	0.000214079	up	Miranda_RNAhybrid	-37.81	177	1265107	1265125	-42.2	0.607183	1265106	1265126
rno-miR-709	-1.53811	0.00720638	0.0360319	down	Ccdc80	1.46761	1.32048e-12	6.94904e-11	up	protein-coding	rno:64387	coiled-coil domain containing 80	Miranda_RNAhybrid	-32.52	169	516	534	-36.5	0.001754	515	535	chr8_99717000_99640887_+76113-Plscr2	null	4.47927	2.2258e-07	2.80451e-05	up	Miranda_RNAhybrid	-23.29	157	40106	40124	-35.4	0.537497	33685	33708
rno-miR-709	-1.53811	0.00720638	0.0360319	down	Ccdc80	1.46761	1.32048e-12	6.94904e-11	up	protein-coding	rno:64387	coiled-coil domain containing 80	Miranda_RNAhybrid	-32.52	169	516	534	-36.5	0.001754	515	535	chr1_203204475_201675503_+1528972-LOC691970	null	1.81682	3.39808e-06	0.000214079	up	Miranda_RNAhybrid	-37.81	177	1265107	1265125	-42.2	0.607183	1265106	1265126
rno-miR-709	-1.53811	0.00720638	0.0360319	down	Mycl	1.69146	3.47233e-07	5.81639e-06	up	protein-coding	rno:298506	v-myc avian myelocytomatosis viral oncogene lung carcinoma derived homolog	Miranda_RNAhybrid	-21.06	156	981	1000	-29.2	0.185609	978	1001	chr8_99717000_99640887_+76113-Plscr2	null	4.47927	2.2258e-07	2.80451e-05	up	Miranda_RNAhybrid	-23.29	157	40106	40124	-35.4	0.537497	33685	33708
rno-miR-709	-1.53811	0.00720638	0.0360319	down	Mycl	1.69146	3.47233e-07	5.81639e-06	up	protein-coding	rno:298506	v-myc avian myelocytomatosis viral oncogene lung carcinoma derived homolog	Miranda_RNAhybrid	-21.06	156	981	1000	-29.2	0.185609	978	1001	chr1_203204475_201675503_+1528972-LOC691970	null	1.81682	3.39808e-06	0.000214079	up	Miranda_RNAhybrid	-37.81	177	1265107	1265125	-42.2	0.607183	1265106	1265126
rno-miR-709	-1.53811	0.00720638	0.0360319	down	Dlg4	1.06091	9.38189e-07	1.40617e-05	up	protein-coding	rno:29495	discs, large homolog 4 (Drosophila)	Miranda_RNAhybrid	-26.81	155	1796	1814	-31.7	0.097759	1786	1815	chr8_99717000_99640887_+76113-Plscr2	null	4.47927	2.2258e-07	2.80451e-05	up	Miranda_RNAhybrid	-23.29	157	40106	40124	-35.4	0.537497	33685	33708
rno-miR-709	-1.53811	0.00720638	0.0360319	down	Dlg4	1.06091	9.38189e-07	1.40617e-05	up	protein-coding	rno:29495	discs, large homolog 4 (Drosophila)	Miranda_RNAhybrid	-26.81	155	1796	1814	-31.7	0.097759	1786	1815	chr1_203204475_201675503_+1528972-LOC691970	null	1.81682	3.39808e-06	0.000214079	up	Miranda_RNAhybrid	-37.81	177	1265107	1265125	-42.2	0.607183	1265106	1265126
rno-miR-709	-1.53811	0.00720638	0.0360319	down	Tmem154	2.065	9.5574e-15	7.4207e-13	up	protein-coding	rno:361972	transmembrane protein 154	Miranda_RNAhybrid	-25.6	153	276	294	-29	0.254835	278	295	chr8_99717000_99640887_+76113-Plscr2	null	4.47927	2.2258e-07	2.80451e-05	up	Miranda_RNAhybrid	-23.29	157	40106	40124	-35.4	0.537497	33685	33708
rno-miR-709	-1.53811	0.00720638	0.0360319	down	Tmem154	2.065	9.5574e-15	7.4207e-13	up	protein-coding	rno:361972	transmembrane protein 154	Miranda_RNAhybrid	-25.6	153	276	294	-29	0.254835	278	295	chr1_203204475_201675503_+1528972-LOC691970	null	1.81682	3.39808e-06	0.000214079	up	Miranda_RNAhybrid	-37.81	177	1265107	1265125	-42.2	0.607183	1265106	1265126
rno-miR-709	-1.53811	0.00720638	0.0360319	down	Scn5a	4.05359	8.06981e-05	0.000684038	up	protein-coding	rno:25665	sodium channel, voltage-gated, type V, alpha subunit	Miranda_RNAhybrid	-27.06	157	1040	1058	-33.4	0.034251	1037	1059	chr8_99717000_99640887_+76113-Plscr2	null	4.47927	2.2258e-07	2.80451e-05	up	Miranda_RNAhybrid	-23.29	157	40106	40124	-35.4	0.537497	33685	33708
rno-miR-709	-1.53811	0.00720638	0.0360319	down	Scn5a	4.05359	8.06981e-05	0.000684038	up	protein-coding	rno:25665	sodium channel, voltage-gated, type V, alpha subunit	Miranda_RNAhybrid	-27.06	157	1040	1058	-33.4	0.034251	1037	1059	chr1_203204475_201675503_+1528972-LOC691970	null	1.81682	3.39808e-06	0.000214079	up	Miranda_RNAhybrid	-37.81	177	1265107	1265125	-42.2	0.607183	1265106	1265126
rno-miR-709	-1.53811	0.00720638	0.0360319	down	Adam12	1.75083	1.75349e-07	3.1759e-06	up	protein-coding	rno:679837	ADAM metallopeptidase domain 12	Miranda_RNAhybrid	-21.58	152	3652	3671	-29.4	0.403601	1457	1479	chr8_99717000_99640887_+76113-Plscr2	null	4.47927	2.2258e-07	2.80451e-05	up	Miranda_RNAhybrid	-23.29	157	40106	40124	-35.4	0.537497	33685	33708
rno-miR-709	-1.53811	0.00720638	0.0360319	down	Adam12	1.75083	1.75349e-07	3.1759e-06	up	protein-coding	rno:679837	ADAM metallopeptidase domain 12	Miranda_RNAhybrid	-21.58	152	3652	3671	-29.4	0.403601	1457	1479	chr1_203204475_201675503_+1528972-LOC691970	null	1.81682	3.39808e-06	0.000214079	up	Miranda_RNAhybrid	-37.81	177	1265107	1265125	-42.2	0.607183	1265106	1265126
rno-miR-709	-1.53811	0.00720638	0.0360319	down	Cd69	1.80196	2.66049e-06	3.52468e-05	up	protein-coding	rno:29187	Cd69 molecule	Miranda_RNAhybrid	-21.88	152	562	582	-25.7	0.339211	496	523	chr8_99717000_99640887_+76113-Plscr2	null	4.47927	2.2258e-07	2.80451e-05	up	Miranda_RNAhybrid	-23.29	157	40106	40124	-35.4	0.537497	33685	33708
rno-miR-709	-1.53811	0.00720638	0.0360319	down	Cd69	1.80196	2.66049e-06	3.52468e-05	up	protein-coding	rno:29187	Cd69 molecule	Miranda_RNAhybrid	-21.88	152	562	582	-25.7	0.339211	496	523	chr1_203204475_201675503_+1528972-LOC691970	null	1.81682	3.39808e-06	0.000214079	up	Miranda_RNAhybrid	-37.81	177	1265107	1265125	-42.2	0.607183	1265106	1265126
rno-miR-709	-1.53811	0.00720638	0.0360319	down	Adam19	2.15669	2.17431e-18	2.96347e-16	up	protein-coding	rno:303068	ADAM metallopeptidase domain 19	Miranda_RNAhybrid	-34.71	156	1298	1322	-38.8	0.006178	1297	1323	chr8_99717000_99640887_+76113-Plscr2	null	4.47927	2.2258e-07	2.80451e-05	up	Miranda_RNAhybrid	-23.29	157	40106	40124	-35.4	0.537497	33685	33708
rno-miR-709	-1.53811	0.00720638	0.0360319	down	Adam19	2.15669	2.17431e-18	2.96347e-16	up	protein-coding	rno:303068	ADAM metallopeptidase domain 19	Miranda_RNAhybrid	-34.71	156	1298	1322	-38.8	0.006178	1297	1323	chr1_203204475_201675503_+1528972-LOC691970	null	1.81682	3.39808e-06	0.000214079	up	Miranda_RNAhybrid	-37.81	177	1265107	1265125	-42.2	0.607183	1265106	1265126
rno-miR-709	-1.53811	0.00720638	0.0360319	down	Pla2g2d	1.72837	0.00569595	0.0241679	up	protein-coding	rno:298579	phospholipase A2, group IID	Miranda_RNAhybrid	-25.87	150	60	81	-29.6	0.105226	62	82	chr8_99717000_99640887_+76113-Plscr2	null	4.47927	2.2258e-07	2.80451e-05	up	Miranda_RNAhybrid	-23.29	157	40106	40124	-35.4	0.537497	33685	33708
rno-miR-709	-1.53811	0.00720638	0.0360319	down	Pla2g2d	1.72837	0.00569595	0.0241679	up	protein-coding	rno:298579	phospholipase A2, group IID	Miranda_RNAhybrid	-25.87	150	60	81	-29.6	0.105226	62	82	chr1_203204475_201675503_+1528972-LOC691970	null	1.81682	3.39808e-06	0.000214079	up	Miranda_RNAhybrid	-37.81	177	1265107	1265125	-42.2	0.607183	1265106	1265126
rno-miR-709	-1.53811	0.00720638	0.0360319	down	Pik3cg	1.32771	6.28589e-16	5.72529e-14	up	protein-coding		phosphatidylinositol-4,5-bisphosphate 3-kinase, catalytic subunit gamma	Miranda_RNAhybrid	-21.48	153	774	792	-29.2	0.3229	2772	2797	chr8_99717000_99640887_+76113-Plscr2	null	4.47927	2.2258e-07	2.80451e-05	up	Miranda_RNAhybrid	-23.29	157	40106	40124	-35.4	0.537497	33685	33708
rno-miR-709	-1.53811	0.00720638	0.0360319	down	Pik3cg	1.32771	6.28589e-16	5.72529e-14	up	protein-coding		phosphatidylinositol-4,5-bisphosphate 3-kinase, catalytic subunit gamma	Miranda_RNAhybrid	-21.48	153	774	792	-29.2	0.3229	2772	2797	chr1_203204475_201675503_+1528972-LOC691970	null	1.81682	3.39808e-06	0.000214079	up	Miranda_RNAhybrid	-37.81	177	1265107	1265125	-42.2	0.607183	1265106	1265126
rno-miR-709	-1.53811	0.00720638	0.0360319	down	LOC100909830	1.77449	0.0031177	0.0148232	up	protein-coding		mRNA-decapping enzyme 2-like	Miranda_RNAhybrid	-23.11	150	761	782	-26.7	0.911778	758	783	chr8_99717000_99640887_+76113-Plscr2	null	4.47927	2.2258e-07	2.80451e-05	up	Miranda_RNAhybrid	-23.29	157	40106	40124	-35.4	0.537497	33685	33708
rno-miR-709	-1.53811	0.00720638	0.0360319	down	LOC100909830	1.77449	0.0031177	0.0148232	up	protein-coding		mRNA-decapping enzyme 2-like	Miranda_RNAhybrid	-23.11	150	761	782	-26.7	0.911778	758	783	chr1_203204475_201675503_+1528972-LOC691970	null	1.81682	3.39808e-06	0.000214079	up	Miranda_RNAhybrid	-37.81	177	1265107	1265125	-42.2	0.607183	1265106	1265126
rno-miR-709	-1.53811	0.00720638	0.0360319	down	Kirrel	1.4182	9.99826e-15	7.73131e-13	up	protein-coding	rno:310695	kin of IRRE like (Drosophila)	Miranda_RNAhybrid	-20.11	154	3359	3378	-28.7	0.482922	4145	4160	chr8_99717000_99640887_+76113-Plscr2	null	4.47927	2.2258e-07	2.80451e-05	up	Miranda_RNAhybrid	-23.29	157	40106	40124	-35.4	0.537497	33685	33708
rno-miR-709	-1.53811	0.00720638	0.0360319	down	Kirrel	1.4182	9.99826e-15	7.73131e-13	up	protein-coding	rno:310695	kin of IRRE like (Drosophila)	Miranda_RNAhybrid	-20.11	154	3359	3378	-28.7	0.482922	4145	4160	chr1_203204475_201675503_+1528972-LOC691970	null	1.81682	3.39808e-06	0.000214079	up	Miranda_RNAhybrid	-37.81	177	1265107	1265125	-42.2	0.607183	1265106	1265126
rno-miR-709	-1.53811	0.00720638	0.0360319	down	Mex3a	1.17097	5.00275e-05	0.000451319	up	protein-coding	rno:310631	mex-3 RNA binding family member A	Miranda_RNAhybrid	-26.28	156	3380	3398	-31.4	0.178853	3382	3399	chr8_99717000_99640887_+76113-Plscr2	null	4.47927	2.2258e-07	2.80451e-05	up	Miranda_RNAhybrid	-23.29	157	40106	40124	-35.4	0.537497	33685	33708
rno-miR-709	-1.53811	0.00720638	0.0360319	down	Mex3a	1.17097	5.00275e-05	0.000451319	up	protein-coding	rno:310631	mex-3 RNA binding family member A	Miranda_RNAhybrid	-26.28	156	3380	3398	-31.4	0.178853	3382	3399	chr1_203204475_201675503_+1528972-LOC691970	null	1.81682	3.39808e-06	0.000214079	up	Miranda_RNAhybrid	-37.81	177	1265107	1265125	-42.2	0.607183	1265106	1265126
rno-miR-709	-1.53811	0.00720638	0.0360319	down	Gpr176	1.97559	2.32888e-08	5.14227e-07	up	protein-coding	rno:117257	G protein-coupled receptor 176	Miranda_RNAhybrid	-22.87	151	1671	1691	-30	0.142086	466	485	chr8_99717000_99640887_+76113-Plscr2	null	4.47927	2.2258e-07	2.80451e-05	up	Miranda_RNAhybrid	-23.29	157	40106	40124	-35.4	0.537497	33685	33708
rno-miR-709	-1.53811	0.00720638	0.0360319	down	Gpr176	1.97559	2.32888e-08	5.14227e-07	up	protein-coding	rno:117257	G protein-coupled receptor 176	Miranda_RNAhybrid	-22.87	151	1671	1691	-30	0.142086	466	485	chr1_203204475_201675503_+1528972-LOC691970	null	1.81682	3.39808e-06	0.000214079	up	Miranda_RNAhybrid	-37.81	177	1265107	1265125	-42.2	0.607183	1265106	1265126
rno-miR-709	-1.53811	0.00720638	0.0360319	down	Cd4	1.61718	2.3773e-26	9.79086e-24	up	protein-coding	rno:24932	Cd4 molecule	Miranda_RNAhybrid	-24.98	155	1304	1322	-31.3	0.05241	1291	1323	chr8_99717000_99640887_+76113-Plscr2	null	4.47927	2.2258e-07	2.80451e-05	up	Miranda_RNAhybrid	-23.29	157	40106	40124	-35.4	0.537497	33685	33708
rno-miR-709	-1.53811	0.00720638	0.0360319	down	Cd4	1.61718	2.3773e-26	9.79086e-24	up	protein-coding	rno:24932	Cd4 molecule	Miranda_RNAhybrid	-24.98	155	1304	1322	-31.3	0.05241	1291	1323	chr1_203204475_201675503_+1528972-LOC691970	null	1.81682	3.39808e-06	0.000214079	up	Miranda_RNAhybrid	-37.81	177	1265107	1265125	-42.2	0.607183	1265106	1265126
rno-miR-709	-1.53811	0.00720638	0.0360319	down	Fbxo2	1.13453	0.00436383	0.0195227	up	protein-coding	rno:85273	F-box protein 2	Miranda_RNAhybrid	-23.7	159	96	114	-29.1	0.013899	87	115	chr8_99717000_99640887_+76113-Plscr2	null	4.47927	2.2258e-07	2.80451e-05	up	Miranda_RNAhybrid	-23.29	157	40106	40124	-35.4	0.537497	33685	33708
rno-miR-709	-1.53811	0.00720638	0.0360319	down	Fbxo2	1.13453	0.00436383	0.0195227	up	protein-coding	rno:85273	F-box protein 2	Miranda_RNAhybrid	-23.7	159	96	114	-29.1	0.013899	87	115	chr1_203204475_201675503_+1528972-LOC691970	null	1.81682	3.39808e-06	0.000214079	up	Miranda_RNAhybrid	-37.81	177	1265107	1265125	-42.2	0.607183	1265106	1265126
rno-miR-709	-1.53811	0.00720638	0.0360319	down	Gpr153	2.46598	3.37171e-10	1.11478e-08	up	protein-coding	rno:619550	G protein-coupled receptor 153	Miranda_RNAhybrid	-22.75	151	473	490	-28	0.066946	472	490	chr8_99717000_99640887_+76113-Plscr2	null	4.47927	2.2258e-07	2.80451e-05	up	Miranda_RNAhybrid	-23.29	157	40106	40124	-35.4	0.537497	33685	33708
rno-miR-709	-1.53811	0.00720638	0.0360319	down	Gpr153	2.46598	3.37171e-10	1.11478e-08	up	protein-coding	rno:619550	G protein-coupled receptor 153	Miranda_RNAhybrid	-22.75	151	473	490	-28	0.066946	472	490	chr1_203204475_201675503_+1528972-LOC691970	null	1.81682	3.39808e-06	0.000214079	up	Miranda_RNAhybrid	-37.81	177	1265107	1265125	-42.2	0.607183	1265106	1265126
rno-miR-709	-1.53811	0.00720638	0.0360319	down	Glrb	4.99007	0.0103369	0.0391352	up	protein-coding	rno:25456	glycine receptor, beta	Miranda_RNAhybrid	-21.28	153	2797	2815	-25	0.891373	2798	2816	chr8_99717000_99640887_+76113-Plscr2	null	4.47927	2.2258e-07	2.80451e-05	up	Miranda_RNAhybrid	-23.29	157	40106	40124	-35.4	0.537497	33685	33708
rno-miR-709	-1.53811	0.00720638	0.0360319	down	Glrb	4.99007	0.0103369	0.0391352	up	protein-coding	rno:25456	glycine receptor, beta	Miranda_RNAhybrid	-21.28	153	2797	2815	-25	0.891373	2798	2816	chr1_203204475_201675503_+1528972-LOC691970	null	1.81682	3.39808e-06	0.000214079	up	Miranda_RNAhybrid	-37.81	177	1265107	1265125	-42.2	0.607183	1265106	1265126
rno-miR-709	-1.53811	0.00720638	0.0360319	down	Gfi1	1.5073	0.00461463	0.020431	up	protein-coding	rno:24388	growth factor independent 1 transcription repressor	Miranda_RNAhybrid	-24.1	152	48	64	-27.8	0.196594	48	65	chr8_99717000_99640887_+76113-Plscr2	null	4.47927	2.2258e-07	2.80451e-05	up	Miranda_RNAhybrid	-23.29	157	40106	40124	-35.4	0.537497	33685	33708
rno-miR-709	-1.53811	0.00720638	0.0360319	down	Gfi1	1.5073	0.00461463	0.020431	up	protein-coding	rno:24388	growth factor independent 1 transcription repressor	Miranda_RNAhybrid	-24.1	152	48	64	-27.8	0.196594	48	65	chr1_203204475_201675503_+1528972-LOC691970	null	1.81682	3.39808e-06	0.000214079	up	Miranda_RNAhybrid	-37.81	177	1265107	1265125	-42.2	0.607183	1265106	1265126
rno-miR-709	-1.53811	0.00720638	0.0360319	down	Zfp365	1.1557	0.0024857	0.0123115	up	protein-coding	rno:499425	zinc finger protein 365	Miranda_RNAhybrid	-37.81	177	559	577	-42.6	0.000221	558	578	chr8_99717000_99640887_+76113-Plscr2	null	4.47927	2.2258e-07	2.80451e-05	up	Miranda_RNAhybrid	-23.29	157	40106	40124	-35.4	0.537497	33685	33708
rno-miR-709	-1.53811	0.00720638	0.0360319	down	Zfp365	1.1557	0.0024857	0.0123115	up	protein-coding	rno:499425	zinc finger protein 365	Miranda_RNAhybrid	-37.81	177	559	577	-42.6	0.000221	558	578	chr1_203204475_201675503_+1528972-LOC691970	null	1.81682	3.39808e-06	0.000214079	up	Miranda_RNAhybrid	-37.81	177	1265107	1265125	-42.2	0.607183	1265106	1265126
rno-miR-709	-1.53811	0.00720638	0.0360319	down	Apaf1	1.14153	1.44773e-13	8.96314e-12	up	protein-coding	rno:78963	apoptotic peptidase activating factor 1	Miranda_RNAhybrid	-31.42	167	718	736	-34.6	0.014331	721	737	chr8_99717000_99640887_+76113-Plscr2	null	4.47927	2.2258e-07	2.80451e-05	up	Miranda_RNAhybrid	-23.29	157	40106	40124	-35.4	0.537497	33685	33708
rno-miR-709	-1.53811	0.00720638	0.0360319	down	Apaf1	1.14153	1.44773e-13	8.96314e-12	up	protein-coding	rno:78963	apoptotic peptidase activating factor 1	Miranda_RNAhybrid	-31.42	167	718	736	-34.6	0.014331	721	737	chr1_203204475_201675503_+1528972-LOC691970	null	1.81682	3.39808e-06	0.000214079	up	Miranda_RNAhybrid	-37.81	177	1265107	1265125	-42.2	0.607183	1265106	1265126
rno-miR-709	-1.53811	0.00720638	0.0360319	down	Il1b	4.1609	1.60252e-23	4.59995e-21	up	protein-coding	rno:24494	interleukin 1 beta	Miranda_RNAhybrid	-20.32	150	155	175	-25.7	0.138474	160	176	chr8_99717000_99640887_+76113-Plscr2	null	4.47927	2.2258e-07	2.80451e-05	up	Miranda_RNAhybrid	-23.29	157	40106	40124	-35.4	0.537497	33685	33708
rno-miR-709	-1.53811	0.00720638	0.0360319	down	Il1b	4.1609	1.60252e-23	4.59995e-21	up	protein-coding	rno:24494	interleukin 1 beta	Miranda_RNAhybrid	-20.32	150	155	175	-25.7	0.138474	160	176	chr1_203204475_201675503_+1528972-LOC691970	null	1.81682	3.39808e-06	0.000214079	up	Miranda_RNAhybrid	-37.81	177	1265107	1265125	-42.2	0.607183	1265106	1265126
rno-miR-709	-1.53811	0.00720638	0.0360319	down	Pcdha8	1.2845	0.00857205	0.0336087	up	protein-coding	rno:116781	protocadherin alpha 8	Miranda_RNAhybrid	-21.19	153	1106	1124	-25.3	0.774415	307	326	chr8_99717000_99640887_+76113-Plscr2	null	4.47927	2.2258e-07	2.80451e-05	up	Miranda_RNAhybrid	-23.29	157	40106	40124	-35.4	0.537497	33685	33708
rno-miR-709	-1.53811	0.00720638	0.0360319	down	Pcdha8	1.2845	0.00857205	0.0336087	up	protein-coding	rno:116781	protocadherin alpha 8	Miranda_RNAhybrid	-21.19	153	1106	1124	-25.3	0.774415	307	326	chr1_203204475_201675503_+1528972-LOC691970	null	1.81682	3.39808e-06	0.000214079	up	Miranda_RNAhybrid	-37.81	177	1265107	1265125	-42.2	0.607183	1265106	1265126
rno-miR-709	-1.53811	0.00720638	0.0360319	down	Pcdha9	1.51294	0.000930269	0.00543781	up	protein-coding	rno:393090	protocadherin alpha 9	Miranda_RNAhybrid	-21.19	153	1106	1124	-25.3	0.774563	307	326	chr8_99717000_99640887_+76113-Plscr2	null	4.47927	2.2258e-07	2.80451e-05	up	Miranda_RNAhybrid	-23.29	157	40106	40124	-35.4	0.537497	33685	33708
rno-miR-709	-1.53811	0.00720638	0.0360319	down	Pcdha9	1.51294	0.000930269	0.00543781	up	protein-coding	rno:393090	protocadherin alpha 9	Miranda_RNAhybrid	-21.19	153	1106	1124	-25.3	0.774563	307	326	chr1_203204475_201675503_+1528972-LOC691970	null	1.81682	3.39808e-06	0.000214079	up	Miranda_RNAhybrid	-37.81	177	1265107	1265125	-42.2	0.607183	1265106	1265126
rno-miR-709	-1.53811	0.00720638	0.0360319	down	Pcdha3	1.18838	0.00640016	0.0265726	up	protein-coding	rno:116780	protocadherin alpha 3	Miranda_RNAhybrid	-21.19	153	1106	1124	-25.3	0.774415	307	326	chr8_99717000_99640887_+76113-Plscr2	null	4.47927	2.2258e-07	2.80451e-05	up	Miranda_RNAhybrid	-23.29	157	40106	40124	-35.4	0.537497	33685	33708
rno-miR-709	-1.53811	0.00720638	0.0360319	down	Pcdha3	1.18838	0.00640016	0.0265726	up	protein-coding	rno:116780	protocadherin alpha 3	Miranda_RNAhybrid	-21.19	153	1106	1124	-25.3	0.774415	307	326	chr1_203204475_201675503_+1528972-LOC691970	null	1.81682	3.39808e-06	0.000214079	up	Miranda_RNAhybrid	-37.81	177	1265107	1265125	-42.2	0.607183	1265106	1265126
rno-miR-709	-1.53811	0.00720638	0.0360319	down	Pcdha4	1.45144	6.57823e-07	1.03423e-05	up	protein-coding	rno:116741	protocadherin alpha 4	Miranda_RNAhybrid	-21.19	153	1106	1124	-25.3	0.774415	307	326	chr8_99717000_99640887_+76113-Plscr2	null	4.47927	2.2258e-07	2.80451e-05	up	Miranda_RNAhybrid	-23.29	157	40106	40124	-35.4	0.537497	33685	33708
rno-miR-709	-1.53811	0.00720638	0.0360319	down	Pcdha4	1.45144	6.57823e-07	1.03423e-05	up	protein-coding	rno:116741	protocadherin alpha 4	Miranda_RNAhybrid	-21.19	153	1106	1124	-25.3	0.774415	307	326	chr1_203204475_201675503_+1528972-LOC691970	null	1.81682	3.39808e-06	0.000214079	up	Miranda_RNAhybrid	-37.81	177	1265107	1265125	-42.2	0.607183	1265106	1265126
rno-miR-709	-1.53811	0.00720638	0.0360319	down	Pcdha5	1.12342	0.00461975	0.0204441	up	protein-coding	rno:393087	protocadherin alpha 5	Miranda_RNAhybrid	-21.19	153	1106	1124	-25.3	0.774563	307	326	chr8_99717000_99640887_+76113-Plscr2	null	4.47927	2.2258e-07	2.80451e-05	up	Miranda_RNAhybrid	-23.29	157	40106	40124	-35.4	0.537497	33685	33708
rno-miR-709	-1.53811	0.00720638	0.0360319	down	Pcdha5	1.12342	0.00461975	0.0204441	up	protein-coding	rno:393087	protocadherin alpha 5	Miranda_RNAhybrid	-21.19	153	1106	1124	-25.3	0.774563	307	326	chr1_203204475_201675503_+1528972-LOC691970	null	1.81682	3.39808e-06	0.000214079	up	Miranda_RNAhybrid	-37.81	177	1265107	1265125	-42.2	0.607183	1265106	1265126
rno-miR-709	-1.53811	0.00720638	0.0360319	down	LOC691984	1.23036	9.92112e-09	2.37318e-07	up	protein-coding	rno:691984	similar to Glypican-6 precursor	Miranda_RNAhybrid	-27.93	163	121	140	-32.2	0.129245	123	141	chr8_99717000_99640887_+76113-Plscr2	null	4.47927	2.2258e-07	2.80451e-05	up	Miranda_RNAhybrid	-23.29	157	40106	40124	-35.4	0.537497	33685	33708
rno-miR-709	-1.53811	0.00720638	0.0360319	down	LOC691984	1.23036	9.92112e-09	2.37318e-07	up	protein-coding	rno:691984	similar to Glypican-6 precursor	Miranda_RNAhybrid	-27.93	163	121	140	-32.2	0.129245	123	141	chr1_203204475_201675503_+1528972-LOC691970	null	1.81682	3.39808e-06	0.000214079	up	Miranda_RNAhybrid	-37.81	177	1265107	1265125	-42.2	0.607183	1265106	1265126
rno-miR-709	-1.53811	0.00720638	0.0360319	down	Scn2b	2.63738	9.3173e-06	0.000106207	up	protein-coding	rno:25349	sodium channel, voltage-gated, type II, beta subunit	Miranda_RNAhybrid	-34.25	168	2687	2706	-38.8	0.006692	2686	2707	chr8_99717000_99640887_+76113-Plscr2	null	4.47927	2.2258e-07	2.80451e-05	up	Miranda_RNAhybrid	-23.29	157	40106	40124	-35.4	0.537497	33685	33708
rno-miR-709	-1.53811	0.00720638	0.0360319	down	Scn2b	2.63738	9.3173e-06	0.000106207	up	protein-coding	rno:25349	sodium channel, voltage-gated, type II, beta subunit	Miranda_RNAhybrid	-34.25	168	2687	2706	-38.8	0.006692	2686	2707	chr1_203204475_201675503_+1528972-LOC691970	null	1.81682	3.39808e-06	0.000214079	up	Miranda_RNAhybrid	-37.81	177	1265107	1265125	-42.2	0.607183	1265106	1265126
rno-miR-709	-1.53811	0.00720638	0.0360319	down	Cpne8	1.37304	2.60148e-05	0.000255495	up	protein-coding	rno:362988	copine VIII	Miranda_RNAhybrid	-25.58	152	1308	1328	-28	0.224552	1308	1329	chr8_99717000_99640887_+76113-Plscr2	null	4.47927	2.2258e-07	2.80451e-05	up	Miranda_RNAhybrid	-23.29	157	40106	40124	-35.4	0.537497	33685	33708
rno-miR-709	-1.53811	0.00720638	0.0360319	down	Cpne8	1.37304	2.60148e-05	0.000255495	up	protein-coding	rno:362988	copine VIII	Miranda_RNAhybrid	-25.58	152	1308	1328	-28	0.224552	1308	1329	chr1_203204475_201675503_+1528972-LOC691970	null	1.81682	3.39808e-06	0.000214079	up	Miranda_RNAhybrid	-37.81	177	1265107	1265125	-42.2	0.607183	1265106	1265126
rno-miR-709	-1.53811	0.00720638	0.0360319	down	Tnfrsf11a	1.5951	0.000843868	0.00500535	up	protein-coding	rno:498206	tumor necrosis factor receptor superfamily, member 11a, NFKB activator	Miranda_RNAhybrid	-32.61	162	136	152	-36.2	0.001774	136	153	chr8_99717000_99640887_+76113-Plscr2	null	4.47927	2.2258e-07	2.80451e-05	up	Miranda_RNAhybrid	-23.29	157	40106	40124	-35.4	0.537497	33685	33708
rno-miR-709	-1.53811	0.00720638	0.0360319	down	Tnfrsf11a	1.5951	0.000843868	0.00500535	up	protein-coding	rno:498206	tumor necrosis factor receptor superfamily, member 11a, NFKB activator	Miranda_RNAhybrid	-32.61	162	136	152	-36.2	0.001774	136	153	chr1_203204475_201675503_+1528972-LOC691970	null	1.81682	3.39808e-06	0.000214079	up	Miranda_RNAhybrid	-37.81	177	1265107	1265125	-42.2	0.607183	1265106	1265126
rno-miR-709	-1.53811	0.00720638	0.0360319	down	Pla2r1	2.07032	7.66759e-08	1.50687e-06	up	protein-coding	rno:295631	phospholipase A2 receptor 1	Miranda_RNAhybrid	-37.11	171	856	873	-40.3	0.000426	856	874	chr8_99717000_99640887_+76113-Plscr2	null	4.47927	2.2258e-07	2.80451e-05	up	Miranda_RNAhybrid	-23.29	157	40106	40124	-35.4	0.537497	33685	33708
rno-miR-709	-1.53811	0.00720638	0.0360319	down	Pla2r1	2.07032	7.66759e-08	1.50687e-06	up	protein-coding	rno:295631	phospholipase A2 receptor 1	Miranda_RNAhybrid	-37.11	171	856	873	-40.3	0.000426	856	874	chr1_203204475_201675503_+1528972-LOC691970	null	1.81682	3.39808e-06	0.000214079	up	Miranda_RNAhybrid	-37.81	177	1265107	1265125	-42.2	0.607183	1265106	1265126
rno-miR-709	-1.53811	0.00720638	0.0360319	down	Pdgfrb	1.46533	1.41128e-14	1.05263e-12	up	protein-coding	rno:24629	platelet derived growth factor receptor, beta polypeptide	Miranda_RNAhybrid	-23.73	151	26	44	-31.7	0.051856	13	45	chr8_99717000_99640887_+76113-Plscr2	null	4.47927	2.2258e-07	2.80451e-05	up	Miranda_RNAhybrid	-23.29	157	40106	40124	-35.4	0.537497	33685	33708
rno-miR-709	-1.53811	0.00720638	0.0360319	down	Pdgfrb	1.46533	1.41128e-14	1.05263e-12	up	protein-coding	rno:24629	platelet derived growth factor receptor, beta polypeptide	Miranda_RNAhybrid	-23.73	151	26	44	-31.7	0.051856	13	45	chr1_203204475_201675503_+1528972-LOC691970	null	1.81682	3.39808e-06	0.000214079	up	Miranda_RNAhybrid	-37.81	177	1265107	1265125	-42.2	0.607183	1265106	1265126
rno-miR-709	-1.53811	0.00720638	0.0360319	down	RGD1564114	2.8029	0.000164813	0.0012672	up	protein-coding	rno:499765	similar to FLJ46082 protein	Miranda_RNAhybrid	-20.89	150	326	344	-28.1	0.100382	315	345	chr8_99717000_99640887_+76113-Plscr2	null	4.47927	2.2258e-07	2.80451e-05	up	Miranda_RNAhybrid	-23.29	157	40106	40124	-35.4	0.537497	33685	33708
rno-miR-709	-1.53811	0.00720638	0.0360319	down	RGD1564114	2.8029	0.000164813	0.0012672	up	protein-coding	rno:499765	similar to FLJ46082 protein	Miranda_RNAhybrid	-20.89	150	326	344	-28.1	0.100382	315	345	chr1_203204475_201675503_+1528972-LOC691970	null	1.81682	3.39808e-06	0.000214079	up	Miranda_RNAhybrid	-37.81	177	1265107	1265125	-42.2	0.607183	1265106	1265126
rno-miR-709	-1.53811	0.00720638	0.0360319	down	Scara3	2.78534	3.17407e-17	3.6444e-15	up	protein-coding	rno:364405	scavenger receptor class A, member 3	Miranda_RNAhybrid	-29.45	163	1104	1121	-33.8	0.013078	1101	1121	chr8_99717000_99640887_+76113-Plscr2	null	4.47927	2.2258e-07	2.80451e-05	up	Miranda_RNAhybrid	-23.29	157	40106	40124	-35.4	0.537497	33685	33708
rno-miR-709	-1.53811	0.00720638	0.0360319	down	Scara3	2.78534	3.17407e-17	3.6444e-15	up	protein-coding	rno:364405	scavenger receptor class A, member 3	Miranda_RNAhybrid	-29.45	163	1104	1121	-33.8	0.013078	1101	1121	chr1_203204475_201675503_+1528972-LOC691970	null	1.81682	3.39808e-06	0.000214079	up	Miranda_RNAhybrid	-37.81	177	1265107	1265125	-42.2	0.607183	1265106	1265126
rno-miR-709	-1.53811	0.00720638	0.0360319	down	Scara5	4.60788	2.688e-17	3.16299e-15	up	protein-coding	rno:305974	scavenger receptor class A, member 5	Miranda_RNAhybrid	-23.01	159	462	479	-27.9	0.303439	673	697	chr8_99717000_99640887_+76113-Plscr2	null	4.47927	2.2258e-07	2.80451e-05	up	Miranda_RNAhybrid	-23.29	157	40106	40124	-35.4	0.537497	33685	33708
rno-miR-709	-1.53811	0.00720638	0.0360319	down	Scara5	4.60788	2.688e-17	3.16299e-15	up	protein-coding	rno:305974	scavenger receptor class A, member 5	Miranda_RNAhybrid	-23.01	159	462	479	-27.9	0.303439	673	697	chr1_203204475_201675503_+1528972-LOC691970	null	1.81682	3.39808e-06	0.000214079	up	Miranda_RNAhybrid	-37.81	177	1265107	1265125	-42.2	0.607183	1265106	1265126
rno-miR-709	-1.53811	0.00720638	0.0360319	down	Bean1	2.08438	0.00105626	0.00606387	up	protein-coding	rno:361358	brain expressed, associated with NEDD4, 1	Miranda_RNAhybrid	-27.58	152	1164	1183	-28.1	0.251455	1164	1184	chr8_99717000_99640887_+76113-Plscr2	null	4.47927	2.2258e-07	2.80451e-05	up	Miranda_RNAhybrid	-23.29	157	40106	40124	-35.4	0.537497	33685	33708
rno-miR-709	-1.53811	0.00720638	0.0360319	down	Bean1	2.08438	0.00105626	0.00606387	up	protein-coding	rno:361358	brain expressed, associated with NEDD4, 1	Miranda_RNAhybrid	-27.58	152	1164	1183	-28.1	0.251455	1164	1184	chr1_203204475_201675503_+1528972-LOC691970	null	1.81682	3.39808e-06	0.000214079	up	Miranda_RNAhybrid	-37.81	177	1265107	1265125	-42.2	0.607183	1265106	1265126
rno-miR-709	-1.53811	0.00720638	0.0360319	down	Pnpla2	1.42523	0.000247974	0.00179377	up	protein-coding	rno:361676	patatin-like phospholipase domain containing 2	Miranda_RNAhybrid	-22.74	154	583	602	-29.6	0.036122	578	603	chr8_99717000_99640887_+76113-Plscr2	null	4.47927	2.2258e-07	2.80451e-05	up	Miranda_RNAhybrid	-23.29	157	40106	40124	-35.4	0.537497	33685	33708
rno-miR-709	-1.53811	0.00720638	0.0360319	down	Pnpla2	1.42523	0.000247974	0.00179377	up	protein-coding	rno:361676	patatin-like phospholipase domain containing 2	Miranda_RNAhybrid	-22.74	154	583	602	-29.6	0.036122	578	603	chr1_203204475_201675503_+1528972-LOC691970	null	1.81682	3.39808e-06	0.000214079	up	Miranda_RNAhybrid	-37.81	177	1265107	1265125	-42.2	0.607183	1265106	1265126
rno-miR-709	-1.53811	0.00720638	0.0360319	down	Matn2	1.08326	0.000207871	0.00154436	up	protein-coding	rno:299996	matrilin 2	Miranda_RNAhybrid	-22.42	163	263	281	-25.7	0.32864	266	281	chr8_99717000_99640887_+76113-Plscr2	null	4.47927	2.2258e-07	2.80451e-05	up	Miranda_RNAhybrid	-23.29	157	40106	40124	-35.4	0.537497	33685	33708
rno-miR-709	-1.53811	0.00720638	0.0360319	down	Matn2	1.08326	0.000207871	0.00154436	up	protein-coding	rno:299996	matrilin 2	Miranda_RNAhybrid	-22.42	163	263	281	-25.7	0.32864	266	281	chr1_203204475_201675503_+1528972-LOC691970	null	1.81682	3.39808e-06	0.000214079	up	Miranda_RNAhybrid	-37.81	177	1265107	1265125	-42.2	0.607183	1265106	1265126
rno-miR-709	-1.53811	0.00720638	0.0360319	down	Kif14	1.78295	0.00415889	0.0187462	up	protein-coding		kinesin family member 14	Miranda_RNAhybrid	-22.38	157	1415	1433	-33.6	0.02526	1497	1524	chr8_99717000_99640887_+76113-Plscr2	null	4.47927	2.2258e-07	2.80451e-05	up	Miranda_RNAhybrid	-23.29	157	40106	40124	-35.4	0.537497	33685	33708
rno-miR-709	-1.53811	0.00720638	0.0360319	down	Kif14	1.78295	0.00415889	0.0187462	up	protein-coding		kinesin family member 14	Miranda_RNAhybrid	-22.38	157	1415	1433	-33.6	0.02526	1497	1524	chr1_203204475_201675503_+1528972-LOC691970	null	1.81682	3.39808e-06	0.000214079	up	Miranda_RNAhybrid	-37.81	177	1265107	1265125	-42.2	0.607183	1265106	1265126
rno-miR-709	-1.53811	0.00720638	0.0360319	down	Fcar	5.50269	2.1715e-05	0.000219408	up	protein-coding	rno:365183	Fc fragment of IgA, receptor for	Miranda_RNAhybrid	-26.78	153	766	784	-31.3	0.022912	761	785	chr8_99717000_99640887_+76113-Plscr2	null	4.47927	2.2258e-07	2.80451e-05	up	Miranda_RNAhybrid	-23.29	157	40106	40124	-35.4	0.537497	33685	33708
rno-miR-709	-1.53811	0.00720638	0.0360319	down	Fcar	5.50269	2.1715e-05	0.000219408	up	protein-coding	rno:365183	Fc fragment of IgA, receptor for	Miranda_RNAhybrid	-26.78	153	766	784	-31.3	0.022912	761	785	chr1_203204475_201675503_+1528972-LOC691970	null	1.81682	3.39808e-06	0.000214079	up	Miranda_RNAhybrid	-37.81	177	1265107	1265125	-42.2	0.607183	1265106	1265126
rno-miR-709	-1.53811	0.00720638	0.0360319	down	C2	2.75782	1.531e-19	2.50042e-17	up	protein-coding	rno:24231	complement component 2	Miranda_RNAhybrid	-28.2	164	30	49	-33.1	0.000769	30	50	chr8_99717000_99640887_+76113-Plscr2	null	4.47927	2.2258e-07	2.80451e-05	up	Miranda_RNAhybrid	-23.29	157	40106	40124	-35.4	0.537497	33685	33708
rno-miR-709	-1.53811	0.00720638	0.0360319	down	C2	2.75782	1.531e-19	2.50042e-17	up	protein-coding	rno:24231	complement component 2	Miranda_RNAhybrid	-28.2	164	30	49	-33.1	0.000769	30	50	chr1_203204475_201675503_+1528972-LOC691970	null	1.81682	3.39808e-06	0.000214079	up	Miranda_RNAhybrid	-37.81	177	1265107	1265125	-42.2	0.607183	1265106	1265126
rno-miR-709	-1.53811	0.00720638	0.0360319	down	Il17re	1.10272	0.0014227	0.00775838	up	protein-coding	rno:362417	interleukin 17 receptor E	Miranda_RNAhybrid	-31.87	168	508	527	-36.1	0.001167	504	528	chr8_99717000_99640887_+76113-Plscr2	null	4.47927	2.2258e-07	2.80451e-05	up	Miranda_RNAhybrid	-23.29	157	40106	40124	-35.4	0.537497	33685	33708
rno-miR-709	-1.53811	0.00720638	0.0360319	down	Il17re	1.10272	0.0014227	0.00775838	up	protein-coding	rno:362417	interleukin 17 receptor E	Miranda_RNAhybrid	-31.87	168	508	527	-36.1	0.001167	504	528	chr1_203204475_201675503_+1528972-LOC691970	null	1.81682	3.39808e-06	0.000214079	up	Miranda_RNAhybrid	-37.81	177	1265107	1265125	-42.2	0.607183	1265106	1265126
rno-miR-709	-1.53811	0.00720638	0.0360319	down	LOC690813	3.54348	0.0139458	0.0497466	up	protein-coding		Ig kappa chain V-IV region-like	Miranda_RNAhybrid	-25.64	161	697	715	-28.6	0.083271	698	716	chr8_99717000_99640887_+76113-Plscr2	null	4.47927	2.2258e-07	2.80451e-05	up	Miranda_RNAhybrid	-23.29	157	40106	40124	-35.4	0.537497	33685	33708
rno-miR-709	-1.53811	0.00720638	0.0360319	down	LOC690813	3.54348	0.0139458	0.0497466	up	protein-coding		Ig kappa chain V-IV region-like	Miranda_RNAhybrid	-25.64	161	697	715	-28.6	0.083271	698	716	chr1_203204475_201675503_+1528972-LOC691970	null	1.81682	3.39808e-06	0.000214079	up	Miranda_RNAhybrid	-37.81	177	1265107	1265125	-42.2	0.607183	1265106	1265126
rno-miR-709	-1.53811	0.00720638	0.0360319	down	Mcm5	1.23452	1.78114e-05	0.000186224	up	protein-coding	rno:291885	minichromosome maintenance complex component 5	Miranda_RNAhybrid	-23.18	153	92	110	-30.3	0.009353	203	232	chr8_99717000_99640887_+76113-Plscr2	null	4.47927	2.2258e-07	2.80451e-05	up	Miranda_RNAhybrid	-23.29	157	40106	40124	-35.4	0.537497	33685	33708
rno-miR-709	-1.53811	0.00720638	0.0360319	down	Mcm5	1.23452	1.78114e-05	0.000186224	up	protein-coding	rno:291885	minichromosome maintenance complex component 5	Miranda_RNAhybrid	-23.18	153	92	110	-30.3	0.009353	203	232	chr1_203204475_201675503_+1528972-LOC691970	null	1.81682	3.39808e-06	0.000214079	up	Miranda_RNAhybrid	-37.81	177	1265107	1265125	-42.2	0.607183	1265106	1265126
rno-miR-193a-3p	-1.07806	0.00592149	0.0314095	down	Fam171b	1.26796	2.93276e-06	3.8371e-05	up	protein-coding	rno:499821	family with sequence similarity 171, member B	Miranda_RNAhybrid	-23.59	153	2613	2638	-25.5	0.896352	2613	2639	chr1_203204475_201675503_+1528972-LOC691970	null	1.81682	3.39808e-06	0.000214079	up	Miranda_RNAhybrid	-24.85	170	160441	160461	-34.8	0.99986	1358260	1358289
rno-miR-193a-3p	-1.07806	0.00592149	0.0314095	down	Fibin	1.15997	0.000854545	0.00505917	up	protein-coding	rno:499856	fin bud initiation factor homolog (zebrafish)	Miranda_RNAhybrid	-22.88	155	886	904	-26.9	0.378866	889	905	chr1_203204475_201675503_+1528972-LOC691970	null	1.81682	3.39808e-06	0.000214079	up	Miranda_RNAhybrid	-24.85	170	160441	160461	-34.8	0.99986	1358260	1358289
rno-miR-193a-3p	-1.07806	0.00592149	0.0314095	down	Dtl	2.09734	0.000340187	0.00234018	up	protein-coding	rno:305073	denticleless E3 ubiquitin protein ligase homolog (Drosophila)	Miranda_RNAhybrid	-21.82	157	289	313	-26	0.666131	291	313	chr1_203204475_201675503_+1528972-LOC691970	null	1.81682	3.39808e-06	0.000214079	up	Miranda_RNAhybrid	-24.85	170	160441	160461	-34.8	0.99986	1358260	1358289
rno-miR-193a-3p	-1.07806	0.00592149	0.0314095	down	Bmp1	1.20411	1.62447e-10	5.78488e-09	up	protein-coding	rno:83470	bone morphogenetic protein 1	Miranda_RNAhybrid	-21.22	162	119	140	-26.4	0.187016	122	140	chr1_203204475_201675503_+1528972-LOC691970	null	1.81682	3.39808e-06	0.000214079	up	Miranda_RNAhybrid	-24.85	170	160441	160461	-34.8	0.99986	1358260	1358289
rno-miR-193a-3p	-1.07806	0.00592149	0.0314095	down	Alox5	1.45915	0.00657192	0.0271641	up	protein-coding	rno:25290	arachidonate 5-lipoxygenase	Miranda_RNAhybrid	-21.58	151	23	44	-26.6	0.435663	29	44	chr1_203204475_201675503_+1528972-LOC691970	null	1.81682	3.39808e-06	0.000214079	up	Miranda_RNAhybrid	-24.85	170	160441	160461	-34.8	0.99986	1358260	1358289
rno-miR-193a-3p	-1.07806	0.00592149	0.0314095	down	Apobec3b	2.17618	6.04117e-07	9.58542e-06	up	protein-coding	rno:315137	apolipoprotein B mRNA editing enzyme, catalytic polypeptide-like 3B	Miranda_RNAhybrid	-21.11	155	363	383	-25.5	0.196308	365	383	chr1_203204475_201675503_+1528972-LOC691970	null	1.81682	3.39808e-06	0.000214079	up	Miranda_RNAhybrid	-24.85	170	160441	160461	-34.8	0.99986	1358260	1358289
rno-miR-193a-3p	-1.07806	0.00592149	0.0314095	down	Rspo4	5.61039	0.00910478	0.0352885	up	protein-coding	rno:499918	R-spondin 4	Miranda_RNAhybrid	-26.51	162	1867	1888	-30.1	0.178872	1868	1888	chr1_203204475_201675503_+1528972-LOC691970	null	1.81682	3.39808e-06	0.000214079	up	Miranda_RNAhybrid	-24.85	170	160441	160461	-34.8	0.99986	1358260	1358289
rno-miR-193a-3p	-1.07806	0.00592149	0.0314095	down	Gpr35	3.24549	4.23864e-10	1.36799e-08	up	protein-coding	rno:367315	G protein-coupled receptor 35	Miranda_RNAhybrid	-21.61	154	593	613	-28.8	0.276848	586	613	chr1_203204475_201675503_+1528972-LOC691970	null	1.81682	3.39808e-06	0.000214079	up	Miranda_RNAhybrid	-24.85	170	160441	160461	-34.8	0.99986	1358260	1358289
rno-miR-193a-3p	-1.07806	0.00592149	0.0314095	down	Alpk1	1.49777	1.07046e-10	3.9532e-09	up	protein-coding	rno:310879	alpha-kinase 1	Miranda_RNAhybrid	-21.02	156	2497	2518	-32.3	0.11756	2493	2518	chr1_203204475_201675503_+1528972-LOC691970	null	1.81682	3.39808e-06	0.000214079	up	Miranda_RNAhybrid	-24.85	170	160441	160461	-34.8	0.99986	1358260	1358289
rno-miR-193a-3p	-1.07806	0.00592149	0.0314095	down	N4bp3	2.48396	0.00990934	0.0377807	up	protein-coding	rno:303112	Nedd4 binding protein 3	Miranda_RNAhybrid	-21.98	161	80	103	-28.9	0.035097	76	104	chr1_203204475_201675503_+1528972-LOC691970	null	1.81682	3.39808e-06	0.000214079	up	Miranda_RNAhybrid	-24.85	170	160441	160461	-34.8	0.99986	1358260	1358289
rno-miR-193a-3p	-1.07806	0.00592149	0.0314095	down	Ksr2	1.15319	3.84725e-05	0.000360644	up	protein-coding	rno:288691	kinase suppressor of ras 2	Miranda_RNAhybrid	-22.1	155	3521	3545	-26.4	0.917176	3521	3546	chr1_203204475_201675503_+1528972-LOC691970	null	1.81682	3.39808e-06	0.000214079	up	Miranda_RNAhybrid	-24.85	170	160441	160461	-34.8	0.99986	1358260	1358289
rno-miR-193a-3p	-1.07806	0.00592149	0.0314095	down	Adcyap1r1	1.39236	0.000274244	0.00195248	up	protein-coding	rno:24167	adenylate cyclase activating polypeptide 1 receptor 1	Miranda_RNAhybrid	-30.07	161	29	48	-36.4	0.036467	28	48	chr1_203204475_201675503_+1528972-LOC691970	null	1.81682	3.39808e-06	0.000214079	up	Miranda_RNAhybrid	-24.85	170	160441	160461	-34.8	0.99986	1358260	1358289
rno-miR-193a-3p	-1.07806	0.00592149	0.0314095	down	Fam57a	1.22597	3.1781e-05	0.00030563	up	protein-coding	rno:100360533	family with sequence similarity 57, member A	Miranda_RNAhybrid	-20.23	162	857	878	-26.8	0.394787	953	978	chr1_203204475_201675503_+1528972-LOC691970	null	1.81682	3.39808e-06	0.000214079	up	Miranda_RNAhybrid	-24.85	170	160441	160461	-34.8	0.99986	1358260	1358289
rno-miR-193a-3p	-1.07806	0.00592149	0.0314095	down	Cdc25c	1.04807	4.11155e-05	0.000381456	up	protein-coding	rno:307511	cell division cycle 25C	Miranda_RNAhybrid	-20.52	163	154	174	-25.1	0.678415	143	174	chr1_203204475_201675503_+1528972-LOC691970	null	1.81682	3.39808e-06	0.000214079	up	Miranda_RNAhybrid	-24.85	170	160441	160461	-34.8	0.99986	1358260	1358289
rno-miR-193a-3p	-1.07806	0.00592149	0.0314095	down	Ccr3	3.04052	0.00012209	0.000980433	up	protein-coding	rno:117027	chemokine (C-C motif) receptor 3	Miranda_RNAhybrid	-27.58	154	171	195	-30.3	0.163687	171	196	chr1_203204475_201675503_+1528972-LOC691970	null	1.81682	3.39808e-06	0.000214079	up	Miranda_RNAhybrid	-24.85	170	160441	160461	-34.8	0.99986	1358260	1358289
rno-miR-193a-3p	-1.07806	0.00592149	0.0314095	down	Pdpn	1.02239	4.2491e-05	0.000392679	up	protein-coding	rno:54320	podoplanin	Miranda_RNAhybrid	-20.99	152	315	336	-25.9	0.478035	312	336	chr1_203204475_201675503_+1528972-LOC691970	null	1.81682	3.39808e-06	0.000214079	up	Miranda_RNAhybrid	-24.85	170	160441	160461	-34.8	0.99986	1358260	1358289
rno-miR-193a-3p	-1.07806	0.00592149	0.0314095	down	MGC112715	1.36607	6.93537e-11	2.68144e-09	up	protein-coding	rno:690899	hypothetical protein LOC690899	Miranda_RNAhybrid	-23.69	160	1649	1669	-28.5	0.597791	1638	1669	chr1_203204475_201675503_+1528972-LOC691970	null	1.81682	3.39808e-06	0.000214079	up	Miranda_RNAhybrid	-24.85	170	160441	160461	-34.8	0.99986	1358260	1358289
rno-miR-193a-3p	-1.07806	0.00592149	0.0314095	down	Cenpk	1.61839	0.00767606	0.0307188	up	protein-coding	rno:294712	centromere protein K	Miranda_RNAhybrid	-20.77	164	132	151	-27.1	0.057247	134	151	chr1_203204475_201675503_+1528972-LOC691970	null	1.81682	3.39808e-06	0.000214079	up	Miranda_RNAhybrid	-24.85	170	160441	160461	-34.8	0.99986	1358260	1358289
rno-miR-193a-3p	-1.07806	0.00592149	0.0314095	down	Spib	3.48248	5.09591e-10	1.61442e-08	up	protein-coding	rno:499146	Spi-B transcription factor (Spi-1/PU.1 related)	Miranda_RNAhybrid	-23.79	151	842	859	-27.8	0.372593	841	860	chr1_203204475_201675503_+1528972-LOC691970	null	1.81682	3.39808e-06	0.000214079	up	Miranda_RNAhybrid	-24.85	170	160441	160461	-34.8	0.99986	1358260	1358289
rno-miR-6320	-2.42506	0.00733655	0.036407	down	Hsh2d	1.15799	0.00228004	0.0114485	up	protein-coding	rno:100360518	hematopoietic SH2 domain containing	Miranda_RNAhybrid	-21.81	154	374	398	-26.7	0.298768	374	399	chr8_99717000_99640887_+76113-Plscr2	null	4.47927	2.2258e-07	2.80451e-05	up	Miranda_RNAhybrid	-20.3	170	18467	18490	-30.4	0.988374	38572	38594
rno-miR-6320	-2.42506	0.00733655	0.036407	down	Hsh2d	1.15799	0.00228004	0.0114485	up	protein-coding	rno:100360518	hematopoietic SH2 domain containing	Miranda_RNAhybrid	-21.81	154	374	398	-26.7	0.298768	374	399	chr1_203204475_201675503_+1528972-LOC691970	null	1.81682	3.39808e-06	0.000214079	up	Miranda_RNAhybrid	-26.99	178	1056204	1056226	-31.4	1	1155643	1155665
rno-miR-6320	-2.42506	0.00733655	0.036407	down	Sirpa	1.28299	5.34457e-22	1.28168e-19	up	protein-coding	rno:25528	signal-regulatory protein alpha	Miranda_RNAhybrid	-21.65	160	535	559	-27.2	0.457646	535	560	chr8_99717000_99640887_+76113-Plscr2	null	4.47927	2.2258e-07	2.80451e-05	up	Miranda_RNAhybrid	-20.3	170	18467	18490	-30.4	0.988374	38572	38594
rno-miR-6320	-2.42506	0.00733655	0.036407	down	Sirpa	1.28299	5.34457e-22	1.28168e-19	up	protein-coding	rno:25528	signal-regulatory protein alpha	Miranda_RNAhybrid	-21.65	160	535	559	-27.2	0.457646	535	560	chr1_203204475_201675503_+1528972-LOC691970	null	1.81682	3.39808e-06	0.000214079	up	Miranda_RNAhybrid	-26.99	178	1056204	1056226	-31.4	1	1155643	1155665
rno-miR-6320	-2.42506	0.00733655	0.036407	down	Tbc1d2b	1.04858	1.93348e-05	0.000199183	up	protein-coding	rno:315880	TBC1 domain family, member 2B	Miranda_RNAhybrid	-24.81	165	1784	1806	-29	0.337978	1783	1806	chr8_99717000_99640887_+76113-Plscr2	null	4.47927	2.2258e-07	2.80451e-05	up	Miranda_RNAhybrid	-20.3	170	18467	18490	-30.4	0.988374	38572	38594
rno-miR-6320	-2.42506	0.00733655	0.036407	down	Tbc1d2b	1.04858	1.93348e-05	0.000199183	up	protein-coding	rno:315880	TBC1 domain family, member 2B	Miranda_RNAhybrid	-24.81	165	1784	1806	-29	0.337978	1783	1806	chr1_203204475_201675503_+1528972-LOC691970	null	1.81682	3.39808e-06	0.000214079	up	Miranda_RNAhybrid	-26.99	178	1056204	1056226	-31.4	1	1155643	1155665
rno-miR-6320	-2.42506	0.00733655	0.036407	down	Btla	2.25309	1.52437e-07	2.78487e-06	up	protein-coding	rno:407756	B and T lymphocyte associated	Miranda_RNAhybrid	-20.22	164	2046	2069	-25.1	0.813769	2046	2069	chr8_99717000_99640887_+76113-Plscr2	null	4.47927	2.2258e-07	2.80451e-05	up	Miranda_RNAhybrid	-20.3	170	18467	18490	-30.4	0.988374	38572	38594
rno-miR-6320	-2.42506	0.00733655	0.036407	down	Btla	2.25309	1.52437e-07	2.78487e-06	up	protein-coding	rno:407756	B and T lymphocyte associated	Miranda_RNAhybrid	-20.22	164	2046	2069	-25.1	0.813769	2046	2069	chr1_203204475_201675503_+1528972-LOC691970	null	1.81682	3.39808e-06	0.000214079	up	Miranda_RNAhybrid	-26.99	178	1056204	1056226	-31.4	1	1155643	1155665
rno-miR-142-3p	1.56894	5.35229e-23	4.41564e-21	up	Pamr1	-1.71679	2.26998e-18	3.07177e-16	down	protein-coding	rno:311252	peptidase domain containing associated with muscle regeneration 1	Miranda_RNAhybrid	-25.17	165	316	338	-28.4	0.138524	318	339	chr17_69615280_69476398_+138882-Akr1c12l1	null	-1.73493	3.24735e-06	0.000214079	down	Miranda_RNAhybrid	-28.86	189	134029	134051	-31.7	0.985384	134029	134052
rno-miR-129-2-3p	-1.64775	0.00815487	0.0398682	down	Ctla2a	1.14901	1.23338e-05	0.000135088	up	protein-coding	rno:498690	cytotoxic T lymphocyte-associated protein 2 alpha	Miranda_RNAhybrid	-20.45	150	2615	2642	-26	0.948332	2616	2643	chr1_203204475_201675503_+1528972-LOC691970	null	1.81682	3.39808e-06	0.000214079	up	Miranda_RNAhybrid	-22.9	162	1142083	1142104	-32.3	1	706930	706959
rno-miR-129-2-3p	-1.64775	0.00815487	0.0398682	down	Gem	1.49506	7.2306e-06	8.45579e-05	up	protein-coding	rno:297902	GTP binding protein overexpressed in skeletal muscle	Miranda_RNAhybrid	-21.99	158	409	433	-26.7	0.2863	408	433	chr1_203204475_201675503_+1528972-LOC691970	null	1.81682	3.39808e-06	0.000214079	up	Miranda_RNAhybrid	-22.9	162	1142083	1142104	-32.3	1	706930	706959
rno-miR-129-2-3p	-1.64775	0.00815487	0.0398682	down	MGC112715	1.36607	6.93537e-11	2.68144e-09	up	protein-coding	rno:690899	hypothetical protein LOC690899	Miranda_RNAhybrid	-20.33	160	2506	2527	-25.5	0.929443	2506	2528	chr1_203204475_201675503_+1528972-LOC691970	null	1.81682	3.39808e-06	0.000214079	up	Miranda_RNAhybrid	-22.9	162	1142083	1142104	-32.3	1	706930	706959
rno-miR-129-2-3p	-1.64775	0.00815487	0.0398682	down	Slc37a2	1.81625	3.19156e-14	2.2148e-12	up	protein-coding	rno:500973	solute carrier family 37 (glucose-6-phosphate transporter), member 2	Miranda_RNAhybrid	-20.99	153	1825	1844	-26.4	0.641504	1816	1844	chr1_203204475_201675503_+1528972-LOC691970	null	1.81682	3.39808e-06	0.000214079	up	Miranda_RNAhybrid	-22.9	162	1142083	1142104	-32.3	1	706930	706959
rno-miR-129-2-3p	-1.64775	0.00815487	0.0398682	down	Abcg1	1.5316	3.1822e-06	4.12923e-05	up	protein-coding	rno:85264	ATP-binding cassette, subfamily G (WHITE), member 1	Miranda_RNAhybrid	-22.91	156	2925	2945	-30	0.288303	2918	2945	chr1_203204475_201675503_+1528972-LOC691970	null	1.81682	3.39808e-06	0.000214079	up	Miranda_RNAhybrid	-22.9	162	1142083	1142104	-32.3	1	706930	706959
rno-miR-129-2-3p	-1.64775	0.00815487	0.0398682	down	Atp1a2	2.01781	0.000127675	0.00102055	up	protein-coding	rno:24212	ATPase, Na+/K+ transporting, alpha 2 polypeptide	Miranda_RNAhybrid	-20.67	151	54	79	-27.3	0.415983	47	79	chr1_203204475_201675503_+1528972-LOC691970	null	1.81682	3.39808e-06	0.000214079	up	Miranda_RNAhybrid	-22.9	162	1142083	1142104	-32.3	1	706930	706959
rno-miR-129-2-3p	-1.64775	0.00815487	0.0398682	down	Alx1	1.46319	0.00769304	0.030751	up	protein-coding	rno:25401	ALX homeobox 1	Miranda_RNAhybrid	-20.41	162	81	101	-26.8	0.054229	81	101	chr1_203204475_201675503_+1528972-LOC691970	null	1.81682	3.39808e-06	0.000214079	up	Miranda_RNAhybrid	-22.9	162	1142083	1142104	-32.3	1	706930	706959
rno-miR-129-2-3p	-1.64775	0.00815487	0.0398682	down	Itga11	2.33345	5.71582e-06	6.95927e-05	up	protein-coding	rno:315744	integrin, alpha 11	Miranda_RNAhybrid	-27.44	162	981	1002	-32.1	0.033497	983	1002	chr1_203204475_201675503_+1528972-LOC691970	null	1.81682	3.39808e-06	0.000214079	up	Miranda_RNAhybrid	-22.9	162	1142083	1142104	-32.3	1	706930	706959
rno-miR-129-2-3p	-1.64775	0.00815487	0.0398682	down	LOC103693084	1.36386	1.59575e-09	4.48539e-08	up	protein-coding		uncharacterized LOC103693084	Miranda_RNAhybrid	-24.72	165	1	13	-31.2	0.387729	1	13	chr1_203204475_201675503_+1528972-LOC691970	null	1.81682	3.39808e-06	0.000214079	up	Miranda_RNAhybrid	-22.9	162	1142083	1142104	-32.3	1	706930	706959
rno-miR-203b-5p	-1.11279	3.2581e-08	6.14385e-07	down	Casc5	2.40202	0.00013223	0.00105212	up	protein-coding	rno:311327	cancer susceptibility candidate 5	Miranda_RNAhybrid	-22.06	166	645	665	-25.7	0.44724	642	666	chr1_203204475_201675503_+1528972-LOC691970	null	1.81682	3.39808e-06	0.000214079	up	Miranda_RNAhybrid	-20.71	170	670568	670587	-29.9	1	917019	917040
rno-miR-203b-5p	-1.11279	3.2581e-08	6.14385e-07	down	LOC103693554	2.46271	0.000989307	0.00573865	up	protein-coding		zonadhesin-like	Miranda_RNAhybrid	-20.27	163	586	604	-25.1	0.267624	588	604	chr1_203204475_201675503_+1528972-LOC691970	null	1.81682	3.39808e-06	0.000214079	up	Miranda_RNAhybrid	-20.71	170	670568	670587	-29.9	1	917019	917040
rno-miR-203b-5p	-1.11279	3.2581e-08	6.14385e-07	down	Ptprz1	2.90714	1.06189e-17	1.31486e-15	up	protein-coding	rno:25613	protein tyrosine phosphatase, receptor-type, Z polypeptide 1	Miranda_RNAhybrid	-21.52	165	4	23	-25.3	0.233738	4	23	chr1_203204475_201675503_+1528972-LOC691970	null	1.81682	3.39808e-06	0.000214079	up	Miranda_RNAhybrid	-20.71	170	670568	670587	-29.9	1	917019	917040
rno-miR-203b-5p	-1.11279	3.2581e-08	6.14385e-07	down	Kcnab2	1.53072	9.62198e-11	3.61683e-09	up	protein-coding	rno:29738	potassium voltage-gated channel, shaker-related subfamily, beta member 2	Miranda_RNAhybrid	-21.76	169	1010	1029	-25.2	0.659934	1012	1029	chr1_203204475_201675503_+1528972-LOC691970	null	1.81682	3.39808e-06	0.000214079	up	Miranda_RNAhybrid	-20.71	170	670568	670587	-29.9	1	917019	917040
rno-miR-92a-1-5p	1.11433	0.00594877	0.0314095	up	Ccnd1	-1.06443	2.71103e-06	3.57166e-05	down	protein-coding	rno:58919	cyclin D1	Miranda_RNAhybrid	-21.82	156	2522	2545	-28.4	0.478198	2521	2545	chr17_69615280_69476398_+138882-Akr1c12l1	null	-1.73493	3.24735e-06	0.000214079	down	Miranda_RNAhybrid	-20.87	155	21287	21309	-30	0.999894	127597	127619
rno-miR-92a-1-5p	1.11433	0.00594877	0.0314095	up	Slc38a3	-1.29339	2.06372e-12	1.04818e-10	down	protein-coding	rno:252919	solute carrier family 38, member 3	Miranda_RNAhybrid	-22.61	156	484	507	-27.4	0.190254	485	507	chr17_69615280_69476398_+138882-Akr1c12l1	null	-1.73493	3.24735e-06	0.000214079	down	Miranda_RNAhybrid	-20.87	155	21287	21309	-30	0.999894	127597	127619
rno-miR-92a-1-5p	1.11433	0.00594877	0.0314095	up	Dao	-1.33079	1.28607e-09	3.75998e-08	down	protein-coding	rno:114027	D-amino-acid oxidase	Miranda_RNAhybrid	-22.97	162	21	44	-27.2	0.122711	21	44	chr17_69615280_69476398_+138882-Akr1c12l1	null	-1.73493	3.24735e-06	0.000214079	down	Miranda_RNAhybrid	-20.87	155	21287	21309	-30	0.999894	127597	127619
rno-miR-92a-1-5p	1.11433	0.00594877	0.0314095	up	Serpina3m	-3.3629	0.00602348	0.0252858	down	protein-coding	rno:299276	serine (or cysteine) proteinase inhibitor, clade A, member 3M	Miranda_RNAhybrid	-20.31	152	57	78	-25.4	0.161504	48	79	chr17_69615280_69476398_+138882-Akr1c12l1	null	-1.73493	3.24735e-06	0.000214079	down	Miranda_RNAhybrid	-20.87	155	21287	21309	-30	0.999894	127597	127619
rno-miR-219b	-2.85442	8.0307e-11	2.12011e-09	down	LOC680910	3.27034	0.00160752	0.00859566	up	protein-coding	rno:680910	similar to paired immunoglobin-like type 2 receptor beta	Miranda_RNAhybrid	-23.15	155	485	508	-26.6	0.282453	485	509	chr1_203204475_201675503_+1528972-LOC691970	null	1.81682	3.39808e-06	0.000214079	up	Miranda_RNAhybrid	-24.08	169	1472751	1472772	-30.1	1	779224	779243
rno-miR-219b	-2.85442	8.0307e-11	2.12011e-09	down	Adcyap1r1	1.39236	0.000274244	0.00195248	up	protein-coding	rno:24167	adenylate cyclase activating polypeptide 1 receptor 1	Miranda_RNAhybrid	-23.7	162	3936	3956	-27.4	0.760502	3923	3956	chr1_203204475_201675503_+1528972-LOC691970	null	1.81682	3.39808e-06	0.000214079	up	Miranda_RNAhybrid	-24.08	169	1472751	1472772	-30.1	1	779224	779243
rno-miR-219b	-2.85442	8.0307e-11	2.12011e-09	down	Fam19a3	1.86901	9.72171e-11	3.64709e-09	up	protein-coding	rno:691123	family with sequence similarity 19 (chemokine (C-C motif)-like), member A3	Miranda_RNAhybrid	-23.5	155	2789	2812	-28.9	0.428135	2794	2812	chr1_203204475_201675503_+1528972-LOC691970	null	1.81682	3.39808e-06	0.000214079	up	Miranda_RNAhybrid	-24.08	169	1472751	1472772	-30.1	1	779224	779243
rno-miR-219b	-2.85442	8.0307e-11	2.12011e-09	down	Kif21b	1.68805	8.94178e-21	1.76178e-18	up	protein-coding	rno:289397	kinesin family member 21B	Miranda_RNAhybrid	-22.37	152	3242	3263	-27.6	0.696422	3246	3264	chr1_203204475_201675503_+1528972-LOC691970	null	1.81682	3.39808e-06	0.000214079	up	Miranda_RNAhybrid	-24.08	169	1472751	1472772	-30.1	1	779224	779243
rno-miR-219b	-2.85442	8.0307e-11	2.12011e-09	down	Ednra	1.80339	4.01799e-16	3.76835e-14	up	protein-coding	rno:24326	endothelin receptor type A	Miranda_RNAhybrid	-21.2	154	1568	1589	-28.3	0.486125	971	994	chr1_203204475_201675503_+1528972-LOC691970	null	1.81682	3.39808e-06	0.000214079	up	Miranda_RNAhybrid	-24.08	169	1472751	1472772	-30.1	1	779224	779243
rno-miR-219b	-2.85442	8.0307e-11	2.12011e-09	down	Abhd15	1.04781	6.39399e-05	0.000558833	up	protein-coding	rno:303343	abhydrolase domain containing 15	Miranda_RNAhybrid	-20.46	160	1186	1210	-25.6	0.671863	1193	1211	chr1_203204475_201675503_+1528972-LOC691970	null	1.81682	3.39808e-06	0.000214079	up	Miranda_RNAhybrid	-24.08	169	1472751	1472772	-30.1	1	779224	779243
rno-miR-219b	-2.85442	8.0307e-11	2.12011e-09	down	Rhbdl2	2.08608	0.000472656	0.00308137	up	protein-coding	rno:298512	rhomboid, veinlet-like 2 (Drosophila)	Miranda_RNAhybrid	-20.61	151	394	419	-25.3	0.618401	395	420	chr1_203204475_201675503_+1528972-LOC691970	null	1.81682	3.39808e-06	0.000214079	up	Miranda_RNAhybrid	-24.08	169	1472751	1472772	-30.1	1	779224	779243
rno-miR-219b	-2.85442	8.0307e-11	2.12011e-09	down	Gpr132	1.87947	1.42689e-08	3.30065e-07	up	protein-coding	rno:314480	G protein-coupled receptor 132	Miranda_RNAhybrid	-20.31	150	362	383	-25.1	0.600336	363	383	chr1_203204475_201675503_+1528972-LOC691970	null	1.81682	3.39808e-06	0.000214079	up	Miranda_RNAhybrid	-24.08	169	1472751	1472772	-30.1	1	779224	779243
rno-miR-219b	-2.85442	8.0307e-11	2.12011e-09	down	LOC100360200	3.81464	0.00672018	0.0276349	up	protein-coding	rno:100360200	cleavage and polyadenylation specific factor 4	Miranda_RNAhybrid	-22.1	174	213	233	-26.1	0.329698	214	233	chr1_203204475_201675503_+1528972-LOC691970	null	1.81682	3.39808e-06	0.000214079	up	Miranda_RNAhybrid	-24.08	169	1472751	1472772	-30.1	1	779224	779243
rno-miR-219b	-2.85442	8.0307e-11	2.12011e-09	down	Ano1	1.09826	0.00320829	0.0151877	up	protein-coding	rno:309135	anoctamin 1, calcium activated chloride channel	Miranda_RNAhybrid	-20.43	152	749	770	-27.9	0.292269	739	771	chr1_203204475_201675503_+1528972-LOC691970	null	1.81682	3.39808e-06	0.000214079	up	Miranda_RNAhybrid	-24.08	169	1472751	1472772	-30.1	1	779224	779243
rno-miR-219b	-2.85442	8.0307e-11	2.12011e-09	down	Tmem26	1.21127	6.67384e-06	7.92205e-05	up	protein-coding	rno:309724	transmembrane protein 26	Miranda_RNAhybrid	-22.32	171	278	300	-27.7	0.397174	281	300	chr1_203204475_201675503_+1528972-LOC691970	null	1.81682	3.39808e-06	0.000214079	up	Miranda_RNAhybrid	-24.08	169	1472751	1472772	-30.1	1	779224	779243
rno-miR-146b-3p	2.96683	3.40426e-15	1.32165e-13	up	Sult4a1	-1.1297	0.000584223	0.00366858	down	protein-coding	rno:58953	sulfotransferase family 4A, member 1	Miranda_RNAhybrid	-24.49	157	723	744	-29.2	0.155708	720	744	chr17_69615280_69476398_+138882-Akr1c12l1	null	-1.73493	3.24735e-06	0.000214079	down	Miranda_RNAhybrid	-28.88	179	57248	57268	-32.7	0.975233	57247	57268
rno-miR-146b-3p	2.96683	3.40426e-15	1.32165e-13	up	Comt	-1.06456	8.12649e-07	1.23958e-05	down	protein-coding	rno:24267	catechol-O-methyltransferase	Miranda_RNAhybrid	-25.63	155	322	342	-27.9	0.118487	314	343	chr17_69615280_69476398_+138882-Akr1c12l1	null	-1.73493	3.24735e-06	0.000214079	down	Miranda_RNAhybrid	-28.88	179	57248	57268	-32.7	0.975233	57247	57268
rno-miR-146b-3p	2.96683	3.40426e-15	1.32165e-13	up	Pdxp	-1.26751	0.000119309	0.000961426	down	protein-coding	rno:727679	pyridoxal (pyridoxine, vitamin B6) phosphatase	Miranda_RNAhybrid	-27.27	163	334	354	-28.4	0.169962	335	355	chr17_69615280_69476398_+138882-Akr1c12l1	null	-1.73493	3.24735e-06	0.000214079	down	Miranda_RNAhybrid	-28.88	179	57248	57268	-32.7	0.975233	57247	57268
rno-miR-146b-3p	2.96683	3.40426e-15	1.32165e-13	up	Cabp7	-3.43881	4.18999e-07	6.90256e-06	down	protein-coding	rno:360970	calcium binding protein 7	Miranda_RNAhybrid	-23.55	153	716	735	-29.7	0.195449	705	736	chr17_69615280_69476398_+138882-Akr1c12l1	null	-1.73493	3.24735e-06	0.000214079	down	Miranda_RNAhybrid	-28.88	179	57248	57268	-32.7	0.975233	57247	57268
rno-miR-146b-3p	2.96683	3.40426e-15	1.32165e-13	up	Arhgef37	-1.2822	4.67306e-05	0.000426656	down	protein-coding	rno:307398	Rho guanine nucleotide exchange factor (GEF) 37	Miranda_RNAhybrid	-25.57	150	1425	1445	-28.3	0.461201	1422	1446	chr17_69615280_69476398_+138882-Akr1c12l1	null	-1.73493	3.24735e-06	0.000214079	down	Miranda_RNAhybrid	-28.88	179	57248	57268	-32.7	0.975233	57247	57268
rno-miR-146b-3p	2.96683	3.40426e-15	1.32165e-13	up	Gal3st1	-1.10547	0.000118612	0.000956621	down	protein-coding	rno:683713	galactose-3-O-sulfotransferase 1	Miranda_RNAhybrid	-28.31	154	88	109	-31.8	0.003475	82	110	chr17_69615280_69476398_+138882-Akr1c12l1	null	-1.73493	3.24735e-06	0.000214079	down	Miranda_RNAhybrid	-28.88	179	57248	57268	-32.7	0.975233	57247	57268
rno-miR-489-5p	-1.34676	5.71924e-05	0.000571924	down	Sspn	1.28928	3.42886e-05	0.000326759	up	protein-coding	rno:500364	sarcospan	Miranda_RNAhybrid	-21.36	161	2827	2851	-26.7	0.906988	2826	2852	chr1_203204475_201675503_+1528972-LOC691970	null	1.81682	3.39808e-06	0.000214079	up	Miranda_RNAhybrid	-23.09	155	874490	874516	-29.2	1	1012394	1012416
rno-miR-21-3p	1.37906	3.82559e-07	5.87183e-06	up	Ccno	-3.55817	2.67221e-08	5.8391e-07	down	protein-coding	rno:499528	cyclin O	Miranda_RNAhybrid	-20.82	154	174	195	-29.6	0.065539	163	196	chr17_69615280_69476398_+138882-Akr1c12l1	null	-1.73493	3.24735e-06	0.000214079	down	Miranda_RNAhybrid	-22.81	159	130301	130325	-26.3	1	130302	130325
rno-miR-21-3p	1.37906	3.82559e-07	5.87183e-06	up	Pm20d1	-1.01073	1.09366e-12	5.80374e-11	down	protein-coding	rno:498226	peptidase M20 domain containing 1	Miranda_RNAhybrid	-20.95	153	651	672	-25.5	0.842625	645	673	chr17_69615280_69476398_+138882-Akr1c12l1	null	-1.73493	3.24735e-06	0.000214079	down	Miranda_RNAhybrid	-22.81	159	130301	130325	-26.3	1	130302	130325
rno-miR-21-3p	1.37906	3.82559e-07	5.87183e-06	up	Rab3b	-1.50771	0.00109535	0.00624478	down	protein-coding	rno:81755	RAB3B, member RAS oncogene family	Miranda_RNAhybrid	-21.23	156	2	21	-26.5	0.115788	4	21	chr17_69615280_69476398_+138882-Akr1c12l1	null	-1.73493	3.24735e-06	0.000214079	down	Miranda_RNAhybrid	-22.81	159	130301	130325	-26.3	1	130302	130325
rno-miR-21-3p	1.37906	3.82559e-07	5.87183e-06	up	LOC102556447	-1.56676	2.45593e-05	0.0002436	down	protein-coding		rho guanine nucleotide exchange factor 38-like	Miranda_RNAhybrid	-24.53	159	723	745	-29.5	0.145903	720	745	chr17_69615280_69476398_+138882-Akr1c12l1	null	-1.73493	3.24735e-06	0.000214079	down	Miranda_RNAhybrid	-22.81	159	130301	130325	-26.3	1	130302	130325
rno-miR-21-3p	1.37906	3.82559e-07	5.87183e-06	up	LOC360919	-1.87949	7.68002e-11	2.95728e-09	down	protein-coding	rno:360919	similar to alpha-fetoprotein	Miranda_RNAhybrid	-23.58	154	230	254	-30.6	0.013886	224	255	chr17_69615280_69476398_+138882-Akr1c12l1	null	-1.73493	3.24735e-06	0.000214079	down	Miranda_RNAhybrid	-22.81	159	130301	130325	-26.3	1	130302	130325
rno-miR-21-3p	1.37906	3.82559e-07	5.87183e-06	up	Slc38a3	-1.29339	2.06372e-12	1.04818e-10	down	protein-coding	rno:252919	solute carrier family 38, member 3	Miranda_RNAhybrid	-24.2	152	550	574	-25.5	0.421518	554	575	chr17_69615280_69476398_+138882-Akr1c12l1	null	-1.73493	3.24735e-06	0.000214079	down	Miranda_RNAhybrid	-22.81	159	130301	130325	-26.3	1	130302	130325
rno-miR-21-3p	1.37906	3.82559e-07	5.87183e-06	up	Otog	-1.01931	2.48874e-05	0.000246467	down	protein-coding	rno:292918	otogelin	Miranda_RNAhybrid	-24.23	160	1131	1152	-25.5	0.639922	1133	1153	chr17_69615280_69476398_+138882-Akr1c12l1	null	-1.73493	3.24735e-06	0.000214079	down	Miranda_RNAhybrid	-22.81	159	130301	130325	-26.3	1	130302	130325
rno-miR-653-3p	-1.0345	0.00212231	0.0133403	down	Cacna2d1	1.56586	2.982e-11	1.23619e-09	up	protein-coding	rno:25399	calcium channel, voltage-dependent, alpha2/delta subunit 1	Miranda_RNAhybrid	-22.2	162	2317	2337	-25.2	0.924849	2317	2338	chr8_99717000_99640887_+76113-Plscr2	null	4.47927	2.2258e-07	2.80451e-05	up	Miranda_RNAhybrid	-22.32	161	31839	31861	-30.3	0.987456	73002	73027
rno-miR-653-3p	-1.0345	0.00212231	0.0133403	down	Cacna2d1	1.56586	2.982e-11	1.23619e-09	up	protein-coding	rno:25399	calcium channel, voltage-dependent, alpha2/delta subunit 1	Miranda_RNAhybrid	-22.2	162	2317	2337	-25.2	0.924849	2317	2338	chr1_203204475_201675503_+1528972-LOC691970	null	1.81682	3.39808e-06	0.000214079	up	Miranda_RNAhybrid	-21.83	172	1207116	1207137	-31.5	1	532577	532602
rno-miR-653-3p	-1.0345	0.00212231	0.0133403	down	Il7r	2.62371	2.89881e-19	4.50147e-17	up	protein-coding	rno:294797	interleukin 7 receptor	Miranda_RNAhybrid	-22.21	155	2403	2422	-28.5	0.432413	2402	2422	chr8_99717000_99640887_+76113-Plscr2	null	4.47927	2.2258e-07	2.80451e-05	up	Miranda_RNAhybrid	-22.32	161	31839	31861	-30.3	0.987456	73002	73027
rno-miR-653-3p	-1.0345	0.00212231	0.0133403	down	Il7r	2.62371	2.89881e-19	4.50147e-17	up	protein-coding	rno:294797	interleukin 7 receptor	Miranda_RNAhybrid	-22.21	155	2403	2422	-28.5	0.432413	2402	2422	chr1_203204475_201675503_+1528972-LOC691970	null	1.81682	3.39808e-06	0.000214079	up	Miranda_RNAhybrid	-21.83	172	1207116	1207137	-31.5	1	532577	532602
rno-miR-653-3p	-1.0345	0.00212231	0.0133403	down	Ctla2a	1.14901	1.23338e-05	0.000135088	up	protein-coding	rno:498690	cytotoxic T lymphocyte-associated protein 2 alpha	Miranda_RNAhybrid	-23.75	155	1835	1856	-25.5	0.96806	3927	3951	chr8_99717000_99640887_+76113-Plscr2	null	4.47927	2.2258e-07	2.80451e-05	up	Miranda_RNAhybrid	-22.32	161	31839	31861	-30.3	0.987456	73002	73027
rno-miR-653-3p	-1.0345	0.00212231	0.0133403	down	Ctla2a	1.14901	1.23338e-05	0.000135088	up	protein-coding	rno:498690	cytotoxic T lymphocyte-associated protein 2 alpha	Miranda_RNAhybrid	-23.75	155	1835	1856	-25.5	0.96806	3927	3951	chr1_203204475_201675503_+1528972-LOC691970	null	1.81682	3.39808e-06	0.000214079	up	Miranda_RNAhybrid	-21.83	172	1207116	1207137	-31.5	1	532577	532602
rno-miR-653-3p	-1.0345	0.00212231	0.0133403	down	Chsy3	1.32101	0.00632385	0.0263193	up	protein-coding	rno:291577	chondroitin sulfate synthase 3	Miranda_RNAhybrid	-23.69	162	408	433	-28.4	0.101883	409	434	chr8_99717000_99640887_+76113-Plscr2	null	4.47927	2.2258e-07	2.80451e-05	up	Miranda_RNAhybrid	-22.32	161	31839	31861	-30.3	0.987456	73002	73027
rno-miR-653-3p	-1.0345	0.00212231	0.0133403	down	Chsy3	1.32101	0.00632385	0.0263193	up	protein-coding	rno:291577	chondroitin sulfate synthase 3	Miranda_RNAhybrid	-23.69	162	408	433	-28.4	0.101883	409	434	chr1_203204475_201675503_+1528972-LOC691970	null	1.81682	3.39808e-06	0.000214079	up	Miranda_RNAhybrid	-21.83	172	1207116	1207137	-31.5	1	532577	532602
rno-miR-653-3p	-1.0345	0.00212231	0.0133403	down	Dlg4	1.06091	9.38189e-07	1.40617e-05	up	protein-coding	rno:29495	discs, large homolog 4 (Drosophila)	Miranda_RNAhybrid	-25.19	169	1977	1999	-29.6	0.235884	1980	2000	chr8_99717000_99640887_+76113-Plscr2	null	4.47927	2.2258e-07	2.80451e-05	up	Miranda_RNAhybrid	-22.32	161	31839	31861	-30.3	0.987456	73002	73027
rno-miR-653-3p	-1.0345	0.00212231	0.0133403	down	Dlg4	1.06091	9.38189e-07	1.40617e-05	up	protein-coding	rno:29495	discs, large homolog 4 (Drosophila)	Miranda_RNAhybrid	-25.19	169	1977	1999	-29.6	0.235884	1980	2000	chr1_203204475_201675503_+1528972-LOC691970	null	1.81682	3.39808e-06	0.000214079	up	Miranda_RNAhybrid	-21.83	172	1207116	1207137	-31.5	1	532577	532602
rno-miR-653-3p	-1.0345	0.00212231	0.0133403	down	Cd83	1.57881	1.43473e-08	3.31072e-07	up	protein-coding	rno:361226	CD83 molecule	Miranda_RNAhybrid	-21.77	160	480	502	-27.5	0.267341	467	503	chr8_99717000_99640887_+76113-Plscr2	null	4.47927	2.2258e-07	2.80451e-05	up	Miranda_RNAhybrid	-22.32	161	31839	31861	-30.3	0.987456	73002	73027
rno-miR-653-3p	-1.0345	0.00212231	0.0133403	down	Cd83	1.57881	1.43473e-08	3.31072e-07	up	protein-coding	rno:361226	CD83 molecule	Miranda_RNAhybrid	-21.77	160	480	502	-27.5	0.267341	467	503	chr1_203204475_201675503_+1528972-LOC691970	null	1.81682	3.39808e-06	0.000214079	up	Miranda_RNAhybrid	-21.83	172	1207116	1207137	-31.5	1	532577	532602
rno-miR-653-3p	-1.0345	0.00212231	0.0133403	down	Gypc	1.37602	8.68381e-06	9.95019e-05	up	protein-coding	rno:364837	glycophorin C (Gerbich blood group)	Miranda_RNAhybrid	-20.61	155	779	802	-28.8	0.190175	770	803	chr8_99717000_99640887_+76113-Plscr2	null	4.47927	2.2258e-07	2.80451e-05	up	Miranda_RNAhybrid	-22.32	161	31839	31861	-30.3	0.987456	73002	73027
rno-miR-653-3p	-1.0345	0.00212231	0.0133403	down	Gypc	1.37602	8.68381e-06	9.95019e-05	up	protein-coding	rno:364837	glycophorin C (Gerbich blood group)	Miranda_RNAhybrid	-20.61	155	779	802	-28.8	0.190175	770	803	chr1_203204475_201675503_+1528972-LOC691970	null	1.81682	3.39808e-06	0.000214079	up	Miranda_RNAhybrid	-21.83	172	1207116	1207137	-31.5	1	532577	532602
rno-miR-653-3p	-1.0345	0.00212231	0.0133403	down	Tlr4	1.61034	1.61065e-13	9.84312e-12	up	protein-coding	rno:29260	toll-like receptor 4	Miranda_RNAhybrid	-26.79	161	247	269	-28.4	0.057644	248	270	chr8_99717000_99640887_+76113-Plscr2	null	4.47927	2.2258e-07	2.80451e-05	up	Miranda_RNAhybrid	-22.32	161	31839	31861	-30.3	0.987456	73002	73027
rno-miR-653-3p	-1.0345	0.00212231	0.0133403	down	Tlr4	1.61034	1.61065e-13	9.84312e-12	up	protein-coding	rno:29260	toll-like receptor 4	Miranda_RNAhybrid	-26.79	161	247	269	-28.4	0.057644	248	270	chr1_203204475_201675503_+1528972-LOC691970	null	1.81682	3.39808e-06	0.000214079	up	Miranda_RNAhybrid	-21.83	172	1207116	1207137	-31.5	1	532577	532602
rno-miR-653-3p	-1.0345	0.00212231	0.0133403	down	Adam23	1.64188	2.77044e-08	6.00526e-07	up	protein-coding	rno:301460	ADAM metallopeptidase domain 23	Miranda_RNAhybrid	-21.44	168	220	242	-28.3	0.452319	212	242	chr8_99717000_99640887_+76113-Plscr2	null	4.47927	2.2258e-07	2.80451e-05	up	Miranda_RNAhybrid	-22.32	161	31839	31861	-30.3	0.987456	73002	73027
rno-miR-653-3p	-1.0345	0.00212231	0.0133403	down	Adam23	1.64188	2.77044e-08	6.00526e-07	up	protein-coding	rno:301460	ADAM metallopeptidase domain 23	Miranda_RNAhybrid	-21.44	168	220	242	-28.3	0.452319	212	242	chr1_203204475_201675503_+1528972-LOC691970	null	1.81682	3.39808e-06	0.000214079	up	Miranda_RNAhybrid	-21.83	172	1207116	1207137	-31.5	1	532577	532602
rno-miR-653-3p	-1.0345	0.00212231	0.0133403	down	Slc25a24	1.63932	4.63259e-08	9.55e-07	up	protein-coding	rno:310791	solute carrier family 25 (mitochondrial carrier, phosphate carrier), member 24	Miranda_RNAhybrid	-20.87	159	35	56	-25.7	0.645486	32	56	chr8_99717000_99640887_+76113-Plscr2	null	4.47927	2.2258e-07	2.80451e-05	up	Miranda_RNAhybrid	-22.32	161	31839	31861	-30.3	0.987456	73002	73027
rno-miR-653-3p	-1.0345	0.00212231	0.0133403	down	Slc25a24	1.63932	4.63259e-08	9.55e-07	up	protein-coding	rno:310791	solute carrier family 25 (mitochondrial carrier, phosphate carrier), member 24	Miranda_RNAhybrid	-20.87	159	35	56	-25.7	0.645486	32	56	chr1_203204475_201675503_+1528972-LOC691970	null	1.81682	3.39808e-06	0.000214079	up	Miranda_RNAhybrid	-21.83	172	1207116	1207137	-31.5	1	532577	532602
rno-miR-653-3p	-1.0345	0.00212231	0.0133403	down	Glrx	1.39912	4.27705e-06	5.37682e-05	up	protein-coding	rno:64045	glutaredoxin (thioltransferase)	Miranda_RNAhybrid	-27.55	170	272	295	-29.6	0.057767	272	296	chr8_99717000_99640887_+76113-Plscr2	null	4.47927	2.2258e-07	2.80451e-05	up	Miranda_RNAhybrid	-22.32	161	31839	31861	-30.3	0.987456	73002	73027
rno-miR-653-3p	-1.0345	0.00212231	0.0133403	down	Glrx	1.39912	4.27705e-06	5.37682e-05	up	protein-coding	rno:64045	glutaredoxin (thioltransferase)	Miranda_RNAhybrid	-27.55	170	272	295	-29.6	0.057767	272	296	chr1_203204475_201675503_+1528972-LOC691970	null	1.81682	3.39808e-06	0.000214079	up	Miranda_RNAhybrid	-21.83	172	1207116	1207137	-31.5	1	532577	532602
rno-miR-653-3p	-1.0345	0.00212231	0.0133403	down	Kcnd3	1.47692	1.60303e-06	2.26286e-05	up	protein-coding	rno:65195	potassium voltage-gated channel, Shal-related subfamily, member 3	Miranda_RNAhybrid	-22.94	163	1760	1781	-28	0.622059	324	341	chr8_99717000_99640887_+76113-Plscr2	null	4.47927	2.2258e-07	2.80451e-05	up	Miranda_RNAhybrid	-22.32	161	31839	31861	-30.3	0.987456	73002	73027
rno-miR-653-3p	-1.0345	0.00212231	0.0133403	down	Kcnd3	1.47692	1.60303e-06	2.26286e-05	up	protein-coding	rno:65195	potassium voltage-gated channel, Shal-related subfamily, member 3	Miranda_RNAhybrid	-22.94	163	1760	1781	-28	0.622059	324	341	chr1_203204475_201675503_+1528972-LOC691970	null	1.81682	3.39808e-06	0.000214079	up	Miranda_RNAhybrid	-21.83	172	1207116	1207137	-31.5	1	532577	532602
rno-miR-653-3p	-1.0345	0.00212231	0.0133403	down	Lrrn4	2.93884	6.59638e-07	1.03536e-05	up	protein-coding	rno:311443	leucine rich repeat neuronal 4	Miranda_RNAhybrid	-20.68	158	602	623	-26.2	0.592022	1011	1037	chr8_99717000_99640887_+76113-Plscr2	null	4.47927	2.2258e-07	2.80451e-05	up	Miranda_RNAhybrid	-22.32	161	31839	31861	-30.3	0.987456	73002	73027
rno-miR-653-3p	-1.0345	0.00212231	0.0133403	down	Lrrn4	2.93884	6.59638e-07	1.03536e-05	up	protein-coding	rno:311443	leucine rich repeat neuronal 4	Miranda_RNAhybrid	-20.68	158	602	623	-26.2	0.592022	1011	1037	chr1_203204475_201675503_+1528972-LOC691970	null	1.81682	3.39808e-06	0.000214079	up	Miranda_RNAhybrid	-21.83	172	1207116	1207137	-31.5	1	532577	532602
rno-miR-653-3p	-1.0345	0.00212231	0.0133403	down	Syk	1.15942	3.21123e-07	5.41735e-06	up	protein-coding	rno:25155	spleen tyrosine kinase	Miranda_RNAhybrid	-27.46	167	1169	1191	-30.5	0.187185	1169	1192	chr8_99717000_99640887_+76113-Plscr2	null	4.47927	2.2258e-07	2.80451e-05	up	Miranda_RNAhybrid	-22.32	161	31839	31861	-30.3	0.987456	73002	73027
rno-miR-653-3p	-1.0345	0.00212231	0.0133403	down	Syk	1.15942	3.21123e-07	5.41735e-06	up	protein-coding	rno:25155	spleen tyrosine kinase	Miranda_RNAhybrid	-27.46	167	1169	1191	-30.5	0.187185	1169	1192	chr1_203204475_201675503_+1528972-LOC691970	null	1.81682	3.39808e-06	0.000214079	up	Miranda_RNAhybrid	-21.83	172	1207116	1207137	-31.5	1	532577	532602
rno-miR-653-3p	-1.0345	0.00212231	0.0133403	down	Rprm	1.9032	6.92601e-06	8.1651e-05	up	protein-coding	rno:680110	reprimo, TP53 dependent G2 arrest mediator candidate	Miranda_RNAhybrid	-20.67	161	387	409	-26.5	0.231752	387	409	chr8_99717000_99640887_+76113-Plscr2	null	4.47927	2.2258e-07	2.80451e-05	up	Miranda_RNAhybrid	-22.32	161	31839	31861	-30.3	0.987456	73002	73027
rno-miR-653-3p	-1.0345	0.00212231	0.0133403	down	Rprm	1.9032	6.92601e-06	8.1651e-05	up	protein-coding	rno:680110	reprimo, TP53 dependent G2 arrest mediator candidate	Miranda_RNAhybrid	-20.67	161	387	409	-26.5	0.231752	387	409	chr1_203204475_201675503_+1528972-LOC691970	null	1.81682	3.39808e-06	0.000214079	up	Miranda_RNAhybrid	-21.83	172	1207116	1207137	-31.5	1	532577	532602
rno-miR-653-3p	-1.0345	0.00212231	0.0133403	down	Cd274	1.57896	4.38498e-05	0.000402487	up	protein-coding	rno:499342	CD274 molecule	Miranda_RNAhybrid	-21.4	159	2424	2445	-27.4	0.499958	2393	2446	chr8_99717000_99640887_+76113-Plscr2	null	4.47927	2.2258e-07	2.80451e-05	up	Miranda_RNAhybrid	-22.32	161	31839	31861	-30.3	0.987456	73002	73027
rno-miR-653-3p	-1.0345	0.00212231	0.0133403	down	Cd274	1.57896	4.38498e-05	0.000402487	up	protein-coding	rno:499342	CD274 molecule	Miranda_RNAhybrid	-21.4	159	2424	2445	-27.4	0.499958	2393	2446	chr1_203204475_201675503_+1528972-LOC691970	null	1.81682	3.39808e-06	0.000214079	up	Miranda_RNAhybrid	-21.83	172	1207116	1207137	-31.5	1	532577	532602
rno-miR-653-3p	-1.0345	0.00212231	0.0133403	down	Batf3	2.58886	0.00177776	0.00928445	up	protein-coding	rno:60462	basic leucine zipper transcription factor, ATF-like 3	Miranda_RNAhybrid	-24.06	159	179	200	-35.1	0.000481	170	201	chr8_99717000_99640887_+76113-Plscr2	null	4.47927	2.2258e-07	2.80451e-05	up	Miranda_RNAhybrid	-22.32	161	31839	31861	-30.3	0.987456	73002	73027
rno-miR-653-3p	-1.0345	0.00212231	0.0133403	down	Batf3	2.58886	0.00177776	0.00928445	up	protein-coding	rno:60462	basic leucine zipper transcription factor, ATF-like 3	Miranda_RNAhybrid	-24.06	159	179	200	-35.1	0.000481	170	201	chr1_203204475_201675503_+1528972-LOC691970	null	1.81682	3.39808e-06	0.000214079	up	Miranda_RNAhybrid	-21.83	172	1207116	1207137	-31.5	1	532577	532602
rno-miR-653-3p	-1.0345	0.00212231	0.0133403	down	Fn1	1.4859	4.5641e-05	0.000417463	up	protein-coding	rno:25661	fibronectin 1	Miranda_RNAhybrid	-22.26	167	41	63	-26.6	0.168655	41	63	chr8_99717000_99640887_+76113-Plscr2	null	4.47927	2.2258e-07	2.80451e-05	up	Miranda_RNAhybrid	-22.32	161	31839	31861	-30.3	0.987456	73002	73027
rno-miR-653-3p	-1.0345	0.00212231	0.0133403	down	Fn1	1.4859	4.5641e-05	0.000417463	up	protein-coding	rno:25661	fibronectin 1	Miranda_RNAhybrid	-22.26	167	41	63	-26.6	0.168655	41	63	chr1_203204475_201675503_+1528972-LOC691970	null	1.81682	3.39808e-06	0.000214079	up	Miranda_RNAhybrid	-21.83	172	1207116	1207137	-31.5	1	532577	532602
rno-miR-653-3p	-1.0345	0.00212231	0.0133403	down	RGD1563349	1.72236	2.68809e-06	3.54884e-05	up	protein-coding	rno:502727	similar to RIKEN cDNA 9330182L06	Miranda_RNAhybrid	-21.16	158	2237	2257	-25.5	0.794566	2234	2258	chr8_99717000_99640887_+76113-Plscr2	null	4.47927	2.2258e-07	2.80451e-05	up	Miranda_RNAhybrid	-22.32	161	31839	31861	-30.3	0.987456	73002	73027
rno-miR-653-3p	-1.0345	0.00212231	0.0133403	down	RGD1563349	1.72236	2.68809e-06	3.54884e-05	up	protein-coding	rno:502727	similar to RIKEN cDNA 9330182L06	Miranda_RNAhybrid	-21.16	158	2237	2257	-25.5	0.794566	2234	2258	chr1_203204475_201675503_+1528972-LOC691970	null	1.81682	3.39808e-06	0.000214079	up	Miranda_RNAhybrid	-21.83	172	1207116	1207137	-31.5	1	532577	532602
rno-miR-653-3p	-1.0345	0.00212231	0.0133403	down	Gpr88	1.2374	0.00460469	0.0203917	up	protein-coding	rno:64443	G-protein coupled receptor 88	Miranda_RNAhybrid	-22.59	150	1192	1213	-27.4	0.477166	1191	1214	chr8_99717000_99640887_+76113-Plscr2	null	4.47927	2.2258e-07	2.80451e-05	up	Miranda_RNAhybrid	-22.32	161	31839	31861	-30.3	0.987456	73002	73027
rno-miR-653-3p	-1.0345	0.00212231	0.0133403	down	Gpr88	1.2374	0.00460469	0.0203917	up	protein-coding	rno:64443	G-protein coupled receptor 88	Miranda_RNAhybrid	-22.59	150	1192	1213	-27.4	0.477166	1191	1214	chr1_203204475_201675503_+1528972-LOC691970	null	1.81682	3.39808e-06	0.000214079	up	Miranda_RNAhybrid	-21.83	172	1207116	1207137	-31.5	1	532577	532602
rno-miR-653-3p	-1.0345	0.00212231	0.0133403	down	Nfam1	1.82233	7.45378e-15	5.90845e-13	up	protein-coding	rno:362966	NFAT activating protein with ITAM motif 1	Miranda_RNAhybrid	-25.63	161	390	411	-29.6	0.197892	383	412	chr8_99717000_99640887_+76113-Plscr2	null	4.47927	2.2258e-07	2.80451e-05	up	Miranda_RNAhybrid	-22.32	161	31839	31861	-30.3	0.987456	73002	73027
rno-miR-653-3p	-1.0345	0.00212231	0.0133403	down	Nfam1	1.82233	7.45378e-15	5.90845e-13	up	protein-coding	rno:362966	NFAT activating protein with ITAM motif 1	Miranda_RNAhybrid	-25.63	161	390	411	-29.6	0.197892	383	412	chr1_203204475_201675503_+1528972-LOC691970	null	1.81682	3.39808e-06	0.000214079	up	Miranda_RNAhybrid	-21.83	172	1207116	1207137	-31.5	1	532577	532602
rno-miR-653-3p	-1.0345	0.00212231	0.0133403	down	Ccr6	3.5073	2.97022e-17	3.4735e-15	up	protein-coding	rno:308163	chemokine (C-C motif) receptor 6	Miranda_RNAhybrid	-21.28	159	327	349	-25.5	0.623223	327	349	chr8_99717000_99640887_+76113-Plscr2	null	4.47927	2.2258e-07	2.80451e-05	up	Miranda_RNAhybrid	-22.32	161	31839	31861	-30.3	0.987456	73002	73027
rno-miR-653-3p	-1.0345	0.00212231	0.0133403	down	Ccr6	3.5073	2.97022e-17	3.4735e-15	up	protein-coding	rno:308163	chemokine (C-C motif) receptor 6	Miranda_RNAhybrid	-21.28	159	327	349	-25.5	0.623223	327	349	chr1_203204475_201675503_+1528972-LOC691970	null	1.81682	3.39808e-06	0.000214079	up	Miranda_RNAhybrid	-21.83	172	1207116	1207137	-31.5	1	532577	532602
rno-miR-653-3p	-1.0345	0.00212231	0.0133403	down	Pdcd1lg2	4.51662	0.00379167	0.0174353	up	protein-coding	rno:309304	programmed cell death 1 ligand 2	Miranda_RNAhybrid	-25.13	159	179	201	-29.7	0.02836	180	202	chr8_99717000_99640887_+76113-Plscr2	null	4.47927	2.2258e-07	2.80451e-05	up	Miranda_RNAhybrid	-22.32	161	31839	31861	-30.3	0.987456	73002	73027
rno-miR-653-3p	-1.0345	0.00212231	0.0133403	down	Pdcd1lg2	4.51662	0.00379167	0.0174353	up	protein-coding	rno:309304	programmed cell death 1 ligand 2	Miranda_RNAhybrid	-25.13	159	179	201	-29.7	0.02836	180	202	chr1_203204475_201675503_+1528972-LOC691970	null	1.81682	3.39808e-06	0.000214079	up	Miranda_RNAhybrid	-21.83	172	1207116	1207137	-31.5	1	532577	532602
rno-miR-653-3p	-1.0345	0.00212231	0.0133403	down	Fam131b	1.49628	0.00542434	0.0232288	up	protein-coding	rno:500102	family with sequence similarity 131, member B	Miranda_RNAhybrid	-22.18	159	1844	1866	-26.7	0.628517	1838	1867	chr8_99717000_99640887_+76113-Plscr2	null	4.47927	2.2258e-07	2.80451e-05	up	Miranda_RNAhybrid	-22.32	161	31839	31861	-30.3	0.987456	73002	73027
rno-miR-653-3p	-1.0345	0.00212231	0.0133403	down	Fam131b	1.49628	0.00542434	0.0232288	up	protein-coding	rno:500102	family with sequence similarity 131, member B	Miranda_RNAhybrid	-22.18	159	1844	1866	-26.7	0.628517	1838	1867	chr1_203204475_201675503_+1528972-LOC691970	null	1.81682	3.39808e-06	0.000214079	up	Miranda_RNAhybrid	-21.83	172	1207116	1207137	-31.5	1	532577	532602
rno-miR-653-3p	-1.0345	0.00212231	0.0133403	down	Lsamp	2.47992	2.77818e-08	6.01517e-07	up	protein-coding	rno:29561	limbic system-associated membrane protein	Miranda_RNAhybrid	-23.35	157	3146	3170	-28.4	0.724653	3141	3171	chr8_99717000_99640887_+76113-Plscr2	null	4.47927	2.2258e-07	2.80451e-05	up	Miranda_RNAhybrid	-22.32	161	31839	31861	-30.3	0.987456	73002	73027
rno-miR-653-3p	-1.0345	0.00212231	0.0133403	down	Lsamp	2.47992	2.77818e-08	6.01517e-07	up	protein-coding	rno:29561	limbic system-associated membrane protein	Miranda_RNAhybrid	-23.35	157	3146	3170	-28.4	0.724653	3141	3171	chr1_203204475_201675503_+1528972-LOC691970	null	1.81682	3.39808e-06	0.000214079	up	Miranda_RNAhybrid	-21.83	172	1207116	1207137	-31.5	1	532577	532602
rno-miR-653-3p	-1.0345	0.00212231	0.0133403	down	Zcchc24	1.07978	3.67245e-08	7.6878e-07	up	protein-coding	rno:361104	zinc finger, CCHC domain containing 24	Miranda_RNAhybrid	-21.5	158	899	920	-26.5	0.758829	888	920	chr8_99717000_99640887_+76113-Plscr2	null	4.47927	2.2258e-07	2.80451e-05	up	Miranda_RNAhybrid	-22.32	161	31839	31861	-30.3	0.987456	73002	73027
rno-miR-653-3p	-1.0345	0.00212231	0.0133403	down	Zcchc24	1.07978	3.67245e-08	7.6878e-07	up	protein-coding	rno:361104	zinc finger, CCHC domain containing 24	Miranda_RNAhybrid	-21.5	158	899	920	-26.5	0.758829	888	920	chr1_203204475_201675503_+1528972-LOC691970	null	1.81682	3.39808e-06	0.000214079	up	Miranda_RNAhybrid	-21.83	172	1207116	1207137	-31.5	1	532577	532602
rno-miR-351-5p	1.27632	1.0699e-09	2.71589e-08	up	Anpep	-1.51399	4.36857e-09	1.12755e-07	down	protein-coding	rno:81641	alanyl (membrane) aminopeptidase	Miranda_RNAhybrid	-38.5	166	209	235	-42.4	0.000194	209	236	chr17_69615280_69476398_+138882-Akr1c12l1	null	-1.73493	3.24735e-06	0.000214079	down	Miranda_RNAhybrid	-24.01	157	112253	112277	-34.6	0.981918	53287	53334
rno-miR-351-5p	1.27632	1.0699e-09	2.71589e-08	up	Scnn1a	-1.09574	0.000486643	0.00315087	down	protein-coding	rno:25122	sodium channel, non-voltage-gated 1 alpha subunit	Miranda_RNAhybrid	-25.31	155	452	476	-31.1	0.117403	346	377	chr17_69615280_69476398_+138882-Akr1c12l1	null	-1.73493	3.24735e-06	0.000214079	down	Miranda_RNAhybrid	-24.01	157	112253	112277	-34.6	0.981918	53287	53334
rno-miR-351-5p	1.27632	1.0699e-09	2.71589e-08	up	Tmem72	-1.45037	3.30251e-22	8.112e-20	down	protein-coding	rno:362424	transmembrane protein 72	Miranda_RNAhybrid	-26.29	150	58	81	-29.8	0.459495	1712	1730	chr17_69615280_69476398_+138882-Akr1c12l1	null	-1.73493	3.24735e-06	0.000214079	down	Miranda_RNAhybrid	-24.01	157	112253	112277	-34.6	0.981918	53287	53334
rno-miR-351-5p	1.27632	1.0699e-09	2.71589e-08	up	Cml3	-1.31928	5.50544e-17	6.02894e-15	down	protein-coding	rno:113892	camello-like 3	Miranda_RNAhybrid	-29.2	154	279	307	-32.1	0.193165	279	307	chr17_69615280_69476398_+138882-Akr1c12l1	null	-1.73493	3.24735e-06	0.000214079	down	Miranda_RNAhybrid	-24.01	157	112253	112277	-34.6	0.981918	53287	53334
rno-miR-351-5p	1.27632	1.0699e-09	2.71589e-08	up	LOC102556346	-1.02247	4.4335e-05	0.000406154	down	protein-coding		angiotensin-converting enzyme-like	Miranda_RNAhybrid	-21.74	156	523	548	-26.5	0.58732	515	549	chr17_69615280_69476398_+138882-Akr1c12l1	null	-1.73493	3.24735e-06	0.000214079	down	Miranda_RNAhybrid	-24.01	157	112253	112277	-34.6	0.981918	53287	53334
rno-miR-351-5p	1.27632	1.0699e-09	2.71589e-08	up	Acacb	-1.34854	7.24449e-15	5.76668e-13	down	protein-coding	rno:116719	acetyl-CoA carboxylase beta	Miranda_RNAhybrid	-29.67	150	990	1017	-34.8	0.039446	989	1018	chr17_69615280_69476398_+138882-Akr1c12l1	null	-1.73493	3.24735e-06	0.000214079	down	Miranda_RNAhybrid	-24.01	157	112253	112277	-34.6	0.981918	53287	53334
rno-miR-351-5p	1.27632	1.0699e-09	2.71589e-08	up	N6amt1	-1.09144	2.93964e-05	0.000286185	down	protein-coding	rno:288309	N-6 adenine-specific DNA methyltransferase 1 (putative)	Miranda_RNAhybrid	-22.98	153	190	213	-28.1	0.078204	174	213	chr17_69615280_69476398_+138882-Akr1c12l1	null	-1.73493	3.24735e-06	0.000214079	down	Miranda_RNAhybrid	-24.01	157	112253	112277	-34.6	0.981918	53287	53334
rno-miR-351-5p	1.27632	1.0699e-09	2.71589e-08	up	Cpxm2	-1.75609	0.00179648	0.0093552	down	protein-coding	rno:293566	carboxypeptidase X (M14 family), member 2	Miranda_RNAhybrid	-30.1	151	139	167	-33.1	0.064391	131	167	chr17_69615280_69476398_+138882-Akr1c12l1	null	-1.73493	3.24735e-06	0.000214079	down	Miranda_RNAhybrid	-24.01	157	112253	112277	-34.6	0.981918	53287	53334
rno-miR-351-5p	1.27632	1.0699e-09	2.71589e-08	up	Nptx1	-2.16212	3.8223e-06	4.87304e-05	down	protein-coding	rno:266777	neuronal pentraxin I	Miranda_RNAhybrid	-28.56	161	1027	1048	-34.7	0.143158	1013	1049	chr17_69615280_69476398_+138882-Akr1c12l1	null	-1.73493	3.24735e-06	0.000214079	down	Miranda_RNAhybrid	-24.01	157	112253	112277	-34.6	0.981918	53287	53334
rno-miR-351-5p	1.27632	1.0699e-09	2.71589e-08	up	Usp2	-1.58466	4.71078e-08	9.66909e-07	down	protein-coding	rno:115771	ubiquitin specific peptidase 2	Miranda_RNAhybrid	-30.84	160	1260	1289	-34.6	0.065576	1261	1290	chr17_69615280_69476398_+138882-Akr1c12l1	null	-1.73493	3.24735e-06	0.000214079	down	Miranda_RNAhybrid	-24.01	157	112253	112277	-34.6	0.981918	53287	53334
rno-miR-351-5p	1.27632	1.0699e-09	2.71589e-08	up	Cbs	-1.0445	1.63352e-07	2.96428e-06	down	protein-coding	rno:24250	cystathionine beta synthase	Miranda_RNAhybrid	-26.98	154	306	333	-34.3	0.023065	278	334	chr17_69615280_69476398_+138882-Akr1c12l1	null	-1.73493	3.24735e-06	0.000214079	down	Miranda_RNAhybrid	-24.01	157	112253	112277	-34.6	0.981918	53287	53334
rno-miR-351-5p	1.27632	1.0699e-09	2.71589e-08	up	Egf	-1.83341	4.16592e-05	0.000385732	down	protein-coding	rno:25313	epidermal growth factor	Miranda_RNAhybrid	-24.27	155	343	365	-27.5	0.479832	298	365	chr17_69615280_69476398_+138882-Akr1c12l1	null	-1.73493	3.24735e-06	0.000214079	down	Miranda_RNAhybrid	-24.01	157	112253	112277	-34.6	0.981918	53287	53334
rno-miR-351-5p	1.27632	1.0699e-09	2.71589e-08	up	Gclm	-1.61769	2.08115e-14	1.51063e-12	down	protein-coding	rno:29739	glutamate cysteine ligase, modifier subunit	Miranda_RNAhybrid	-28.68	154	2	27	-31.3	0.053471	3	28	chr17_69615280_69476398_+138882-Akr1c12l1	null	-1.73493	3.24735e-06	0.000214079	down	Miranda_RNAhybrid	-24.01	157	112253	112277	-34.6	0.981918	53287	53334
rno-miR-351-5p	1.27632	1.0699e-09	2.71589e-08	up	Rapgefl1	-1.13811	0.000368641	0.00250293	down	protein-coding	rno:303515	Rap guanine nucleotide exchange factor (GEF)-like 1	Miranda_RNAhybrid	-28.37	168	725	747	-31.8	0.194899	726	748	chr17_69615280_69476398_+138882-Akr1c12l1	null	-1.73493	3.24735e-06	0.000214079	down	Miranda_RNAhybrid	-24.01	157	112253	112277	-34.6	0.981918	53287	53334
rno-miR-351-5p	1.27632	1.0699e-09	2.71589e-08	up	Dcst1	-1.80876	0.0114713	0.0426626	down	protein-coding	rno:295246	DC-STAMP domain containing 1	Miranda_RNAhybrid	-31.35	162	48	69	-36.9	0.001034	47	70	chr17_69615280_69476398_+138882-Akr1c12l1	null	-1.73493	3.24735e-06	0.000214079	down	Miranda_RNAhybrid	-24.01	157	112253	112277	-34.6	0.981918	53287	53334
rno-miR-351-5p	1.27632	1.0699e-09	2.71589e-08	up	LOC102552055	-2.55174	0.00060572	0.00378226	down	protein-coding		angiopoietin-related protein 7-like	Miranda_RNAhybrid	-29.09	161	200	223	-38.2	0.002313	192	224	chr17_69615280_69476398_+138882-Akr1c12l1	null	-1.73493	3.24735e-06	0.000214079	down	Miranda_RNAhybrid	-24.01	157	112253	112277	-34.6	0.981918	53287	53334
rno-miR-351-5p	1.27632	1.0699e-09	2.71589e-08	up	Cabp7	-3.43881	4.18999e-07	6.90256e-06	down	protein-coding	rno:360970	calcium binding protein 7	Miranda_RNAhybrid	-34.71	159	1388	1410	-39.3	0.011877	1388	1411	chr17_69615280_69476398_+138882-Akr1c12l1	null	-1.73493	3.24735e-06	0.000214079	down	Miranda_RNAhybrid	-24.01	157	112253	112277	-34.6	0.981918	53287	53334
rno-miR-351-5p	1.27632	1.0699e-09	2.71589e-08	up	Bhmt2	-1.02855	7.00644e-08	1.38701e-06	down	protein-coding	rno:365972	betaine-homocysteine S-methyltransferase 2	Miranda_RNAhybrid	-31.31	163	283	308	-36.7	0.01019	277	308	chr17_69615280_69476398_+138882-Akr1c12l1	null	-1.73493	3.24735e-06	0.000214079	down	Miranda_RNAhybrid	-24.01	157	112253	112277	-34.6	0.981918	53287	53334
rno-miR-351-5p	1.27632	1.0699e-09	2.71589e-08	up	Ank2	-1.55766	2.02974e-06	2.77043e-05	down	protein-coding	rno:362036	ankyrin 2, neuronal	Miranda_RNAhybrid	-23.65	152	733	753	-32.7	0.172201	724	754	chr17_69615280_69476398_+138882-Akr1c12l1	null	-1.73493	3.24735e-06	0.000214079	down	Miranda_RNAhybrid	-24.01	157	112253	112277	-34.6	0.981918	53287	53334
rno-miR-351-5p	1.27632	1.0699e-09	2.71589e-08	up	Ctgf	-1.29348	2.50512e-06	3.34458e-05	down	protein-coding	rno:64032	connective tissue growth factor	Miranda_RNAhybrid	-22.65	164	895	920	-28.1	0.421689	889	920	chr17_69615280_69476398_+138882-Akr1c12l1	null	-1.73493	3.24735e-06	0.000214079	down	Miranda_RNAhybrid	-24.01	157	112253	112277	-34.6	0.981918	53287	53334
rno-miR-351-5p	1.27632	1.0699e-09	2.71589e-08	up	Sult4a1	-1.1297	0.000584223	0.00366858	down	protein-coding	rno:58953	sulfotransferase family 4A, member 1	Miranda_RNAhybrid	-23.75	155	354	376	-30.9	0.197602	351	377	chr17_69615280_69476398_+138882-Akr1c12l1	null	-1.73493	3.24735e-06	0.000214079	down	Miranda_RNAhybrid	-24.01	157	112253	112277	-34.6	0.981918	53287	53334
rno-miR-351-5p	1.27632	1.0699e-09	2.71589e-08	up	Tinagl1	-1.11644	0.000217997	0.00160698	down	protein-coding	rno:94174	tubulointerstitial nephritis antigen-like 1	Miranda_RNAhybrid	-23.56	157	126	149	-30.5	0.061325	91	150	chr17_69615280_69476398_+138882-Akr1c12l1	null	-1.73493	3.24735e-06	0.000214079	down	Miranda_RNAhybrid	-24.01	157	112253	112277	-34.6	0.981918	53287	53334
rno-miR-351-5p	1.27632	1.0699e-09	2.71589e-08	up	Gfra1	-1.34914	1.97069e-09	5.46627e-08	down	protein-coding	rno:25454	GDNF family receptor alpha 1	Miranda_RNAhybrid	-27.38	154	141	162	-32	0.39304	144	163	chr17_69615280_69476398_+138882-Akr1c12l1	null	-1.73493	3.24735e-06	0.000214079	down	Miranda_RNAhybrid	-24.01	157	112253	112277	-34.6	0.981918	53287	53334
rno-miR-351-5p	1.27632	1.0699e-09	2.71589e-08	up	Gfra3	-1.26411	1.48346e-12	7.74221e-11	down	protein-coding	rno:84422	GDNF family receptor alpha 3	Miranda_RNAhybrid	-27.96	161	1	17	-31.2	0.094832	2	17	chr17_69615280_69476398_+138882-Akr1c12l1	null	-1.73493	3.24735e-06	0.000214079	down	Miranda_RNAhybrid	-24.01	157	112253	112277	-34.6	0.981918	53287	53334
rno-miR-203a-3p	-1.12484	2.35154e-08	4.56475e-07	down	LOC103693084	1.36386	1.59575e-09	4.48539e-08	up	protein-coding		uncharacterized LOC103693084	Miranda_RNAhybrid	-23.17	165	5484	5505	-25.5	0.985049	5485	5505	chr1_203204475_201675503_+1528972-LOC691970	null	1.81682	3.39808e-06	0.000214079	up	Miranda_RNAhybrid	-20.23	170	262815	262836	-26	1	366673	366699
rno-miR-203a-3p	-1.12484	2.35154e-08	4.56475e-07	down	LOC100909750	2.63199	3.2186e-12	1.59624e-10	up	protein-coding		tyrosine-protein kinase ABL1-like	Miranda_RNAhybrid	-26.8	171	761	782	-28.6	0.156206	761	782	chr1_203204475_201675503_+1528972-LOC691970	null	1.81682	3.39808e-06	0.000214079	up	Miranda_RNAhybrid	-20.23	170	262815	262836	-26	1	366673	366699
rno-miR-203a-3p	-1.12484	2.35154e-08	4.56475e-07	down	Lax1	2.49881	1.50916e-05	0.00016094	up	protein-coding	rno:498232	lymphocyte transmembrane adaptor 1	Miranda_RNAhybrid	-23.6	150	338	363	-25.2	0.265668	337	364	chr1_203204475_201675503_+1528972-LOC691970	null	1.81682	3.39808e-06	0.000214079	up	Miranda_RNAhybrid	-20.23	170	262815	262836	-26	1	366673	366699
rno-miR-760-5p	-2.07967	0.00244097	0.0149171	down	Adam19	2.15669	2.17431e-18	2.96347e-16	up	protein-coding	rno:303068	ADAM metallopeptidase domain 19	Miranda_RNAhybrid	-33.33	176	2280	2301	-36	0.072194	2281	2301	chr1_203204475_201675503_+1528972-LOC691970	null	1.81682	3.39808e-06	0.000214079	up	Miranda_RNAhybrid	-25.98	164	1475234	1475253	-38.8	0.992853	1427814	1427841
rno-miR-760-5p	-2.07967	0.00244097	0.0149171	down	Scn2b	2.63738	9.3173e-06	0.000106207	up	protein-coding	rno:25349	sodium channel, voltage-gated, type II, beta subunit	Miranda_RNAhybrid	-33.62	166	766	787	-35.2	0.102683	751	788	chr1_203204475_201675503_+1528972-LOC691970	null	1.81682	3.39808e-06	0.000214079	up	Miranda_RNAhybrid	-25.98	164	1475234	1475253	-38.8	0.992853	1427814	1427841
rno-miR-760-5p	-2.07967	0.00244097	0.0149171	down	Pitpnm3	1.1339	0.00262173	0.0128509	up	protein-coding	rno:287467	PITPNM family member 3	Miranda_RNAhybrid	-20.24	150	2380	2402	-29.7	0.57992	2376	2402	chr1_203204475_201675503_+1528972-LOC691970	null	1.81682	3.39808e-06	0.000214079	up	Miranda_RNAhybrid	-25.98	164	1475234	1475253	-38.8	0.992853	1427814	1427841
rno-miR-760-5p	-2.07967	0.00244097	0.0149171	down	Nes	1.01756	2.1487e-08	4.78344e-07	up	protein-coding	rno:25491	nestin	Miranda_RNAhybrid	-20.57	155	298	319	-30	0.048574	283	319	chr1_203204475_201675503_+1528972-LOC691970	null	1.81682	3.39808e-06	0.000214079	up	Miranda_RNAhybrid	-25.98	164	1475234	1475253	-38.8	0.992853	1427814	1427841
rno-miR-760-5p	-2.07967	0.00244097	0.0149171	down	Ppp1r3b	1.15251	2.35971e-05	0.000235288	up	protein-coding	rno:192280	protein phosphatase 1, regulatory subunit 3B	Miranda_RNAhybrid	-25.2	154	2866	2886	-31.1	0.379539	1825	1870	chr1_203204475_201675503_+1528972-LOC691970	null	1.81682	3.39808e-06	0.000214079	up	Miranda_RNAhybrid	-25.98	164	1475234	1475253	-38.8	0.992853	1427814	1427841
rno-miR-760-5p	-2.07967	0.00244097	0.0149171	down	Ahnak2	1.72626	2.04904e-07	3.63814e-06	up	protein-coding	rno:314478	AHNAK nucleoprotein 2	Miranda_RNAhybrid	-29.29	157	510	531	-31.1	0.077554	514	531	chr1_203204475_201675503_+1528972-LOC691970	null	1.81682	3.39808e-06	0.000214079	up	Miranda_RNAhybrid	-25.98	164	1475234	1475253	-38.8	0.992853	1427814	1427841
rno-miR-760-5p	-2.07967	0.00244097	0.0149171	down	Impdh1	1.04771	1.33809e-09	3.8821e-08	up	protein-coding	rno:362329	IMP (inosine 5'-monophosphate) dehydrogenase 1	Miranda_RNAhybrid	-27.27	150	47	69	-34.9	0.011621	43	70	chr1_203204475_201675503_+1528972-LOC691970	null	1.81682	3.39808e-06	0.000214079	up	Miranda_RNAhybrid	-25.98	164	1475234	1475253	-38.8	0.992853	1427814	1427841
rno-miR-760-5p	-2.07967	0.00244097	0.0149171	down	Ciita	1.62636	9.03083e-19	1.31607e-16	up	protein-coding	rno:85483	class II, major histocompatibility complex, transactivator	Miranda_RNAhybrid	-25.01	151	2015	2035	-27.2	0.738616	2023	2036	chr1_203204475_201675503_+1528972-LOC691970	null	1.81682	3.39808e-06	0.000214079	up	Miranda_RNAhybrid	-25.98	164	1475234	1475253	-38.8	0.992853	1427814	1427841
rno-miR-760-5p	-2.07967	0.00244097	0.0149171	down	Dlg4	1.06091	9.38189e-07	1.40617e-05	up	protein-coding	rno:29495	discs, large homolog 4 (Drosophila)	Miranda_RNAhybrid	-29.48	150	527	543	-35.9	0.058205	186	222	chr1_203204475_201675503_+1528972-LOC691970	null	1.81682	3.39808e-06	0.000214079	up	Miranda_RNAhybrid	-25.98	164	1475234	1475253	-38.8	0.992853	1427814	1427841
rno-miR-760-5p	-2.07967	0.00244097	0.0149171	down	LOC100360200	3.81464	0.00672018	0.0276349	up	protein-coding	rno:100360200	cleavage and polyadenylation specific factor 4	Miranda_RNAhybrid	-26.36	161	24	47	-30.1	0.129534	20	47	chr1_203204475_201675503_+1528972-LOC691970	null	1.81682	3.39808e-06	0.000214079	up	Miranda_RNAhybrid	-25.98	164	1475234	1475253	-38.8	0.992853	1427814	1427841
rno-miR-760-5p	-2.07967	0.00244097	0.0149171	down	Sh3bp2	1.882	2.37882e-12	1.20178e-10	up	protein-coding	rno:305450	SH3-domain binding protein 2	Miranda_RNAhybrid	-23.89	154	542	562	-29.3	0.228507	521	562	chr1_203204475_201675503_+1528972-LOC691970	null	1.81682	3.39808e-06	0.000214079	up	Miranda_RNAhybrid	-25.98	164	1475234	1475253	-38.8	0.992853	1427814	1427841
rno-miR-760-5p	-2.07967	0.00244097	0.0149171	down	Csf3r	3.85372	9.55784e-17	1.01727e-14	up	protein-coding	rno:298518	colony stimulating factor 3 receptor (granulocyte)	Miranda_RNAhybrid	-25.71	160	59	81	-28.5	0.184984	67	81	chr1_203204475_201675503_+1528972-LOC691970	null	1.81682	3.39808e-06	0.000214079	up	Miranda_RNAhybrid	-25.98	164	1475234	1475253	-38.8	0.992853	1427814	1427841
rno-miR-760-5p	-2.07967	0.00244097	0.0149171	down	Cmklr1	1.09414	7.00045e-06	8.24261e-05	up	protein-coding	rno:60669	chemokine-like receptor 1	Miranda_RNAhybrid	-22.47	154	2876	2897	-32.5	0.312583	439	462	chr1_203204475_201675503_+1528972-LOC691970	null	1.81682	3.39808e-06	0.000214079	up	Miranda_RNAhybrid	-25.98	164	1475234	1475253	-38.8	0.992853	1427814	1427841
rno-miR-760-5p	-2.07967	0.00244097	0.0149171	down	Lpcat1	1.25184	8.23626e-09	2.01337e-07	up	protein-coding	rno:361467	lysophosphatidylcholine acyltransferase 1	Miranda_RNAhybrid	-21.73	161	119	140	-29.1	0.43109	1040	1067	chr1_203204475_201675503_+1528972-LOC691970	null	1.81682	3.39808e-06	0.000214079	up	Miranda_RNAhybrid	-25.98	164	1475234	1475253	-38.8	0.992853	1427814	1427841
rno-miR-760-5p	-2.07967	0.00244097	0.0149171	down	Prrt2	2.33067	3.09004e-05	0.000298373	up	protein-coding	rno:361651	proline-rich transmembrane protein 2	Miranda_RNAhybrid	-21.09	153	533	555	-29.9	0.205712	85	117	chr1_203204475_201675503_+1528972-LOC691970	null	1.81682	3.39808e-06	0.000214079	up	Miranda_RNAhybrid	-25.98	164	1475234	1475253	-38.8	0.992853	1427814	1427841
rno-miR-760-5p	-2.07967	0.00244097	0.0149171	down	Kcnd3	1.47692	1.60303e-06	2.26286e-05	up	protein-coding	rno:65195	potassium voltage-gated channel, Shal-related subfamily, member 3	Miranda_RNAhybrid	-33.65	156	5	26	-36.4	0.091091	5	27	chr1_203204475_201675503_+1528972-LOC691970	null	1.81682	3.39808e-06	0.000214079	up	Miranda_RNAhybrid	-25.98	164	1475234	1475253	-38.8	0.992853	1427814	1427841
rno-miR-760-5p	-2.07967	0.00244097	0.0149171	down	Mex3a	1.17097	5.00275e-05	0.000451319	up	protein-coding	rno:310631	mex-3 RNA binding family member A	Miranda_RNAhybrid	-26.4	153	2458	2484	-32.5	0.305304	1234	1270	chr1_203204475_201675503_+1528972-LOC691970	null	1.81682	3.39808e-06	0.000214079	up	Miranda_RNAhybrid	-25.98	164	1475234	1475253	-38.8	0.992853	1427814	1427841
rno-miR-760-5p	-2.07967	0.00244097	0.0149171	down	Nfkbie	1.49027	8.56479e-14	5.4633e-12	up	protein-coding	rno:316241	nuclear factor of kappa light polypeptide gene enhancer in B-cells inhibitor, epsilon	Miranda_RNAhybrid	-32.01	176	209	230	-35.1	0.002918	210	230	chr1_203204475_201675503_+1528972-LOC691970	null	1.81682	3.39808e-06	0.000214079	up	Miranda_RNAhybrid	-25.98	164	1475234	1475253	-38.8	0.992853	1427814	1427841
rno-miR-760-5p	-2.07967	0.00244097	0.0149171	down	Abcg1	1.5316	3.1822e-06	4.12923e-05	up	protein-coding	rno:85264	ATP-binding cassette, subfamily G (WHITE), member 1	Miranda_RNAhybrid	-29.56	151	2939	2961	-34.8	0.121959	2934	2961	chr1_203204475_201675503_+1528972-LOC691970	null	1.81682	3.39808e-06	0.000214079	up	Miranda_RNAhybrid	-25.98	164	1475234	1475253	-38.8	0.992853	1427814	1427841
rno-miR-760-5p	-2.07967	0.00244097	0.0149171	down	Mcm5	1.23452	1.78114e-05	0.000186224	up	protein-coding	rno:291885	minichromosome maintenance complex component 5	Miranda_RNAhybrid	-24.75	161	173	194	-28.6	0.083326	161	194	chr1_203204475_201675503_+1528972-LOC691970	null	1.81682	3.39808e-06	0.000214079	up	Miranda_RNAhybrid	-25.98	164	1475234	1475253	-38.8	0.992853	1427814	1427841
rno-miR-760-5p	-2.07967	0.00244097	0.0149171	down	Socs3	3.72902	2.53478e-06	3.37703e-05	up	protein-coding	rno:89829	suppressor of cytokine signaling 3	Miranda_RNAhybrid	-31.52	150	161	185	-35.2	0.033503	153	186	chr1_203204475_201675503_+1528972-LOC691970	null	1.81682	3.39808e-06	0.000214079	up	Miranda_RNAhybrid	-25.98	164	1475234	1475253	-38.8	0.992853	1427814	1427841
rno-miR-760-5p	-2.07967	0.00244097	0.0149171	down	Sbno2	1.01927	1.99135e-06	2.72983e-05	up	protein-coding	rno:314619	strawberry notch homolog 2 (Drosophila)	Miranda_RNAhybrid	-24.18	151	67	90	-32.9	0.013109	213	243	chr1_203204475_201675503_+1528972-LOC691970	null	1.81682	3.39808e-06	0.000214079	up	Miranda_RNAhybrid	-25.98	164	1475234	1475253	-38.8	0.992853	1427814	1427841
rno-miR-760-5p	-2.07967	0.00244097	0.0149171	down	Rab36	1.85511	0.0110886	0.0414347	up	protein-coding	rno:690407	RAB36, member RAS oncogene family	Miranda_RNAhybrid	-26.72	155	419	438	-26.7	0.584324	422	439	chr1_203204475_201675503_+1528972-LOC691970	null	1.81682	3.39808e-06	0.000214079	up	Miranda_RNAhybrid	-25.98	164	1475234	1475253	-38.8	0.992853	1427814	1427841
rno-miR-760-5p	-2.07967	0.00244097	0.0149171	down	Itga5	1.07151	8.94372e-07	1.34689e-05	up	protein-coding	rno:315346	integrin, alpha 5 (fibronectin receptor, alpha polypeptide)	Miranda_RNAhybrid	-20.82	151	69	91	-27.9	0.35407	59	91	chr1_203204475_201675503_+1528972-LOC691970	null	1.81682	3.39808e-06	0.000214079	up	Miranda_RNAhybrid	-25.98	164	1475234	1475253	-38.8	0.992853	1427814	1427841
rno-miR-760-5p	-2.07967	0.00244097	0.0149171	down	Ptafr	1.16786	1.41338e-09	4.0448e-08	up	protein-coding	rno:58949	platelet-activating factor receptor	Miranda_RNAhybrid	-34.3	155	606	629	-36.6	0.032465	605	629	chr1_203204475_201675503_+1528972-LOC691970	null	1.81682	3.39808e-06	0.000214079	up	Miranda_RNAhybrid	-25.98	164	1475234	1475253	-38.8	0.992853	1427814	1427841
rno-miR-760-5p	-2.07967	0.00244097	0.0149171	down	LOC103689956	1.70104	0.00417376	0.0187953	up	protein-coding		dual specificity mitogen-activated protein kinase kinase 3	Miranda_RNAhybrid	-26.87	152	542	561	-30.5	0.159288	538	562	chr1_203204475_201675503_+1528972-LOC691970	null	1.81682	3.39808e-06	0.000214079	up	Miranda_RNAhybrid	-25.98	164	1475234	1475253	-38.8	0.992853	1427814	1427841
rno-miR-760-5p	-2.07967	0.00244097	0.0149171	down	Kcnh1	1.33236	0.0104391	0.0394513	up	protein-coding	rno:65198	potassium voltage-gated channel, subfamily H (eag-related), member 1	Miranda_RNAhybrid	-22.46	156	2689	2708	-32.8	0.285022	2226	2266	chr1_203204475_201675503_+1528972-LOC691970	null	1.81682	3.39808e-06	0.000214079	up	Miranda_RNAhybrid	-25.98	164	1475234	1475253	-38.8	0.992853	1427814	1427841
rno-miR-760-5p	-2.07967	0.00244097	0.0149171	down	Tifab	1.99697	1.83551e-11	7.95737e-10	up	protein-coding	rno:364674	TRAF-interacting protein with forkhead-associated domain, family member B	Miranda_RNAhybrid	-26.29	157	344	366	-29.8	0.099422	326	367	chr1_203204475_201675503_+1528972-LOC691970	null	1.81682	3.39808e-06	0.000214079	up	Miranda_RNAhybrid	-25.98	164	1475234	1475253	-38.8	0.992853	1427814	1427841
rno-miR-760-5p	-2.07967	0.00244097	0.0149171	down	Cd14	2.14021	1.16299e-16	1.2106e-14	up	protein-coding	rno:60350	CD14 molecule	Miranda_RNAhybrid	-22.74	154	12	32	-25.1	0.339677	17	32	chr1_203204475_201675503_+1528972-LOC691970	null	1.81682	3.39808e-06	0.000214079	up	Miranda_RNAhybrid	-25.98	164	1475234	1475253	-38.8	0.992853	1427814	1427841
rno-miR-760-5p	-2.07967	0.00244097	0.0149171	down	Padi2	1.96768	0.00641922	0.0266401	up	protein-coding	rno:29511	peptidyl arginine deiminase, type II	Miranda_RNAhybrid	-24.86	160	1142	1162	-28.9	0.559715	2387	2412	chr1_203204475_201675503_+1528972-LOC691970	null	1.81682	3.39808e-06	0.000214079	up	Miranda_RNAhybrid	-25.98	164	1475234	1475253	-38.8	0.992853	1427814	1427841
rno-miR-760-5p	-2.07967	0.00244097	0.0149171	down	Rgs16	3.3938	1.83583e-10	6.41695e-09	up	protein-coding	rno:360857	regulator of G-protein signaling 16	Miranda_RNAhybrid	-22.59	151	207	227	-37.3	0.016125	1452	1480	chr1_203204475_201675503_+1528972-LOC691970	null	1.81682	3.39808e-06	0.000214079	up	Miranda_RNAhybrid	-25.98	164	1475234	1475253	-38.8	0.992853	1427814	1427841
rno-miR-760-5p	-2.07967	0.00244097	0.0149171	down	Fut7	2.53168	0.00659413	0.0272347	up	protein-coding	rno:296564	fucosyltransferase 7 (alpha (1,3) fucosyltransferase)	Miranda_RNAhybrid	-28.84	151	228	248	-30.2	0.069483	228	248	chr1_203204475_201675503_+1528972-LOC691970	null	1.81682	3.39808e-06	0.000214079	up	Miranda_RNAhybrid	-25.98	164	1475234	1475253	-38.8	0.992853	1427814	1427841
rno-miR-760-5p	-2.07967	0.00244097	0.0149171	down	Nlrp12	3.54894	0.000643993	0.00398577	up	protein-coding	rno:292541	NLR family, pyrin domain containing 12	Miranda_RNAhybrid	-27.99	161	1473	1493	-31.6	0.237921	1468	1493	chr1_203204475_201675503_+1528972-LOC691970	null	1.81682	3.39808e-06	0.000214079	up	Miranda_RNAhybrid	-25.98	164	1475234	1475253	-38.8	0.992853	1427814	1427841
rno-miR-760-5p	-2.07967	0.00244097	0.0149171	down	Zc3h12d	2.31156	2.22616e-10	7.65419e-09	up	protein-coding	rno:308266	zinc finger CCCH type containing 12D	Miranda_RNAhybrid	-20.43	150	1136	1155	-29.6	0.379196	1048	1074	chr1_203204475_201675503_+1528972-LOC691970	null	1.81682	3.39808e-06	0.000214079	up	Miranda_RNAhybrid	-25.98	164	1475234	1475253	-38.8	0.992853	1427814	1427841
rno-miR-760-5p	-2.07967	0.00244097	0.0149171	down	Rtkn	2.43333	0.000151508	0.00117975	up	protein-coding	rno:297383	rhotekin	Miranda_RNAhybrid	-29.77	154	144	166	-31.5	0.018417	144	167	chr1_203204475_201675503_+1528972-LOC691970	null	1.81682	3.39808e-06	0.000214079	up	Miranda_RNAhybrid	-25.98	164	1475234	1475253	-38.8	0.992853	1427814	1427841
rno-miR-760-5p	-2.07967	0.00244097	0.0149171	down	Clcf1	1.08699	0.000479394	0.00311565	up	protein-coding	rno:365395	cardiotrophin-like cytokine factor 1	Miranda_RNAhybrid	-22.35	150	201	222	-33.9	0.030122	195	222	chr1_203204475_201675503_+1528972-LOC691970	null	1.81682	3.39808e-06	0.000214079	up	Miranda_RNAhybrid	-25.98	164	1475234	1475253	-38.8	0.992853	1427814	1427841
rno-miR-760-5p	-2.07967	0.00244097	0.0149171	down	F13a1	1.79526	4.37243e-06	5.47131e-05	up	protein-coding	rno:60327	coagulation factor XIII, A1 polypeptide	Miranda_RNAhybrid	-22.62	154	820	840	-28.9	0.306428	808	840	chr1_203204475_201675503_+1528972-LOC691970	null	1.81682	3.39808e-06	0.000214079	up	Miranda_RNAhybrid	-25.98	164	1475234	1475253	-38.8	0.992853	1427814	1427841
rno-miR-760-5p	-2.07967	0.00244097	0.0149171	down	LOC100911959	2.58243	0.000428491	0.00283441	up	protein-coding		ubiquitin carboxyl-terminal hydrolase 5-like	Miranda_RNAhybrid	-28.65	150	52	74	-33	0.020543	34	74	chr1_203204475_201675503_+1528972-LOC691970	null	1.81682	3.39808e-06	0.000214079	up	Miranda_RNAhybrid	-25.98	164	1475234	1475253	-38.8	0.992853	1427814	1427841
rno-miR-760-5p	-2.07967	0.00244097	0.0149171	down	Ypel4	5.15398	1.14368e-08	2.71177e-07	up	protein-coding	rno:502643	yippee-like 4 (Drosophila)	Miranda_RNAhybrid	-24.23	150	418	438	-34.2	0.022889	709	754	chr1_203204475_201675503_+1528972-LOC691970	null	1.81682	3.39808e-06	0.000214079	up	Miranda_RNAhybrid	-25.98	164	1475234	1475253	-38.8	0.992853	1427814	1427841
rno-miR-760-5p	-2.07967	0.00244097	0.0149171	down	Inf2	1.2297	2.53109e-09	6.92942e-08	up	protein-coding	rno:362790	inverted formin, FH2 and WH2 domain containing	Miranda_RNAhybrid	-34.47	163	1556	1578	-36.9	0.022066	1556	1578	chr1_203204475_201675503_+1528972-LOC691970	null	1.81682	3.39808e-06	0.000214079	up	Miranda_RNAhybrid	-25.98	164	1475234	1475253	-38.8	0.992853	1427814	1427841
rno-miR-760-5p	-2.07967	0.00244097	0.0149171	down	MGC112715	1.36607	6.93537e-11	2.68144e-09	up	protein-coding	rno:690899	hypothetical protein LOC690899	Miranda_RNAhybrid	-26.79	154	2540	2560	-35.1	0.126976	3626	3650	chr1_203204475_201675503_+1528972-LOC691970	null	1.81682	3.39808e-06	0.000214079	up	Miranda_RNAhybrid	-25.98	164	1475234	1475253	-38.8	0.992853	1427814	1427841
rno-miR-760-5p	-2.07967	0.00244097	0.0149171	down	Kirrel	1.4182	9.99826e-15	7.73131e-13	up	protein-coding	rno:310695	kin of IRRE like (Drosophila)	Miranda_RNAhybrid	-31.94	161	2512	2537	-32.3	0.341031	2515	2538	chr1_203204475_201675503_+1528972-LOC691970	null	1.81682	3.39808e-06	0.000214079	up	Miranda_RNAhybrid	-25.98	164	1475234	1475253	-38.8	0.992853	1427814	1427841
rno-miR-760-5p	-2.07967	0.00244097	0.0149171	down	Sdc1	1.27772	7.7521e-05	0.000659172	up	protein-coding	rno:25216	syndecan 1	Miranda_RNAhybrid	-24.37	156	1333	1354	-28.7	0.483608	1319	1355	chr1_203204475_201675503_+1528972-LOC691970	null	1.81682	3.39808e-06	0.000214079	up	Miranda_RNAhybrid	-25.98	164	1475234	1475253	-38.8	0.992853	1427814	1427841
rno-miR-760-5p	-2.07967	0.00244097	0.0149171	down	Gm2a	1.1767	1.26032e-08	2.95504e-07	up	protein-coding	rno:282838	GM2 ganglioside activator	Miranda_RNAhybrid	-20.38	152	123	144	-35.1	0.030993	942	975	chr1_203204475_201675503_+1528972-LOC691970	null	1.81682	3.39808e-06	0.000214079	up	Miranda_RNAhybrid	-25.98	164	1475234	1475253	-38.8	0.992853	1427814	1427841
rno-miR-760-5p	-2.07967	0.00244097	0.0149171	down	Hcls1	1.16334	1.68768e-08	3.82911e-07	up	protein-coding	rno:288077	hematopoietic cell specific Lyn substrate 1	Miranda_RNAhybrid	-33.43	159	156	178	-39.5	0.000788	167	192	chr1_203204475_201675503_+1528972-LOC691970	null	1.81682	3.39808e-06	0.000214079	up	Miranda_RNAhybrid	-25.98	164	1475234	1475253	-38.8	0.992853	1427814	1427841
rno-miR-760-5p	-2.07967	0.00244097	0.0149171	down	Gpr35	3.24549	4.23864e-10	1.36799e-08	up	protein-coding	rno:367315	G protein-coupled receptor 35	Miranda_RNAhybrid	-25.82	162	1260	1281	-32.8	0.117627	1248	1281	chr1_203204475_201675503_+1528972-LOC691970	null	1.81682	3.39808e-06	0.000214079	up	Miranda_RNAhybrid	-25.98	164	1475234	1475253	-38.8	0.992853	1427814	1427841
rno-miR-760-5p	-2.07967	0.00244097	0.0149171	down	Bcl11b	1.49484	4.32477e-06	5.43321e-05	up	protein-coding	rno:314423	B-cell CLL/lymphoma 11B (zinc finger protein)	Miranda_RNAhybrid	-21.67	158	144	165	-27.4	0.815255	956	980	chr1_203204475_201675503_+1528972-LOC691970	null	1.81682	3.39808e-06	0.000214079	up	Miranda_RNAhybrid	-25.98	164	1475234	1475253	-38.8	0.992853	1427814	1427841
rno-miR-760-5p	-2.07967	0.00244097	0.0149171	down	Ttc9	1.48131	4.6707e-11	1.87471e-09	up	protein-coding	rno:500689	tetratricopeptide repeat domain 9	Miranda_RNAhybrid	-27.08	172	668	689	-34.1	0.046996	236	262	chr1_203204475_201675503_+1528972-LOC691970	null	1.81682	3.39808e-06	0.000214079	up	Miranda_RNAhybrid	-25.98	164	1475234	1475253	-38.8	0.992853	1427814	1427841
rno-miR-760-5p	-2.07967	0.00244097	0.0149171	down	LOC100363275	1.05891	5.43707e-08	1.09814e-06	up	protein-coding		G protein-coupled receptor 124	Miranda_RNAhybrid	-28.15	158	786	807	-29.1	0.321597	789	808	chr1_203204475_201675503_+1528972-LOC691970	null	1.81682	3.39808e-06	0.000214079	up	Miranda_RNAhybrid	-25.98	164	1475234	1475253	-38.8	0.992853	1427814	1427841
rno-miR-760-5p	-2.07967	0.00244097	0.0149171	down	Fam131b	1.49628	0.00542434	0.0232288	up	protein-coding	rno:500102	family with sequence similarity 131, member B	Miranda_RNAhybrid	-36.09	161	997	1020	-39.3	0.015945	997	1020	chr1_203204475_201675503_+1528972-LOC691970	null	1.81682	3.39808e-06	0.000214079	up	Miranda_RNAhybrid	-25.98	164	1475234	1475253	-38.8	0.992853	1427814	1427841
rno-miR-760-5p	-2.07967	0.00244097	0.0149171	down	Diras2	2.24698	0.00310419	0.0147724	up	protein-coding	rno:291006	DIRAS family, GTP-binding RAS-like 2	Miranda_RNAhybrid	-23.43	153	1716	1740	-32.9	0.211778	241	269	chr1_203204475_201675503_+1528972-LOC691970	null	1.81682	3.39808e-06	0.000214079	up	Miranda_RNAhybrid	-25.98	164	1475234	1475253	-38.8	0.992853	1427814	1427841
rno-miR-760-5p	-2.07967	0.00244097	0.0149171	down	Syk	1.15942	3.21123e-07	5.41735e-06	up	protein-coding	rno:25155	spleen tyrosine kinase	Miranda_RNAhybrid	-21.64	150	1387	1408	-32.8	0.203791	2270	2305	chr1_203204475_201675503_+1528972-LOC691970	null	1.81682	3.39808e-06	0.000214079	up	Miranda_RNAhybrid	-25.98	164	1475234	1475253	-38.8	0.992853	1427814	1427841
rno-miR-760-5p	-2.07967	0.00244097	0.0149171	down	Syndig1	3.11074	2.02438e-12	1.03097e-10	up	protein-coding	rno:362235	synapse differentiation inducing 1	Miranda_RNAhybrid	-25.59	158	716	737	-29.3	0.219257	722	737	chr1_203204475_201675503_+1528972-LOC691970	null	1.81682	3.39808e-06	0.000214079	up	Miranda_RNAhybrid	-25.98	164	1475234	1475253	-38.8	0.992853	1427814	1427841
rno-miR-760-5p	-2.07967	0.00244097	0.0149171	down	Ano1	1.09826	0.00320829	0.0151877	up	protein-coding	rno:309135	anoctamin 1, calcium activated chloride channel	Miranda_RNAhybrid	-20.87	152	1172	1192	-29.9	0.268504	1144	1192	chr1_203204475_201675503_+1528972-LOC691970	null	1.81682	3.39808e-06	0.000214079	up	Miranda_RNAhybrid	-25.98	164	1475234	1475253	-38.8	0.992853	1427814	1427841
rno-miR-760-5p	-2.07967	0.00244097	0.0149171	down	Alpk1	1.49777	1.07046e-10	3.9532e-09	up	protein-coding	rno:310879	alpha-kinase 1	Miranda_RNAhybrid	-29.82	161	1405	1425	-30.9	0.36897	1407	1426	chr1_203204475_201675503_+1528972-LOC691970	null	1.81682	3.39808e-06	0.000214079	up	Miranda_RNAhybrid	-25.98	164	1475234	1475253	-38.8	0.992853	1427814	1427841
rno-miR-760-5p	-2.07967	0.00244097	0.0149171	down	Gpr176	1.97559	2.32888e-08	5.14227e-07	up	protein-coding	rno:117257	G protein-coupled receptor 176	Miranda_RNAhybrid	-23.18	151	213	234	-35.5	0.047322	208	234	chr1_203204475_201675503_+1528972-LOC691970	null	1.81682	3.39808e-06	0.000214079	up	Miranda_RNAhybrid	-25.98	164	1475234	1475253	-38.8	0.992853	1427814	1427841
rno-miR-760-5p	-2.07967	0.00244097	0.0149171	down	Dclk1	1.71368	9.38336e-14	5.9059e-12	up	protein-coding	rno:83825	doublecortin-like kinase 1	Miranda_RNAhybrid	-21.03	151	3278	3299	-25	0.99953	3280	3300	chr1_203204475_201675503_+1528972-LOC691970	null	1.81682	3.39808e-06	0.000214079	up	Miranda_RNAhybrid	-25.98	164	1475234	1475253	-38.8	0.992853	1427814	1427841
rno-miR-760-5p	-2.07967	0.00244097	0.0149171	down	RGD1563888	1.34052	5.33245e-08	1.08162e-06	up	protein-coding	rno:360692	similar to DNA segment, Chr 16, ERATO Doi 472, expressed	Miranda_RNAhybrid	-31.99	157	1716	1737	-35.1	0.115626	1720	1738	chr1_203204475_201675503_+1528972-LOC691970	null	1.81682	3.39808e-06	0.000214079	up	Miranda_RNAhybrid	-25.98	164	1475234	1475253	-38.8	0.992853	1427814	1427841
rno-miR-760-5p	-2.07967	0.00244097	0.0149171	down	Gpr68	1.51049	0.0001523	0.00118494	up	protein-coding	rno:314386	G protein-coupled receptor 68	Miranda_RNAhybrid	-27.12	152	781	802	-30.7	0.177632	780	802	chr1_203204475_201675503_+1528972-LOC691970	null	1.81682	3.39808e-06	0.000214079	up	Miranda_RNAhybrid	-25.98	164	1475234	1475253	-38.8	0.992853	1427814	1427841
rno-miR-760-5p	-2.07967	0.00244097	0.0149171	down	Slc27a3	1.17319	0.00220092	0.0111013	up	protein-coding	rno:295219	solute carrier family 27 (fatty acid transporter), member 3	Miranda_RNAhybrid	-20.55	150	1	18	-34.9	0.000379	14	33	chr1_203204475_201675503_+1528972-LOC691970	null	1.81682	3.39808e-06	0.000214079	up	Miranda_RNAhybrid	-25.98	164	1475234	1475253	-38.8	0.992853	1427814	1427841
rno-miR-132-5p	1.55979	2.30688e-06	3.04508e-05	up	Dok7	-3.01139	0.00328971	0.0155149	down	protein-coding	rno:305448	docking protein 7	Miranda_RNAhybrid	-24.65	162	524	544	-28.1	0.088041	531	545	chr17_69615280_69476398_+138882-Akr1c12l1	null	-1.73493	3.24735e-06	0.000214079	down	Miranda_RNAhybrid	-25.21	158	108417	108440	-29.1	0.999976	132374	132403
rno-miR-132-5p	1.55979	2.30688e-06	3.04508e-05	up	Pim3	-1.68547	2.36481e-16	2.28578e-14	down	protein-coding	rno:64534	Pim-3 proto-oncogene, serine/threonine kinase	Miranda_RNAhybrid	-23.76	152	451	470	-26.4	0.306802	451	471	chr17_69615280_69476398_+138882-Akr1c12l1	null	-1.73493	3.24735e-06	0.000214079	down	Miranda_RNAhybrid	-25.21	158	108417	108440	-29.1	0.999976	132374	132403
rno-miR-132-5p	1.55979	2.30688e-06	3.04508e-05	up	Cnpy1	-1.85634	8.72067e-22	2.06516e-19	down	protein-coding	rno:685001	canopy FGF signaling regulator 1	Miranda_RNAhybrid	-20.55	163	1710	1731	-28.9	0.31385	1700	1732	chr17_69615280_69476398_+138882-Akr1c12l1	null	-1.73493	3.24735e-06	0.000214079	down	Miranda_RNAhybrid	-25.21	158	108417	108440	-29.1	0.999976	132374	132403
rno-miR-135b-5p	3.67333	4.8002e-32	1.58407e-29	up	Mlc1	-1.36798	0.000185714	0.00140174	down	protein-coding	rno:315215	megalencephalic leukoencephalopathy with subcortical cysts 1	Miranda_RNAhybrid	-23	165	912	934	-25.3	0.48254	911	934	chr17_69615280_69476398_+138882-Akr1c12l1	null	-1.73493	3.24735e-06	0.000214079	down	Miranda_RNAhybrid	-21.5	155	110793	110816	-27.1	1	52512	52533
rno-miR-34c-5p	3.41457	3.69544e-35	2.43899e-32	up	LOC100365958	-1.49423	0.0114253	0.0425082	down	protein-coding	rno:100365958	Rdh2 protein-like	Miranda_RNAhybrid	-21.6	151	282	308	-26.4	0.677122	286	308	chr17_69615280_69476398_+138882-Akr1c12l1	null	-1.73493	3.24735e-06	0.000214079	down	Miranda_RNAhybrid	-20.61	170	108017	108038	-29.2	0.999986	22341	22373
rno-miR-34c-5p	3.41457	3.69544e-35	2.43899e-32	up	Rgs6	-1.49829	0.0021306	0.0108041	down	protein-coding	rno:54295	regulator of G-protein signaling 6	Miranda_RNAhybrid	-21.17	153	434	456	-28.4	0.125821	434	456	chr17_69615280_69476398_+138882-Akr1c12l1	null	-1.73493	3.24735e-06	0.000214079	down	Miranda_RNAhybrid	-20.61	170	108017	108038	-29.2	0.999986	22341	22373
rno-miR-34c-5p	3.41457	3.69544e-35	2.43899e-32	up	Hspb6	-1.12298	4.95772e-05	0.000448111	down	protein-coding	rno:192245	heat shock protein, alpha-crystallin-related, B6	Miranda_RNAhybrid	-22.2	165	55	77	-25.4	0.426249	58	77	chr17_69615280_69476398_+138882-Akr1c12l1	null	-1.73493	3.24735e-06	0.000214079	down	Miranda_RNAhybrid	-20.61	170	108017	108038	-29.2	0.999986	22341	22373
rno-miR-34c-5p	3.41457	3.69544e-35	2.43899e-32	up	Khk	-1.44611	3.59253e-14	2.45706e-12	down	protein-coding	rno:25659	ketohexokinase	Miranda_RNAhybrid	-24.85	157	33	55	-28.9	0.008824	20	56	chr17_69615280_69476398_+138882-Akr1c12l1	null	-1.73493	3.24735e-06	0.000214079	down	Miranda_RNAhybrid	-20.61	170	108017	108038	-29.2	0.999986	22341	22373
rno-miR-34c-5p	3.41457	3.69544e-35	2.43899e-32	up	Osbp2	-1.06198	0.00136858	0.00751313	down	protein-coding	rno:305475	oxysterol binding protein 2	Miranda_RNAhybrid	-23.91	168	14	37	-28.5	0.199637	15	38	chr17_69615280_69476398_+138882-Akr1c12l1	null	-1.73493	3.24735e-06	0.000214079	down	Miranda_RNAhybrid	-20.61	170	108017	108038	-29.2	0.999986	22341	22373
rno-miR-34c-5p	3.41457	3.69544e-35	2.43899e-32	up	Umod	-2.05435	1.71083e-25	6.48234e-23	down	protein-coding	rno:25128	uromodulin	Miranda_RNAhybrid	-21.73	156	80	103	-27.8	0.029247	68	104	chr17_69615280_69476398_+138882-Akr1c12l1	null	-1.73493	3.24735e-06	0.000214079	down	Miranda_RNAhybrid	-20.61	170	108017	108038	-29.2	0.999986	22341	22373
rno-miR-34c-5p	3.41457	3.69544e-35	2.43899e-32	up	Srl	-1.57525	0.0118557	0.0437831	down	protein-coding		sarcalumenin	Miranda_RNAhybrid	-20.7	156	1213	1236	-28.2	0.41072	1214	1236	chr17_69615280_69476398_+138882-Akr1c12l1	null	-1.73493	3.24735e-06	0.000214079	down	Miranda_RNAhybrid	-20.61	170	108017	108038	-29.2	0.999986	22341	22373
rno-miR-34c-5p	3.41457	3.69544e-35	2.43899e-32	up	Lrtm2	-2.05805	0.000133235	0.00105834	down	protein-coding	rno:680883	leucine-rich repeats and transmembrane domains 2	Miranda_RNAhybrid	-24.89	156	88	114	-31.1	0.125414	91	115	chr17_69615280_69476398_+138882-Akr1c12l1	null	-1.73493	3.24735e-06	0.000214079	down	Miranda_RNAhybrid	-20.61	170	108017	108038	-29.2	0.999986	22341	22373
rno-miR-34c-5p	3.41457	3.69544e-35	2.43899e-32	up	Scnn1a	-1.09574	0.000486643	0.00315087	down	protein-coding	rno:25122	sodium channel, non-voltage-gated 1 alpha subunit	Miranda_RNAhybrid	-21.41	151	347	369	-26.8	0.277899	347	370	chr17_69615280_69476398_+138882-Akr1c12l1	null	-1.73493	3.24735e-06	0.000214079	down	Miranda_RNAhybrid	-20.61	170	108017	108038	-29.2	0.999986	22341	22373
rno-miR-34c-5p	3.41457	3.69544e-35	2.43899e-32	up	Slc6a17	-1.61478	5.46144e-21	1.12464e-18	down	protein-coding	rno:613226	solute carrier family 6 (neutral amino acid transporter), member 17	Miranda_RNAhybrid	-21.36	162	1014	1036	-28.3	0.572766	3235	3265	chr17_69615280_69476398_+138882-Akr1c12l1	null	-1.73493	3.24735e-06	0.000214079	down	Miranda_RNAhybrid	-20.61	170	108017	108038	-29.2	0.999986	22341	22373
rno-miR-34c-5p	3.41457	3.69544e-35	2.43899e-32	up	Acy1	-1.09409	3.42827e-07	5.74766e-06	down	protein-coding	rno:300981	aminoacylase 1	Miranda_RNAhybrid	-21.47	155	25	46	-28.2	0.00381	24	46	chr17_69615280_69476398_+138882-Akr1c12l1	null	-1.73493	3.24735e-06	0.000214079	down	Miranda_RNAhybrid	-20.61	170	108017	108038	-29.2	0.999986	22341	22373
rno-miR-34c-5p	3.41457	3.69544e-35	2.43899e-32	up	LOC691083	-1.05323	0.00353633	0.0164649	down	protein-coding	rno:691083	hypothetical protein LOC691083	Miranda_RNAhybrid	-20.63	152	425	444	-25.8	0.375917	425	445	chr17_69615280_69476398_+138882-Akr1c12l1	null	-1.73493	3.24735e-06	0.000214079	down	Miranda_RNAhybrid	-20.61	170	108017	108038	-29.2	0.999986	22341	22373
rno-miR-34c-5p	3.41457	3.69544e-35	2.43899e-32	up	Hsf2bp	-1.0801	0.00914529	0.0354165	down	protein-coding	rno:499413	heat shock transcription factor 2 binding protein	Miranda_RNAhybrid	-26.02	158	1500	1525	-30.7	0.122837	1500	1525	chr17_69615280_69476398_+138882-Akr1c12l1	null	-1.73493	3.24735e-06	0.000214079	down	Miranda_RNAhybrid	-20.61	170	108017	108038	-29.2	0.999986	22341	22373
rno-miR-34c-5p	3.41457	3.69544e-35	2.43899e-32	up	Hnmt	-2.09047	1.12092e-11	5.10476e-10	down	protein-coding	rno:81676	histamine N-methyltransferase	Miranda_RNAhybrid	-21.35	165	200	221	-26.9	0.069298	195	221	chr17_69615280_69476398_+138882-Akr1c12l1	null	-1.73493	3.24735e-06	0.000214079	down	Miranda_RNAhybrid	-20.61	170	108017	108038	-29.2	0.999986	22341	22373
